# Supplementary material for: Modeling the Structure of RNA Molecules with Small-Angle X-Ray Scattering Data
Source: PLoS One. 2013 Nov 4;8(11):e78007. doi: 10.1371/journal.pone.0078007 (PMC3817170; doi:10.1371/journal.pone.0078007)
Supplement: File S2 — Patch for . Patch modifying TMscore [42] to compute classical on RNA backbone. (PATCH) [file pone.0078007.s002.patch]

--- TMscore.f	2011-03-22 16:44:13.000000000 +0100
+++ TMscoreRNA.f	2011-03-22 16:50:37.826460316 +0100
@@ -14,6 +14,15 @@
 *
 *     Reference: Yang Zhang, Jeffrey Skolnick, Proteins, 2004 57:702-10.
 *     For comments, please email to: yzhang@ku.edu
+*
+*     Changes for RNA by Michal J. Gajda on Mar 22, 2011.
+*     These involved: 
+*      * reading/writing 'P' instead of 'CA' atoms;
+*     
+*     PS Thanks a lot to Yang & Jeffrey for making this open source!
 *************************************************************************
 
       program TMscore
@@ -27,14 +36,14 @@
       dimension k_ali(nmax),k_ali0(nmax)
 
       character*512 fnam,pdb(100),outname
-      character*3 aa(-1:20),seqA(nmax),seqB(nmax)
+      character*3 aa(-1:7),seqA(nmax),seqB(nmax)
       character*100 s,du
       character seq1A(nmax),seq1B(nmax),ali(nmax)
       character sequenceA(nmax),sequenceB(nmax),sequenceM(nmax)
 
       dimension L_ini(100),iq(nmax)
       common/scores/score,score_maxsub,score_fix,score10
@@ -45,14 +54,11 @@
       data w /nmax*1.0/
 ccc   
 
-      data aa/ 'BCK','GLY','ALA','SER','CYS','VAL','THR','ILE',
-     &     'PRO','MET','ASP','ASN','LEU',
-     &     'LYS','GLU','GLN','ARG',
-     &     'HIS','PHE','TYR','TRP','CYX'/
-      character*1 slc(-1:20)
-      data slc/'X','G','A','S','C','V','T','I',
-     &     'P','M','D','N','L','K','E','Q','R',
-     &     'H','F','Y','W','C'/
+      data aa/ 'G  ','C  ', 'U  ', 'T  ', 'A  ',
+     &         'DG ', 'DC ', 'DU ', 'DT '/
+      character*1 slc(-1:7)
+      data slc/'G','C','U','T','A','G','C',
+     &     'U','T'/
 
 *****instructions ----------------->
       call getarg(1,fnam)
@@ -100,18 +106,18 @@
       endif
       if(i.lt.narg)goto 115
 
-ccccccccc read data from first CA file:
+ccccccccc read data from first P file:
       open(unit=10,file=pdb(1),status='old')
       i=0
  101  read(10,104,end=102) s
       if(s(1:3).eq.'TER') goto 102
       if(s(1:4).eq.'ATOM')then
-         if(s(13:16).eq.'CA  '.or.s(13:16).eq.' CA '.or.s(13:16).
-     &        eq.'  CA')then
+         if(s(13:16).eq.'P   '.or.s(13:16).eq.' P  '.or.s(13:16).
+     &        eq.'  P '.or. s(13:16).eq.'   P')then
          if(s(17:17).eq.' '.or.s(17:17).eq.'A')then
             i=i+1
             read(s,103)du,seqA(i),du,nresA(i),du,xa(i),ya(i),za(i)
-            do j=-1,20
+            do j=-1,7
                if(seqA(i).eq.aa(j))seq1A(i)=slc(j)
             enddo
          endif
@@ -131,8 +137,8 @@
  201  read(10,204,end=202) s
       if(s(1:3).eq.'TER') goto 202
       if(s(1:4).eq.'ATOM')then
-         if(s(13:16).eq.'CA  '.or.s(13:16).eq.' CA '.or.s(13:16).
-     &        eq.'  CA')then
+         if(s(13:16).eq.'P   '.or.s(13:16).eq.' P  '.or.s(13:16).
+     &        eq.'  P '.or. s(13:16).eq.'   P')then
          if(s(17:17).eq.' '.or.s(17:17).eq.'A')then
             i=i+1
             read(s,203)du,seqB(i),du,nresB(i),du,xb(i),yb(i),zb(i)
@@ -450,7 +457,7 @@
       do i=2,nseqB
          write(7,1239)2000+nresB(i-1),2000+nresB(i)
       enddo
- 1237 format('ATOM  ',i5,'  CA  ',A3,I6,4X,3F8.3)
+ 1237 format('ATOM  ',i5,'  P   ',A3,I6,4X,3F8.3)
  1238 format('TER')
  1239 format('CONECT',I5,I5)
  999  continue
