# Supplementary material for: Modeling the Structure of RNA Molecules with Small-Angle X-Ray Scattering Data
Source: PLoS One. 2013 Nov 4;8(11):e78007. doi: 10.1371/journal.pone.0078007 (PMC3817170; doi:10.1371/journal.pone.0078007)
Supplement: File S3 — Patch for . Patch modifying TMscore [42] to compute . (PATCH) [file pone.0078007.s003.patch]

--- TMscore.f	2011-03-22 16:44:13.000000000 +0100
+++ TMscoreRNA.f	2011-03-22 16:50:37.826460316 +0100
@@ -14,6 +14,15 @@
 *
 *     Reference: Yang Zhang, Jeffrey Skolnick, Proteins, 2004 57:702-10.
 *     For comments, please email to: yzhang@ku.edu
+*
+*     Changes for RNA by Michal J. Gajda on Mar 22, 2011.
+*     These involved: 
+*      * reading/writing 'P' instead of 'CA' atoms;
+*      * GDT_TS thresholds of 1.5, 3, 6, and 12 Angstroem instead of 1, 2, 4, 8.
+*      [Note that median distance between C-alpha atom is about 3.8A, whereas between P atoms is about 5.35A.
+*       This gives a ratio of about 1.4x larger inter-residue distances.]
+*     
+*     PS Thanks a lot to Yang & Jeffrey for making this open source!
 *************************************************************************
 
       program TMscore
@@ -27,14 +36,14 @@
       dimension k_ali(nmax),k_ali0(nmax)
 
       character*512 fnam,pdb(100),outname
-      character*3 aa(-1:20),seqA(nmax),seqB(nmax)
+      character*3 aa(-1:7),seqA(nmax),seqB(nmax)
       character*100 s,du
       character seq1A(nmax),seq1B(nmax),ali(nmax)
       character sequenceA(nmax),sequenceB(nmax),sequenceM(nmax)
 
       dimension L_ini(100),iq(nmax)
       common/scores/score,score_maxsub,score_fix,score10
-      common/GDT/n_GDT1,n_GDT2,n_GDT4,n_GDT8
+      common/GDT/n_GDT1_5,n_GDT3,n_GDT6,n_GDT12
       double precision score,score_max,score_fix,score_fix_max
       double precision score_maxsub,score10
       dimension xa(nmax),ya(nmax),za(nmax)
@@ -45,14 +54,11 @@
       data w /nmax*1.0/
 ccc   
 
-      data aa/ 'BCK','GLY','ALA','SER','CYS','VAL','THR','ILE',
-     &     'PRO','MET','ASP','ASN','LEU',
-     &     'LYS','GLU','GLN','ARG',
-     &     'HIS','PHE','TYR','TRP','CYX'/
-      character*1 slc(-1:20)
-      data slc/'X','G','A','S','C','V','T','I',
-     &     'P','M','D','N','L','K','E','Q','R',
-     &     'H','F','Y','W','C'/
+      data aa/ 'G  ','C  ', 'U  ', 'T  ', 'A  ',
+     &         'DG ', 'DC ', 'DU ', 'DT '/
+      character*1 slc(-1:7)
+      data slc/'G','C','U','T','A','G','C',
+     &     'U','T'/
 
 *****instructions ----------------->
       call getarg(1,fnam)
@@ -100,18 +106,18 @@
       endif
       if(i.lt.narg)goto 115
 
-ccccccccc read data from first CA file:
+ccccccccc read data from first P file:
       open(unit=10,file=pdb(1),status='old')
       i=0
  101  read(10,104,end=102) s
       if(s(1:3).eq.'TER') goto 102
       if(s(1:4).eq.'ATOM')then
-         if(s(13:16).eq.'CA  '.or.s(13:16).eq.' CA '.or.s(13:16).
-     &        eq.'  CA')then
+         if(s(13:16).eq.'P   '.or.s(13:16).eq.' P  '.or.s(13:16).
+     &        eq.'  P '.or. s(13:16).eq.'   P')then
          if(s(17:17).eq.' '.or.s(17:17).eq.'A')then
             i=i+1
             read(s,103)du,seqA(i),du,nresA(i),du,xa(i),ya(i),za(i)
-            do j=-1,20
+            do j=-1,7
                if(seqA(i).eq.aa(j))seq1A(i)=slc(j)
             enddo
          endif
@@ -131,8 +137,8 @@
  201  read(10,204,end=202) s
       if(s(1:3).eq.'TER') goto 202
       if(s(1:4).eq.'ATOM')then
-         if(s(13:16).eq.'CA  '.or.s(13:16).eq.' CA '.or.s(13:16).
-     &        eq.'  CA')then
+         if(s(13:16).eq.'P   '.or.s(13:16).eq.' P  '.or.s(13:16).
+     &        eq.'  P '.or. s(13:16).eq.'   P')then
          if(s(17:17).eq.' '.or.s(17:17).eq.'A')then
             i=i+1
             read(s,203)du,seqB(i),du,nresB(i),du,xb(i),yb(i),zb(i)
@@ -212,10 +218,10 @@
       score_max=-1              !TM-score
       score_maxsub_max=-1       !MaxSub-score
       score10_max=-1            !TM-score10
-      n_GDT1_max=-1             !number of residues<1
-      n_GDT2_max=-1             !number of residues<2
-      n_GDT4_max=-1             !number of residues<4
-      n_GDT8_max=-1             !number of residues<8
+      n_GDT1_5_max=-1           !number of residues <  1.5
+      n_GDT3_max=-1             !number of residues <  3
+      n_GDT6_max=-1             !number of residues <  6
+      n_GDT12_max=-1            !number of residues < 12
       do 333 i_init=1,n_init
         L_init=L_ini(i_init)
         iL_max=n_ali-L_init+1
@@ -256,10 +262,10 @@
            if(score10_max.lt.score10)score10_max=score10
            if(score_maxsub_max.lt.score_maxsub)score_maxsub_max=
      &          score_maxsub
-           if(n_GDT1_max.lt.n_GDT1)n_GDT1_max=n_GDT1
-           if(n_GDT2_max.lt.n_GDT2)n_GDT2_max=n_GDT2
-           if(n_GDT4_max.lt.n_GDT4)n_GDT4_max=n_GDT4
-           if(n_GDT8_max.lt.n_GDT8)n_GDT8_max=n_GDT8
+           if(n_GDT1_5_max.lt.n_GDT1_5) n_GDT1_5_max=n_GDT1_5
+           if(n_GDT3_max.lt.n_GDT3)   n_GDT3_max=n_GDT3
+           if(n_GDT6_max.lt.n_GDT6)   n_GDT6_max=n_GDT6
+           if(n_GDT12_max.lt.n_GDT12)  n_GDT12_max=n_GDT12
 ***   iteration for extending ---------------------------------->
            d=d0_search+1
            do 301 it=1,n_it
@@ -294,10 +300,10 @@
               if(score10_max.lt.score10)score10_max=score10
               if(score_maxsub_max.lt.score_maxsub)score_maxsub_max
      &             =score_maxsub
-              if(n_GDT1_max.lt.n_GDT1)n_GDT1_max=n_GDT1
-              if(n_GDT2_max.lt.n_GDT2)n_GDT2_max=n_GDT2
-              if(n_GDT4_max.lt.n_GDT4)n_GDT4_max=n_GDT4
-              if(n_GDT8_max.lt.n_GDT8)n_GDT8_max=n_GDT8
+              if(n_GDT1_5_max.lt.n_GDT1_5)n_GDT1_5_max=n_GDT1_5
+              if(n_GDT3_max  .lt.n_GDT3  )n_GDT3_max  =n_GDT3
+              if(n_GDT6_max  .lt.n_GDT6  )n_GDT6_max  =n_GDT6
+              if(n_GDT12_max .lt.n_GDT12 )n_GDT12_max =n_GDT12
  303          format(i5,i5,i5,f17.14,f17.14,i5,f7.3)
               if(it.eq.n_it)goto 302
               if(n_cut.eq.ka)then
@@ -350,12 +356,13 @@
  504  format('TM-score    = ',f6.4,'  (d0=',f5.2,',',' TM10= ',f6.4,')')
       write(*,505)score_maxsub_max
  505  format('MaxSub-score= ',f6.4,'  (d0= 3.50)')
-      score_GDT=(n_GDT1_max+n_GDT2_max+n_GDT4_max+n_GDT8_max)
+      score_GDT=(n_GDT1_5_max+n_GDT3_max+n_GDT6_max+n_GDT12_max)
      &     /float(4*nseqB)
-      write(*,506)score_GDT,n_GDT1_max/float(nseqB),n_GDT2_max
-     &     /float(nseqB),n_GDT4_max/float(nseqB),n_GDT8_max/float(nseqB)
- 506  format('GDT-score   = ',f6.4,' %(d<1)=',f6.4,' %(d<2)=',f6.4,
-     $     ' %(d<4)=',f6.4,' %(d<8)=',f6.4)
+      write(*,506)score_GDT,n_GDT1_5_max/float(nseqB),n_GDT3_max
+     &     /float(nseqB),n_GDT6_max/float(nseqB),
+     &     n_GDT12_max/float(nseqB)
+ 506  format('GDT-score   = ',f6.4,' %(d<1.5)=',f6.4,' %(d<3)=',f6.4,
+     $     ' %(d<6)=',f6.4,' %(d<12)=',f6.4)
       write(*,*)
 
 ***   recall and output the superposition of maxiumum TM-score:
@@ -450,7 +457,7 @@
       do i=2,nseqB
          write(7,1239)2000+nresB(i-1),2000+nresB(i)
       enddo
- 1237 format('ATOM  ',i5,'  CA  ',A3,I6,4X,3F8.3)
+ 1237 format('ATOM  ',i5,'  P   ',A3,I6,4X,3F8.3)
  1238 format('TER')
  1239 format('CONECT',I5,I5)
  999  continue
@@ -549,16 +556,16 @@
       common/align/n_ali,iA(nmax),iB(nmax)
       common/nscore/i_ali(nmax),n_cut ![1,n_ali],align residues for the score
       common/scores/score,score_maxsub,score_fix,score10
-      common/GDT/n_GDT1,n_GDT2,n_GDT4,n_GDT8
+      common/GDT/n_GDT1_5,n_GDT3,n_GDT6,n_GDT12
       double precision score,score_max,score_fix,score_fix_max
       double precision score_maxsub,score10
 
       d_tmp=d
  21   n_cut=0                   !number of residue-pairs dis<d, for iteration
-      n_GDT1=0                  !for GDT-score, # of dis<1
-      n_GDT2=0                  !for GDT-score, # of dis<2
-      n_GDT4=0                  !for GDT-score, # of dis<4
-      n_GDT8=0                  !for GDT-score, # of dis<8
+      n_GDT1_5=0                  !for GDT-score, # of dis<  1.5
+      n_GDT3  =0                  !for GDT-score, # of dis<  3
+      n_GDT6  =0                  !for GDT-score, # of dis<  6
+      n_GDT12 =0                  !for GDT-score, # of dis< 12
       score_maxsub_sum=0        !Maxsub-score
       score_sum=0               !TMscore
       score_sum10=0             !TMscore10
@@ -572,14 +579,14 @@
             i_ali(n_cut)=k      ![1,n_ali], mark the residue-pairs in dis<d
          endif
 ***   for GDT-score:
-         if(dis.le.8)then
-            n_GDT8=n_GDT8+1
-            if(dis.le.4)then
-               n_GDT4=n_GDT4+1
-               if(dis.le.2)then
-                  n_GDT2=n_GDT2+1
-                  if(dis.le.1)then
-                     n_GDT1=n_GDT1+1
+         if(dis.le.12)then
+            n_GDT12=n_GDT12+1
+            if(dis.le.6)then
+               n_GDT6=n_GDT6+1
+               if(dis.le.3)then
+                  n_GDT3=n_GDT3+1
+                  if(dis.le.1.5)then
+                     n_GDT1_5=n_GDT1_5+1
                   endif
                endif
             endif
