# Supplementary material for: Modeling the Structure of RNA Molecules with Small-Angle X-Ray Scattering Data
Source: PLoS One. 2013 Nov 4;8(11):e78007. doi: 10.1371/journal.pone.0078007 (PMC3817170; doi:10.1371/journal.pone.0078007)
Supplement: File S4 — Model and SAXS data for HP3. Archive with a model of HP3 in.pdb format, and SAXS data used to compute it in.dat format. (ZIP) [file pone.0078007.s004.zip]

Archive with 3 entries (3 files):
- hp3model1.pdb
- hp3model2.pdb
- hp3.dat
