# Supplementary material for: Modeling the Structure of RNA Molecules with Small-Angle X-Ray Scattering Data
Source: PLoS One. 2013 Nov 4;8(11):e78007. doi: 10.1371/journal.pone.0078007 (PMC3817170; doi:10.1371/journal.pone.0078007)
Supplement: File S4 — Model and SAXS data for HP3. Archive with a model of HP3 in.pdb format, and SAXS data used to compute it in.dat format. (ZIP) [file pone.0078007.s004.zip › hp3model1.pdb]

 Created by SUPROUGH on Sat May 11 21:09:45 2013
  ------------------------------------------
  ---  ROUGH search  ---  
 Template structure ..................................... : hp3_023-1r.pdb
 Number of points ....................................... : 320
 Resampled number of points ............................. : 151
 Fineness of stucture ................................... : 8.543
 Structure to superimpose ............................... : hp3_alt.pdb
 Number of points ....................................... : 1552
 Resampled number of points ............................. : 694
 Fineness of stucture ................................... : 3.440
 --  ALL ATOMS are superimposed --
 --  Enantiomorphs were ENABLED --
 --  An enantiomorph has been chosen  -- 
 Distance after inertia axes alignment .................. : 1.196
 Intermediate distance .................................. : 1.156
   --- ith Transformation matrix --- 
   0.486153  -0.864032   0.130780 -17.318016
   0.730203   0.483865   0.482368 -28.384905
   0.480061   0.139008  -0.866151  79.097864
   0.000000   0.000000   0.000000   1.000000
 ---------------------------------------------

 Distance after inertia axes alignment .................. : 1.201
 Intermediate distance .................................. : 1.111
   --- ith Transformation matrix --- 
   0.321836  -0.945317   0.052887 -14.654811
  -0.944881  -0.324235  -0.045519 -14.910928
   0.060178  -0.035322  -0.997563  81.062906
   0.000000   0.000000   0.000000   1.000000
 ---------------------------------------------

 Distance after inertia axes alignment .................. : 1.208
 Intermediate distance .................................. : 1.097
   --- ith Transformation matrix --- 
   0.959186  -0.264245  -0.100679   0.342149
   0.269488   0.962070   0.042385  -1.557073
   0.085660  -0.067787   0.994016  -0.993162
   0.000000   0.000000   0.000000   1.000000
 ---------------------------------------------

 --  An enantiomorph has been chosen  -- 
 Distance after inertia axes alignment .................. : 1.221
 Intermediate distance .................................. : 1.181
   --- ith Transformation matrix --- 
   0.909635  -0.407232  -0.082013  -1.947497
  -0.394616  -0.785418  -0.476862  -3.334014
  -0.129779  -0.466134   0.875144  -5.259705
   0.000000   0.000000   0.000000   1.000000
 ---------------------------------------------

 Distance after inertia axes alignment .................. : 1.271
 Intermediate distance .................................. : 1.144
   --- ith Transformation matrix --- 
  -0.925469  -0.376793  -0.039159   0.981799
  -0.360254   0.843423   0.398565 -16.500865
  -0.117149   0.382967  -0.916304  82.708818
   0.000000   0.000000   0.000000   1.000000
 ---------------------------------------------

 --  An enantiomorph has been chosen  -- 
 Distance after inertia axes alignment .................. : 1.287
 Intermediate distance .................................. : 1.129
   --- ith Transformation matrix --- 
  -0.821762  -0.272083  -0.500678  21.843932
  -0.247155   0.961879  -0.117059   6.600790
  -0.513441  -0.027551   0.857682   2.739227
   0.000000   0.000000   0.000000   1.000000
 ---------------------------------------------

 Distance after inertia axes alignment .................. : 1.306
 Intermediate distance .................................. : 1.231
   --- ith Transformation matrix --- 
  -0.636530   0.733734  -0.237621  23.186987
  -0.557847  -0.650758  -0.515093  -0.210581
  -0.532576  -0.195316   0.823538   6.167722
   0.000000   0.000000   0.000000   1.000000
 ---------------------------------------------

 --  An enantiomorph has been chosen  -- 
 Distance after inertia axes alignment .................. : 1.310
 Intermediate distance .................................. : 1.296
   --- ith Transformation matrix --- 
  -0.633515   0.718536   0.286994   2.597130
  -0.762659  -0.642428  -0.075082 -18.286770
  -0.130424   0.266444  -0.954986  83.037084
   0.000000   0.000000   0.000000   1.000000
 ---------------------------------------------

  ---  REFINEMENT  ---  
 Fineness of template stucture .......................... : 5.799
 Fineness of stucture to superimpose .................... : 1.380
 Initial distance ....................................... : 2.289
 Final distance ......................................... : 2.169
  Resulting rotation matrix: 
  0.95085846359537518       0.29500195788186556       9.40320533377239920E-002
 -0.28835816932738828       0.95433347876377406      -7.80844254175603603E-002
 -0.11277299495535169       4.71323260247076686E-002  0.99250228989776190     
 Shift along X axis ..................................... : 0.1286
 Shift along Y axis ..................................... : 1.883
 Shift along Z axis ..................................... : 1.205
 Euler angle Alpha (grad) ............................... : 219.7
 Euler angle Beta  (grad) ............................... : 7.021
 Euler angle Gamma (grad) ............................... : 157.3
 ---------------------------------------------

  --- Final Transformation matrix --- 
   0.999605   0.026179   0.010242  -0.098760
  -0.026096   0.999626  -0.008136   0.376045
  -0.010451   0.007866   0.999914   0.107735
   0.000000   0.000000   0.000000   1.000000
 ---------------------------------------------

ATOM      1  C1' G   A   1      -8.150   2.286   2.550  1.00 72.84           C
ATOM      2  C2  G   A   1      -6.069   0.142  -0.577  1.00  0.00           C
ATOM      3  C2' G   A   1      -8.030   1.020   3.395  1.00 72.52           C
ATOM      4  C3' G   A   1      -7.539   1.598   4.707  1.00 72.34           C
ATOM      5  C4  G   A   1      -6.347   1.822   0.839  1.00  0.00           C
ATOM      6  C4' G   A   1      -8.328   2.888   4.811  1.00 72.45           C
ATOM      7  C5  G   A   1      -5.207   2.495   0.448  1.00  0.00           C
ATOM      8  C5' G   A   1      -7.681   3.970   5.630  1.00 72.26           C
ATOM      9  C6  G   A   1      -4.398   1.935  -0.572  1.00  0.00           C
ATOM     10  C8  G   A   1      -6.087   3.688   1.977  1.00  0.00           C
ATOM     11  N1  G   A   1      -4.917   0.731  -1.036  1.00  0.00           N
ATOM     12  N2  G   A   1      -6.407  -1.022  -1.153  1.00  0.00           N
ATOM     13  N3  G   A   1      -6.832   0.652   0.374  1.00  0.00           N
ATOM     14  N7  G   A   1      -5.058   3.669   1.175  1.00  0.00           N
ATOM     15  N9  G   A   1      -6.910   2.597   1.825  1.00  0.00           N
ATOM     16  O2' G   A   1      -9.273   0.373   3.497  1.00 72.26           O
ATOM     17  O3' G   A   1      -7.808   0.734   5.780  1.00 72.21           O
ATOM     18  O4' G   A   1      -8.465   3.346   3.439  1.00 72.73           O
ATOM     19  O5' G   A   1      -6.280   4.134   5.268  1.00 72.02           O
ATOM     20  O6  G   A   1      -3.350   2.381  -1.055  1.00  0.00           O
ATOM     21  OP1 G   A   1      -5.993   5.053   7.523  1.00 72.16           O
ATOM     22  OP2 G   A   1      -3.866   4.570   6.126  1.00 71.24           O
ATOM     23  P   G   A   1      -5.316   5.008   6.203  1.00 72.35           P
ATOM     24  C1' C   A   2      -4.900  -1.466   1.793  1.00 70.99           C
ATOM     25  C2  C   A   2      -2.850  -0.268   1.294  1.00 72.06           C
ATOM     26  C2' C   A   2      -4.369  -2.826   2.232  1.00 70.44           C
ATOM     27  C3' C   A   2      -4.960  -2.918   3.625  1.00 70.07           C
ATOM     28  C4  C   A   2      -2.062   1.464   2.634  1.00 72.39           C
ATOM     29  C4' C   A   2      -6.350  -2.337   3.408  1.00 70.38           C
ATOM     30  C5  C   A   2      -3.177   1.327   3.519  1.00 72.36           C
ATOM     31  C5' C   A   2      -7.021  -1.774   4.626  1.00 70.80           C
ATOM     32  C6  C   A   2      -4.083   0.382   3.231  1.00 72.02           C
ATOM     33  N1  C   A   2      -3.936  -0.420   2.131  1.00 71.58           N
ATOM     34  N3  C   A   2      -1.914   0.683   1.565  1.00 72.34           N
ATOM     35  N4  C   A   2      -1.136   2.394   2.856  1.00 72.51           N
ATOM     36  O2  C   A   2      -2.768  -1.020   0.314  1.00 71.72           O
ATOM     37  O2' C   A   2      -4.890  -3.793   1.346  1.00 70.76           O
ATOM     38  O3' C   A   2      -5.006  -4.272   4.038  1.00 69.30           O
ATOM     39  O4' C   A   2      -6.112  -1.243   2.492  1.00 70.59           O
ATOM     40  O5' C   A   2      -6.085  -1.004   5.378  1.00 71.87           O
ATOM     41  OP1 C   A   2      -7.111  -0.806   7.652  1.00 72.70           O
ATOM     42  OP2 C   A   2      -5.519   0.999   6.752  1.00 72.60           O
ATOM     43  P   C   A   2      -6.587  -0.005   6.507  1.00 72.33           P
ATOM     44  C1' U   A   3      -0.132  -3.306   1.637  1.00 67.59           C
ATOM     45  C2  U   A   3       1.141  -1.288   2.382  1.00  0.00           C
ATOM     46  C2' U   A   3       0.824  -4.472   1.914  1.00 67.33           C
ATOM     47  C3' U   A   3      -0.013  -5.357   2.821  1.00 67.37           C
ATOM     48  C4  U   A   3       0.690  -0.242   4.567  1.00  0.00           C
ATOM     49  C4' U   A   3      -1.386  -5.193   2.191  1.00 67.43           C
ATOM     50  C5  U   A   3      -0.308  -1.242   4.790  1.00  0.00           C
ATOM     51  C5' U   A   3      -2.526  -5.641   3.041  1.00 67.76           C
ATOM     52  C6  U   A   3      -0.533  -2.173   3.857  1.00  0.00           C
ATOM     53  N1  U   A   3       0.162  -2.218   2.670  1.00  0.00           N
ATOM     54  N3  U   A   3       1.348  -0.346   3.358  1.00  0.00           N
ATOM     55  O2  U   A   3       1.775  -1.297   1.341  1.00  0.00           O
ATOM     56  O2' U   A   3       1.158  -5.113   0.712  1.00 67.94           O
ATOM     57  O3' U   A   3       0.406  -6.719   2.721  1.00 67.54           O
ATOM     58  O4  U   A   3       0.989   0.665   5.344  1.00  0.00           O
ATOM     59  O4' U   A   3      -1.446  -3.791   1.844  1.00 67.53           O
ATOM     60  O5' U   A   3      -2.590  -4.839   4.218  1.00 68.35           O
ATOM     61  OP1 U   A   3      -4.205  -6.247   5.375  1.00 68.46           O
ATOM     62  OP2 U   A   3      -3.820  -3.835   6.214  1.00 68.61           O
ATOM     63  P   U   A   3      -3.918  -4.816   5.086  1.00 68.78           P
ATOM     64  C1' G   A   4       4.827  -8.554  -0.560  1.00850.88           C
ATOM     65  C2  G   A   4       8.424  -6.309   0.358  1.00850.88           C
ATOM     66  C2' G   A   4       5.298  -9.465   0.577  1.00850.88           C
ATOM     67  C3' G   A   4       3.995  -9.717   1.328  1.00850.88           C
ATOM     68  C4  G   A   4       6.247  -6.540   0.014  1.00850.88           C
ATOM     69  C4' G   A   4       2.969  -9.753   0.214  1.00850.88           C
ATOM     70  C5  G   A   4       5.952  -5.211   0.228  1.00850.88           C
ATOM     71  C5' G   A   4       1.527  -9.484   0.584  1.00850.88           C
ATOM     72  C6  G   A   4       7.003  -4.315   0.547  1.00850.88           C
ATOM     73  C8  G   A   4       4.093  -6.154  -0.208  1.00850.88           C
ATOM     74  N1  G   A   4       8.231  -4.969   0.591  1.00850.88           N
ATOM     75  N2  G   A   4       9.687  -6.749   0.448  1.00850.88           N
ATOM     76  N3  G   A   4       7.450  -7.151   0.062  1.00850.88           N
ATOM     77  N7  G   A   4       4.587  -4.980   0.085  1.00850.88           N
ATOM     78  N9  G   A   4       5.044  -7.142  -0.267  1.00850.88           N
ATOM     79  O2' G   A   4       5.848 -10.647   0.037  1.00850.88           O
ATOM     80  O3' G   A   4       4.002 -10.949   2.042  1.00850.88           O
ATOM     81  O4' G   A   4       3.438  -8.766  -0.739  1.00850.88           O
ATOM     82  O5' G   A   4       1.413  -8.252   1.287  1.00850.88           O
ATOM     83  O6  G   A   4       6.945  -3.102   0.771  1.00850.88           O
ATOM     84  OP1 G   A   4      -0.852  -9.028   1.983  1.00850.88           O
ATOM     85  OP2 G   A   4       0.650  -7.717   3.597  1.00850.88           O
ATOM     86  P   G   A   4       0.156  -7.968   2.218  1.00850.88           P
ATOM     87  C1' C   A   5       8.909  -8.572   4.667  1.00850.88           C
ATOM     88  C2  C   A   5       8.759  -6.406   5.813  1.00  0.00           C
ATOM     89  C2' C   A   5       9.332  -9.704   5.617  1.00850.88           C
ATOM     90  C3' C   A   5       8.326 -10.808   5.280  1.00850.88           C
ATOM     91  C4  C   A   5       6.705  -5.484   6.396  1.00  0.00           C
ATOM     92  C4' C   A   5       8.083 -10.576   3.787  1.00850.88           C
ATOM     93  C5  C   A   5       6.003  -6.594   5.845  1.00  0.00           C
ATOM     94  C5' C   A   5       6.779 -11.079   3.216  1.00850.88           C
ATOM     95  C6  C   A   5       6.731  -7.575   5.296  1.00  0.00           C
ATOM     96  N1  C   A   5       8.097  -7.507   5.266  1.00  0.00           N
ATOM     97  N3  C   A   5       8.037  -5.408   6.372  1.00  0.00           N
ATOM     98  N4  C   A   5       6.032  -4.476   6.958  1.00  0.00           N
ATOM     99  O2  C   A   5       9.999  -6.372   5.774  1.00  0.00           O
ATOM    100  O2' C   A   5      10.662 -10.076   5.321  1.00850.88           O
ATOM    101  O3' C   A   5       8.848 -12.117   5.556  1.00850.88           O
ATOM    102  O4' C   A   5       8.175  -9.142   3.603  1.00850.88           O
ATOM    103  O5' C   A   5       5.683 -10.402   3.827  1.00850.88           O
ATOM    104  OP1 C   A   5       4.145 -12.340   4.107  1.00850.88           O
ATOM    105  OP2 C   A   5       3.263  -9.932   4.212  1.00850.88           O
ATOM    106  P   C   A   5       4.197 -10.935   3.636  1.00850.88           P
ATOM    107  C1' G   A   6      11.437 -14.123   7.953  1.00198.05           C
ATOM    108  C2  G   A   6      14.955 -11.721   8.572  1.00  0.00           C
ATOM    109  C2' G   A   6      11.555 -14.825   9.308  1.00198.05           C
ATOM    110  C3' G   A   6      10.094 -15.075   9.667  1.00198.05           C
ATOM    111  C4  G   A   6      12.793 -12.058   8.228  1.00  0.00           C
ATOM    112  C4' G   A   6       9.443 -15.302   8.310  1.00198.05           C
ATOM    113  C5  G   A   6      12.463 -10.719   8.219  1.00  0.00           C
ATOM    114  C5' G   A   6       8.572 -14.185   7.775  1.00198.05           C
ATOM    115  C6  G   A   6      13.492  -9.761   8.409  1.00  0.00           C
ATOM    116  C8  G   A   6      10.635 -11.764   7.905  1.00  0.00           C
ATOM    117  N1  G   A   6      14.732 -10.366   8.580  1.00  0.00           N
ATOM    118  N2  G   A   6      16.225 -12.112   8.754  1.00  0.00           N
ATOM    119  N3  G   A   6      14.005 -12.625   8.398  1.00  0.00           N
ATOM    120  N7  G   A   6      11.100 -10.549   8.015  1.00  0.00           N
ATOM    121  N9  G   A   6      11.609 -12.727   8.024  1.00  0.00           N
ATOM    122  O2' G   A   6      12.305 -16.016   9.158  1.00198.05           O
ATOM    123  O3' G   A   6       9.950 -16.210  10.520  1.00198.05           O
ATOM    124  O4' G   A   6      10.166 -14.429   7.405  1.00198.05           O
ATOM    125  O5' G   A   6       9.299 -12.937   7.751  1.00198.05           O
ATOM    126  O6  G   A   6      13.399  -8.527   8.434  1.00  0.00           O
ATOM    127  OP1 G   A   6       7.386 -11.553   6.906  1.00163.84           O
ATOM    128  OP2 G   A   6       9.760 -10.601   7.046  1.00163.84           O
ATOM    129  P   G   A   6       8.853 -11.744   6.788  1.00198.05           P
ATOM    130  C1' C   A   7      14.540 -13.295  12.159  1.00167.72           C
ATOM    131  C2  C   A   7      13.907 -10.872  11.931  1.00  0.00           C
ATOM    132  C2' C   A   7      14.766 -13.481  13.659  1.00167.72           C
ATOM    133  C3' C   A   7      13.793 -14.608  13.979  1.00167.72           C
ATOM    134  C4  C   A   7      11.720 -10.211  11.494  1.00  0.00           C
ATOM    135  C4' C   A   7      13.840 -15.464  12.723  1.00167.72           C
ATOM    136  C5  C   A   7      11.271 -11.562  11.469  1.00  0.00           C
ATOM    137  C5' C   A   7      12.598 -16.280  12.449  1.00167.72           C
ATOM    138  C6  C   A   7      12.184 -12.519  11.681  1.00  0.00           C
ATOM    139  N1  C   A   7      13.495 -12.206  11.912  1.00  0.00           N
ATOM    140  N3  C   A   7      12.997  -9.894  11.718  1.00  0.00           N
ATOM    141  N4  C   A   7      10.854  -9.213  11.288  1.00  0.00           N
ATOM    142  O2  C   A   7      15.102 -10.617  12.145  1.00  0.00           O
ATOM    143  O2' C   A   7      16.118 -13.803  13.910  1.00167.72           O
ATOM    144  O3' C   A   7      14.160 -15.331  15.143  1.00167.72           O
ATOM    145  O4' C   A   7      14.035 -14.514  11.642  1.00167.72           O
ATOM    146  O5' C   A   7      11.433 -15.428  12.418  1.00167.72           O
ATOM    147  OP1 C   A   7       9.890 -17.377  12.725  1.00196.27           O
ATOM    148  OP2 C   A   7       8.980 -14.984  12.487  1.00196.27           O
ATOM    149  P   C   A   7       9.982 -16.020  12.118  1.00167.72           P
ATOM    150  C1' U   A   8      16.253 -10.272  16.320  1.00128.27           C
ATOM    151  C2  U   A   8      14.503  -8.618  15.613  1.00  0.00           C
ATOM    152  C2' U   A   8      16.147  -9.991  17.823  1.00128.27           C
ATOM    153  C3' U   A   8      15.706 -11.348  18.356  1.00128.27           C
ATOM    154  C4  U   A   8      12.543  -9.326  14.301  1.00  0.00           C
ATOM    155  C4' U   A   8      16.473 -12.308  17.460  1.00128.27           C
ATOM    156  C5  U   A   8      13.058 -10.660  14.333  1.00  0.00           C
ATOM    157  C5' U   A   8      15.859 -13.670  17.283  1.00128.27           C
ATOM    158  C6  U   A   8      14.210 -10.911  14.968  1.00  0.00           C
ATOM    159  N1  U   A   8      14.935  -9.928  15.602  1.00  0.00           N
ATOM    160  N3  U   A   8      13.320  -8.392  14.954  1.00  0.00           N
ATOM    161  O2  U   A   8      15.122  -7.723  16.164  1.00  0.00           O
ATOM    162  O2' U   A   8      17.401  -9.580  18.335  1.00128.27           O
ATOM    163  O3' U   A   8      16.014 -11.521  19.735  1.00128.27           O
ATOM    164  O4  U   A   8      11.500  -8.968  13.751  1.00  0.00           O
ATOM    165  O4' U   A   8      16.497 -11.659  16.162  1.00128.27           O
ATOM    166  O5' U   A   8      14.483 -13.550  16.901  1.00128.27           O
ATOM    167  OP1 U   A   8      13.880 -15.850  17.643  1.00198.72           O
ATOM    168  OP2 U   A   8      12.221 -14.422  16.303  1.00198.72           O
ATOM    169  P   U   A   8      13.618 -14.848  16.579  1.00128.27           P
ATOM    170  C1' C   A   9      17.586  -7.142  21.729  1.00168.56           C
ATOM    171  C2  C   A   9      16.412  -4.969  22.261  1.00  0.00           C
ATOM    172  C2' C   A   9      18.065  -7.529  23.131  1.00168.56           C
ATOM    173  C3' C   A   9      17.259  -8.795  23.396  1.00168.56           C
ATOM    174  C4  C   A   9      14.237  -4.548  21.545  1.00  0.00           C
ATOM    175  C4' C   A   9      17.139  -9.418  22.013  1.00168.56           C
ATOM    176  C5  C   A   9      14.155  -5.819  20.911  1.00  0.00           C
ATOM    177  C5' C   A   9      15.841 -10.149  21.772  1.00168.56           C
ATOM    178  C6  C   A   9      15.227  -6.618  20.986  1.00  0.00           C
ATOM    179  N1  C   A   9      16.357  -6.223  21.647  1.00  0.00           N
ATOM    180  N3  C   A   9      15.335  -4.151  22.194  1.00  0.00           N
ATOM    181  N4  C   A   9      13.199  -3.708  21.504  1.00  0.00           N
ATOM    182  O2  C   A   9      17.448  -4.637  22.855  1.00  0.00           O
ATOM    183  O2' C   A   9      19.456  -7.777  23.089  1.00168.56           O
ATOM    184  O3' C   A   9      17.913  -9.680  24.311  1.00168.56           O
ATOM    185  O4' C   A   9      17.225  -8.333  21.064  1.00168.56           O
ATOM    186  O5' C   A   9      16.028 -11.560  21.898  1.00168.56           O
ATOM    187  OP1 C   A   9      16.846 -13.675  20.933  1.00 99.97           O
ATOM    188  OP2 C   A   9      14.657 -12.616  20.096  1.00 99.85           O
ATOM    189  P   C   A   9      16.059 -12.471  20.594  1.00131.36           P
ATOM    190  C1' C   A  10      12.835  -5.364  24.400  1.00 40.35           C
ATOM    191  C2  C   A  10      11.036  -6.483  23.103  1.00 35.85           C
ATOM    192  C2' C   A  10      12.306  -5.401  25.837  1.00 39.21           C
ATOM    193  C3' C   A  10      13.407  -6.202  26.524  1.00 41.64           C
ATOM    194  C4  C   A  10      11.409  -8.554  22.112  1.00 35.14           C
ATOM    195  C4' C   A  10      14.650  -5.621  25.865  1.00 44.30           C
ATOM    196  C5  C   A  10      12.756  -8.582  22.570  1.00 33.92           C
ATOM    197  C5' C   A  10      15.886  -6.488  25.835  1.00 44.50           C
ATOM    198  C6  C   A  10      13.184  -7.548  23.289  1.00 36.03           C
ATOM    199  N1  C   A  10      12.360  -6.495  23.578  1.00 38.32           N
ATOM    200  N3  C   A  10      10.592  -7.529  22.376  1.00 33.42           N
ATOM    201  N4  C   A  10      10.929  -9.578  21.395  1.00 30.42           N
ATOM    202  O2  C   A  10      10.306  -5.501  23.362  1.00 35.79           O
ATOM    203  O2' C   A  10      12.163  -4.082  26.338  1.00 37.74           O
ATOM    204  O3' C   A  10      13.422  -6.020  27.938  1.00 41.54           O
ATOM    205  O4' C   A  10      14.255  -5.423  24.479  1.00 42.40           O
ATOM    206  O5' C   A  10      15.562  -7.806  25.409  1.00 47.50           O
ATOM    207  OP1 C   A  10      17.502  -8.808  26.611  1.00 50.47           O
ATOM    208  OP2 C   A  10      16.011 -10.239  25.102  1.00 47.50           O
ATOM    209  P   C   A  10      16.675  -8.946  25.387  1.00 50.35           P
ATOM    210  C1' C   A  11       8.476  -4.996  25.625  1.00 46.69           C
ATOM    211  C2  C   A  11       7.590  -6.794  24.216  1.00  0.00           C
ATOM    212  C2' C   A  11       7.386  -4.913  26.694  1.00 46.81           C
ATOM    213  C3' C   A  11       8.205  -5.174  27.955  1.00 46.42           C
ATOM    214  C4  C   A  11       8.718  -8.814  23.974  1.00  0.00           C
ATOM    215  C4' C   A  11       9.467  -4.381  27.662  1.00 45.70           C
ATOM    216  C5  C   A  11       9.765  -8.381  24.838  1.00  0.00           C
ATOM    217  C5' C   A  11      10.700  -4.743  28.461  1.00 43.90           C
ATOM    218  C6  C   A  11       9.668  -7.151  25.357  1.00  0.00           C
ATOM    219  N1  C   A  11       8.602  -6.345  25.066  1.00  0.00           N
ATOM    220  N3  C   A  11       7.674  -8.034  23.683  1.00  0.00           N
ATOM    221  N4  C   A  11       8.761 -10.032  23.426  1.00  0.00           N
ATOM    222  O2  C   A  11       6.635  -6.040  23.971  1.00  0.00           O
ATOM    223  O2' C   A  11       6.782  -3.639  26.631  1.00 46.36           O
ATOM    224  O3' C   A  11       7.565  -4.706  29.134  1.00 47.10           O
ATOM    225  O4' C   A  11       9.700  -4.640  26.254  1.00 46.50           O
ATOM    226  O5' C   A  11      10.926  -6.148  28.414  1.00 42.67           O
ATOM    227  OP1 C   A  11      12.595  -6.385  30.250  1.00 44.77           O
ATOM    228  OP2 C   A  11      12.308  -8.223  28.483  1.00 42.72           O
ATOM    229  P   C   A  11      12.325  -6.776  28.850  1.00 45.10           P
ATOM    230  C1' C   A  12       3.247  -6.855  26.505  1.00 44.17           C
ATOM    231  C2  C   A  12       3.754  -8.887  25.180  1.00 42.68           C
ATOM    232  C2' C   A  12       2.169  -7.259  27.523  1.00 45.92           C
ATOM    233  C3' C   A  12       2.868  -6.894  28.824  1.00 45.73           C
ATOM    234  C4  C   A  12       5.709 -10.091  25.531  1.00 42.23           C
ATOM    235  C4' C   A  12       3.487  -5.563  28.447  1.00 45.94           C
ATOM    236  C5  C   A  12       6.159  -9.164  26.512  1.00 40.01           C
ATOM    237  C5' C   A  12       4.585  -5.060  29.342  1.00 47.48           C
ATOM    238  C6  C   A  12       5.360  -8.131  26.793  1.00 41.66           C
ATOM    239  N1  C   A  12       4.157  -7.972  26.159  1.00 44.38           N
ATOM    240  N3  C   A  12       4.548  -9.937  24.891  1.00 42.04           N
ATOM    241  N4  C   A  12       6.447 -11.159  25.232  1.00 41.20           N
ATOM    242  O2  C   A  12       2.674  -8.712  24.600  1.00 43.91           O
ATOM    243  O2' C   A  12       0.959  -6.542  27.318  1.00 41.54           O
ATOM    244  O3' C   A  12       1.971  -6.760  29.918  1.00 47.23           O
ATOM    245  O4' C   A  12       4.002  -5.817  27.114  1.00 45.03           O
ATOM    246  O5' C   A  12       5.519  -6.096  29.605  1.00 47.16           O
ATOM    247  OP1 C   A  12       6.799  -4.999  31.452  1.00 46.97           O
ATOM    248  OP2 C   A  12       7.743  -7.016  30.177  1.00 48.10           O
ATOM    249  P   C   A  12       6.959  -5.758  30.185  1.00 47.94           P
ATOM    250  C1' U   A  13      -0.364 -11.098  26.856  1.00 47.63           C
ATOM    251  C2  U   A  13       1.181 -12.887  26.202  1.00  0.00           C
ATOM    252  C2' U   A  13      -1.358 -11.788  27.795  1.00 49.21           C
ATOM    253  C3' U   A  13      -1.196 -10.956  29.057  1.00 48.30           C
ATOM    254  C4  U   A  13       3.501 -12.897  27.032  1.00  0.00           C
ATOM    255  C4' U   A  13      -1.030  -9.555  28.487  1.00 48.53           C
ATOM    256  C5  U   A  13       3.206 -11.691  27.743  1.00  0.00           C
ATOM    257  C5' U   A  13      -0.399  -8.495  29.373  1.00 48.80           C
ATOM    258  C6  U   A  13       1.982 -11.157  27.663  1.00  0.00           C
ATOM    259  N1  U   A  13       0.974 -11.722  26.916  1.00  0.00           N
ATOM    260  N3  U   A  13       2.446 -13.410  26.304  1.00  0.00           N
ATOM    261  O2  U   A  13       0.311 -13.414  25.531  1.00  0.00           O
ATOM    262  O2' U   A  13      -2.679 -11.799  27.269  1.00 47.30           O
ATOM    263  O3' U   A  13      -2.362 -11.037  29.860  1.00 49.24           O
ATOM    264  O4  U   A  13       4.585 -13.484  27.024  1.00  0.00           O
ATOM    265  O4' U   A  13      -0.256  -9.746  27.273  1.00 47.55           O
ATOM    266  O5' U   A  13       0.796  -8.983  29.993  1.00 48.02           O
ATOM    267  OP1 U   A  13       0.906  -7.506  32.024  1.00 48.35           O
ATOM    268  OP2 U   A  13       3.001  -8.692  31.150  1.00 44.88           O
ATOM    269  P   U   A  13       1.708  -8.015  30.884  1.00 48.01           P
ATOM    270  C1' G   A  14      -0.783 -16.137  28.335  1.00 47.93           C
ATOM    271  C2  G   A  14       3.102 -17.885  27.831  1.00  0.00           C
ATOM    272  C2' G   A  14      -1.372 -17.153  29.323  1.00 49.38           C
ATOM    273  C3' G   A  14      -2.182 -16.250  30.245  1.00 50.06           C
ATOM    274  C4  G   A  14       1.674 -16.335  28.514  1.00  0.00           C
ATOM    275  C4' G   A  14      -2.733 -15.220  29.270  1.00 49.64           C
ATOM    276  C5  G   A  14       2.638 -15.523  29.074  1.00  0.00           C
ATOM    277  C5' G   A  14      -3.201 -13.891  29.832  1.00 49.66           C
ATOM    278  C6  G   A  14       3.995 -15.930  29.010  1.00  0.00           C
ATOM    279  C8  G   A  14       0.785 -14.528  29.402  1.00  0.00           C
ATOM    280  N1  G   A  14       4.136 -17.150  28.356  1.00  0.00           N
ATOM    281  N2  G   A  14       3.441 -19.038  27.236  1.00  0.00           N
ATOM    282  N3  G   A  14       1.832 -17.518  27.885  1.00  0.00           N
ATOM    283  N7  G   A  14       2.062 -14.388  29.629  1.00  0.00           N
ATOM    284  N9  G   A  14       0.480 -15.687  28.730  1.00  0.00           N
ATOM    285  O2' G   A  14      -2.135 -18.139  28.653  1.00 47.03           O
ATOM    286  O3' G   A  14      -3.238 -16.968  30.875  1.00 51.00           O
ATOM    287  O4' G   A  14      -1.670 -15.031  28.294  1.00 49.20           O
ATOM    288  O5' G   A  14      -2.265 -13.379  30.782  1.00 49.70           O
ATOM    289  O6  G   A  14       4.996 -15.346  29.448  1.00  0.00           O
ATOM    290  OP1 G   A  14      -3.636 -11.578  31.897  1.00 50.65           O
ATOM    291  OP2 G   A  14      -1.063 -11.533  31.977  1.00 49.82           O
ATOM    292  P   G   A  14      -2.322 -11.852  31.246  1.00 52.85           P
ATOM    293  C1' C   A  15       1.372 -19.555  32.912  1.00 47.15           C
ATOM    294  C2  C   A  15       3.269 -17.958  33.037  1.00 44.48           C
ATOM    295  C2' C   A  15       1.063 -20.151  34.289  1.00 49.43           C
ATOM    296  C3' C   A  15      -0.440 -19.925  34.399  1.00 50.08           C
ATOM    297  C4  C   A  15       2.907 -15.666  33.152  1.00 40.48           C
ATOM    298  C4' C   A  15      -0.901 -20.134  32.965  1.00 49.70           C
ATOM    299  C5  C   A  15       1.488 -15.841  33.079  1.00 41.25           C
ATOM    300  C5' C   A  15      -2.200 -19.457  32.608  1.00 48.57           C
ATOM    301  C6  C   A  15       1.022 -17.098  32.990  1.00 42.87           C
ATOM    302  N1  C   A  15       1.876 -18.167  32.975  1.00 44.65           N
ATOM    303  N3  C   A  15       3.747 -16.696  33.121  1.00 41.89           N
ATOM    304  N4  C   A  15       3.434 -14.451  33.261  1.00 37.63           N
ATOM    305  O2  C   A  15       4.031 -18.935  33.018  1.00 45.95           O
ATOM    306  O2' C   A  15       1.437 -21.508  34.311  1.00 52.40           O
ATOM    307  O3' C   A  15      -1.076 -20.847  35.281  1.00 52.53           O
ATOM    308  O4' C   A  15       0.176 -19.589  32.153  1.00 49.27           O
ATOM    309  O5' C   A  15      -2.108 -18.063  32.867  1.00 49.25           O
ATOM    310  OP1 C   A  15      -4.527 -17.517  33.196  1.00 55.94           O
ATOM    311  OP2 C   A  15      -2.788 -15.689  32.693  1.00 51.89           O
ATOM    312  P   C   A  15      -3.294 -17.073  32.484  1.00 53.99           P
ATOM    313  C1' U   A  16       3.757 -24.198  33.406  1.00852.99           C
ATOM    314  C2  U   A  16       5.740 -22.861  32.856  1.00  0.00           C
ATOM    315  C2' U   A  16       4.202 -25.106  34.555  1.00852.99           C
ATOM    316  C3' U   A  16       3.111 -24.852  35.591  1.00852.99           C
ATOM    317  C4  U   A  16       5.820 -20.465  33.421  1.00  0.00           C
ATOM    318  C4' U   A  16       1.878 -24.633  34.741  1.00852.99           C
ATOM    319  C5  U   A  16       4.507 -20.597  33.974  1.00  0.00           C
ATOM    320  C5' U   A  16       0.746 -23.829  35.343  1.00852.99           C
ATOM    321  C6  U   A  16       3.894 -21.785  33.949  1.00  0.00           C
ATOM    322  N1  U   A  16       4.476 -22.908  33.408  1.00  0.00           N
ATOM    323  N3  U   A  16       6.343 -21.628  32.896  1.00  0.00           N
ATOM    324  O2  U   A  16       6.285 -23.836  32.368  1.00  0.00           O
ATOM    325  O2' U   A  16       4.236 -26.447  34.117  1.00852.99           O
ATOM    326  O3' U   A  16       2.926 -25.988  36.427  1.00852.99           O
ATOM    327  O4  U   A  16       6.486 -19.428  33.382  1.00  0.00           O
ATOM    328  O4' U   A  16       2.369 -23.953  33.556  1.00852.99           O
ATOM    329  O5' U   A  16       1.180 -22.511  35.658  1.00852.99           O
ATOM    330  OP1 U   A  16      -0.559 -22.148  37.407  1.00852.99           O
ATOM    331  OP2 U   A  16       0.943 -20.220  36.627  1.00852.99           O
ATOM    332  P   U   A  16       0.181 -21.458  36.322  1.00852.99           P
ATOM    333  C1' A   A  17       8.725 -26.178  38.167  1.00852.99           C
ATOM    334  C2  A   A  17      10.771 -22.556  39.326  1.00  0.00           C
ATOM    335  C2' A   A  17       8.417 -26.795  39.532  1.00852.99           C
ATOM    336  C3' A   A  17       7.072 -27.465  39.278  1.00852.99           C
ATOM    337  C4  A   A  17       9.124 -23.757  38.505  1.00  0.00           C
ATOM    338  C4' A   A  17       7.181 -27.910  37.835  1.00852.99           C
ATOM    339  C5  A   A  17       8.365 -22.633  38.236  1.00  0.00           C
ATOM    340  C5' A   A  17       5.860 -28.036  37.110  1.00852.99           C
ATOM    341  C6  A   A  17       8.925 -21.389  38.571  1.00  0.00           C
ATOM    342  C8  A   A  17       7.200 -24.296  37.602  1.00  0.00           C
ATOM    343  N1  A   A  17      10.156 -21.385  39.126  1.00  0.00           N
ATOM    344  N3  A   A  17      10.350 -23.789  39.055  1.00  0.00           N
ATOM    345  N6  A   A  17       8.309 -20.222  38.370  1.00  0.00           N
ATOM    346  N7  A   A  17       7.149 -22.988  37.666  1.00  0.00           N
ATOM    347  N9  A   A  17       8.368 -24.828  38.093  1.00  0.00           N
ATOM    348  O2' A   A  17       9.429 -27.724  39.866  1.00852.99           O
ATOM    349  O3' A   A  17       6.876 -28.597  40.121  1.00852.99           O
ATOM    350  O4' A   A  17       7.994 -26.898  37.189  1.00852.99           O
ATOM    351  O5' A   A  17       5.300 -26.749  36.861  1.00852.99           O
ATOM    352  OP1 A   A  17       3.467 -27.445  38.381  1.00852.99           O
ATOM    353  OP2 A   A  17       4.258 -25.002  38.313  1.00852.99           O
ATOM    354  P   A   A  17       3.973 -26.281  37.614  1.00852.99           P
ATOM    355  C1' G   A  18       9.340 -27.768  43.498  1.00852.99           C
ATOM    356  C2  G   A  18      11.578 -24.424  41.986  1.00  0.00           C
ATOM    357  C2' G   A  18       9.045 -27.966  44.985  1.00852.99           C
ATOM    358  C3' G   A  18       7.760 -28.784  44.950  1.00852.99           C
ATOM    359  C4  G   A  18       9.732 -25.532  42.508  1.00  0.00           C
ATOM    360  C4' G   A  18       7.928 -29.626  43.685  1.00852.99           C
ATOM    361  C5  G   A  18       8.874 -24.536  42.087  1.00  0.00           C
ATOM    362  C5' G   A  18       6.640 -30.001  42.987  1.00852.99           C
ATOM    363  C6  G   A  18       9.422 -23.343  41.552  1.00  0.00           C
ATOM    364  C8  G   A  18       7.628 -26.108  42.801  1.00  0.00           C
ATOM    365  N1  G   A  18      10.812 -23.376  41.539  1.00  0.00           N
ATOM    366  N2  G   A  18      12.908 -24.267  41.891  1.00  0.00           N
ATOM    367  N3  G   A  18      11.081 -25.543  42.488  1.00  0.00           N
ATOM    368  N7  G   A  18       7.552 -24.915  42.278  1.00  0.00           N
ATOM    369  N9  G   A  18       8.922 -26.542  42.967  1.00  0.00           N
ATOM    370  O2' G   A  18      10.116 -28.655  45.597  1.00852.99           O
ATOM    371  O3' G   A  18       7.623 -29.578  46.129  1.00852.99           O
ATOM    372  O4' G   A  18       8.697 -28.798  42.777  1.00852.99           O
ATOM    373  O5' G   A  18       5.996 -28.832  42.488  1.00852.99           O
ATOM    374  O6  G   A  18       8.825 -22.346  41.124  1.00  0.00           O
ATOM    375  OP1 G   A  18       4.885 -30.024  40.603  1.00852.99           O
ATOM    376  OP2 G   A  18       4.750 -27.470  40.812  1.00852.99           O
ATOM    377  P   G   A  18       5.516 -28.736  40.972  1.00852.99           P
ATOM    378  C1' A   A  19      11.230 -25.510  48.016  1.00852.99           C
ATOM    379  C2  A   A  19      11.654 -21.464  46.434  1.00  0.00           C
ATOM    380  C2' A   A  19      11.026 -25.291  49.520  1.00852.99           C
ATOM    381  C3' A   A  19      10.096 -26.446  49.881  1.00852.99           C
ATOM    382  C4  A   A  19      10.665 -23.404  46.727  1.00  0.00           C
ATOM    383  C4' A   A  19      10.541 -27.554  48.942  1.00852.99           C
ATOM    384  C5  A   A  19       9.596 -23.043  45.926  1.00  0.00           C
ATOM    385  C5' A   A  19       9.537 -28.624  48.589  1.00852.99           C
ATOM    386  C6  A   A  19       9.627 -21.757  45.361  1.00  0.00           C
ATOM    387  C8  A   A  19       9.193 -25.024  46.585  1.00  0.00           C
ATOM    388  N1  A   A  19      10.694 -20.976  45.641  1.00  0.00           N
ATOM    389  N3  A   A  19      11.738 -22.653  47.024  1.00  0.00           N
ATOM    390  N6  A   A  19       8.668 -21.271  44.570  1.00  0.00           N
ATOM    391  N7  A   A  19       8.672 -24.076  45.845  1.00  0.00           N
ATOM    392  N9  A   A  19      10.399 -24.685  47.149  1.00  0.00           N
ATOM    393  O2' A   A  19      12.277 -25.371  50.176  1.00852.99           O
ATOM    394  O3' A   A  19      10.200 -26.858  51.249  1.00852.99           O
ATOM    395  O4' A   A  19      10.898 -26.854  47.724  1.00852.99           O
ATOM    396  O5' A   A  19       8.392 -28.024  47.984  1.00852.99           O
ATOM    397  OP1 A   A  19       6.944 -29.989  48.498  1.00852.99           O
ATOM    398  OP2 A   A  19       6.023 -27.973  47.200  1.00852.99           O
ATOM    399  P   A   A  19       7.148 -28.896  47.508  1.00852.99           P
ATOM    400  C1' A   A  20      12.276 -21.050  50.793  1.00852.99           C
ATOM    401  C2  A   A  20      11.874 -17.233  48.732  1.00852.99           C
ATOM    402  C2' A   A  20      12.392 -20.238  52.085  1.00852.99           C
ATOM    403  C3' A   A  20      11.493 -21.032  53.024  1.00852.99           C
ATOM    404  C4  A   A  20      11.266 -19.266  49.309  1.00852.99           C
ATOM    405  C4' A   A  20      11.720 -22.462  52.585  1.00852.99           C
ATOM    406  C5  A   A  20      10.083 -19.183  48.582  1.00852.99           C
ATOM    407  C5' A   A  20      10.566 -23.406  52.832  1.00852.99           C
ATOM    408  C6  A   A  20       9.836 -17.995  47.909  1.00852.99           C
ATOM    409  C8  A   A  20      10.086 -21.115  49.467  1.00852.99           C
ATOM    410  N1  A   A  20      10.770 -17.012  47.991  1.00852.99           N
ATOM    411  N3  A   A  20      12.215 -18.317  49.429  1.00852.99           N
ATOM    412  N6  A   A  20       8.708 -17.801  47.201  1.00852.99           N
ATOM    413  N7  A   A  20       9.340 -20.353  48.687  1.00852.99           N
ATOM    414  N9  A   A  20      11.256 -20.509  49.892  1.00852.99           N
ATOM    415  O2' A   A  20      13.739 -20.181  52.507  1.00852.99           O
ATOM    416  O3' A   A  20      11.846 -20.860  54.396  1.00852.99           O
ATOM    417  O4' A   A  20      11.877 -22.359  51.146  1.00852.99           O
ATOM    418  O5' A   A  20      10.876 -24.720  52.394  1.00852.99           O
ATOM    419  OP1 A   A  20       9.895 -26.594  53.711  1.00852.99           O
ATOM    420  OP2 A   A  20       8.455 -25.237  52.073  1.00852.99           O
ATOM    421  P   A   A  20       9.758 -25.859  52.430  1.00852.99           P
ATOM    422  C1' C   A  21       8.821 -15.346  51.501  1.00198.05           C
ATOM    423  C2  C   A  21       6.967 -15.899  49.941  1.00163.84           C
ATOM    424  C2' C   A  21       8.080 -14.803  52.727  1.00198.05           C
ATOM    425  C3' C   A  21       8.721 -15.594  53.863  1.00198.05           C
ATOM    426  C4  C   A  21       6.571 -18.095  49.287  1.00163.84           C
ATOM    427  C4' C   A  21      10.151 -15.788  53.379  1.00198.05           C
ATOM    428  C5  C   A  21       7.661 -18.573  50.075  1.00163.84           C
ATOM    429  C5' C   A  21      10.927 -16.938  53.990  1.00198.05           C
ATOM    430  C6  C   A  21       8.364 -17.672  50.773  1.00163.84           C
ATOM    431  N1  C   A  21       8.046 -16.342  50.730  1.00163.84           N
ATOM    432  N3  C   A  21       6.254 -16.801  49.233  1.00163.84           N
ATOM    433  N4  C   A  21       5.831 -18.950  48.576  1.00163.84           N
ATOM    434  O2  C   A  21       6.690 -14.688  49.916  1.00163.84           O
ATOM    435  O2' C   A  21       8.296 -13.409  52.826  1.00198.05           O
ATOM    436  O3' C   A  21       8.672 -14.875  55.094  1.00198.05           O
ATOM    437  O4' C   A  21      10.036 -15.928  51.940  1.00198.05           O
ATOM    438  O5' C   A  21      10.169 -18.165  53.911  1.00198.05           O
ATOM    439  OP1 C   A  21      11.301 -19.276  55.855  1.00163.84           O
ATOM    440  OP2 C   A  21       9.716 -20.573  54.314  1.00163.84           O
ATOM    441  P   C   A  21      10.753 -19.529  54.498  1.00198.05           P
ATOM    442  C1' C   A  22       3.988 -13.390  52.246  1.00167.72           C
ATOM    443  C2  C   A  22       3.240 -15.478  51.059  1.00  0.00           C
ATOM    444  C2' C   A  22       2.854 -13.096  53.228  1.00167.72           C
ATOM    445  C3' C   A  22       3.597 -13.070  54.557  1.00167.72           C
ATOM    446  C4  C   A  22       4.203 -17.550  51.496  1.00  0.00           C
ATOM    447  C4' C   A  22       4.941 -12.467  54.182  1.00167.72           C
ATOM    448  C5  C   A  22       5.085 -16.984  52.461  1.00  0.00           C
ATOM    449  C5' C   A  22       6.095 -12.850  55.081  1.00167.72           C
ATOM    450  C6  C   A  22       4.998 -15.666  52.679  1.00  0.00           C
ATOM    451  N1  C   A  22       4.094 -14.898  51.999  1.00  0.00           N
ATOM    452  N3  C   A  22       3.317 -16.809  50.827  1.00  0.00           N
ATOM    453  N4  C   A  22       4.244 -18.860  51.237  1.00  0.00           N
ATOM    454  O2  C   A  22       2.430 -14.756  50.458  1.00  0.00           O
ATOM    455  O2' C   A  22       2.230 -11.872  52.898  1.00167.72           O
ATOM    456  O3' C   A  22       2.919 -12.312  55.546  1.00167.72           O
ATOM    457  O4' C   A  22       5.199 -12.956  52.841  1.00167.72           O
ATOM    458  O5' C   A  22       6.209 -14.288  55.168  1.00167.72           O
ATOM    459  OP1 C   A  22       7.619 -14.139  57.233  1.00196.27           O
ATOM    460  OP2 C   A  22       7.015 -16.412  56.194  1.00196.27           O
ATOM    461  P   C   A  22       7.364 -14.975  56.028  1.00167.72           P
ATOM    462  C1' U   A  23      -1.260 -14.304  52.318  1.00128.27           C
ATOM    463  C2  U   A  23      -1.189 -16.804  52.123  1.00  0.00           C
ATOM    464  C2' U   A  23      -2.575 -14.236  53.101  1.00128.27           C
ATOM    465  C3' U   A  23      -2.125 -13.587  54.402  1.00128.27           C
ATOM    466  C4  U   A  23       0.738 -18.089  52.962  1.00  0.00           C
ATOM    467  C4' U   A  23      -1.072 -12.601  53.919  1.00128.27           C
ATOM    468  C5  U   A  23       1.330 -16.852  53.369  1.00  0.00           C
ATOM    469  C5' U   A  23      -0.088 -12.133  54.956  1.00128.27           C
ATOM    470  C6  U   A  23       0.680 -15.704  53.150  1.00  0.00           C
ATOM    471  N1  U   A  23      -0.553 -15.652  52.542  1.00  0.00           N
ATOM    472  N3  U   A  23      -0.497 -17.966  52.360  1.00  0.00           N
ATOM    473  O2  U   A  23      -2.281 -16.796  51.581  1.00  0.00           O
ATOM    474  O2' U   A  23      -3.526 -13.459  52.397  1.00128.27           O
ATOM    475  O3' U   A  23      -3.193 -12.951  55.095  1.00128.27           O
ATOM    476  O4  U   A  23       1.235 -19.208  53.106  1.00  0.00           O
ATOM    477  O4' U   A  23      -0.418 -13.274  52.812  1.00128.27           O
ATOM    478  O5' U   A  23       0.578 -13.255  55.550  1.00128.27           O
ATOM    479  OP1 U   A  23       1.522 -11.934  57.439  1.00198.72           O
ATOM    480  OP2 U   A  23       2.259 -14.358  57.032  1.00198.72           O
ATOM    481  P   U   A  23       1.840 -13.035  56.497  1.00128.27           P
ATOM    482  C1' C   A  24      -5.655 -17.929  53.520  1.00 27.72           C
ATOM    483  C2  C   A  24      -4.185 -19.856  53.915  1.00  0.00           C
ATOM    484  C2' C   A  24      -6.802 -18.110  54.514  1.00 26.74           C
ATOM    485  C3' C   A  24      -6.706 -16.827  55.303  1.00 26.47           C
ATOM    486  C4  C   A  24      -2.147 -19.608  55.010  1.00  0.00           C
ATOM    487  C4' C   A  24      -6.404 -15.823  54.193  1.00 26.34           C
ATOM    488  C5  C   A  24      -2.353 -18.207  55.166  1.00  0.00           C
ATOM    489  C5' C   A  24      -5.840 -14.481  54.571  1.00 24.51           C
ATOM    490  C6  C   A  24      -3.489 -17.692  54.678  1.00  0.00           C
ATOM    491  N1  C   A  24      -4.412 -18.484  54.054  1.00  0.00           N
ATOM    492  N3  C   A  24      -3.041 -20.390  54.403  1.00  0.00           N
ATOM    493  N4  C   A  24      -1.033 -20.178  55.477  1.00  0.00           N
ATOM    494  O2  C   A  24      -5.040 -20.550  53.345  1.00  0.00           O
ATOM    495  O2' C   A  24      -8.005 -18.224  53.823  1.00 27.74           O
ATOM    496  O3' C   A  24      -7.938 -16.584  55.957  1.00 29.47           O
ATOM    497  O4' C   A  24      -5.472 -16.531  53.344  1.00 25.16           O
ATOM    498  O5' C   A  24      -4.824 -14.621  55.568  1.00 23.98           O
ATOM    499  OP1 C   A  24      -4.871 -12.252  56.485  1.00 22.04           O
ATOM    500  OP2 C   A  24      -2.955 -13.928  57.011  1.00 24.12           O
ATOM    501  P   C   A  24      -3.974 -13.364  56.047  1.00 22.92           P
ATOM    502  C1' C   A  25      -7.895 -22.977  56.041  1.00 59.99           C
ATOM    503  C2  C   A  25      -5.605 -23.711  56.783  1.00  0.00           C
ATOM    504  C2' C   A  25      -8.669 -23.256  57.321  1.00 61.61           C
ATOM    505  C3' C   A  25      -9.334 -21.916  57.578  1.00 62.93           C
ATOM    506  C4  C   A  25      -3.839 -22.215  57.032  1.00  0.00           C
ATOM    507  C4' C   A  25      -9.671 -21.433  56.173  1.00 62.53           C
ATOM    508  C5  C   A  25      -4.658 -21.118  56.638  1.00  0.00           C
ATOM    509  C5' C   A  25      -9.961 -19.949  56.170  1.00 62.38           C
ATOM    510  C6  C   A  25      -5.934 -21.380  56.331  1.00  0.00           C
ATOM    511  N1  C   A  25      -6.429 -22.653  56.394  1.00  0.00           N
ATOM    512  N3  C   A  25      -4.313 -23.462  57.097  1.00  0.00           N
ATOM    513  N4  C   A  25      -2.558 -22.016  57.352  1.00  0.00           N
ATOM    514  O2  C   A  25      -6.082 -24.855  56.833  1.00  0.00           O
ATOM    515  O2' C   A  25      -9.632 -24.268  57.118  1.00 64.36           O
ATOM    516  O3' C   A  25     -10.519 -22.096  58.364  1.00 61.89           O
ATOM    517  O4' C   A  25      -8.527 -21.870  55.398  1.00 60.83           O
ATOM    518  O5' C   A  25      -8.789 -19.232  56.631  1.00 59.39           O
ATOM    519  OP1 C   A  25      -9.699 -17.104  55.537  1.00 52.95           O
ATOM    520  OP2 C   A  25      -8.429 -17.010  57.699  1.00 46.77           O
ATOM    521  P   C   A  25      -8.585 -17.667  56.379  1.00 51.34           P
ATOM    522  C1' A   A  26      -8.395 -27.476  59.902  1.00 53.66           C
ATOM    523  C2  A   A  26      -4.327 -28.762  60.785  1.00  0.00           C
ATOM    524  C2' A   A  26      -8.949 -27.582  61.301  1.00 56.04           C
ATOM    525  C3' A   A  26      -9.939 -26.429  61.337  1.00 58.53           C
ATOM    526  C4  A   A  26      -5.888 -27.317  60.239  1.00  0.00           C
ATOM    527  C4' A   A  26     -10.501 -26.429  59.924  1.00 56.25           C
ATOM    528  C5  A   A  26      -4.976 -26.281  60.149  1.00  0.00           C
ATOM    529  C5' A   A  26     -10.995 -25.053  59.588  1.00 55.38           C
ATOM    530  C6  A   A  26      -3.632 -26.589  60.416  1.00  0.00           C
ATOM    531  C8  A   A  26      -6.871 -25.436  59.684  1.00  0.00           C
ATOM    532  N1  A   A  26      -3.334 -27.867  60.738  1.00  0.00           N
ATOM    533  N3  A   A  26      -5.626 -28.596  60.556  1.00  0.00           N
ATOM    534  N6  A   A  26      -2.642 -25.694  60.369  1.00  0.00           N
ATOM    535  N7  A   A  26      -5.611 -25.097  59.797  1.00  0.00           N
ATOM    536  N9  A   A  26      -7.111 -26.765  59.937  1.00  0.00           N
ATOM    537  O2' A   A  26      -9.618 -28.813  61.525  1.00 56.51           O
ATOM    538  O3' A   A  26     -10.998 -26.689  62.261  1.00 61.89           O
ATOM    539  O4' A   A  26      -9.353 -26.785  59.100  1.00 54.56           O
ATOM    540  O5' A   A  26     -10.023 -24.063  60.018  1.00 55.40           O
ATOM    541  OP1 A   A  26     -11.731 -22.250  60.515  1.00 61.74           O
ATOM    542  OP2 A   A  26      -9.306 -21.725  60.530  1.00 61.86           O
ATOM    543  P   A   A  26     -10.394 -22.527  59.902  1.00 60.08           P
ATOM    544  C1' A   A  27      -6.243 -29.310  64.019  1.00 57.92           C
ATOM    545  C2  A   A  27      -2.007 -28.312  64.160  1.00  0.00           C
ATOM    546  C2' A   A  27      -6.085 -29.683  65.488  1.00 58.43           C
ATOM    547  C3' A   A  27      -7.375 -29.150  66.079  1.00 59.99           C
ATOM    548  C4  A   A  27      -4.147 -27.893  63.889  1.00  0.00           C
ATOM    549  C4' A   A  27      -8.377 -29.429  64.981  1.00 57.72           C
ATOM    550  C5  A   A  27      -3.908 -26.557  63.619  1.00  0.00           C
ATOM    551  C5' A   A  27      -9.551 -28.503  65.092  1.00 57.09           C
ATOM    552  C6  A   A  27      -2.569 -26.131  63.640  1.00  0.00           C
ATOM    553  C8  A   A  27      -6.015 -26.814  63.496  1.00  0.00           C
ATOM    554  N1  A   A  27      -1.623 -27.053  63.921  1.00  0.00           N
ATOM    555  N3  A   A  27      -3.231 -28.834  64.170  1.00  0.00           N
ATOM    556  N6  A   A  27      -2.187 -24.875  63.400  1.00  0.00           N
ATOM    557  N7  A   A  27      -5.099 -25.885  63.373  1.00  0.00           N
ATOM    558  N9  A   A  27      -5.509 -28.053  63.807  1.00  0.00           N
ATOM    559  O2' A   A  27      -6.023 -31.089  65.660  1.00 55.12           O
ATOM    560  O3' A   A  27      -7.716 -29.815  67.296  1.00 65.28           O
ATOM    561  O4' A   A  27      -7.634 -29.177  63.762  1.00 57.35           O
ATOM    562  O5' A   A  27      -9.396 -27.393  64.186  1.00 59.94           O
ATOM    563  OP1 A   A  27     -11.838 -27.094  64.627  1.00 72.89           O
ATOM    564  OP2 A   A  27     -10.449 -25.092  64.085  1.00 72.48           O
ATOM    565  P   A   A  27     -10.694 -26.543  63.844  1.00 67.92           P
ATOM    566  C1' A   A  28      -2.235 -29.166  68.924  1.00 62.40           C
ATOM    567  C2  A   A  28       0.258 -25.617  69.391  1.00  0.00           C
ATOM    568  C2' A   A  28      -2.337 -29.065  70.431  1.00 64.52           C
ATOM    569  C3' A   A  28      -3.803 -29.367  70.663  1.00 68.05           C
ATOM    570  C4  A   A  28      -1.405 -26.792  68.564  1.00  0.00           C
ATOM    571  C4' A   A  28      -4.103 -30.422  69.613  1.00 65.85           C
ATOM    572  C5  A   A  28      -1.825 -25.742  67.768  1.00  0.00           C
ATOM    573  C5' A   A  28      -5.578 -30.443  69.305  1.00 65.85           C
ATOM    574  C6  A   A  28      -1.086 -24.549  67.842  1.00  0.00           C
ATOM    575  C8  A   A  28      -3.169 -27.343  67.384  1.00  0.00           C
ATOM    576  N1  A   A  28      -0.027 -24.520  68.681  1.00  0.00           N
ATOM    577  N3  A   A  28      -0.360 -26.795  69.407  1.00  0.00           N
ATOM    578  N6  A   A  28      -1.372 -23.454  67.134  1.00  0.00           N
ATOM    579  N7  A   A  28      -2.942 -26.104  67.026  1.00  0.00           N
ATOM    580  N9  A   A  28      -2.277 -27.824  68.312  1.00  0.00           N
ATOM    581  O2' A   A  28      -1.537 -30.049  71.066  1.00 60.72           O
ATOM    582  O3' A   A  28      -4.049 -29.844  71.987  1.00 72.55           O
ATOM    583  O4' A   A  28      -3.324 -29.982  68.476  1.00 64.37           O
ATOM    584  O5' A   A  28      -6.111 -29.119  69.121  1.00 68.58           O
ATOM    585  OP1 A   A  28      -8.525 -29.703  69.637  1.00 75.02           O
ATOM    586  OP2 A   A  28      -8.005 -27.532  68.507  1.00 71.62           O
ATOM    587  P   A   A  28      -7.648 -28.975  68.668  1.00 71.86           P
ATOM    588  C1' C   A  29      -0.687 -25.888  72.412  1.00 72.88           C
ATOM    589  C2  C   A  29      -1.506 -23.798  71.387  1.00 78.28           C
ATOM    590  C2' C   A  29      -0.594 -25.534  73.895  1.00 70.43           C
ATOM    591  C3' C   A  29      -1.382 -26.674  74.534  1.00 69.53           C
ATOM    592  C4  C   A  29      -3.692 -23.611  70.607  1.00 80.29           C
ATOM    593  C4' C   A  29      -1.051 -27.854  73.635  1.00 69.80           C
ATOM    594  C5  C   A  29      -3.975 -24.968  70.953  1.00 79.68           C
ATOM    595  C5' C   A  29      -2.069 -28.965  73.639  1.00 68.75           C
ATOM    596  C6  C   A  29      -2.990 -25.685  71.514  1.00 78.00           C
ATOM    597  N1  C   A  29      -1.761 -25.128  71.751  1.00 76.59           N
ATOM    598  N3  C   A  29      -2.492 -23.065  70.817  1.00 79.77           N
ATOM    599  N4  C   A  29      -4.637 -22.841  70.060  1.00 81.32           N
ATOM    600  O2  C   A  29      -0.373 -23.320  71.599  1.00 78.96           O
ATOM    601  O2' C   A  29       0.769 -25.473  74.261  1.00 69.45           O
ATOM    602  O3' C   A  29      -1.043 -26.935  75.893  1.00 68.50           O
ATOM    603  O4' C   A  29      -0.955 -27.275  72.308  1.00 70.99           O
ATOM    604  O5' C   A  29      -3.366 -28.436  73.404  1.00 67.98           O
ATOM    605  OP1 C   A  29      -4.607 -30.188  74.676  1.00 66.95           O
ATOM    606  OP2 C   A  29      -5.828 -28.512  73.170  1.00 67.86           O
ATOM    607  P   C   A  29      -4.650 -29.372  73.439  1.00 67.10           P
ATOM    608  C1' A   A  30       1.852 -21.825  77.377  1.00 61.44           C
ATOM    609  C2  A   A  30       1.863 -17.787  75.783  1.00 65.46           C
ATOM    610  C2' A   A  30       1.323 -21.714  78.809  1.00 60.65           C
ATOM    611  C3' A   A  30       0.635 -23.062  78.998  1.00 60.21           C
ATOM    612  C4  A   A  30       1.135 -19.845  75.985  1.00 63.77           C
ATOM    613  C4' A   A  30       1.483 -23.994  78.153  1.00 61.95           C
ATOM    614  C5  A   A  30       0.099 -19.625  75.100  1.00 64.13           C
ATOM    615  C5' A   A  30       0.763 -25.225  77.671  1.00 62.47           C
ATOM    616  C6  A   A  30      -0.004 -18.338  74.547  1.00 64.56           C
ATOM    617  C8  A   A  30      -0.070 -21.655  75.715  1.00 63.52           C
ATOM    618  N1  A   A  30       0.911 -17.424  74.921  1.00 65.26           N
ATOM    619  N3  A   A  30       2.066 -18.959  76.368  1.00 64.94           N
ATOM    620  N6  A   A  30      -0.949 -17.973  73.678  1.00 65.41           N
ATOM    621  N7  A   A  30      -0.653 -20.781  74.930  1.00 64.40           N
ATOM    622  N9  A   A  30       1.008 -21.149  76.395  1.00 62.92           N
ATOM    623  O2' A   A  30       2.402 -21.531  79.689  1.00 59.37           O
ATOM    624  O3' A   A  30       0.608 -23.533  80.343  1.00 60.35           O
ATOM    625  O4' A   A  30       1.922 -23.193  77.034  1.00 61.55           O
ATOM    626  O5' A   A  30      -0.549 -24.885  77.240  1.00 65.84           O
ATOM    627  OP1 A   A  30      -1.712 -26.789  78.320  1.00 67.88           O
ATOM    628  OP2 A   A  30      -2.893 -25.353  76.538  1.00 67.59           O
ATOM    629  P   A   A  30      -1.658 -26.010  77.056  1.00 67.77           P
ATOM    630  C1' A   A  31       1.458 -18.052  80.509  1.00 61.79           C
ATOM    631  C2  A   A  31       0.088 -15.257  77.424  1.00 62.69           C
ATOM    632  C2' A   A  31       1.167 -17.147  81.711  1.00 61.53           C
ATOM    633  C3' A   A  31       0.508 -18.134  82.659  1.00 60.50           C
ATOM    634  C4  A   A  31       0.047 -17.102  78.616  1.00 62.34           C
ATOM    635  C4' A   A  31       1.269 -19.410  82.418  1.00 60.87           C
ATOM    636  C5  A   A  31      -1.057 -17.577  77.934  1.00 62.31           C
ATOM    637  C5' A   A  31       0.397 -20.589  82.733  1.00 59.31           C
ATOM    638  C6  A   A  31      -1.575 -16.769  76.917  1.00 62.45           C
ATOM    639  C8  A   A  31      -0.569 -19.061  79.364  1.00 62.42           C
ATOM    640  N1  A   A  31      -0.972 -15.589  76.683  1.00 62.33           N
ATOM    641  N3  A   A  31       0.677 -15.936  78.407  1.00 62.81           N
ATOM    642  N6  A   A  31      -2.618 -17.108  76.172  1.00 62.38           N
ATOM    643  N7  A   A  31      -1.439 -18.813  78.419  1.00 62.52           N
ATOM    644  N9  A   A  31       0.361 -18.069  79.539  1.00 62.22           N
ATOM    645  O2' A   A  31       2.364 -16.599  82.219  1.00 62.39           O
ATOM    646  O3' A   A  31       0.488 -17.835  84.032  1.00 60.03           O
ATOM    647  O4' A   A  31       1.604 -19.374  81.005  1.00 61.39           O
ATOM    648  O5' A   A  31       0.818 -21.711  82.008  1.00 59.41           O
ATOM    649  OP1 A   A  31      -0.550 -23.687  82.559  1.00 58.89           O
ATOM    650  OP2 A   A  31      -1.342 -22.005  80.804  1.00 59.31           O
ATOM    651  P   A   A  31      -0.242 -22.750  81.455  1.00 59.58           P
ATOM    652  C1' G   A  32      -2.705 -15.163  81.092  1.00 22.84           C
ATOM    653  C2  G   A  32      -5.877 -16.605  78.600  1.00  0.00           C
ATOM    654  C2' G   A  32      -3.548 -14.148  81.869  1.00 27.19           C
ATOM    655  C3' G   A  32      -2.934 -14.278  83.250  1.00 11.29           C
ATOM    656  C4  G   A  32      -4.319 -16.777  80.166  1.00  0.00           C
ATOM    657  C4' G   A  32      -1.473 -14.378  82.901  1.00 11.10           C
ATOM    658  C5  G   A  32      -4.572 -18.106  80.439  1.00  0.00           C
ATOM    659  C5' G   A  32      -0.634 -14.925  83.986  1.00 14.80           C
ATOM    660  C6  G   A  32      -5.594 -18.770  79.715  1.00  0.00           C
ATOM    661  C8  G   A  32      -2.987 -17.539  81.745  1.00  0.00           C
ATOM    662  N1  G   A  32      -6.205 -17.924  78.796  1.00  0.00           N
ATOM    663  N2  G   A  32      -6.584 -15.952  77.664  1.00  0.00           N
ATOM    664  N3  G   A  32      -4.927 -15.972  79.269  1.00  0.00           N
ATOM    665  N7  G   A  32      -3.725 -18.571  81.436  1.00  0.00           N
ATOM    666  N9  G   A  32      -3.297 -16.418  81.011  1.00  0.00           N
ATOM    667  O2' G   A  32      -3.345 -12.849  81.338  1.00 31.98           O
ATOM    668  O3' G   A  32      -3.160 -13.128  84.030  1.00 15.49           O
ATOM    669  O4' G   A  32      -1.481 -15.289  81.786  1.00 24.91           O
ATOM    670  O5' G   A  32      -1.247 -16.065  84.514  1.00 14.96           O
ATOM    671  O6  G   A  32      -5.966 -19.946  79.812  1.00  0.00           O
ATOM    672  OP1 G   A  32       0.432 -16.427  86.325  1.00 41.34           O
ATOM    673  OP2 G   A  32      -1.262 -18.237  85.669  1.00 46.75           O
ATOM    674  P   G   A  32      -0.359 -17.121  85.285  1.00 42.29           P
ATOM    675  C1' C   A  33      -8.174 -13.283  81.741  1.00 28.08           C
ATOM    676  C2  C   A  33      -8.899 -15.567  81.264  1.00 20.92           C
ATOM    677  C2' C   A  33      -9.163 -12.690  82.741  1.00 24.35           C
ATOM    678  C3' C   A  33      -8.237 -12.382  83.902  1.00 13.47           C
ATOM    679  C4  C   A  33      -7.921 -17.379  82.318  1.00 16.81           C
ATOM    680  C4' C   A  33      -7.056 -11.794  83.144  1.00 12.58           C
ATOM    681  C5  C   A  33      -7.023 -16.541  83.017  1.00 27.07           C
ATOM    682  C5' C   A  33      -5.754 -11.730  83.881  1.00 14.52           C
ATOM    683  C6  C   A  33      -7.116 -15.231  82.803  1.00 28.71           C
ATOM    684  N1  C   A  33      -8.045 -14.725  81.946  1.00 24.42           N
ATOM    685  N3  C   A  33      -8.820 -16.895  81.464  1.00 11.65           N
ATOM    686  N4  C   A  33      -7.879 -18.690  82.514  1.00 39.73           N
ATOM    687  O2  C   A  33      -9.712 -15.068  80.484  1.00 24.14           O
ATOM    688  O2' C   A  33      -9.677 -11.499  82.176  1.00 42.71           O
ATOM    689  O3' C   A  33      -8.817 -11.426  84.778  1.00 19.62           O
ATOM    690  O4' C   A  33      -6.921 -12.669  82.003  1.00 17.08           O
ATOM    691  O5' C   A  33      -5.571 -12.906  84.645  1.00 11.13           O
ATOM    692  OP1 C   A  33      -3.759 -12.088  86.172  1.00 23.67           O
ATOM    693  OP2 C   A  33      -4.203 -14.607  85.822  1.00 16.62           O
ATOM    694  P   C   A  33      -4.153 -13.213  85.285  1.00 25.97           P
ATOM    695  C1' U   A  34     -13.590 -14.171  82.878  1.00 17.50           C
ATOM    696  C2  U   A  34     -13.129 -16.631  82.775  1.00  0.00           C
ATOM    697  C2' U   A  34     -14.610 -14.177  84.014  1.00 24.02           C
ATOM    698  C3' U   A  34     -13.886 -13.363  85.070  1.00 24.49           C
ATOM    699  C4  U   A  34     -10.906 -17.524  83.352  1.00  0.00           C
ATOM    700  C4' U   A  34     -13.261 -12.268  84.221  1.00 17.87           C
ATOM    701  C5  U   A  34     -10.482 -16.182  83.607  1.00  0.00           C
ATOM    702  C5' U   A  34     -12.093 -11.523  84.819  1.00  3.09           C
ATOM    703  C6  U   A  34     -11.345 -15.173  83.447  1.00  0.00           C
ATOM    704  N1  U   A  34     -12.645 -15.366  83.040  1.00  0.00           N
ATOM    705  N3  U   A  34     -12.220 -17.646  82.948  1.00  0.00           N
ATOM    706  O2  U   A  34     -14.274 -16.838  82.413  1.00  0.00           O
ATOM    707  O2' U   A  34     -15.800 -13.532  83.610  1.00 42.95           O
ATOM    708  O3' U   A  34     -14.824 -12.865  86.019  1.00 23.74           O
ATOM    709  O4  U   A  34     -10.210 -18.535  83.462  1.00  0.00           O
ATOM    710  O4' U   A  34     -12.831 -12.980  83.029  1.00 20.52           O
ATOM    711  O5' U   A  34     -11.093 -12.438  85.263  1.00  3.62           O
ATOM    712  OP1 U   A  34     -10.152 -10.648  86.677  1.00 22.28           O
ATOM    713  OP2 U   A  34      -9.136 -12.997  86.758  1.00 13.62           O
ATOM    714  P   U   A  34      -9.776 -11.901  85.983  1.00 19.27           P
ATOM    715  C1' C   A  35     -13.850 -16.242  88.214  1.00 52.13           C
ATOM    716  C2  C   A  35     -11.443 -16.699  88.056  1.00  0.00           C
ATOM    717  C2' C   A  35     -14.113 -15.606  89.584  1.00 53.13           C
ATOM    718  C3' C   A  35     -14.906 -14.365  89.196  1.00 53.67           C
ATOM    719  C4  C   A  35     -10.060 -15.449  86.662  1.00  0.00           C
ATOM    720  C4' C   A  35     -15.739 -14.875  88.033  1.00 54.05           C
ATOM    721  C5  C   A  35     -11.154 -14.650  86.224  1.00  0.00           C
ATOM    722  C5' C   A  35     -16.266 -13.831  87.077  1.00 54.27           C
ATOM    723  C6  C   A  35     -12.361 -14.921  86.734  1.00  0.00           C
ATOM    724  N1  C   A  35     -12.532 -15.929  87.642  1.00  0.00           N
ATOM    725  N3  C   A  35     -10.217 -16.435  87.548  1.00  0.00           N
ATOM    726  N4  C   A  35      -8.832 -15.223  86.189  1.00  0.00           N
ATOM    727  O2  C   A  35     -11.628 -17.606  88.880  1.00  0.00           O
ATOM    728  O2' C   A  35     -14.879 -16.493  90.375  1.00 51.38           O
ATOM    729  O3' C   A  35     -15.739 -13.931  90.269  1.00 56.20           O
ATOM    730  O4' C   A  35     -14.852 -15.776  87.327  1.00 52.83           O
ATOM    731  O5' C   A  35     -15.191 -13.017  86.575  1.00 54.31           O
ATOM    732  OP1 C   A  35     -16.695 -11.187  85.801  1.00 54.31           O
ATOM    733  OP2 C   A  35     -14.200 -11.195  85.167  1.00 53.11           O
ATOM    734  P   C   A  35     -15.461 -11.938  85.435  1.00 53.94           P
ATOM    735  C1' U   A  36     -10.398 -11.392  94.177  1.00 70.35           C
ATOM    736  C2  U   A  36      -9.442 -11.059  96.478  1.00  0.00           C
ATOM    737  C2' U   A  36     -10.588 -12.901  94.003  1.00 67.36           C
ATOM    738  C3' U   A  36     -11.066 -12.978  92.556  1.00 64.25           C
ATOM    739  C4  U   A  36     -10.763  -9.994  98.264  1.00  0.00           C
ATOM    740  C4' U   A  36     -11.939 -11.735  92.434  1.00 64.17           C
ATOM    741  C5  U   A  36     -11.837  -9.860  97.329  1.00  0.00           C
ATOM    742  C5' U   A  36     -13.412 -11.959  92.681  1.00 61.58           C
ATOM    743  C6  U   A  36     -11.685 -10.304  96.077  1.00  0.00           C
ATOM    744  N1  U   A  36     -10.524 -10.895  95.635  1.00  0.00           N
ATOM    745  N3  U   A  36      -9.628 -10.594  97.755  1.00  0.00           N
ATOM    746  O2  U   A  36      -8.399 -11.576  96.119  1.00  0.00           O
ATOM    747  O2' U   A  36      -9.391 -13.620  94.236  1.00 67.50           O
ATOM    748  O3' U   A  36      -9.977 -12.867  91.648  1.00 60.78           O
ATOM    749  O4  U   A  36     -10.778  -9.625  99.439  1.00  0.00           O
ATOM    750  O4' U   A  36     -11.423 -10.786  93.411  1.00 67.67           O
ATOM    751  O5' U   A  36     -13.953 -12.833  91.677  1.00 57.69           O
ATOM    752  OP1 U   A  36     -16.359 -12.449  92.179  1.00 57.76           O
ATOM    753  OP2 U   A  36     -15.287 -11.471  90.055  1.00 58.66           O
ATOM    754  P   U   A  36     -15.394 -12.571  91.057  1.00 58.17           P
ATOM    755  C1' C   A  37      -9.713 -18.259  93.332  1.00 51.82           C
ATOM    756  C2  C   A  37     -11.960 -19.257  93.663  1.00 50.82           C
ATOM    757  C2' C   A  37      -9.109 -19.113  92.212  1.00 51.58           C
ATOM    758  C3' C   A  37      -8.657 -18.041  91.225  1.00 51.54           C
ATOM    759  C4  C   A  37     -13.884 -17.983  93.394  1.00 50.46           C
ATOM    760  C4' C   A  37      -8.207 -16.914  92.140  1.00 52.23           C
ATOM    761  C5  C   A  37     -13.124 -16.840  93.001  1.00 50.29           C
ATOM    762  C5' C   A  37      -8.237 -15.540  91.524  1.00 53.44           C
ATOM    763  C6  C   A  37     -11.794 -16.962  92.970  1.00 49.44           C
ATOM    764  N1  C   A  37     -11.185 -18.139  93.308  1.00 51.43           N
ATOM    765  N3  C   A  37     -13.305 -19.143  93.700  1.00 50.29           N
ATOM    766  N4  C   A  37     -15.216 -17.912  93.470  1.00 50.63           N
ATOM    767  O2  C   A  37     -11.389 -20.327  93.931  1.00 51.05           O
ATOM    768  O2' C   A  37      -8.049 -19.886  92.738  1.00 49.74           O
ATOM    769  O3' C   A  37      -7.573 -18.488  90.427  1.00 49.64           O
ATOM    770  O4' C   A  37      -9.137 -16.962  93.249  1.00 52.73           O
ATOM    771  O5' C   A  37      -9.547 -15.263  91.001  1.00 56.15           O
ATOM    772  OP1 C   A  37      -8.752 -13.413  89.531  1.00 58.61           O
ATOM    773  OP2 C   A  37     -11.256 -13.921  89.779  1.00 57.32           O
ATOM    774  P   C   A  37      -9.900 -13.843  90.375  1.00 57.35           P
ATOM    775  C1' A   A  38     -12.304 -22.179  90.693  1.00 45.41           C
ATOM    776  C2  A   A  38     -16.543 -22.147  91.666  1.00 42.96           C
ATOM    777  C2' A   A  38     -12.228 -23.059  89.440  1.00 46.20           C
ATOM    778  C3' A   A  38     -10.931 -22.574  88.795  1.00 46.47           C
ATOM    779  C4  A   A  38     -14.642 -21.270  90.990  1.00 44.49           C
ATOM    780  C4' A   A  38     -10.084 -22.276  90.022  1.00 47.49           C
ATOM    781  C5  A   A  38     -15.208 -20.018  90.844  1.00 44.59           C
ATOM    782  C5' A   A  38      -8.808 -21.466  89.869  1.00 48.35           C
ATOM    783  C6  A   A  38     -16.569 -19.893  91.167  1.00 43.86           C
ATOM    784  C8  A   A  38     -13.166 -19.809  90.293  1.00 44.99           C
ATOM    785  N1  A   A  38     -17.220 -21.000  91.582  1.00 43.81           N
ATOM    786  N3  A   A  38     -15.264 -22.390  91.398  1.00 44.63           N
ATOM    787  N6  A   A  38     -17.244 -18.746  91.089  1.00 43.42           N
ATOM    788  N7  A   A  38     -14.267 -19.103  90.393  1.00 44.45           N
ATOM    789  N9  A   A  38     -13.317 -21.125  90.651  1.00 44.51           N
ATOM    790  O2' A   A  38     -12.160 -24.402  89.877  1.00 44.62           O
ATOM    791  O3' A   A  38     -10.346 -23.615  88.020  1.00 45.31           O
ATOM    792  O4' A   A  38     -11.028 -21.595  90.879  1.00 47.27           O
ATOM    793  O5' A   A  38      -9.055 -20.185  89.253  1.00 48.54           O
ATOM    794  OP1 A   A  38      -6.621 -19.935  88.676  1.00 48.55           O
ATOM    795  OP2 A   A  38      -8.300 -18.086  88.080  1.00 50.08           O
ATOM    796  P   A   A  38      -7.849 -19.162  89.000  1.00 49.60           P
ATOM    797  C1' A   A  39     -15.626 -24.378  87.305  1.00 42.09           C
ATOM    798  C2  A   A  39     -17.654 -20.659  88.291  1.00 39.59           C
ATOM    799  C2' A   A  39     -15.995 -25.378  86.208  1.00 41.90           C
ATOM    800  C3' A   A  39     -14.620 -25.858  85.768  1.00 42.45           C
ATOM    801  C4  A   A  39     -16.189 -21.913  87.241  1.00 39.50           C
ATOM    802  C4' A   A  39     -13.845 -25.887  87.081  1.00 43.42           C
ATOM    803  C5  A   A  39     -15.680 -20.836  86.544  1.00 38.59           C
ATOM    804  C5' A   A  39     -12.353 -25.680  86.949  1.00 44.85           C
ATOM    805  C6  A   A  39     -16.263 -19.585  86.791  1.00 38.07           C
ATOM    806  C8  A   A  39     -14.563 -22.527  85.905  1.00 40.32           C
ATOM    807  N1  A   A  39     -17.265 -19.527  87.692  1.00 38.06           N
ATOM    808  N3  A   A  39     -17.188 -21.893  88.141  1.00 39.77           N
ATOM    809  N6  A   A  39     -15.885 -18.461  86.185  1.00 37.90           N
ATOM    810  N7  A   A  39     -14.652 -21.236  85.700  1.00 39.83           N
ATOM    811  N9  A   A  39     -15.463 -23.003  86.829  1.00 41.54           N
ATOM    812  O2' A   A  39     -16.778 -26.408  86.779  1.00 42.77           O
ATOM    813  O3' A   A  39     -14.685 -27.159  85.185  1.00 42.39           O
ATOM    814  O4' A   A  39     -14.388 -24.789  87.860  1.00 42.39           O
ATOM    815  O5' A   A  39     -12.085 -24.387  86.355  1.00 47.41           O
ATOM    816  OP1 A   A  39      -9.657 -24.676  85.882  1.00 48.27           O
ATOM    817  OP2 A   A  39     -10.728 -22.350  85.869  1.00 48.74           O
ATOM    818  P   A   A  39     -10.641 -23.715  86.443  1.00 46.68           P
ATOM    819  C1' G   A  40     -16.159 -24.495  81.738  1.00 46.46           C
ATOM    820  C2  G   A  40     -14.582 -20.507  81.757  1.00  0.00           C
ATOM    821  C2' G   A  40     -16.371 -24.326  80.235  1.00 45.56           C
ATOM    822  C3' G   A  40     -15.829 -25.650  79.733  1.00 43.60           C
ATOM    823  C4  G   A  40     -14.501 -22.697  82.077  1.00  0.00           C
ATOM    824  C4' G   A  40     -16.386 -26.619  80.760  1.00 40.50           C
ATOM    825  C5  G   A  40     -13.198 -22.703  82.530  1.00  0.00           C
ATOM    826  C5' G   A  40     -15.389 -27.159  81.746  1.00 35.87           C
ATOM    827  C6  G   A  40     -12.497 -21.473  82.610  1.00  0.00           C
ATOM    828  C8  G   A  40     -13.835 -24.734  82.579  1.00  0.00           C
ATOM    829  N1  G   A  40     -13.284 -20.405  82.195  1.00  0.00           N
ATOM    830  N2  G   A  40     -15.176 -19.359  81.399  1.00  0.00           N
ATOM    831  N3  G   A  40     -15.247 -21.647  81.676  1.00  0.00           N
ATOM    832  N7  G   A  40     -12.793 -23.994  82.843  1.00  0.00           N
ATOM    833  N9  G   A  40     -14.905 -24.010  82.110  1.00  0.00           N
ATOM    834  O2' G   A  40     -17.744 -24.165  79.944  1.00 51.25           O
ATOM    835  O3' G   A  40     -16.251 -25.915  78.411  1.00 39.37           O
ATOM    836  O4' G   A  40     -16.216 -25.889  82.006  1.00 50.75           O
ATOM    837  O5' G   A  40     -14.747 -26.090  82.420  1.00 42.59           O
ATOM    838  O6  G   A  40     -11.335 -21.273  82.987  1.00  0.00           O
ATOM    839  OP1 G   A  40     -13.287 -27.591  83.766  1.00 69.88           O
ATOM    840  OP2 G   A  40     -13.377 -25.080  84.264  1.00 53.06           O
ATOM    841  P   G   A  40     -14.055 -26.327  83.833  1.00 51.42           P
ATOM    842  C1' G   A  41     -14.950 -20.605  78.128  1.00 21.13           C
ATOM    843  C2  G   A  41     -11.937 -17.922  79.542  1.00 31.71           C
ATOM    844  C2' G   A  41     -14.594 -20.171  76.711  1.00 30.53           C
ATOM    845  C3' G   A  41     -14.711 -21.488  75.955  1.00 33.84           C
ATOM    846  C4  G   A  41     -12.849 -19.911  79.278  1.00 28.26           C
ATOM    847  C4' G   A  41     -15.927 -22.098  76.626  1.00 34.37           C
ATOM    848  C5  G   A  41     -11.848 -20.598  79.928  1.00 35.28           C
ATOM    849  C5' G   A  41     -16.143 -23.573  76.444  1.00 27.75           C
ATOM    850  C6  G   A  41     -10.742 -19.882  80.415  1.00 23.98           C
ATOM    851  C8  G   A  41     -13.260 -22.066  79.326  1.00 39.16           C
ATOM    852  N1  G   A  41     -10.877 -18.514  80.190  1.00 20.69           N
ATOM    853  N2  G   A  41     -11.911 -16.593  79.428  1.00 35.07           N
ATOM    854  N3  G   A  41     -12.955 -18.589  79.045  1.00 25.29           N
ATOM    855  N7  G   A  41     -12.124 -21.958  79.964  1.00 38.39           N
ATOM    856  N9  G   A  41     -13.742 -20.860  78.884  1.00  8.35           N
ATOM    857  O2' G   A  41     -15.554 -19.225  76.291  1.00 39.71           O
ATOM    858  O3' G   A  41     -14.960 -21.248  74.578  1.00 34.44           O
ATOM    859  O4' G   A  41     -15.682 -21.809  78.025  1.00 31.94           O
ATOM    860  O5' G   A  41     -15.027 -24.296  76.916  1.00 25.84           O
ATOM    861  O6  G   A  41      -9.736 -20.322  80.955  1.00 39.29           O
ATOM    862  OP1 G   A  41     -15.748 -26.494  76.028  1.00 43.49           O
ATOM    863  OP2 G   A  41     -13.888 -26.348  77.814  1.00 29.41           O
ATOM    864  P   G   A  41     -15.169 -25.846  77.230  1.00 42.56           P
ATOM    865  C1' U   A  42     -10.269 -18.185  75.197  1.00 21.11           C
ATOM    866  C2  U   A  42      -8.404 -19.486  76.209  1.00  0.00           C
ATOM    867  C2' U   A  42      -9.655 -17.805  73.862  1.00 30.31           C
ATOM    868  C3' U   A  42     -10.567 -18.575  72.924  1.00 35.86           C
ATOM    869  C4  U   A  42      -8.612 -21.911  76.588  1.00  0.00           C
ATOM    870  C4' U   A  42     -11.915 -18.272  73.547  1.00 27.30           C
ATOM    871  C5  U   A  42      -9.930 -21.840  76.035  1.00  0.00           C
ATOM    872  C5' U   A  42     -13.059 -19.203  73.239  1.00 35.99           C
ATOM    873  C6  U   A  42     -10.410 -20.664  75.615  1.00  0.00           C
ATOM    874  N1  U   A  42      -9.682 -19.498  75.688  1.00  0.00           N
ATOM    875  N3  U   A  42      -7.940 -20.706  76.632  1.00  0.00           N
ATOM    876  O2  U   A  42      -7.732 -18.471  76.288  1.00  0.00           O
ATOM    877  O2' U   A  42      -9.796 -16.408  73.718  1.00 45.02           O
ATOM    878  O3' U   A  42     -10.483 -18.098  71.589  1.00 45.15           O
ATOM    879  O4  U   A  42      -8.061 -22.929  77.010  1.00  0.00           O
ATOM    880  O4' U   A  42     -11.642 -18.408  74.960  1.00 26.41           O
ATOM    881  O5' U   A  42     -12.743 -20.537  73.608  1.00 26.08           O
ATOM    882  OP1 U   A  42     -14.610 -21.427  72.236  1.00 18.96           O
ATOM    883  OP2 U   A  42     -13.249 -22.997  73.778  1.00 15.33           O
ATOM    884  P   U   A  42     -13.857 -21.666  73.497  1.00 31.67           P
ATOM    885  C1' C   A  43      -5.531 -18.059  74.875  1.00 73.51           C
ATOM    886  C2  C   A  43      -5.949 -20.544  75.030  1.00  0.00           C
ATOM    887  C2' C   A  43      -4.569 -17.652  73.747  1.00 72.61           C
ATOM    888  C3' C   A  43      -5.422 -17.864  72.497  1.00 71.91           C
ATOM    889  C4  C   A  43      -4.931 -21.853  76.663  1.00  0.00           C
ATOM    890  C4' C   A  43      -6.809 -17.538  73.012  1.00 72.16           C
ATOM    891  C5  C   A  43      -4.251 -20.724  77.203  1.00  0.00           C
ATOM    892  C5' C   A  43      -7.910 -18.178  72.245  1.00 73.25           C
ATOM    893  C6  C   A  43      -4.461 -19.538  76.618  1.00  0.00           C
ATOM    894  N1  C   A  43      -5.295 -19.421  75.541  1.00  0.00           N
ATOM    895  N3  C   A  43      -5.747 -21.749  75.612  1.00  0.00           N
ATOM    896  N4  C   A  43      -4.761 -23.061  77.206  1.00  0.00           N
ATOM    897  O2  C   A  43      -6.701 -20.408  74.054  1.00  0.00           O
ATOM    898  O2' C   A  43      -4.224 -16.290  73.919  1.00 71.67           O
ATOM    899  O3' C   A  43      -5.078 -16.966  71.433  1.00 70.53           O
ATOM    900  O4' C   A  43      -6.844 -17.998  74.380  1.00 72.77           O
ATOM    901  O5' C   A  43      -8.129 -17.460  71.054  1.00 72.99           O
ATOM    902  OP1 C   A  43      -9.416 -16.743  69.070  1.00 73.43           O
ATOM    903  OP2 C   A  43      -9.895 -19.000  70.230  1.00 73.78           O
ATOM    904  P   C   A  43      -9.525 -17.557  70.312  1.00 73.66           P
ATOM    905  C1' C   A  44       0.917 -16.997  70.458  1.00 62.97           C
ATOM    906  C2  C   A  44       2.113 -18.689  71.900  1.00  0.00           C
ATOM    907  C2' C   A  44       1.466 -16.928  69.035  1.00 61.67           C
ATOM    908  C3' C   A  44       0.233 -17.267  68.225  1.00 61.28           C
ATOM    909  C4  C   A  44       1.284 -20.843  72.198  1.00  0.00           C
ATOM    910  C4' C   A  44      -0.877 -16.589  69.011  1.00 62.61           C
ATOM    911  C5  C   A  44       0.165 -20.574  71.360  1.00  0.00           C
ATOM    912  C5' C   A  44      -2.225 -17.236  68.826  1.00 64.79           C
ATOM    913  C6  C   A  44       0.076 -19.350  70.824  1.00  0.00           C
ATOM    914  N1  C   A  44       1.025 -18.400  71.074  1.00  0.00           N
ATOM    915  N3  C   A  44       2.217 -19.921  72.450  1.00  0.00           N
ATOM    916  N4  C   A  44       1.428 -22.047  72.761  1.00  0.00           N
ATOM    917  O2  C   A  44       2.959 -17.807  72.110  1.00  0.00           O
ATOM    918  O2' C   A  44       1.870 -15.604  68.754  1.00 61.30           O
ATOM    919  O3' C   A  44       0.316 -16.753  66.913  1.00 59.49           O
ATOM    920  O4' C   A  44      -0.465 -16.690  70.395  1.00 62.61           O
ATOM    921  O5' C   A  44      -3.134 -16.790  69.820  1.00 67.43           O
ATOM    922  OP1 C   A  44      -5.413 -17.029  68.934  1.00 69.91           O
ATOM    923  OP2 C   A  44      -4.245 -18.995  70.103  1.00 69.74           O
ATOM    924  P   C   A  44      -4.528 -17.535  70.016  1.00 69.30           P
ATOM    925  C1' A   A  45       4.856 -18.717  67.841  1.00 65.20           C
ATOM    926  C2  A   A  45       5.664 -21.548  71.053  1.00 67.38           C
ATOM    927  C2' A   A  45       5.752 -19.316  66.762  1.00 64.91           C
ATOM    928  C3' A   A  45       4.874 -19.180  65.529  1.00 65.60           C
ATOM    929  C4  A   A  45       4.458 -20.601  69.486  1.00 66.18           C
ATOM    930  C4' A   A  45       4.182 -17.851  65.765  1.00 63.61           C
ATOM    931  C5  A   A  45       3.414 -21.486  69.679  1.00 66.76           C
ATOM    932  C5' A   A  45       2.868 -17.624  65.046  1.00 61.35           C
ATOM    933  C6  A   A  45       3.585 -22.474  70.655  1.00 66.12           C
ATOM    934  C8  A   A  45       2.793 -20.171  68.133  1.00 66.91           C
ATOM    935  N1  A   A  45       4.743 -22.477  71.344  1.00 67.07           N
ATOM    936  N3  A   A  45       5.624 -20.578  70.149  1.00 67.28           N
ATOM    937  N6  A   A  45       2.676 -23.410  70.935  1.00 66.13           N
ATOM    938  N7  A   A  45       2.363 -21.200  68.822  1.00 67.35           N
ATOM    939  N9  A   A  45       4.061 -19.771  68.467  1.00 65.99           N
ATOM    940  O2' A   A  45       6.936 -18.558  66.659  1.00 65.12           O
ATOM    941  O3' A   A  45       5.645 -19.173  64.339  1.00 67.46           O
ATOM    942  O4' A   A  45       3.970 -17.815  67.200  1.00 64.46           O
ATOM    943  O5' A   A  45       1.808 -18.363  65.652  1.00 58.83           O
ATOM    944  OP1 A   A  45       0.147 -16.901  64.476  1.00 58.38           O
ATOM    945  OP2 A   A  45      -0.651 -18.836  65.960  1.00 57.72           O
ATOM    946  P   A   A  45       0.329 -17.760  65.671  1.00 59.62           P
ATOM    947  C1' U   A  46       5.411 -24.237  67.317  1.00 39.34           C
ATOM    948  C2  U   A  46       3.397 -25.596  67.502  1.00  0.00           C
ATOM    949  C2' U   A  46       6.180 -25.110  66.359  1.00 46.44           C
ATOM    950  C3' U   A  46       6.566 -24.115  65.271  1.00 51.63           C
ATOM    951  C4  U   A  46       1.208 -24.707  66.804  1.00  0.00           C
ATOM    952  C4' U   A  46       6.829 -22.848  66.057  1.00 48.17           C
ATOM    953  C5  U   A  46       1.867 -23.487  66.448  1.00  0.00           C
ATOM    954  C5' U   A  46       6.632 -21.612  65.208  1.00 47.43           C
ATOM    955  C6  U   A  46       3.188 -23.373  66.623  1.00  0.00           C
ATOM    956  N1  U   A  46       3.959 -24.390  67.136  1.00  0.00           N
ATOM    957  N3  U   A  46       2.040 -25.683  67.313  1.00  0.00           N
ATOM    958  O2  U   A  46       4.050 -26.517  67.961  1.00  0.00           O
ATOM    959  O2' U   A  46       7.353 -25.617  67.009  1.00 48.25           O
ATOM    960  O3' U   A  46       7.747 -24.538  64.560  1.00 58.79           O
ATOM    961  O4  U   A  46       0.003 -24.936  66.692  1.00  0.00           O
ATOM    962  O4' U   A  46       5.839 -22.885  67.094  1.00 46.61           O
ATOM    963  O5' U   A  46       5.377 -21.652  64.493  1.00 48.02           O
ATOM    964  OP1 U   A  46       5.931 -19.287  63.788  1.00 53.84           O
ATOM    965  OP2 U   A  46       4.182 -20.512  62.560  1.00 53.78           O
ATOM    966  P   U   A  46       4.830 -20.280  63.868  1.00 52.80           P
ATOM    967  C1' U   A  47       4.177 -28.427  65.236  1.00 59.65           C
ATOM    968  C2  U   A  47       1.913 -27.556  64.962  1.00  0.00           C
ATOM    969  C2' U   A  47       4.348 -29.437  64.113  1.00 63.95           C
ATOM    970  C3' U   A  47       5.646 -28.969  63.470  1.00 66.87           C
ATOM    971  C4  U   A  47       1.540 -25.306  64.030  1.00  0.00           C
ATOM    972  C4' U   A  47       6.452 -28.493  64.667  1.00 64.97           C
ATOM    973  C5  U   A  47       2.959 -25.168  63.909  1.00  0.00           C
ATOM    974  C5' U   A  47       7.468 -27.466  64.233  1.00 63.42           C
ATOM    975  C6  U   A  47       3.757 -26.170  64.297  1.00  0.00           C
ATOM    976  N1  U   A  47       3.270 -27.347  64.815  1.00  0.00           N
ATOM    977  N3  U   A  47       1.121 -26.511  64.557  1.00  0.00           N
ATOM    978  O2  U   A  47       1.449 -28.586  65.419  1.00  0.00           O
ATOM    979  O2' U   A  47       4.536 -30.754  64.635  1.00 63.83           O
ATOM    980  O3' U   A  47       6.315 -30.009  62.758  1.00 69.44           O
ATOM    981  O4  U   A  47       0.702 -24.460  63.711  1.00  0.00           O
ATOM    982  O4' U   A  47       5.462 -27.899  65.535  1.00 63.13           O
ATOM    983  O5' U   A  47       6.855 -26.493  63.360  1.00 60.25           O
ATOM    984  OP1 U   A  47       9.010 -25.426  62.572  1.00 62.50           O
ATOM    985  OP2 U   A  47       6.830 -24.292  62.146  1.00 63.92           O
ATOM    986  P   U   A  47       7.624 -25.140  63.073  1.00 62.99           P
ATOM    987  C1' U   A  48       1.227 -31.564  62.033  1.00 65.41           C
ATOM    988  C2  U   A  48      -0.401 -29.821  61.515  1.00  0.00           C
ATOM    989  C2' U   A  48       1.108 -32.450  60.813  1.00 70.44           C
ATOM    990  C3' U   A  48       2.532 -32.544  60.326  1.00 72.91           C
ATOM    991  C4  U   A  48       0.349 -27.582  60.815  1.00  0.00           C
ATOM    992  C4' U   A  48       3.316 -32.577  61.623  1.00 71.78           C
ATOM    993  C5  U   A  48       1.697 -28.042  60.940  1.00  0.00           C
ATOM    994  C5' U   A  48       4.748 -32.120  61.452  1.00 72.92           C
ATOM    995  C6  U   A  48       1.934 -29.301  61.327  1.00  0.00           C
ATOM    996  N1  U   A  48       0.925 -30.191  61.614  1.00  0.00           N
ATOM    997  N3  U   A  48      -0.613 -28.524  61.118  1.00  0.00           N
ATOM    998  O2  U   A  48      -1.320 -30.584  61.763  1.00  0.00           O
ATOM    999  O2' U   A  48       0.655 -33.756  61.176  1.00 72.16           O
ATOM   1000  O3' U   A  48       2.735 -33.714  59.524  1.00 75.79           O
ATOM   1001  O4  U   A  48       0.001 -26.450  60.471  1.00  0.00           O
ATOM   1002  O4' U   A  48       2.572 -31.673  62.494  1.00 68.36           O
ATOM   1003  O5' U   A  48       4.837 -30.759  60.967  1.00 74.35           O
ATOM   1004  OP1 U   A  48       7.373 -30.812  60.616  1.00 76.20           O
ATOM   1005  OP2 U   A  48       6.136 -28.651  60.508  1.00 74.89           O
ATOM   1006  P   U   A  48       6.233 -29.994  61.148  1.00 75.52           P
ATOM   1007  C1' G   A  49      -0.458 -29.187  56.463  1.00 66.66           C
ATOM   1008  C2  G   A  49      -1.786 -25.121  56.380  1.00  0.00           C
ATOM   1009  C2' G   A  49      -0.580 -29.459  54.964  1.00 68.31           C
ATOM   1010  C3' G   A  49       0.520 -30.476  54.740  1.00 68.84           C
ATOM   1011  C4  G   A  49      -0.277 -26.733  56.568  1.00  0.00           C
ATOM   1012  C4' G   A  49       0.474 -31.311  56.001  1.00 67.48           C
ATOM   1013  C5  G   A  49       0.787 -25.877  56.762  1.00  0.00           C
ATOM   1014  C5' G   A  49       1.787 -31.951  56.321  1.00 66.14           C
ATOM   1015  C6  G   A  49       0.549 -24.479  56.768  1.00  0.00           C
ATOM   1016  C8  G   A  49       1.606 -27.840  56.831  1.00  0.00           C
ATOM   1017  N1  G   A  49      -0.796 -24.186  56.565  1.00  0.00           N
ATOM   1018  N2  G   A  49      -3.026 -24.640  56.201  1.00  0.00           N
ATOM   1019  N3  G   A  49      -1.577 -26.426  56.372  1.00  0.00           N
ATOM   1020  N7  G   A  49       1.967 -26.590  56.926  1.00  0.00           N
ATOM   1021  N9  G   A  49       0.257 -27.997  56.613  1.00  0.00           N
ATOM   1022  O2' G   A  49      -1.845 -30.030  54.650  1.00 68.03           O
ATOM   1023  O3' G   A  49       0.278 -31.260  53.550  1.00 69.55           O
ATOM   1024  O4' G   A  49       0.170 -30.337  57.043  1.00 67.84           O
ATOM   1025  O5' G   A  49       1.655 -32.953  57.347  1.00 66.85           O
ATOM   1026  O6  G   A  49       1.362 -23.559  56.924  1.00  0.00           O
ATOM   1027  OP1 G   A  49       4.004 -32.436  58.145  1.00 75.00           O
ATOM   1028  OP2 G   A  49       2.721 -34.303  59.202  1.00 71.90           O
ATOM   1029  P   G   A  49       3.005 -33.541  57.946  1.00 73.10           P
ATOM   1030  C1' U   A  50      -4.831 -28.159  52.500  1.00 33.94           C
ATOM   1031  C2  U   A  50      -4.422 -25.750  53.024  1.00  0.00           C
ATOM   1032  C2' U   A  50      -4.917 -28.182  50.967  1.00 35.79           C
ATOM   1033  C3' U   A  50      -3.739 -29.076  50.628  1.00 36.58           C
ATOM   1034  C4  U   A  50      -2.244 -24.974  53.876  1.00  0.00           C
ATOM   1035  C4' U   A  50      -3.954 -30.161  51.674  1.00 37.29           C
ATOM   1036  C5  U   A  50      -1.787 -26.328  53.812  1.00  0.00           C
ATOM   1037  C5' U   A  50      -2.788 -31.048  51.979  1.00 38.55           C
ATOM   1038  C6  U   A  50      -2.615 -27.287  53.383  1.00  0.00           C
ATOM   1039  N1  U   A  50      -3.909 -27.030  52.991  1.00  0.00           N
ATOM   1040  N3  U   A  50      -3.550 -24.788  53.469  1.00  0.00           N
ATOM   1041  O2  U   A  50      -5.563 -25.486  52.685  1.00  0.00           O
ATOM   1042  O2' U   A  50      -6.138 -28.803  50.650  1.00 36.82           O
ATOM   1043  O3' U   A  50      -3.817 -29.581  49.279  1.00 40.27           O
ATOM   1044  O4  U   A  50      -1.583 -24.005  54.253  1.00  0.00           O
ATOM   1045  O4' U   A  50      -4.293 -29.408  52.877  1.00 35.17           O
ATOM   1046  O5' U   A  50      -1.631 -30.260  52.114  1.00 37.68           O
ATOM   1047  OP1 U   A  50      -0.098 -32.056  51.316  1.00 44.34           O
ATOM   1048  OP2 U   A  50       0.795 -29.853  52.313  1.00 39.19           O
ATOM   1049  P   U   A  50      -0.217 -30.939  52.300  1.00 41.41           P
ATOM   1050  C1' A   A  51      -5.159 -24.481  49.042  1.00159.01           C
ATOM   1051  C2  A   A  51      -2.399 -22.587  51.775  1.00  0.00           C
ATOM   1052  C2' A   A  51      -5.020 -23.559  47.831  1.00159.01           C
ATOM   1053  C3' A   A  51      -5.282 -24.515  46.675  1.00159.01           C
ATOM   1054  C4  A   A  51      -3.126 -24.164  50.428  1.00  0.00           C
ATOM   1055  C4' A   A  51      -6.313 -25.469  47.258  1.00159.01           C
ATOM   1056  C5  A   A  51      -2.002 -24.942  50.643  1.00  0.00           C
ATOM   1057  C5' A   A  51      -6.099 -26.967  47.087  1.00159.01           C
ATOM   1058  C6  A   A  51      -1.028 -24.430  51.516  1.00  0.00           C
ATOM   1059  C8  A   A  51      -3.223 -26.034  49.286  1.00  0.00           C
ATOM   1060  N1  A   A  51      -1.263 -23.224  52.078  1.00  0.00           N
ATOM   1061  N3  A   A  51      -3.390 -22.964  50.970  1.00  0.00           N
ATOM   1062  N6  A   A  51       0.106 -25.067  51.817  1.00  0.00           N
ATOM   1063  N7  A   A  51      -2.076 -26.122  49.914  1.00  0.00           N
ATOM   1064  N9  A   A  51      -3.910 -24.875  49.552  1.00  0.00           N
ATOM   1065  O2' A   A  51      -5.980 -22.526  47.913  1.00159.01           O
ATOM   1066  O3' A   A  51      -5.749 -23.800  45.550  1.00159.01           O
ATOM   1067  O4' A   A  51      -5.910 -25.619  48.644  1.00159.01           O
ATOM   1068  O5' A   A  51      -4.818 -27.386  47.621  1.00159.01           O
ATOM   1069  OP1 A   A  51      -5.661 -29.728  47.396  1.00150.61           O
ATOM   1070  OP2 A   A  51      -3.168 -29.207  47.045  1.00150.61           O
ATOM   1071  P   A   A  51      -4.449 -28.937  47.753  1.00159.01           P
ATOM   1072  C1' G   A  52      -3.201 -18.444  47.132  1.00185.16           C
ATOM   1073  C2  G   A  52      -0.002 -17.470  49.836  1.00  0.00           C
ATOM   1074  C2' G   A  52      -2.642 -18.039  45.766  1.00185.16           C
ATOM   1075  C3' G   A  52      -3.355 -19.011  44.834  1.00185.16           C
ATOM   1076  C4  G   A  52      -1.331 -18.841  48.712  1.00  0.00           C
ATOM   1077  C4' G   A  52      -4.703 -19.222  45.507  1.00185.16           C
ATOM   1078  C5  G   A  52      -0.753 -19.994  49.201  1.00  0.00           C
ATOM   1079  C5' G   A  52      -5.387 -20.537  45.195  1.00185.16           C
ATOM   1080  C6  G   A  52       0.327 -19.884  50.113  1.00  0.00           C
ATOM   1081  C8  G   A  52      -2.303 -20.637  47.889  1.00  0.00           C
ATOM   1082  N1  G   A  52       0.641 -18.556  50.379  1.00  0.00           N
ATOM   1083  N2  G   A  52       0.447 -16.265  50.218  1.00  0.00           N
ATOM   1084  N3  G   A  52      -1.009 -17.558  48.983  1.00  0.00           N
ATOM   1085  N7  G   A  52      -1.376 -21.118  48.673  1.00  0.00           N
ATOM   1086  N9  G   A  52      -2.330 -19.263  47.868  1.00  0.00           N
ATOM   1087  O2' G   A  52      -2.954 -16.688  45.499  1.00185.16           O
ATOM   1088  O3' G   A  52      -3.503 -18.475  43.531  1.00185.16           O
ATOM   1089  O4' G   A  52      -4.426 -19.130  46.927  1.00185.16           O
ATOM   1090  O5' G   A  52      -4.461 -21.639  45.355  1.00185.16           O
ATOM   1091  O6  G   A  52       0.972 -20.789  50.657  1.00  0.00           O
ATOM   1092  OP1 G   A  52      -5.358 -22.802  43.310  1.00169.12           O
ATOM   1093  OP2 G   A  52      -3.413 -23.790  44.663  1.00169.12           O
ATOM   1094  P   G   A  52      -4.692 -23.036  44.616  1.00185.16           P
ATOM   1095  C1' G   A  53       0.561 -15.292  45.375  1.00134.90           C
ATOM   1096  C2  G   A  53       3.308 -15.573  48.713  1.00160.67           C
ATOM   1097  C2' G   A  53       1.736 -14.962  44.447  1.00134.90           C
ATOM   1098  C3' G   A  53       1.327 -15.649  43.147  1.00134.90           C
ATOM   1099  C4  G   A  53       1.735 -16.342  47.354  1.00160.67           C
ATOM   1100  C4' G   A  53      -0.190 -15.530  43.176  1.00134.90           C
ATOM   1101  C5  G   A  53       1.659 -17.581  47.946  1.00160.67           C
ATOM   1102  C5' G   A  53      -0.958 -16.467  42.282  1.00134.90           C
ATOM   1103  C6  G   A  53       2.510 -17.862  49.053  1.00160.67           C
ATOM   1104  C8  G   A  53       0.247 -17.619  46.353  1.00160.67           C
ATOM   1105  N1  G   A  53       3.312 -16.774  49.371  1.00160.67           N
ATOM   1106  N2  G   A  53       4.166 -14.653  49.171  1.00160.67           N
ATOM   1107  N3  G   A  53       2.527 -15.298  47.682  1.00160.67           N
ATOM   1108  N7  G   A  53       0.713 -18.374  47.308  1.00160.67           N
ATOM   1109  N9  G   A  53       0.829 -16.376  46.318  1.00160.67           N
ATOM   1110  O2' G   A  53       1.851 -13.559  44.324  1.00134.90           O
ATOM   1111  O3' G   A  53       1.864 -14.977  42.004  1.00134.90           O
ATOM   1112  O4' G   A  53      -0.548 -15.647  44.574  1.00134.90           O
ATOM   1113  O5' G   A  53      -1.176 -17.720  42.941  1.00134.90           O
ATOM   1114  O6  G   A  53       2.601 -18.903  49.712  1.00160.67           O
ATOM   1115  OP1 G   A  53      -2.471 -18.562  40.978  1.00160.67           O
ATOM   1116  OP2 G   A  53      -2.098 -20.023  43.055  1.00160.67           O
ATOM   1117  P   G   A  53      -2.338 -18.691  42.452  1.00134.90           P
ATOM   1118  C1' A   A  54       6.078 -16.267  44.854  1.00852.99           C
ATOM   1119  C2  A   A  54       6.042 -20.467  45.847  1.00  0.00           C
ATOM   1120  C2' A   A  54       7.497 -16.169  44.309  1.00852.99           C
ATOM   1121  C3' A   A  54       7.347 -15.088  43.252  1.00852.99           C
ATOM   1122  C4  A   A  54       5.479 -18.685  44.691  1.00  0.00           C
ATOM   1123  C4' A   A  54       6.275 -14.183  43.851  1.00852.99           C
ATOM   1124  C5  A   A  54       4.671 -19.421  43.844  1.00  0.00           C
ATOM   1125  C5' A   A  54       5.436 -13.363  42.913  1.00852.99           C
ATOM   1126  C6  A   A  54       4.588 -20.803  44.081  1.00  0.00           C
ATOM   1127  C8  A   A  54       4.539 -17.406  43.177  1.00  0.00           C
ATOM   1128  N1  A   A  54       5.301 -21.305  45.113  1.00  0.00           N
ATOM   1129  N3  A   A  54       6.201 -19.151  45.723  1.00  0.00           N
ATOM   1130  N6  A   A  54       3.849 -21.639  43.348  1.00  0.00           N
ATOM   1131  N7  A   A  54       4.081 -18.600  42.891  1.00  0.00           N
ATOM   1132  N9  A   A  54       5.390 -17.385  44.256  1.00  0.00           N
ATOM   1133  O2' A   A  54       8.373 -15.822  45.348  1.00852.99           O
ATOM   1134  O3' A   A  54       8.553 -14.357  43.100  1.00852.99           O
ATOM   1135  O4' A   A  54       5.397 -15.072  44.581  1.00852.99           O
ATOM   1136  O5' A   A  54       4.567 -14.214  42.179  1.00852.99           O
ATOM   1137  OP1 A   A  54       3.941 -12.349  40.662  1.00852.99           O
ATOM   1138  OP2 A   A  54       2.932 -14.692  40.363  1.00852.99           O
ATOM   1139  P   A   A  54       3.421 -13.609  41.250  1.00852.99           P
ATOM   1140  C1' G   A  55      13.865 -14.764  45.949  1.00852.99           C
ATOM   1141  C2  G   A  55      17.457 -17.037  45.250  1.00852.99           C
ATOM   1142  C2' G   A  55      14.623 -13.878  44.965  1.00852.99           C
ATOM   1143  C3' G   A  55      13.519 -13.468  43.989  1.00852.99           C
ATOM   1144  C4  G   A  55      15.263 -16.781  45.421  1.00852.99           C
ATOM   1145  C4' G   A  55      12.291 -13.401  44.884  1.00852.99           C
ATOM   1146  C5  G   A  55      14.961 -18.084  45.097  1.00852.99           C
ATOM   1147  C5' G   A  55      10.965 -13.581  44.199  1.00852.99           C
ATOM   1148  C6  G   A  55      16.023 -18.979  44.813  1.00852.99           C
ATOM   1149  C8  G   A  55      13.090 -17.126  45.437  1.00852.99           C
ATOM   1150  N1  G   A  55      17.260 -18.356  44.915  1.00852.99           N
ATOM   1151  N2  G   A  55      18.728 -16.623  45.298  1.00852.99           N
ATOM   1152  N3  G   A  55      16.477 -16.193  45.512  1.00852.99           N
ATOM   1153  N7  G   A  55      13.587 -18.290  45.116  1.00852.99           N
ATOM   1154  N9  G   A  55      14.054 -16.167  45.626  1.00852.99           N
ATOM   1155  O2' G   A  55      15.205 -12.837  45.698  1.00852.99           O
ATOM   1156  O3' G   A  55      13.749 -12.231  43.325  1.00852.99           O
ATOM   1157  O4' G   A  55      12.487 -14.442  45.872  1.00852.99           O
ATOM   1158  O5' G   A  55      10.981 -14.758  43.399  1.00852.99           O
ATOM   1159  O6  G   A  55      15.957 -20.174  44.499  1.00852.99           O
ATOM   1160  OP1 G   A  55      10.078 -14.248  41.131  1.00852.99           O
ATOM   1161  OP2 G   A  55       9.600 -16.498  42.273  1.00852.99           O
ATOM   1162  P   G   A  55       9.810 -15.028  42.365  1.00852.99           P
ATOM   1163  C1' A   A  56      16.482 -17.184  41.522  1.00852.99           C
ATOM   1164  C2  A   A  56      14.435 -20.955  41.045  1.00  0.00           C
ATOM   1165  C2' A   A  56      16.862 -16.874  40.073  1.00852.99           C
ATOM   1166  C3' A   A  56      16.676 -15.364  40.028  1.00852.99           C
ATOM   1167  C4  A   A  56      14.611 -18.803  41.451  1.00  0.00           C
ATOM   1168  C4' A   A  56      17.120 -14.936  41.409  1.00852.99           C
ATOM   1169  C5  A   A  56      13.249 -18.675  41.659  1.00  0.00           C
ATOM   1170  C5' A   A  56      16.553 -13.624  41.872  1.00852.99           C
ATOM   1171  C6  A   A  56      12.471 -19.838  41.530  1.00  0.00           C
ATOM   1172  C8  A   A  56      14.071 -16.733  41.936  1.00  0.00           C
ATOM   1173  N1  A   A  56      13.110 -20.987  41.215  1.00  0.00           N
ATOM   1174  N3  A   A  56      15.275 -19.928  41.138  1.00  0.00           N
ATOM   1175  N6  A   A  56      11.148 -19.868  41.701  1.00  0.00           N
ATOM   1176  N7  A   A  56      12.920 -17.361  41.965  1.00  0.00           N
ATOM   1177  N9  A   A  56      15.136 -17.546  41.631  1.00  0.00           N
ATOM   1178  O2' A   A  56      18.203 -17.264  39.846  1.00852.99           O
ATOM   1179  O3' A   A  56      17.439 -14.729  39.021  1.00852.99           O
ATOM   1180  O4' A   A  56      16.698 -16.012  42.287  1.00852.99           O
ATOM   1181  O5' A   A  56      15.140 -13.613  41.764  1.00852.99           O
ATOM   1182  OP1 A   A  56      15.334 -11.128  41.747  1.00852.99           O
ATOM   1183  OP2 A   A  56      13.218 -12.290  40.872  1.00852.99           O
ATOM   1184  P   A   A  56      14.348 -12.236  41.835  1.00852.99           P
ATOM   1185  C1' A   A  57      15.073 -19.269  37.113  1.00852.99           C
ATOM   1186  C2  A   A  57      11.872 -21.026  39.468  1.00  0.00           C
ATOM   1187  C2' A   A  57      15.252 -19.412  35.605  1.00852.99           C
ATOM   1188  C3' A   A  57      16.006 -18.136  35.246  1.00852.99           C
ATOM   1189  C4  A   A  57      12.810 -19.504  38.189  1.00  0.00           C
ATOM   1190  C4' A   A  57      16.863 -17.920  36.472  1.00852.99           C
ATOM   1191  C5  A   A  57      11.672 -18.716  38.198  1.00  0.00           C
ATOM   1192  C5' A   A  57      17.420 -16.537  36.677  1.00852.99           C
ATOM   1193  C6  A   A  57      10.572 -19.191  38.932  1.00  0.00           C
ATOM   1194  C8  A   A  57      13.095 -17.680  37.004  1.00  0.00           C
ATOM   1195  N1  A   A  57      10.708 -20.375  39.569  1.00  0.00           N
ATOM   1196  N3  A   A  57      12.977 -20.683  38.810  1.00  0.00           N
ATOM   1197  N6  A   A  57       9.410 -18.541  39.031  1.00  0.00           N
ATOM   1198  N7  A   A  57      11.866 -17.566  37.444  1.00  0.00           N
ATOM   1199  N9  A   A  57      13.724 -18.829  37.416  1.00  0.00           N
ATOM   1200  O2' A   A  57      15.982 -20.595  35.361  1.00852.99           O
ATOM   1201  O3' A   A  57      16.797 -18.325  34.078  1.00852.99           O
ATOM   1202  O4' A   A  57      16.023 -18.327  37.583  1.00852.99           O
ATOM   1203  O5' A   A  57      16.387 -15.597  36.922  1.00852.99           O
ATOM   1204  OP1 A   A  57      17.708 -13.470  36.916  1.00852.99           O
ATOM   1205  OP2 A   A  57      15.416 -13.597  38.047  1.00852.99           O
ATOM   1206  P   A   A  57      16.704 -14.236  37.681  1.00852.99           P
ATOM   1207  C1' C   A  58      13.262 -22.750  33.512  1.00852.99           C
ATOM   1208  C2  C   A  58      10.916 -22.242  34.246  1.00  0.00           C
ATOM   1209  C2' C   A  58      13.066 -23.005  32.016  1.00852.99           C
ATOM   1210  C3' C   A  58      14.071 -22.043  31.396  1.00852.99           C
ATOM   1211  C4  C   A  58      10.291 -20.130  34.997  1.00  0.00           C
ATOM   1212  C4' C   A  58      15.204 -22.062  32.392  1.00852.99           C
ATOM   1213  C5  C   A  58      11.610 -19.627  34.807  1.00  0.00           C
ATOM   1214  C5' C   A  58      16.109 -20.851  32.363  1.00852.99           C
ATOM   1215  C6  C   A  58      12.533 -20.475  34.337  1.00  0.00           C
ATOM   1216  N1  C   A  58      12.217 -21.774  34.050  1.00  0.00           N
ATOM   1217  N3  C   A  58       9.973 -21.397  34.721  1.00  0.00           N
ATOM   1218  N4  C   A  58       9.327 -19.331  35.463  1.00  0.00           N
ATOM   1219  O2  C   A  58      10.658 -23.425  33.978  1.00  0.00           O
ATOM   1220  O2' C   A  58      13.355 -24.357  31.726  1.00852.99           O
ATOM   1221  O3' C   A  58      14.514 -22.492  30.122  1.00852.99           O
ATOM   1222  O4' C   A  58      14.558 -22.198  33.688  1.00852.99           O
ATOM   1223  O5' C   A  58      15.356 -19.651  32.491  1.00852.99           O
ATOM   1224  OP1 C   A  58      17.186 -18.197  31.615  1.00852.99           O
ATOM   1225  OP2 C   A  58      15.078 -17.175  32.666  1.00852.99           O
ATOM   1226  P   C   A  58      16.102 -18.248  32.633  1.00852.99           P
ATOM   1227  C1' G   A  59       9.290 -22.647  28.658  1.00 54.40           C
ATOM   1228  C2  G   A  59       6.143 -19.880  29.634  1.00  0.00           C
ATOM   1229  C2' G   A  59       8.965 -22.748  27.166  1.00 54.23           C
ATOM   1230  C3' G   A  59      10.369 -22.836  26.578  1.00 54.37           C
ATOM   1231  C4  G   A  59       8.251 -20.507  29.378  1.00  0.00           C
ATOM   1232  C4' G   A  59      11.036 -23.772  27.564  1.00 53.64           C
ATOM   1233  C5  G   A  59       8.783 -19.292  29.758  1.00  0.00           C
ATOM   1234  C5' G   A  59      12.529 -23.622  27.730  1.00 53.32           C
ATOM   1235  C6  G   A  59       7.901 -18.242  30.120  1.00  0.00           C
ATOM   1236  C8  G   A  59      10.451 -20.539  29.313  1.00  0.00           C
ATOM   1237  N1  G   A  59       6.570 -18.635  30.026  1.00  0.00           N
ATOM   1238  N2  G   A  59       4.814 -20.066  29.608  1.00  0.00           N
ATOM   1239  N3  G   A  59       6.954 -20.867  29.293  1.00  0.00           N
ATOM   1240  N7  G   A  59      10.170 -19.328  29.712  1.00  0.00           N
ATOM   1241  N9  G   A  59       9.332 -21.306  29.092  1.00  0.00           N
ATOM   1242  O2' G   A  59       8.171 -23.894  26.933  1.00 51.16           O
ATOM   1243  O3' G   A  59      10.398 -23.367  25.265  1.00 56.23           O
ATOM   1244  O4' G   A  59      10.563 -23.265  28.841  1.00 53.80           O
ATOM   1245  O5' G   A  59      12.837 -22.355  28.296  1.00 55.17           O
ATOM   1246  O6  G   A  59       8.180 -17.093  30.484  1.00  0.00           O
ATOM   1247  OP1 G   A  59      15.302 -22.384  27.845  1.00 57.30           O
ATOM   1248  OP2 G   A  59      14.263 -20.694  29.472  1.00 55.17           O
ATOM   1249  P   G   A  59      14.288 -22.051  28.879  1.00 56.03           P
ATOM   1250  C1' U   A  60       4.836 -24.292  24.813  1.00 62.35           C
ATOM   1251  C2  U   A  60       3.500 -22.727  26.150  1.00  0.00           C
ATOM   1252  C2' U   A  60       4.430 -24.122  23.350  1.00 62.45           C
ATOM   1253  C3' U   A  60       5.769 -23.788  22.729  1.00 60.60           C
ATOM   1254  C4  U   A  60       4.472 -20.599  26.923  1.00  0.00           C
ATOM   1255  C4' U   A  60       6.686 -24.760  23.447  1.00 59.83           C
ATOM   1256  C5  U   A  60       5.690 -20.969  26.269  1.00  0.00           C
ATOM   1257  C5' U   A  60       8.158 -24.424  23.427  1.00 59.59           C
ATOM   1258  C6  U   A  60       5.765 -22.136  25.619  1.00  0.00           C
ATOM   1259  N1  U   A  60       4.708 -23.013  25.545  1.00  0.00           N
ATOM   1260  N3  U   A  60       3.454 -21.523  26.809  1.00  0.00           N
ATOM   1261  O2  U   A  60       2.543 -23.481  26.105  1.00  0.00           O
ATOM   1262  O2' U   A  60       3.852 -25.305  22.837  1.00 62.98           O
ATOM   1263  O3' U   A  60       5.741 -23.999  21.338  1.00 62.54           O
ATOM   1264  O4  U   A  60       4.278 -19.558  27.552  1.00  0.00           O
ATOM   1265  O4' U   A  60       6.195 -24.707  24.812  1.00 62.09           O
ATOM   1266  O5' U   A  60       8.362 -23.068  23.821  1.00 57.57           O
ATOM   1267  OP1 U   A  60      10.647 -22.849  22.857  1.00 59.46           O
ATOM   1268  OP2 U   A  60       9.723 -21.074  24.465  1.00 56.38           O
ATOM   1269  P   U   A  60       9.830 -22.495  24.045  1.00 58.63           P
ATOM   1270  C1' A   A  61       1.338 -20.498  22.924  1.00 61.16           C
ATOM   1271  C2  A   A  61       1.401 -16.521  24.698  1.00  0.00           C
ATOM   1272  C2' A   A  61       0.784 -19.872  21.641  1.00 59.68           C
ATOM   1273  C3' A   A  61       1.742 -20.463  20.621  1.00 58.48           C
ATOM   1274  C4  A   A  61       2.278 -18.412  24.000  1.00  0.00           C
ATOM   1275  C4' A   A  61       1.807 -21.902  21.096  1.00 60.59           C
ATOM   1276  C5  A   A  61       3.552 -18.022  24.372  1.00  0.00           C
ATOM   1277  C5' A   A  61       2.953 -22.742  20.592  1.00 61.45           C
ATOM   1278  C6  A   A  61       3.686 -16.752  24.956  1.00  0.00           C
ATOM   1279  C8  A   A  61       3.752 -19.970  23.542  1.00  0.00           C
ATOM   1280  N1  A   A  61       2.567 -16.011  25.107  1.00  0.00           N
ATOM   1281  N3  A   A  61       1.146 -17.701  24.136  1.00  0.00           N
ATOM   1282  N6  A   A  61       4.850 -16.242  25.364  1.00  0.00           N
ATOM   1283  N7  A   A  61       4.475 -19.017  24.077  1.00  0.00           N
ATOM   1284  N9  A   A  61       2.413 -19.670  23.464  1.00  0.00           N
ATOM   1285  O2' A   A  61      -0.574 -20.222  21.438  1.00 56.15           O
ATOM   1286  O3' A   A  61       1.273 -20.349  19.289  1.00 60.59           O
ATOM   1287  O4' A   A  61       1.873 -21.766  22.544  1.00 60.19           O
ATOM   1288  O5' A   A  61       4.190 -22.078  20.815  1.00 60.91           O
ATOM   1289  OP1 A   A  61       5.413 -23.313  18.996  1.00 63.54           O
ATOM   1290  OP2 A   A  61       6.656 -21.781  20.645  1.00 62.93           O
ATOM   1291  P   A   A  61       5.563 -22.743  20.361  1.00 61.60           P
ATOM   1292  C1' G   A  62       0.230 -15.092  21.031  1.00 59.28           C
ATOM   1293  C2  G   A  62       2.170 -11.874  23.140  1.00 53.12           C
ATOM   1294  C2' G   A  62      -0.032 -14.225  19.799  1.00 59.73           C
ATOM   1295  C3' G   A  62       0.264 -15.220  18.688  1.00 60.67           C
ATOM   1296  C4  G   A  62       2.108 -13.861  22.181  1.00 54.78           C
ATOM   1297  C4' G   A  62      -0.402 -16.471  19.239  1.00 60.60           C
ATOM   1298  C5  G   A  62       3.432 -14.154  22.420  1.00 54.40           C
ATOM   1299  C5' G   A  62      -0.045 -17.797  18.605  1.00 60.05           C
ATOM   1300  C6  G   A  62       4.230 -13.202  23.102  1.00 53.61           C
ATOM   1301  C8  G   A  62       2.640 -15.846  21.397  1.00 56.79           C
ATOM   1302  N1  G   A  62       3.499 -12.066  23.430  1.00 53.08           N
ATOM   1303  N2  G   A  62       1.634 -10.718  23.531  1.00 52.39           N
ATOM   1304  N3  G   A  62       1.419 -12.752  22.508  1.00 52.78           N
ATOM   1305  N7  G   A  62       3.755 -15.410  21.923  1.00 57.52           N
ATOM   1306  N9  G   A  62       1.603 -14.952  21.515  1.00 57.50           N
ATOM   1307  O2' G   A  62      -1.378 -13.791  19.804  1.00 59.33           O
ATOM   1308  O3' G   A  62      -0.305 -14.805  17.458  1.00 62.85           O
ATOM   1309  O4' G   A  62      -0.003 -16.443  20.639  1.00 60.56           O
ATOM   1310  O5' G   A  62       1.371 -17.943  18.512  1.00 60.03           O
ATOM   1311  O6  G   A  62       5.421 -13.276  23.414  1.00 54.38           O
ATOM   1312  OP1 G   A  62       1.696 -19.825  16.890  1.00 60.81           O
ATOM   1313  OP2 G   A  62       3.463 -19.291  18.678  1.00 61.53           O
ATOM   1314  P   G   A  62       2.035 -19.371  18.263  1.00 59.77           P
ATOM   1315  C1' G   A  63       1.381  -9.851  19.633  1.00 62.94           C
ATOM   1316  C2  G   A  63       4.642  -8.154  21.917  1.00  0.00           C
ATOM   1317  C2' G   A  63       1.504  -8.756  18.570  1.00 63.74           C
ATOM   1318  C3' G   A  63       1.261  -9.558  17.298  1.00 64.90           C
ATOM   1319  C4  G   A  63       3.663  -9.734  20.713  1.00  0.00           C
ATOM   1320  C4' G   A  63       0.135 -10.472  17.750  1.00 65.20           C
ATOM   1321  C5  G   A  63       4.733 -10.605  20.770  1.00  0.00           C
ATOM   1322  C5' G   A  63      -0.199 -11.663  16.873  1.00 64.50           C
ATOM   1323  C6  G   A  63       5.896 -10.214  21.479  1.00  0.00           C
ATOM   1324  C8  G   A  63       3.239 -11.597  19.621  1.00  0.00           C
ATOM   1325  N1  G   A  63       5.758  -8.946  22.033  1.00  0.00           N
ATOM   1326  N2  G   A  63       4.702  -6.958  22.524  1.00  0.00           N
ATOM   1327  N3  G   A  63       3.552  -8.504  21.258  1.00  0.00           N
ATOM   1328  N7  G   A  63       4.450 -11.775  20.076  1.00  0.00           N
ATOM   1329  N9  G   A  63       2.704 -10.381  19.971  1.00  0.00           N
ATOM   1330  O2' G   A  63       0.547  -7.739  18.792  1.00 64.27           O
ATOM   1331  O3' G   A  63       0.874  -8.728  16.212  1.00 65.40           O
ATOM   1332  O4' G   A  63       0.581 -10.885  19.071  1.00 64.29           O
ATOM   1333  O5' G   A  63       0.853 -12.624  16.903  1.00 64.48           O
ATOM   1334  O6  G   A  63       6.947 -10.847  21.643  1.00  0.00           O
ATOM   1335  OP1 G   A  63      -0.193 -14.025  15.111  1.00 66.87           O
ATOM   1336  OP2 G   A  63       1.939 -14.786  16.312  1.00 65.00           O
ATOM   1337  P   G   A  63       0.623 -14.100  16.348  1.00 65.42           P
ATOM   1338  C1' G   A  64       5.835  -7.583  18.204  1.00 52.74           C
ATOM   1339  C2  G   A  64       9.399  -9.941  18.736  1.00 52.49           C
ATOM   1340  C2' G   A  64       6.592  -6.585  17.329  1.00 53.27           C
ATOM   1341  C3' G   A  64       5.578  -6.386  16.213  1.00 54.43           C
ATOM   1342  C4  G   A  64       7.320  -9.609  18.061  1.00 52.29           C
ATOM   1343  C4' G   A  64       4.295  -6.282  17.003  1.00 56.33           C
ATOM   1344  C5  G   A  64       7.139 -10.885  17.575  1.00 52.30           C
ATOM   1345  C5' G   A  64       3.023  -6.595  16.251  1.00 58.83           C
ATOM   1346  C6  G   A  64       8.201 -11.810  17.679  1.00 52.77           C
ATOM   1347  C8  G   A  64       5.310  -9.868  17.212  1.00 52.44           C
ATOM   1348  N1  G   A  64       9.320 -11.239  18.286  1.00 53.36           N
ATOM   1349  N2  G   A  64      10.559  -9.566  19.295  1.00 53.02           N
ATOM   1350  N3  G   A  64       8.412  -9.073  18.646  1.00 51.84           N
ATOM   1351  N7  G   A  64       5.868 -11.034  17.041  1.00 51.98           N
ATOM   1352  N9  G   A  64       6.136  -8.961  17.833  1.00 52.55           N
ATOM   1353  O2' G   A  64       6.890  -5.421  18.075  1.00 53.46           O
ATOM   1354  O3' G   A  64       5.821  -5.252  15.394  1.00 52.84           O
ATOM   1355  O4' G   A  64       4.450  -7.344  17.987  1.00 54.99           O
ATOM   1356  O5' G   A  64       3.148  -7.827  15.544  1.00 64.11           O
ATOM   1357  O6  G   A  64       8.230 -12.989  17.311  1.00 51.42           O
ATOM   1358  OP1 G   A  64       0.692  -7.643  15.125  1.00 66.12           O
ATOM   1359  OP2 G   A  64       2.208  -9.064  13.600  1.00 64.32           O
ATOM   1360  P   G   A  64       1.860  -8.555  14.950  1.00 64.18           P
ATOM   1361  C1' U   A  65       8.910  -3.327  19.523  1.00141.29           C
ATOM   1362  C2  U   A  65      10.869  -4.570  20.331  1.00119.67           C
ATOM   1363  C2' U   A  65       9.398  -2.204  18.609  1.00141.29           C
ATOM   1364  C3' U   A  65       8.577  -2.459  17.349  1.00141.29           C
ATOM   1365  C4  U   A  65      11.546  -6.677  19.245  1.00119.66           C
ATOM   1366  C4' U   A  65       7.243  -2.914  17.920  1.00141.29           C
ATOM   1367  C5  U   A  65      10.414  -6.538  18.369  1.00119.61           C
ATOM   1368  C5' U   A  65       6.362  -3.729  17.007  1.00141.29           C
ATOM   1369  C6  U   A  65       9.603  -5.483  18.491  1.00119.75           C
ATOM   1370  N1  U   A  65       9.801  -4.496  19.436  1.00119.83           N
ATOM   1371  N3  U   A  65      11.685  -5.663  20.173  1.00119.57           N
ATOM   1372  O2  U   A  65      11.075  -3.738  21.198  1.00119.58           O
ATOM   1373  O2' U   A  65       9.120  -0.953  19.211  1.00141.29           O
ATOM   1374  O3' U   A  65       8.487  -1.315  16.503  1.00141.29           O
ATOM   1375  O4  U   A  65      12.369  -7.597  19.229  1.00119.72           O
ATOM   1376  O4' U   A  65       7.610  -3.698  19.086  1.00141.29           O
ATOM   1377  O5' U   A  65       7.116  -4.784  16.389  1.00141.29           O
ATOM   1378  OP1 U   A  65       5.727  -5.002  14.314  1.00146.75           O
ATOM   1379  OP2 U   A  65       7.428  -6.809  14.986  1.00146.78           O
ATOM   1380  P   U   A  65       6.416  -5.788  15.371  1.00 80.32           P
ATOM   1381  C1' A   A  66      13.406  -2.334  18.624  1.00159.01           C
ATOM   1382  C2  A   A  66      15.534  -6.068  19.084  1.00  0.00           C
ATOM   1383  C2' A   A  66      14.417  -1.545  17.796  1.00159.01           C
ATOM   1384  C3' A   A  66      13.511  -0.636  16.975  1.00159.01           C
ATOM   1385  C4  A   A  66      13.954  -4.737  18.335  1.00  0.00           C
ATOM   1386  C4' A   A  66      12.366  -0.352  17.934  1.00159.01           C
ATOM   1387  C5  A   A  66      13.355  -5.759  17.619  1.00  0.00           C
ATOM   1388  C5' A   A  66      11.035   0.117  17.360  1.00159.01           C
ATOM   1389  C6  A   A  66      13.958  -7.026  17.689  1.00  0.00           C
ATOM   1390  C8  A   A  66      12.175  -4.026  17.268  1.00  0.00           C
ATOM   1391  N1  A   A  66      15.070  -7.149  18.448  1.00  0.00           N
ATOM   1392  N3  A   A  66      15.057  -4.825  19.096  1.00  0.00           N
ATOM   1393  N6  A   A  66      13.495  -8.104  17.054  1.00  0.00           N
ATOM   1394  N7  A   A  66      12.231  -5.295  16.948  1.00  0.00           N
ATOM   1395  N9  A   A  66      13.186  -3.620  18.104  1.00  0.00           N
ATOM   1396  O2' A   A  66      15.274  -0.824  18.659  1.00159.01           O
ATOM   1397  O3' A   A  66      14.216   0.523  16.579  1.00159.01           O
ATOM   1398  O4' A   A  66      12.190  -1.599  18.652  1.00159.01           O
ATOM   1399  O5' A   A  66      10.596  -0.736  16.273  1.00159.01           O
ATOM   1400  OP1 A   A  66       8.562   0.715  16.161  1.00150.61           O
ATOM   1401  OP2 A   A  66       9.534  -0.325  14.021  1.00150.61           O
ATOM   1402  P   A   A  66       9.245  -0.420  15.477  1.00159.01           P
ATOM   1403  C1' G   A  67      17.088  -3.970  13.536  1.00185.16           C
ATOM   1404  C2  G   A  67      15.641  -7.579  11.702  1.00  0.00           C
ATOM   1405  C2' G   A  67      17.604  -3.154  12.350  1.00185.16           C
ATOM   1406  C3' G   A  67      17.394  -1.726  12.836  1.00185.16           C
ATOM   1407  C4  G   A  67      15.431  -5.636  12.745  1.00  0.00           C
ATOM   1408  C4' G   A  67      17.607  -1.828  14.338  1.00185.16           C
ATOM   1409  C5  G   A  67      14.052  -5.680  12.799  1.00  0.00           C
ATOM   1410  C5' G   A  67      16.905  -0.773  15.168  1.00185.16           C
ATOM   1411  C6  G   A  67      13.381  -6.797  12.242  1.00  0.00           C
ATOM   1412  C8  G   A  67      14.610  -3.851  13.738  1.00  0.00           C
ATOM   1413  N1  G   A  67      14.274  -7.717  11.705  1.00  0.00           N
ATOM   1414  N2  G   A  67      16.334  -8.578  11.134  1.00  0.00           N
ATOM   1415  N3  G   A  67      16.280  -6.543  12.216  1.00  0.00           N
ATOM   1416  N7  G   A  67      13.551  -4.547  13.427  1.00  0.00           N
ATOM   1417  N9  G   A  67      15.784  -4.455  13.352  1.00  0.00           N
ATOM   1418  O2' G   A  67      18.961  -3.462  12.106  1.00185.16           O
ATOM   1419  O3' G   A  67      18.316  -0.828  12.239  1.00185.16           O
ATOM   1420  O4' G   A  67      17.120  -3.147  14.692  1.00185.16           O
ATOM   1421  O5' G   A  67      15.519  -0.656  14.768  1.00185.16           O
ATOM   1422  O6  G   A  67      12.164  -7.018  12.193  1.00  0.00           O
ATOM   1423  OP1 G   A  67      15.577   1.851  14.982  1.00169.12           O
ATOM   1424  OP2 G   A  67      13.460   0.627  14.199  1.00169.12           O
ATOM   1425  P   G   A  67      14.678   0.671  15.050  1.00185.16           P
ATOM   1426  C1' U   A  68      16.024   2.439  10.612  1.00134.90           C
ATOM   1427  C2  U   A  68      18.369   3.273  10.310  1.00  0.00           C
ATOM   1428  C2' U   A  68      15.413   2.827   9.261  1.00134.90           C
ATOM   1429  C3' U   A  68      14.786   1.515   8.798  1.00134.90           C
ATOM   1430  C4  U   A  68      20.293   1.746  10.496  1.00  0.00           C
ATOM   1431  C4' U   A  68      14.368   0.870  10.112  1.00134.90           C
ATOM   1432  C5  U   A  68      19.369   0.686  10.759  1.00  0.00           C
ATOM   1433  C5' U   A  68      15.334  -0.112  10.720  1.00134.90           C
ATOM   1434  C6  U   A  68      18.057   0.941  10.786  1.00  0.00           C
ATOM   1435  N1  U   A  68      17.541   2.199  10.570  1.00  0.00           N
ATOM   1436  N3  U   A  68      19.709   2.979  10.288  1.00  0.00           N
ATOM   1437  O2  U   A  68      17.946   4.399  10.114  1.00  0.00           O
ATOM   1438  O2' U   A  68      14.468   3.859   9.458  1.00134.90           O
ATOM   1439  O3' U   A  68      13.647   1.741   7.963  1.00134.90           O
ATOM   1440  O4  U   A  68      21.520   1.639  10.445  1.00  0.00           O
ATOM   1441  O4' U   A  68      15.389   1.260  11.062  1.00134.90           O
ATOM   1442  O5' U   A  68      16.544   0.552  11.103  1.00134.90           O
ATOM   1443  OP1 U   A  68      17.868  -0.919   9.578  1.00160.67           O
ATOM   1444  OP2 U   A  68      19.001   0.899  10.991  1.00160.67           O
ATOM   1445  P   U   A  68      17.953  -0.138  10.840  1.00134.90           P
ATOM   1446  C1' C   A  69      12.582  -1.695   5.248  1.00850.88           C
ATOM   1447  C2  C   A  69      10.610  -2.343   6.684  1.00  0.00           C
ATOM   1448  C2' C   A  69      12.724  -1.699   3.726  1.00850.88           C
ATOM   1449  C3' C   A  69      13.056  -0.238   3.443  1.00850.88           C
ATOM   1450  C4  C   A  69       8.583  -1.208   6.560  1.00  0.00           C
ATOM   1451  C4' C   A  69      13.895   0.155   4.648  1.00850.88           C
ATOM   1452  C5  C   A  69       9.087  -0.330   5.559  1.00  0.00           C
ATOM   1453  C5' C   A  69      13.849   1.624   4.992  1.00850.88           C
ATOM   1454  C6  C   A  69      10.355  -0.507   5.164  1.00  0.00           C
ATOM   1455  N1  C   A  69      11.130  -1.495   5.704  1.00  0.00           N
ATOM   1456  N3  C   A  69       9.331  -2.175   7.094  1.00  0.00           N
ATOM   1457  N4  C   A  69       7.326  -1.079   6.993  1.00  0.00           N
ATOM   1458  O2  C   A  69      11.336  -3.231   7.156  1.00  0.00           O
ATOM   1459  O2' C   A  69      13.759  -2.582   3.342  1.00850.88           O
ATOM   1460  O3' C   A  69      13.765  -0.048   2.223  1.00850.88           O
ATOM   1461  O4' C   A  69      13.324  -0.595   5.747  1.00850.88           O
ATOM   1462  O5' C   A  69      12.544   1.970   5.466  1.00850.88           O
ATOM   1463  OP1 C   A  69      11.472   3.377   7.219  1.00850.88           O
ATOM   1464  OP2 C   A  69      11.655   0.834   7.502  1.00850.88           O
ATOM   1465  P   C   A  69      12.230   2.114   7.022  1.00850.88           P
ATOM   1466  C1' A   A  70      12.628  -2.832  -0.277  1.00850.88           C
ATOM   1467  C2  A   A  70      10.397  -5.376   2.405  1.00  0.00           C
ATOM   1468  C2' A   A  70      12.188  -2.509  -1.704  1.00850.88           C
ATOM   1469  C3' A   A  70      12.773  -1.117  -1.896  1.00850.88           C
ATOM   1470  C4  A   A  70      10.957  -3.489   1.425  1.00  0.00           C
ATOM   1471  C4' A   A  70      14.064  -1.183  -1.127  1.00850.88           C
ATOM   1472  C5  A   A  70      10.002  -2.777   2.129  1.00  0.00           C
ATOM   1473  C5' A   A  70      14.592   0.160  -0.682  1.00850.88           C
ATOM   1474  C6  A   A  70       9.207  -3.498   3.036  1.00  0.00           C
ATOM   1475  C8  A   A  70      10.984  -1.366   0.878  1.00  0.00           C
ATOM   1476  N1  A   A  70       9.436  -4.824   3.153  1.00  0.00           N
ATOM   1477  N3  A   A  70      11.209  -4.805   1.517  1.00  0.00           N
ATOM   1478  N6  A   A  70       8.248  -2.947   3.784  1.00  0.00           N
ATOM   1479  N7  A   A  70      10.029  -1.435   1.773  1.00  0.00           N
ATOM   1480  N9  A   A  70      11.588  -2.573   0.619  1.00  0.00           N
ATOM   1481  O2' A   A  70      12.733  -3.457  -2.599  1.00850.88           O
ATOM   1482  O3' A   A  70      12.988  -0.812  -3.269  1.00850.88           O
ATOM   1483  O4' A   A  70      13.734  -1.995   0.031  1.00850.88           O
ATOM   1484  O5' A   A  70      13.557   0.934  -0.086  1.00850.88           O
ATOM   1485  OP1 A   A  70      14.918   2.086   1.647  1.00850.88           O
ATOM   1486  OP2 A   A  70      12.358   1.994   1.833  1.00850.88           O
ATOM   1487  P   A   A  70      13.642   1.356   1.444  1.00850.88           P
ATOM   1488  C1' A   A  71       8.240  -1.945  -5.120  1.00 67.07           C
ATOM   1489  C2  A   A  71       4.995  -1.756  -2.166  1.00 67.90           C
ATOM   1490  C2' A   A  71       7.928  -1.392  -6.508  1.00 66.92           C
ATOM   1491  C3' A   A  71       9.178  -0.567  -6.794  1.00 66.65           C
ATOM   1492  C4  A   A  71       6.843  -1.081  -3.173  1.00 67.83           C
ATOM   1493  C4' A   A  71      10.281  -1.405  -6.161  1.00 66.49           C
ATOM   1494  C5  A   A  71       6.948   0.028  -2.348  1.00 68.19           C
ATOM   1495  C5' A   A  71      11.566  -0.684  -5.793  1.00 66.31           C
ATOM   1496  C6  A   A  71       5.939   0.196  -1.353  1.00 68.06           C
ATOM   1497  C8  A   A  71       8.608   0.120  -3.672  1.00 67.75           C
ATOM   1498  N1  A   A  71       4.958  -0.735  -1.297  1.00 67.62           N
ATOM   1499  N3  A   A  71       5.884  -2.022  -3.132  1.00 68.16           N
ATOM   1500  N6  A   A  71       5.911   1.215  -0.473  1.00 67.58           N
ATOM   1501  N7  A   A  71       8.078   0.775  -2.673  1.00 67.87           N
ATOM   1502  N9  A   A  71       7.911  -1.014  -4.035  1.00 67.50           N
ATOM   1503  O2' A   A  71       7.775  -2.459  -7.419  1.00 67.31           O
ATOM   1504  O3' A   A  71       9.375  -0.443  -8.195  1.00 66.70           O
ATOM   1505  O4' A   A  71       9.639  -2.176  -5.109  1.00 66.86           O
ATOM   1506  O5' A   A  71      11.311   0.303  -4.786  1.00 66.03           O
ATOM   1507  OP1 A   A  71      13.111   1.940  -4.354  1.00 65.51           O
ATOM   1508  OP2 A   A  71      11.817   0.885  -2.421  1.00 65.85           O
ATOM   1509  P   A   A  71      12.438   0.777  -3.765  1.00 65.52           P
ATOM   1510  C1' G   A  72       6.318   2.160  -5.057  1.00 65.10           C
ATOM   1511  C2  G   A  72       5.786   5.299  -2.071  1.00 64.24           C
ATOM   1512  C2' G   A  72       4.801   2.120  -5.183  1.00 65.37           C
ATOM   1513  C3' G   A  72       4.648   2.188  -6.699  1.00 65.32           C
ATOM   1514  C4  G   A  72       6.591   4.427  -3.940  1.00 64.17           C
ATOM   1515  C4' G   A  72       5.754   1.268  -7.150  1.00 65.71           C
ATOM   1516  C5  G   A  72       7.340   5.538  -4.266  1.00 63.86           C
ATOM   1517  C5' G   A  72       6.187   1.455  -8.585  1.00 66.32           C
ATOM   1518  C6  G   A  72       7.337   6.649  -3.393  1.00 63.57           C
ATOM   1519  C8  G   A  72       7.727   4.116  -5.798  1.00 64.55           C
ATOM   1520  N1  G   A  72       6.514   6.441  -2.298  1.00 63.84           N
ATOM   1521  N2  G   A  72       5.023   5.307  -0.978  1.00 64.42           N
ATOM   1522  N3  G   A  72       5.800   4.236  -2.867  1.00 63.87           N
ATOM   1523  N7  G   A  72       8.046   5.327  -5.438  1.00 64.29           N
ATOM   1524  N9  G   A  72       6.850   3.510  -4.934  1.00 64.77           N
ATOM   1525  O2' G   A  72       4.343   0.943  -4.533  1.00 65.56           O
ATOM   1526  O3' G   A  72       3.403   1.732  -7.193  1.00 65.00           O
ATOM   1527  O4' G   A  72       6.840   1.598  -6.249  1.00 65.29           O
ATOM   1528  O5' G   A  72       7.149   0.445  -8.944  1.00 66.91           O
ATOM   1529  O6  G   A  72       7.947   7.696  -3.503  1.00 62.47           O
ATOM   1530  OP1 G   A  72       9.101   0.772 -10.419  1.00 67.52           O
ATOM   1531  OP2 G   A  72       8.966   2.015  -8.159  1.00 67.48           O
ATOM   1532  P   G   A  72       8.704   0.784  -8.977  1.00 67.51           P
ATOM   1533  C1' C   A  73      -1.031   2.267  -3.741  1.00 60.75           C
ATOM   1534  C2  C   A  73      -0.447   4.094  -2.119  1.00  0.00           C
ATOM   1535  C2' C   A  73      -2.199   2.780  -4.583  1.00 61.01           C
ATOM   1536  C3' C   A  73      -1.540   2.804  -5.953  1.00 61.69           C
ATOM   1537  C4  C   A  73       1.387   5.486  -2.452  1.00  0.00           C
ATOM   1538  C4' C   A  73      -0.810   1.476  -5.941  1.00 61.99           C
ATOM   1539  C5  C   A  73       1.726   4.820  -3.664  1.00  0.00           C
ATOM   1540  C5' C   A  73       0.320   1.387  -6.917  1.00 62.38           C
ATOM   1541  C6  C   A  73       0.944   3.804  -4.049  1.00  0.00           C
ATOM   1542  N1  C   A  73      -0.138   3.424  -3.304  1.00  0.00           N
ATOM   1543  N3  C   A  73       0.334   5.123  -1.716  1.00  0.00           N
ATOM   1544  N4  C   A  73       2.130   6.508  -2.017  1.00  0.00           N
ATOM   1545  O2  C   A  73      -1.434   3.728  -1.463  1.00  0.00           O
ATOM   1546  O2' C   A  73      -3.289   1.890  -4.488  1.00 60.10           O
ATOM   1547  O3' C   A  73      -2.459   2.855  -7.021  1.00 62.51           O
ATOM   1548  O4' C   A  73      -0.265   1.433  -4.591  1.00 61.34           O
ATOM   1549  O5' C   A  73       1.081   2.578  -6.833  1.00 64.14           O
ATOM   1550  OP1 C   A  73       1.925   2.425  -9.146  1.00 64.77           O
ATOM   1551  OP2 C   A  73       2.844   4.192  -7.475  1.00 64.57           O
ATOM   1552  P   C   A  73       2.349   2.805  -7.758  1.00 65.10           P
END                                                                           
