# Supplementary material for: Modeling the Structure of RNA Molecules with Small-Angle X-Ray Scattering Data
Source: PLoS One. 2013 Nov 4;8(11):e78007. doi: 10.1371/journal.pone.0078007 (PMC3817170; doi:10.1371/journal.pone.0078007)
Supplement: File S4 — Model and SAXS data for HP3. Archive with a model of HP3 in.pdb format, and SAXS data used to compute it in.dat format. (ZIP) [file pone.0078007.s004.zip › hp3model2.pdb]

 Created by SUPROUGH on Sat May 11 21:10:08 2013
  ------------------------------------------
  ---  ROUGH search  ---  
 Template structure ..................................... : hp3_023-1r.pdb
 Number of points ....................................... : 320
 Resampled number of points ............................. : 151
 Fineness of stucture ................................... : 8.543
 Structure to superimpose ............................... : hp3_alt2/best.pdb
 Number of points ....................................... : 1552
 Resampled number of points ............................. : 707
 Fineness of stucture ................................... : 3.427
 --  ALL ATOMS are superimposed --
 --  Enantiomorphs were ENABLED --
 Distance after inertia axes alignment .................. : 1.063
 Intermediate distance .................................. : 1.047
   --- ith Transformation matrix --- 
   0.691758  -0.721701   0.024887  16.499882
  -0.151347  -0.111198   0.982206  -3.014278
  -0.706092  -0.683215  -0.186149 -11.438249
   0.000000   0.000000   0.000000   1.000000
 ---------------------------------------------

 --  An enantiomorph has been chosen  -- 
 Distance after inertia axes alignment .................. : 1.077
 Intermediate distance .................................. : 1.025
   --- ith Transformation matrix --- 
  -0.375995   0.727888  -0.573417  -8.098494
   0.355872  -0.457936  -0.814647 -23.667393
   0.855560   0.510366   0.086853  89.818156
   0.000000   0.000000   0.000000   1.000000
 ---------------------------------------------

 Distance after inertia axes alignment .................. : 1.083
 Intermediate distance .................................. : 0.9765
   --- ith Transformation matrix --- 
   0.069960   0.310704  -0.947929  -6.589648
  -0.700459   0.691884   0.175084 -25.354803
   0.710256   0.651736   0.266039  93.082671
   0.000000   0.000000   0.000000   1.000000
 ---------------------------------------------

 --  An enantiomorph has been chosen  -- 
 Distance after inertia axes alignment .................. : 1.085
 Intermediate distance .................................. : 1.023
   --- ith Transformation matrix --- 
   0.473432  -0.798859   0.371061  11.289974
   0.648348   0.030889  -0.760718   1.247493
  -0.596244  -0.600725  -0.532562  -6.357517
   0.000000   0.000000   0.000000   1.000000
 ---------------------------------------------

 --  An enantiomorph has been chosen  -- 
 Distance after inertia axes alignment .................. : 1.118
 Intermediate distance .................................. : 1.004
   --- ith Transformation matrix --- 
   0.359488  -0.566038  -0.741869  -8.983071
  -0.149103  -0.819644   0.553129 -26.491344
   0.921161   0.088229   0.379050  88.852377
   0.000000   0.000000   0.000000   1.000000
 ---------------------------------------------

 --  An enantiomorph has been chosen  -- 
 Distance after inertia axes alignment .................. : 1.128
 Intermediate distance .................................. : 1.064
   --- ith Transformation matrix --- 
   0.262500   0.668385  -0.695956  16.073978
  -0.411224   0.729962   0.545939  -4.144874
  -0.872920  -0.142885  -0.466471 -10.405138
   0.000000   0.000000   0.000000   1.000000
 ---------------------------------------------

 Distance after inertia axes alignment .................. : 1.129
 Intermediate distance .................................. : 1.056
   --- ith Transformation matrix --- 
  -0.131550  -0.842412   0.522529 -11.466963
   0.345838  -0.532992  -0.772215 -24.781784
   0.929027   0.079125   0.361453  90.956137
   0.000000   0.000000   0.000000   1.000000
 ---------------------------------------------

 Distance after inertia axes alignment .................. : 1.152
 Intermediate distance .................................. : 1.099
   --- ith Transformation matrix --- 
  -0.206785   0.978384   0.002287  15.300516
   0.576832   0.123803  -0.807426  -0.810903
  -0.790256  -0.165645  -0.589964  -7.000743
   0.000000   0.000000   0.000000   1.000000
 ---------------------------------------------

  ---  REFINEMENT  ---  
 Fineness of template stucture .......................... : 5.799
 Fineness of stucture to superimpose .................... : 1.375
 Initial distance ....................................... : 1.959
 Final distance ......................................... : 1.934
  Resulting rotation matrix: 
  0.99876732098505694      -4.94905277518880096E-002 -3.81132459543340749E-003
  4.95833274176061406E-002  0.99831261380216918       3.02228186256589884E-002
  2.30915017498216617E-003 -3.03745417466768607E-002  0.99953591983437429     
 Shift along X axis ..................................... : -8.770e-2
 Shift along Y axis ..................................... : -0.9999
 Shift along Z axis ..................................... : -1.125
 Euler angle Alpha (grad) ............................... : 82.81
 Euler angle Beta  (grad) ............................... : 1.746
 Euler angle Gamma (grad) ............................... : 274.4
 ---------------------------------------------

  --- Final Transformation matrix --- 
   0.101833   0.273595  -0.956439  -5.769169
  -0.674342   0.725820   0.135827 -23.825384
   0.731364   0.631135   0.258409  92.669077
   0.000000   0.000000   0.000000   1.000000
 ---------------------------------------------

HEADER Model for hp3_alt2.fas using None data.                                
REMARK     SeqMatch: -85.0                                                    
REMARK     SASA(Main-Chain): 598.7                                            
REMARK     Integrity: 0.272920533365                                          
REMARK     SASA(All-polar): 9352.8                                            
REMARK     PClashes: 0                                                        
REMARK     Clashes: 35                                                        
REMARK     Chi(hp3_035_cut.dat): 1.366                                        
REMARK     SASA(All-atoms): 14961.7                                           
REMARK     Pairings: 12.5                                                     
REMARK     Filename: hp3_alt2.fas                                             
REMARK     BBClashes: 77                                                      
REMARK     Total: 4518.39416001                                               
REMARK     SASA(Non-polar): 5608.9                                            
REMARK     Stackings: 17.6                                                    
REMARK     SASA(Total-Side): 14363.0                                          
ATOM      2  C1'   G A   1      -4.058 -32.466  90.052  1.00158.37            
ATOM      3  C2    G A   1      -6.463 -30.546  93.061  1.00  0.00            
ATOM      4  C2'   G A   1      -4.605 -32.030  88.690  1.00158.37            
ATOM      5  C3'   G A   1      -3.321 -31.908  87.879  1.00158.37            
ATOM      6  C4    G A   1      -4.639 -30.841  91.838  1.00  0.00            
ATOM      7  C4'   G A   1      -2.513 -33.089  88.400  1.00158.37            
ATOM      8  C5    G A   1      -3.940 -29.803  92.417  1.00  0.00            
ATOM      9  C5'   G A   1      -1.016 -32.953  88.280  1.00158.37            
ATOM     10  C6    G A   1      -4.566 -29.042  93.437  1.00  0.00            
ATOM     11  C8    G A   1      -2.629 -30.643  90.965  1.00  0.00            
ATOM     12  N1    G A   1      -5.854 -29.495  93.699  1.00  0.00            
ATOM     13  N2    G A   1      -7.713 -30.834  93.456  1.00  0.00            
ATOM     14  N3    G A   1      -5.892 -31.264  92.108  1.00  0.00            
ATOM     15  N7    G A   1      -2.675 -29.690  91.857  1.00  0.00            
ATOM     16  N9    G A   1      -3.788 -31.378  90.903  1.00  0.00            
ATOM     17  O2'   G A   1      -5.496 -33.007  88.186  1.00158.37            
ATOM     18  O3'   G A   1      -3.549 -32.005  86.471  1.00158.37            
ATOM     19  O4'   G A   1      -2.854 -33.172  89.809  1.00158.37            
ATOM     20  O5'   G A   1      -0.579 -31.768  88.938  1.00158.37            
ATOM     21  O6    G A   1      -4.108 -28.082  94.072  1.00  0.00            
ATOM     22  OP1   G A   1       1.410 -31.391  87.474  1.00158.37            
ATOM     23  OP2   G A   1       1.067 -30.035  89.631  1.00158.37            
ATOM     24  P     G A   1       0.947 -31.317  88.884  1.00158.37            
ATOM     25  C1'   G A   2      -8.344 -29.357  86.724  1.00155.91            
ATOM     26  C2    G A   2      -9.175 -26.728  90.109  1.00155.91            
ATOM     27  C2'   G A   2      -8.527 -28.268  85.666  1.00155.91            
ATOM     28  C3'   G A   2      -7.347 -28.544  84.738  1.00155.91            
ATOM     29  C4    G A   2      -7.916 -28.087  88.887  1.00155.91            
ATOM     30  C4'   G A   2      -7.250 -30.065  84.763  1.00155.91            
ATOM     31  C5    G A   2      -6.813 -27.994  89.710  1.00155.91            
ATOM     32  C5'   G A   2      -5.871 -30.646  84.510  1.00155.91            
ATOM     33  C6    G A   2      -6.885 -27.188  90.868  1.00155.91            
ATOM     34  C8    G A   2      -6.237 -29.294  88.128  1.00155.91            
ATOM     35  N1    G A   2      -8.132 -26.578  90.990  1.00155.91            
ATOM     36  N2    G A   2     -10.295 -26.042  90.397  1.00155.91            
ATOM     37  N3    G A   2      -9.122 -27.488  89.024  1.00155.91            
ATOM     38  N7    G A   2      -5.763 -28.758  89.219  1.00155.91            
ATOM     39  N9    G A   2      -7.535 -28.931  87.865  1.00155.91            
ATOM     40  O2'   G A   2      -9.788 -28.412  85.047  1.00155.91            
ATOM     41  O3'   G A   2      -7.574 -28.059  83.414  1.00155.91            
ATOM     42  O4'   G A   2      -7.683 -30.446  86.097  1.00155.91            
ATOM     43  O5'   G A   2      -4.930 -30.134  85.464  1.00155.91            
ATOM     44  O6    G A   2      -6.009 -26.989  91.722  1.00155.91            
ATOM     45  OP1   G A   2      -3.033 -31.137  84.188  1.00155.91            
ATOM     46  OP2   G A   2      -2.600 -29.684  86.253  1.00155.91            
ATOM     47  P     G A   2      -3.434 -30.690  85.544  1.00155.91            
ATOM     48  C1'   U A   3     -10.688 -24.868  86.512  1.00170.35            
ATOM     49  C2    U A   3      -9.445 -23.665  88.335  1.00  0.00            
ATOM     50  C2'   U A   3     -11.466 -23.665  85.972  1.00170.35            
ATOM     51  C3'   U A   3     -10.882 -23.536  84.574  1.00170.35            
ATOM     52  C4    U A   3      -6.990 -23.802  88.491  1.00  0.00            
ATOM     53  C4'   U A   3     -10.708 -24.990  84.165  1.00170.35            
ATOM     54  C5    U A   3      -7.007 -24.644  87.335  1.00  0.00            
ATOM     55  C5'   U A   3      -9.604 -25.263  83.171  1.00170.35            
ATOM     56  C6    U A   3      -8.173 -24.949  86.754  1.00  0.00            
ATOM     57  N1    U A   3      -9.379 -24.483  87.225  1.00  0.00            
ATOM     58  N3    U A   3      -8.233 -23.371  88.908  1.00  0.00            
ATOM     59  O2    U A   3     -10.496 -23.235  88.777  1.00  0.00            
ATOM     60  O2'   U A   3     -12.851 -23.948  85.955  1.00170.35            
ATOM     61  O3'   U A   3     -11.781 -22.864  83.701  1.00170.35            
ATOM     62  O4    U A   3      -5.985 -23.451  89.114  1.00  0.00            
ATOM     63  O4'   U A   3     -10.350 -25.675  85.395  1.00170.35            
ATOM     64  O5'   U A   3      -8.424 -25.708  83.843  1.00170.35            
ATOM     65  OP1   U A   3      -7.140 -25.892  81.717  1.00170.35            
ATOM     66  OP2   U A   3      -6.093 -26.623  83.944  1.00170.35            
ATOM     67  P     U A   3      -7.286 -26.510  83.061  1.00170.35            
ATOM     68  C1'   G A   4     -11.329 -17.333  83.322  1.00 71.71            
ATOM     69  C2    G A   4      -8.495 -14.551  85.024  1.00  0.00            
ATOM     70  C2'   G A   4     -11.352 -16.782  81.897  1.00 71.71            
ATOM     71  C3'   G A   4     -11.582 -18.040  81.071  1.00 71.71            
ATOM     72  C4    G A   4      -9.149 -16.542  84.305  1.00  0.00            
ATOM     73  C4'   G A   4     -12.478 -18.865  81.981  1.00 71.71            
ATOM     74  C5    G A   4      -7.953 -17.168  84.585  1.00  0.00            
ATOM     75  C5'   G A   4     -12.425 -20.361  81.754  1.00 71.71            
ATOM     76  C6    G A   4      -6.899 -16.407  85.151  1.00  0.00            
ATOM     77  C8    G A   4      -9.215 -18.674  83.764  1.00  0.00            
ATOM     78  N1    G A   4      -7.268 -15.079  85.339  1.00  0.00            
ATOM     79  N2    G A   4      -8.660 -13.244  85.282  1.00  0.00            
ATOM     80  N3    G A   4      -9.486 -15.248  84.496  1.00  0.00            
ATOM     81  N7    G A   4      -8.010 -18.512  84.239  1.00  0.00            
ATOM     82  N9    G A   4      -9.959 -17.518  83.776  1.00  0.00            
ATOM     83  O2'   G A   4     -12.395 -15.849  81.780  1.00 71.71            
ATOM     84  O3'   G A   4     -12.253 -17.714  79.853  1.00 71.71            
ATOM     85  O4'   G A   4     -11.995 -18.577  83.319  1.00 71.71            
ATOM     86  O5'   G A   4     -13.343 -21.025  82.626  1.00 71.71            
ATOM     87  O6    G A   4      -5.764 -16.782  85.470  1.00  0.00            
ATOM     88  OP1   G A   4     -14.462 -23.195  83.137  1.00 64.74            
ATOM     89  OP2   G A   4     -12.070 -23.144  82.194  1.00 64.74            
ATOM     90  P     G A   4     -13.128 -22.543  83.050  1.00 71.71            
ATOM     91  C1'   C A   5     -12.287 -13.833  77.215  1.00 85.43            
ATOM     92  C2    C A   5     -14.361 -12.411  77.372  1.00  0.00            
ATOM     93  C2'   C A   5     -11.189 -12.865  77.673  1.00 85.43            
ATOM     94  C3'   C A   5     -10.157 -13.781  78.354  1.00 85.43            
ATOM     95  C4    C A   5     -16.343 -13.221  78.283  1.00  0.00            
ATOM     96  C4'   C A   5     -10.468 -15.142  77.730  1.00 85.43            
ATOM     97  C5    C A   5     -15.753 -14.491  78.545  1.00  0.00            
ATOM     98  C5'   C A   5     -10.167 -16.379  78.530  1.00 85.43            
ATOM     99  C6    C A   5     -14.470 -14.658  78.200  1.00  0.00            
ATOM    100  N1    C A   5     -13.758 -13.646  77.619  1.00  0.00            
ATOM    101  N3    C A   5     -15.658 -12.227  77.715  1.00  0.00            
ATOM    102  N4    C A   5     -17.619 -12.995  78.605  1.00  0.00            
ATOM    103  O2    C A   5     -13.691 -11.511  76.844  1.00  0.00            
ATOM    104  O2'   C A   5     -10.641 -12.330  76.486  1.00 85.43            
ATOM    105  O3'   C A   5      -8.872 -13.264  77.910  1.00 85.43            
ATOM    106  O4'   C A   5     -11.891 -15.137  77.502  1.00 85.43            
ATOM    107  O5'   C A   5     -10.684 -17.520  77.847  1.00 85.43            
ATOM    108  OP1   C A   5     -13.018 -18.401  77.587  1.00 65.22            
ATOM    109  OP2   C A   5     -11.181 -19.743  78.809  1.00 65.22            
ATOM    110  P     C A   5     -11.825 -18.437  78.481  1.00 85.43            
ATOM    111  C1'   G A   6      -5.318 -10.134  78.564  1.00 47.24            
ATOM    112  C2    G A   6      -2.438 -13.349  78.971  1.00 42.27            
ATOM    113  C2'   G A   6      -4.520  -9.303  77.569  1.00 47.24            
ATOM    114  C3'   G A   6      -5.596  -8.940  76.566  1.00 47.24            
ATOM    115  C4    G A   6      -4.380 -12.476  78.381  1.00 42.27            
ATOM    116  C4'   G A   6      -6.812  -8.709  77.443  1.00 47.24            
ATOM    117  C5    G A   6      -4.886 -13.653  77.878  1.00 42.27            
ATOM    118  C5'   G A   6      -7.919  -9.722  77.260  1.00 47.24            
ATOM    119  C6    G A   6      -4.071 -14.833  77.932  1.00 42.27            
ATOM    120  C8    G A   6      -6.407 -12.197  77.592  1.00 42.27            
ATOM    121  N1    G A   6      -2.841 -14.571  78.502  1.00 42.27            
ATOM    122  N2    G A   6      -1.210 -13.302  79.481  1.00 42.27            
ATOM    123  N3    G A   6      -3.177 -12.253  78.941  1.00 42.27            
ATOM    124  N7    G A   6      -6.168 -13.462  77.386  1.00 42.27            
ATOM    125  N9    G A   6      -5.367 -11.542  78.194  1.00 42.27            
ATOM    126  O2'   G A   6      -4.020  -8.149  78.219  1.00 47.24            
ATOM    127  O3'   G A   6      -5.246  -7.799  75.824  1.00 47.24            
ATOM    128  O4'   G A   6      -6.644  -9.643  78.539  1.00 47.24            
ATOM    129  O5'   G A   6      -7.547 -10.980  77.875  1.00 47.24            
ATOM    130  O6    G A   6      -4.330 -15.981  77.553  1.00 42.27            
ATOM    131  OP1   G A   6      -7.007 -12.066  75.720  1.00 42.27            
ATOM    132  OP2   G A   6      -6.960 -13.400  77.919  1.00 42.27            
ATOM    133  P     G A   6      -7.582 -12.349  77.059  1.00 47.24            
ATOM    134  C1'   C A   7      -1.033 -11.580  74.724  1.00 45.90            
ATOM    135  C2    C A   7      -1.810 -13.858  74.326  1.00 50.70            
ATOM    136  C2'   C A   7      -0.366 -11.169  73.414  1.00 45.90            
ATOM    137  C3'   C A   7      -0.911  -9.764  73.217  1.00 45.90            
ATOM    138  C4    C A   7      -4.063 -14.370  74.166  1.00 50.70            
ATOM    139  C4'   C A   7      -1.155  -9.245  74.625  1.00 45.90            
ATOM    140  C5    C A   7      -4.423 -13.012  74.364  1.00 50.70            
ATOM    141  C5'   C A   7      -2.271  -8.219  74.749  1.00 45.90            
ATOM    142  C6    C A   7      -3.433 -12.128  74.539  1.00 50.70            
ATOM    143  N1    C A   7      -2.130 -12.527  74.527  1.00 50.70            
ATOM    144  N3    C A   7      -2.795 -14.763  74.145  1.00 50.70            
ATOM    145  N4    C A   7      -4.999 -15.295  74.001  1.00 50.70            
ATOM    146  O2    C A   7      -0.612 -14.181  74.320  1.00 50.70            
ATOM    147  O2'   C A   7       1.034 -11.238  73.528  1.00 45.90            
ATOM    148  O3'   C A   7       0.008  -8.964  72.508  1.00 45.90            
ATOM    149  O4'   C A   7      -1.525 -10.426  75.377  1.00 45.90            
ATOM    150  O5'   C A   7      -3.527  -8.788  74.271  1.00 45.90            
ATOM    151  OP1   C A   7      -4.702  -6.603  73.721  1.00 50.70            
ATOM    152  OP2   C A   7      -5.915  -8.873  73.631  1.00 50.70            
ATOM    153  P     C A   7      -4.905  -7.968  74.269  1.00 45.90            
ATOM    154  C1'   U A   8      -0.002 -14.253  70.326  1.00 37.33            
ATOM    155  C2    U A   8      -2.082 -15.593  70.728  1.00  0.00            
ATOM    156  C2'   U A   8       0.267 -14.151  68.821  1.00 37.33            
ATOM    157  C3'   U A   8       0.569 -12.672  68.645  1.00 37.33            
ATOM    158  C4    U A   8      -4.210 -14.511  71.336  1.00  0.00            
ATOM    159  C4'   U A   8       1.237 -12.310  69.961  1.00 37.33            
ATOM    160  C5    U A   8      -3.537 -13.251  71.273  1.00  0.00            
ATOM    161  C5'   U A   8       1.314 -10.854  70.331  1.00 37.33            
ATOM    162  C6    U A   8      -2.237 -13.209  70.958  1.00  0.00            
ATOM    163  N1    U A   8      -1.502 -14.341  70.687  1.00  0.00            
ATOM    164  N3    U A   8      -3.416 -15.604  71.054  1.00  0.00            
ATOM    165  O2    U A   8      -1.462 -16.617  70.493  1.00  0.00            
ATOM    166  O2'   U A   8       1.393 -14.931  68.498  1.00 37.33            
ATOM    167  O3'   U A   8       1.457 -12.516  67.545  1.00 37.33            
ATOM    168  O4    U A   8      -5.398 -14.682  71.614  1.00  0.00            
ATOM    169  O4'   U A   8       0.569 -13.119  70.956  1.00 37.33            
ATOM    170  O5'   U A   8       0.023 -10.268  70.349  1.00 37.33            
ATOM    171  OP1   U A   8       0.911  -7.884  70.457  1.00 71.29            
ATOM    172  OP2   U A   8      -1.598  -8.410  70.677  1.00 71.29            
ATOM    173  P     U A   8      -0.178  -8.791  70.924  1.00 37.33            
ATOM    174  C1'   C A   9       0.932 -17.453  67.425  1.00855.43            
ATOM    175  C2    C A   9      -1.393 -17.892  68.272  1.00  0.00            
ATOM    176  C2'   C A   9       1.521 -18.108  66.172  1.00855.43            
ATOM    177  C3'   C A   9       1.988 -16.898  65.372  1.00855.43            
ATOM    178  C4    C A   9      -3.277 -17.008  67.231  1.00  0.00            
ATOM    179  C4'   C A   9       2.423 -15.932  66.457  1.00855.43            
ATOM    180  C5    C A   9      -2.480 -16.359  66.246  1.00  0.00            
ATOM    181  C5'   C A   9       2.400 -14.472  66.067  1.00855.43            
ATOM    182  C6    C A   9      -1.152 -16.513  66.326  1.00  0.00            
ATOM    183  N1    C A   9      -0.588 -17.265  67.318  1.00  0.00            
ATOM    184  N3    C A   9      -2.736 -17.746  68.203  1.00  0.00            
ATOM    185  N4    C A   9      -4.608 -16.891  67.201  1.00  0.00            
ATOM    186  O2    C A   9      -0.854 -18.570  69.160  1.00  0.00            
ATOM    187  O2'   C A   9       2.590 -18.951  66.548  1.00855.43            
ATOM    188  O3'   C A   9       3.073 -17.212  64.514  1.00855.43            
ATOM    189  O4'   C A   9       1.554 -16.188  67.586  1.00855.43            
ATOM    190  O5'   C A   9       1.062 -14.016  65.911  1.00855.43            
ATOM    191  OP1   C A   9       1.331 -11.740  64.908  1.00855.43            
ATOM    192  OP2   C A   9      -0.727 -12.328  66.328  1.00855.43            
ATOM    193  P     C A   9       0.725 -12.465  66.055  1.00855.43            
ATOM    194  C1'   C A  10       0.655 -23.290  66.397  1.00106.12            
ATOM    195  C2    C A  10      -1.839 -23.438  66.088  1.00  0.00            
ATOM    196  C2'   C A  10       1.041 -24.173  65.209  1.00106.12            
ATOM    197  C3'   C A  10       1.867 -23.210  64.368  1.00106.12            
ATOM    198  C4    C A  10      -3.183 -21.540  66.005  1.00  0.00            
ATOM    199  C4'   C A  10       2.580 -22.370  65.416  1.00106.12            
ATOM    200  C5    C A  10      -2.058 -20.684  66.180  1.00  0.00            
ATOM    201  C5'   C A  10       3.014 -20.998  64.957  1.00106.12            
ATOM    202  C6    C A  10      -0.856 -21.261  66.300  1.00  0.00            
ATOM    203  N1    C A  10      -0.719 -22.621  66.258  1.00  0.00            
ATOM    204  N3    C A  10      -3.060 -22.869  65.963  1.00  0.00            
ATOM    205  N4    C A  10      -4.408 -21.021  65.878  1.00  0.00            
ATOM    206  O2    C A  10      -1.685 -24.668  66.052  1.00  0.00            
ATOM    207  O2'   C A  10       1.786 -25.289  65.659  1.00106.12            
ATOM    208  O3'   C A  10       2.775 -23.882  63.519  1.00106.12            
ATOM    209  O4'   C A  10       1.632 -22.266  66.508  1.00106.12            
ATOM    210  O5'   C A  10       1.863 -20.180  64.661  1.00106.12            
ATOM    211  OP1   C A  10       0.765 -18.121  63.681  1.00 68.86            
ATOM    212  OP2   C A  10       2.613 -17.934  65.465  1.00 68.86            
ATOM    213  P     C A  10       2.027 -18.635  64.296  1.00 68.86            
ATOM    214  C1'   C A  11      -1.913 -27.277  63.493  1.00147.58            
ATOM    215  C2    C A  11      -3.575 -25.386  63.588  1.00  0.00            
ATOM    216  C2'   C A  11      -2.098 -27.749  62.043  1.00147.58            
ATOM    217  C3'   C A  11      -0.746 -27.405  61.436  1.00147.58            
ATOM    218  C4    C A  11      -2.895 -23.161  63.591  1.00  0.00            
ATOM    219  C4'   C A  11       0.208 -27.694  62.582  1.00147.58            
ATOM    220  C5    C A  11      -1.522 -23.536  63.535  1.00  0.00            
ATOM    221  C5'   C A  11       1.473 -26.876  62.566  1.00147.58            
ATOM    222  C6    C A  11      -1.241 -24.846  63.508  1.00  0.00            
ATOM    223  N1    C A  11      -2.237 -25.782  63.533  1.00  0.00            
ATOM    224  N3    C A  11      -3.875 -24.066  63.616  1.00  0.00            
ATOM    225  N4    C A  11      -3.236 -21.869  63.618  1.00  0.00            
ATOM    226  O2    C A  11      -4.458 -26.258  63.610  1.00  0.00            
ATOM    227  O2'   C A  11      -2.388 -29.129  61.994  1.00147.58            
ATOM    228  O3'   C A  11      -0.416 -28.178  60.290  1.00147.58            
ATOM    229  O4'   C A  11      -0.535 -27.397  63.791  1.00147.58            
ATOM    230  O5'   C A  11       1.156 -25.479  62.442  1.00147.58            
ATOM    231  OP1   C A  11       3.451 -25.115  61.486  1.00 55.04            
ATOM    232  OP2   C A  11       1.624 -23.294  61.341  1.00 55.04            
ATOM    233  P     C A  11       2.278 -24.409  62.087  1.00 55.04            
ATOM    234  C1'   C A  12      -5.841 -26.019  58.846  1.00 58.50            
ATOM    235  C2    C A  12      -6.037 -23.548  59.242  1.00  0.00            
ATOM    236  C2'   C A  12      -5.797 -26.031  57.316  1.00 58.50            
ATOM    237  C3'   C A  12      -4.473 -26.743  57.050  1.00 58.50            
ATOM    238  C4    C A  12      -4.433 -22.372  60.451  1.00  0.00            
ATOM    239  C4'   C A  12      -4.398 -27.732  58.197  1.00 58.50            
ATOM    240  C5    C A  12      -3.668 -23.554  60.666  1.00  0.00            
ATOM    241  C5'   C A  12      -3.043 -28.251  58.590  1.00 58.50            
ATOM    242  C6    C A  12      -4.136 -24.696  60.147  1.00  0.00            
ATOM    243  N1    C A  12      -5.306 -24.721  59.439  1.00  0.00            
ATOM    244  N3    C A  12      -5.575 -22.386  59.760  1.00  0.00            
ATOM    245  N4    C A  12      -4.015 -21.203  60.943  1.00  0.00            
ATOM    246  O2    C A  12      -7.093 -23.601  58.594  1.00  0.00            
ATOM    247  O2'   C A  12      -6.934 -26.716  56.822  1.00 58.50            
ATOM    248  O3'   C A  12      -4.458 -27.404  55.802  1.00 58.50            
ATOM    249  O4'   C A  12      -5.006 -27.060  59.318  1.00 58.50            
ATOM    250  O5'   C A  12      -2.095 -27.187  58.713  1.00 58.50            
ATOM    251  OP1   C A  12      -0.238 -28.638  57.869  1.00 89.44            
ATOM    252  OP2   C A  12       0.253 -26.262  58.735  1.00 89.44            
ATOM    253  P     C A  12      -0.540 -27.529  58.823  1.00 89.44            
ATOM    254  C1'   U A  13      -8.070 -23.116  54.721  1.00 82.21            
ATOM    255  C2    U A  13      -7.101 -21.010  55.678  1.00  0.00            
ATOM    256  C2'   U A  13      -8.079 -22.774  53.228  1.00 82.21            
ATOM    257  C3'   U A  13      -7.212 -23.885  52.645  1.00 82.21            
ATOM    258  C4    U A  13      -4.959 -21.041  56.895  1.00  0.00            
ATOM    259  C4'   U A  13      -7.547 -25.074  53.534  1.00 82.21            
ATOM    260  C5    U A  13      -4.897 -22.451  56.661  1.00  0.00            
ATOM    261  C5'   U A  13      -6.491 -26.158  53.648  1.00 82.21            
ATOM    262  C6    U A  13      -5.881 -23.054  55.984  1.00  0.00            
ATOM    263  N1    U A  13      -6.970 -22.371  55.493  1.00  0.00            
ATOM    264  N3    U A  13      -6.076 -20.420  56.376  1.00  0.00            
ATOM    265  O2    U A  13      -8.052 -20.373  55.257  1.00  0.00            
ATOM    266  O2'   U A  13      -9.402 -22.829  52.737  1.00 82.21            
ATOM    267  O3'   U A  13      -7.543 -24.150  51.287  1.00 82.21            
ATOM    268  O4    U A  13      -4.121 -20.373  57.503  1.00  0.00            
ATOM    269  O4'   U A  13      -7.811 -24.505  54.845  1.00 82.21            
ATOM    270  O5'   U A  13      -5.267 -25.633  54.207  1.00 82.21            
ATOM    271  OP1   U A  13      -3.969 -27.585  53.391  1.00115.00            
ATOM    272  OP2   U A  13      -2.838 -25.772  54.800  1.00115.00            
ATOM    273  P     U A  13      -4.031 -26.598  54.489  1.00115.00            
ATOM    274  C1'   G A  14      -8.708 -18.356  51.626  1.00 35.44            
ATOM    275  C2    G A  14      -7.077 -15.502  54.382  1.00  0.00            
ATOM    276  C2'   G A  14      -8.590 -17.883  50.179  1.00 35.44            
ATOM    277  C3'   G A  14      -8.477 -19.195  49.433  1.00 35.44            
ATOM    278  C4    G A  14      -7.047 -17.342  53.148  1.00  0.00            
ATOM    279  C4'   G A  14      -9.385 -20.112  50.233  1.00 35.44            
ATOM    280  C5    G A  14      -5.775 -17.718  53.528  1.00  0.00            
ATOM    281  C5'   G A  14      -9.065 -21.583  50.116  1.00 35.44            
ATOM    282  C6    G A  14      -5.063 -16.898  54.440  1.00  0.00            
ATOM    283  C8    G A  14      -6.442 -19.220  52.174  1.00  0.00            
ATOM    284  N1    G A  14      -5.808 -15.788  54.822  1.00  0.00            
ATOM    285  N2    G A  14      -7.633 -14.381  54.868  1.00  0.00            
ATOM    286  N3    G A  14      -7.752 -16.256  53.531  1.00  0.00            
ATOM    287  N7    G A  14      -5.408 -18.903  52.905  1.00  0.00            
ATOM    288  N9    G A  14      -7.471 -18.314  52.274  1.00  0.00            
ATOM    289  O2'   G A  14      -9.766 -17.203  49.805  1.00 35.44            
ATOM    290  O3'   G A  14      -8.894 -19.042  48.100  1.00 35.44            
ATOM    291  O4'   G A  14      -9.200 -19.681  51.612  1.00 35.44            
ATOM    292  O5'   G A  14      -7.682 -21.801  50.433  1.00 35.44            
ATOM    293  O6    G A  14      -3.924 -17.063  54.896  1.00  0.00            
ATOM    294  OP1   G A  14      -7.469 -23.674  48.814  1.00 83.68            
ATOM    295  OP2   G A  14      -5.526 -22.979  50.349  1.00 83.68            
ATOM    296  P     G A  14      -6.979 -23.189  50.132  1.00 83.68            
ATOM    297  C1'   C A  15      -7.135 -13.535  49.138  1.00  7.91            
ATOM    298  C2    C A  15      -6.302 -13.458  51.502  1.00  0.00            
ATOM    299  C2'   C A  15      -5.964 -13.244  48.180  1.00  7.91            
ATOM    300  C3'   C A  15      -6.167 -14.301  47.080  1.00  7.91            
ATOM    301  C4    C A  15      -6.178 -15.363  52.833  1.00  0.00            
ATOM    302  C4'   C A  15      -7.685 -14.500  47.068  1.00  7.91            
ATOM    303  C5    C A  15      -6.685 -16.181  51.783  1.00  0.00            
ATOM    304  C5'   C A  15      -8.181 -15.845  46.581  1.00  7.91            
ATOM    305  C6    C A  15      -6.981 -15.582  50.622  1.00  0.00            
ATOM    306  N1    C A  15      -6.801 -14.237  50.456  1.00  0.00            
ATOM    307  N3    C A  15      -6.000 -14.049  52.681  1.00  0.00            
ATOM    308  N4    C A  15      -5.865 -15.905  54.012  1.00  0.00            
ATOM    309  O2    C A  15      -6.149 -12.240  51.323  1.00  0.00            
ATOM    310  O2'   C A  15      -6.075 -11.906  47.704  1.00  7.91            
ATOM    311  O3'   C A  15      -5.732 -13.850  45.778  1.00  7.91            
ATOM    312  O4'   C A  15      -8.103 -14.309  48.453  1.00  7.91            
ATOM    313  O5'   C A  15      -7.703 -16.903  47.450  1.00  7.91            
ATOM    314  OP1   C A  15      -7.358 -18.627  45.628  1.00 68.01            
ATOM    315  OP2   C A  15      -7.290 -19.249  48.141  1.00 68.01            
ATOM    316  P     C A  15      -7.861 -18.438  47.032  1.00 68.01            
ATOM    317  C1'   U A  16      -1.463 -15.686  45.662  1.00117.44            
ATOM    318  C2    U A  16      -0.646 -14.521  47.728  1.00  0.00            
ATOM    319  C2'   U A  16      -2.216 -17.023  45.644  1.00118.34            
ATOM    320  C3'   U A  16      -3.238 -16.828  44.515  1.00116.12            
ATOM    321  C4    U A  16      -2.066 -12.902  48.923  1.00  0.00            
ATOM    322  C4'   U A  16      -2.740 -15.639  43.699  1.00114.98            
ATOM    323  C5    U A  16      -3.085 -13.142  47.949  1.00  0.00            
ATOM    324  C5'   U A  16      -3.816 -14.637  43.349  1.00115.35            
ATOM    325  C6    U A  16      -2.861 -14.012  46.957  1.00  0.00            
ATOM    326  N1    U A  16      -1.676 -14.699  46.827  1.00  0.00            
ATOM    327  N3    U A  16      -0.906 -13.624  48.734  1.00  0.00            
ATOM    328  O2    U A  16       0.416 -15.114  47.643  1.00  0.00            
ATOM    329  O2'   U A  16      -1.311 -18.092  45.508  1.00120.93            
ATOM    330  O3'   U A  16      -3.531 -17.945  43.647  1.00113.34            
ATOM    331  O4    U A  16      -2.150 -12.128  49.879  1.00  0.00            
ATOM    332  O4'   U A  16      -1.722 -14.974  44.478  1.00114.36            
ATOM    333  O5'   U A  16      -4.456 -14.170  44.540  1.00117.06            
ATOM    334  OP1   U A  16      -4.289 -11.761  45.168  1.00115.75            
ATOM    335  OP2   U A  16      -5.850 -12.517  43.279  1.00106.45            
ATOM    336  P     U A  16      -5.219 -12.770  44.596  1.00111.41            
ATOM    337  C1'   A A  17      -0.786 -13.722  40.187  1.00120.93            
ATOM    338  C2    A A  17      -1.631  -9.400  40.266  1.00115.76            
ATOM    339  C2'   A A  17       0.617 -14.345  40.264  1.00123.42            
ATOM    340  C3'   A A  17       0.320 -15.784  40.720  1.00124.51            
ATOM    341  C4    A A  17      -1.414 -11.423  41.123  1.00120.06            
ATOM    342  C4'   A A  17      -0.995 -16.063  40.002  1.00119.94            
ATOM    343  C5    A A  17      -1.802 -10.980  42.387  1.00120.12            
ATOM    344  C5'   A A  17      -1.819 -17.235  40.484  1.00113.56            
ATOM    345  C6    A A  17      -2.139  -9.609  42.516  1.00116.28            
ATOM    346  C8    A A  17      -1.396 -13.060  42.583  1.00123.19            
ATOM    347  N1    A A  17      -2.031  -8.833  41.417  1.00118.81            
ATOM    348  N3    A A  17      -1.306 -10.671  40.011  1.00119.47            
ATOM    349  N6    A A  17      -2.567  -9.046  43.658  1.00106.13            
ATOM    350  N7    A A  17      -1.779 -12.025  43.296  1.00120.56            
ATOM    351  N9    A A  17      -1.176 -12.780  41.255  1.00119.90            
ATOM    352  O2'   A A  17       1.126 -14.283  38.941  1.00119.34            
ATOM    353  O3'   A A  17       1.302 -16.763  40.352  1.00122.68            
ATOM    354  O4'   A A  17      -1.719 -14.799  40.097  1.00124.30            
ATOM    355  O5'   A A  17      -1.806 -17.305  41.900  1.00111.03            
ATOM    356  OP1   A A  17      -3.059 -19.451  41.690  1.00113.32            
ATOM    357  OP2   A A  17      -1.313 -19.133  43.519  1.00113.04            
ATOM    358  P     A A  17      -2.392 -18.574  42.681  1.00109.79            
ATOM    359  C1'   G A  18       4.842 -11.195  42.189  1.00 91.04            
ATOM    360  C2    G A  18       7.972  -8.777  43.982  1.00  0.00            
ATOM    361  C2'   G A  18       4.624 -10.996  40.680  1.00 95.28            
ATOM    362  C3'   G A  18       4.203 -12.389  40.219  1.00 96.94            
ATOM    363  C4    G A  18       7.119 -10.651  43.164  1.00  0.00            
ATOM    364  C4'   G A  18       3.521 -12.977  41.453  1.00102.82            
ATOM    365  C5    G A  18       8.257 -11.401  43.375  1.00  0.00            
ATOM    366  C5'   G A  18       3.812 -14.438  41.714  1.00110.05            
ATOM    367  C6    G A  18       9.391 -10.776  43.956  1.00  0.00            
ATOM    368  C8    G A  18       6.843 -12.731  42.500  1.00  0.00            
ATOM    369  N1    G A  18       9.152  -9.435  44.233  1.00  0.00            
ATOM    370  N2    G A  18       7.936  -7.479  44.323  1.00  0.00            
ATOM    371  N3    G A  18       6.909  -9.346  43.440  1.00  0.00            
ATOM    372  N7    G A  18       8.068 -12.709  42.951  1.00  0.00            
ATOM    373  N9    G A  18       6.212 -11.514  42.600  1.00  0.00            
ATOM    374  O2'   G A  18       3.614 -10.031  40.469  1.00104.67            
ATOM    375  O3'   G A  18       3.286 -12.355  39.103  1.00 95.16            
ATOM    376  O4'   G A  18       4.034 -12.264  42.604  1.00 91.65            
ATOM    377  O5'   G A  18       3.277 -15.254  40.688  1.00117.36            
ATOM    378  O6    G A  18      10.493 -11.274  44.221  1.00  0.00            
ATOM    379  OP1   G A  18       3.572 -17.666  40.173  1.00110.23            
ATOM    380  OP2   G A  18       2.753 -16.903  42.482  1.00117.50            
ATOM    381  P     G A  18       2.781 -16.731  41.000  1.00118.27            
ATOM    382  C1'   A A  19       6.694  -8.017  38.416  1.00 93.86            
ATOM    383  C2    A A  19      10.438  -7.848  40.641  1.00 96.94            
ATOM    384  C2'   A A  19       7.055  -7.826  36.944  1.00 92.72            
ATOM    385  C3'   A A  19       6.042  -8.736  36.260  1.00 85.73            
ATOM    386  C4    A A  19       8.699  -8.837  39.728  1.00 96.70            
ATOM    387  C4'   A A  19       4.806  -8.586  37.133  1.00 85.45            
ATOM    388  C5    A A  19       9.134 -10.094  40.124  1.00 95.54            
ATOM    389  C5'   A A  19       3.868  -9.766  37.126  1.00 90.82            
ATOM    390  C6    A A  19      10.340 -10.157  40.852  1.00 96.09            
ATOM    391  C8    A A  19       7.310 -10.404  39.081  1.00 93.62            
ATOM    392  N1    A A  19      10.982  -8.992  41.096  1.00 95.47            
ATOM    393  N3    A A  19       9.312  -7.663  39.956  1.00 97.88            
ATOM    394  N6    A A  19      10.881 -11.290  41.314  1.00 94.32            
ATOM    395  N7    A A  19       8.246 -11.072  39.706  1.00 92.64            
ATOM    396  N9    A A  19       7.522  -9.046  39.050  1.00 92.68            
ATOM    397  O2'   A A  19       6.921  -6.467  36.578  1.00 90.84            
ATOM    398  O3'   A A  19       5.833  -8.395  34.900  1.00 82.97            
ATOM    399  O4'   A A  19       5.340  -8.425  38.477  1.00 94.60            
ATOM    400  O5'   A A  19       4.585 -10.964  37.426  1.00 98.68            
ATOM    401  OP1   A A  19       2.673 -12.339  36.646  1.00 91.01            
ATOM    402  OP2   A A  19       4.856 -13.428  37.444  1.00 95.65            
ATOM    403  P     A A  19       3.829 -12.359  37.578  1.00 96.80            
ATOM    404  C1'   A A  20      11.123  -6.822  36.362  1.00 94.16            
ATOM    405  C2    A A  20      14.095  -8.555  39.044  1.00 95.02            
ATOM    406  C2'   A A  20      11.930  -6.711  35.064  1.00 92.07            
ATOM    407  C3'   A A  20      10.869  -6.983  34.004  1.00 85.45            
ATOM    408  C4    A A  20      12.275  -8.555  37.812  1.00 93.83            
ATOM    409  C4'   A A  20       9.625  -6.366  34.616  1.00 86.05            
ATOM    410  C5    A A  20      12.004  -9.883  38.114  1.00 96.89            
ATOM    411  C5'   A A  20       8.281  -6.838  34.101  1.00 88.54            
ATOM    412  C6    A A  20      12.902 -10.537  38.977  1.00100.84            
ATOM    413  C8    A A  20      10.442  -9.243  36.824  1.00 97.53            
ATOM    414  N1    A A  20      13.961  -9.832  39.431  1.00 97.88            
ATOM    415  N3    A A  20      13.316  -7.826  38.248  1.00 94.17            
ATOM    416  N6    A A  20      12.759 -11.811  39.377  1.00 99.82            
ATOM    417  N7    A A  20      10.846 -10.304  37.481  1.00 94.48            
ATOM    418  N9    A A  20      11.264  -8.146  36.974  1.00 97.18            
ATOM    419  O2'   A A  20      12.476  -5.416  34.940  1.00 87.85            
ATOM    420  O3'   A A  20      11.226  -6.375  32.774  1.00 83.73            
ATOM    421  O4'   A A  20       9.758  -6.606  36.043  1.00 88.56            
ATOM    422  O5'   A A  20       8.207  -8.266  34.067  1.00 89.97            
ATOM    423  OP1   A A  20       6.305  -8.568  32.443  1.00 90.61            
ATOM    424  OP2   A A  20       6.978 -10.452  34.055  1.00 87.62            
ATOM    425  P     A A  20       6.815  -8.998  33.774  1.00 88.63            
ATOM    426  C1'   C A  21      12.333 -10.492  33.520  1.00 63.27            
ATOM    427  C2    C A  21      10.595 -12.238  34.034  1.00  0.00            
ATOM    428  C2'   C A  21      13.323 -11.192  32.591  1.00 63.27            
ATOM    429  C3'   C A  21      13.453 -10.183  31.455  1.00 63.27            
ATOM    430  C4    C A  21       8.409 -12.061  33.256  1.00  0.00            
ATOM    431  C4'   C A  21      13.319  -8.853  32.166  1.00 63.27            
ATOM    432  C5    C A  21       8.697 -10.828  32.604  1.00  0.00            
ATOM    433  C5'   C A  21      12.734  -7.705  31.368  1.00 63.27            
ATOM    434  C6    C A  21       9.945 -10.354  32.702  1.00  0.00            
ATOM    435  N1    C A  21      10.903 -11.030  33.404  1.00  0.00            
ATOM    436  N3    C A  21       9.338 -12.730  33.944  1.00  0.00            
ATOM    437  N4    C A  21       7.181 -12.584  33.192  1.00  0.00            
ATOM    438  O2    C A  21      11.484 -12.831  34.663  1.00  0.00            
ATOM    439  O2'   C A  21      14.532 -11.423  33.294  1.00 63.27            
ATOM    440  O3'   C A  21      14.697 -10.278  30.795  1.00 63.27            
ATOM    441  O4'   C A  21      12.330  -9.111  33.194  1.00 63.27            
ATOM    442  O5'   C A  21      12.341  -6.628  32.236  1.00 63.27            
ATOM    443  OP1   C A  21       9.959  -6.393  31.574  1.00 92.14            
ATOM    444  OP2   C A  21      11.190  -4.478  32.775  1.00 92.14            
ATOM    445  P     C A  21      11.199  -5.610  31.804  1.00 76.65            
ATOM    446  C1'   C A  22      10.042 -13.080  29.230  1.00 66.31            
ATOM    447  C2    C A  22       7.695 -12.462  28.541  1.00  0.00            
ATOM    448  C2'   C A  22      10.193 -14.221  28.220  1.00 66.31            
ATOM    449  C3'   C A  22      11.347 -13.725  27.369  1.00 66.31            
ATOM    450  C4    C A  22       7.025 -10.243  28.324  1.00  0.00            
ATOM    451  C4'   C A  22      12.224 -13.070  28.409  1.00 66.31            
ATOM    452  C5    C A  22       8.317  -9.773  28.692  1.00  0.00            
ATOM    453  C5'   C A  22      13.200 -12.059  27.916  1.00 66.31            
ATOM    454  C6    C A  22       9.251 -10.690  28.972  1.00  0.00            
ATOM    455  N1    C A  22       8.970 -12.026  28.905  1.00  0.00            
ATOM    456  N3    C A  22       6.739 -11.546  28.255  1.00  0.00            
ATOM    457  N4    C A  22       6.052  -9.375  28.032  1.00  0.00            
ATOM    458  O2    C A  22       7.469 -13.680  28.488  1.00  0.00            
ATOM    459  O2'   C A  22      10.607 -15.375  28.926  1.00 66.31            
ATOM    460  O3'   C A  22      12.051 -14.791  26.740  1.00 66.31            
ATOM    461  O4'   C A  22      11.295 -12.433  29.313  1.00 66.31            
ATOM    462  O5'   C A  22      14.185 -11.828  28.926  1.00 66.31            
ATOM    463  OP1   C A  22      16.177 -10.353  28.840  1.00 55.95            
ATOM    464  OP2   C A  22      13.799  -9.392  28.540  1.00 55.95            
ATOM    465  P     C A  22      14.740 -10.368  29.195  1.00 66.31            
ATOM    466  C1'   U A  23       9.435 -18.782  23.066  1.00 70.54            
ATOM    467  C2    U A  23      10.342 -20.913  23.908  1.00  0.00            
ATOM    468  C2'   U A  23       8.011 -18.513  23.557  1.00 70.54            
ATOM    469  C3'   U A  23       8.116 -17.081  24.064  1.00 70.54            
ATOM    470  C4    U A  23      11.928 -20.928  25.791  1.00  0.00            
ATOM    471  C4'   U A  23       9.143 -16.462  23.138  1.00 70.54            
ATOM    472  C5    U A  23      11.828 -19.502  25.830  1.00  0.00            
ATOM    473  C5'   U A  23       9.812 -15.242  23.705  1.00 70.54            
ATOM    474  C6    U A  23      11.035 -18.869  24.958  1.00  0.00            
ATOM    475  N1    U A  23      10.298 -19.537  24.008  1.00  0.00            
ATOM    476  N3    U A  23      11.164 -21.532  24.815  1.00  0.00            
ATOM    477  O2    U A  23       9.701 -21.536  23.078  1.00  0.00            
ATOM    478  O2'   U A  23       7.134 -18.617  22.455  1.00 70.54            
ATOM    479  O3'   U A  23       6.896 -16.381  23.905  1.00 70.54            
ATOM    480  O4    U A  23      12.621 -21.624  26.536  1.00  0.00            
ATOM    481  O4'   U A  23      10.052 -17.536  22.802  1.00 70.54            
ATOM    482  O5'   U A  23      10.595 -15.608  24.852  1.00 70.54            
ATOM    483  OP1   U A  23      11.906 -13.468  24.870  1.00 53.33            
ATOM    484  OP2   U A  23      12.480 -15.409  26.476  1.00 53.33            
ATOM    485  P     U A  23      12.010 -14.930  25.136  1.00 70.54            
ATOM    486  C1'   C A  24       2.151 -14.101  24.214  1.00901.99            
ATOM    487  C2    C A  24       2.373 -11.734  24.803  1.00  0.00            
ATOM    488  C2'   C A  24       1.494 -13.997  22.840  1.00901.99            
ATOM    489  C3'   C A  24       2.467 -14.791  21.981  1.00901.99            
ATOM    490  C4    C A  24       4.445 -10.674  24.810  1.00  0.00            
ATOM    491  C4'   C A  24       2.901 -15.900  22.904  1.00901.99            
ATOM    492  C5    C A  24       5.106 -11.870  24.414  1.00  0.00            
ATOM    493  C5'   C A  24       4.222 -16.573  22.603  1.00901.99            
ATOM    494  C6    C A  24       4.350 -12.962  24.228  1.00  0.00            
ATOM    495  N1    C A  24       2.997 -12.922  24.413  1.00  0.00            
ATOM    496  N3    C A  24       3.123 -10.624  24.995  1.00  0.00            
ATOM    497  N4    C A  24       5.145  -9.554  25.010  1.00  0.00            
ATOM    498  O2    C A  24       1.144 -11.728  24.964  1.00  0.00            
ATOM    499  O2'   C A  24       0.203 -14.576  22.877  1.00901.99            
ATOM    500  O3'   C A  24       1.824 -15.324  20.835  1.00901.99            
ATOM    501  O4'   C A  24       2.971 -15.260  24.208  1.00901.99            
ATOM    502  O5'   C A  24       5.289 -15.633  22.629  1.00901.99            
ATOM    503  OP1   C A  24       6.660 -17.140  21.203  1.00901.99            
ATOM    504  OP2   C A  24       7.551 -14.848  21.921  1.00901.99            
ATOM    505  P     C A  24       6.766 -16.071  22.221  1.00901.99            
ATOM    506  C1'   C A  25       0.349 -10.308  19.804  1.00 95.75            
ATOM    507  C2    C A  25       2.581  -9.670  20.810  1.00  0.00            
ATOM    508  C2'   C A  25       0.533 -10.381  18.284  1.00 95.75            
ATOM    509  C3'   C A  25       0.201 -11.843  17.996  1.00 95.75            
ATOM    510  C4    C A  25       3.793 -11.153  22.132  1.00  0.00            
ATOM    511  C4'   C A  25      -0.894 -12.143  19.008  1.00 95.75            
ATOM    512  C5    C A  25       2.797 -12.161  21.990  1.00  0.00            
ATOM    513  C5'   C A  25      -1.083 -13.616  19.328  1.00 95.75            
ATOM    514  C6    C A  25       1.722 -11.865  21.249  1.00  0.00            
ATOM    515  N1    C A  25       1.589 -10.641  20.654  1.00  0.00            
ATOM    516  N3    C A  25       3.674  -9.955  21.555  1.00  0.00            
ATOM    517  N4    C A  25       4.889 -11.390  22.859  1.00  0.00            
ATOM    518  O2    C A  25       2.435  -8.570  20.258  1.00  0.00            
ATOM    519  O2'   C A  25      -0.378  -9.491  17.671  1.00 95.75            
ATOM    520  O3'   C A  25      -0.298 -12.048  16.674  1.00 95.75            
ATOM    521  O4'   C A  25      -0.654 -11.256  20.136  1.00 95.75            
ATOM    522  O5'   C A  25       0.135 -14.181  19.829  1.00 95.75            
ATOM    523  OP1   C A  25       0.308 -16.364  18.667  1.00 95.75            
ATOM    524  OP2   C A  25       1.431 -16.013  20.942  1.00 95.75            
ATOM    525  P     C A  25       0.297 -15.755  20.017  1.00 95.75            
ATOM    526  C1'   A A  26      -1.383  -7.057  17.901  1.00105.43            
ATOM    527  C2    A A  26       0.352  -5.211  21.397  1.00  0.00            
ATOM    528  C2'   A A  26      -1.406  -6.082  16.723  1.00105.43            
ATOM    529  C3'   A A  26      -1.135  -7.028  15.564  1.00105.43            
ATOM    530  C4    A A  26       0.314  -6.495  19.613  1.00  0.00            
ATOM    531  C4'   A A  26      -1.977  -8.230  15.957  1.00105.43            
ATOM    532  C5    A A  26       1.629  -6.885  19.798  1.00  0.00            
ATOM    533  C5'   A A  26      -1.591  -9.539  15.324  1.00105.43            
ATOM    534  C6    A A  26       2.304  -6.349  20.907  1.00  0.00            
ATOM    535  C8    A A  26       0.958  -7.890  18.049  1.00  0.00            
ATOM    536  N1    A A  26       1.622  -5.496  21.704  1.00  0.00            
ATOM    537  N3    A A  26      -0.391  -5.651  20.384  1.00  0.00            
ATOM    538  N6    A A  26       3.572  -6.634  21.213  1.00  0.00            
ATOM    539  N7    A A  26       2.023  -7.769  18.802  1.00  0.00            
ATOM    540  N9    A A  26      -0.113  -7.147  18.482  1.00  0.00            
ATOM    541  O2'   A A  26      -2.681  -5.476  16.647  1.00105.43            
ATOM    542  O3'   A A  26      -1.526  -6.479  14.309  1.00105.43            
ATOM    543  O4'   A A  26      -1.758  -8.327  17.388  1.00105.43            
ATOM    544  O5'   A A  26      -0.214  -9.798  15.549  1.00105.43            
ATOM    545  OP1   A A  26      -0.154 -11.856  14.171  1.00105.43            
ATOM    546  OP2   A A  26       1.832 -11.199  15.646  1.00105.43            
ATOM    547  P     A A  26       0.368 -11.271  15.431  1.00105.43            
ATOM    548  C1'   A A  27       1.344  -1.792  16.876  1.00 92.54            
ATOM    549  C2    A A  27       4.679  -1.376  19.598  1.00  0.00            
ATOM    550  C2'   A A  27       1.790  -1.036  15.622  1.00 92.54            
ATOM    551  C3'   A A  27       1.178  -1.892  14.518  1.00 92.54            
ATOM    552  C4    A A  27       3.330  -2.428  18.219  1.00  0.00            
ATOM    553  C4'   A A  27      -0.144  -2.287  15.139  1.00 92.54            
ATOM    554  C5    A A  27       4.013  -3.621  18.373  1.00  0.00            
ATOM    555  C5'   A A  27      -0.861  -3.474  14.537  1.00 92.54            
ATOM    556  C6    A A  27       5.122  -3.616  19.235  1.00  0.00            
ATOM    557  C8    A A  27       2.428  -4.024  17.015  1.00  0.00            
ATOM    558  N1    A A  27       5.435  -2.451  19.846  1.00  0.00            
ATOM    559  N3    A A  27       3.614  -1.256  18.809  1.00  0.00            
ATOM    560  N6    A A  27       5.875  -4.689  19.483  1.00  0.00            
ATOM    561  N7    A A  27       3.432  -4.623  17.606  1.00  0.00            
ATOM    562  N9    A A  27       2.307  -2.694  17.341  1.00  0.00            
ATOM    563  O2'   A A  27       1.287   0.287  15.650  1.00 92.54            
ATOM    564  O3'   A A  27       0.978  -1.169  13.312  1.00 92.54            
ATOM    565  O4'   A A  27       0.178  -2.520  16.532  1.00 92.54            
ATOM    566  O5'   A A  27       0.054  -4.516  14.220  1.00 92.54            
ATOM    567  OP1   A A  27      -1.163  -5.320  12.165  1.00 92.54            
ATOM    568  OP2   A A  27       0.741  -6.672  13.202  1.00 92.54            
ATOM    569  P     A A  27      -0.424  -5.775  13.366  1.00 92.54            
ATOM    570  C1'   A A  28       5.026   0.367  16.082  1.00111.24            
ATOM    571  C2    A A  28       7.737  -2.352  18.055  1.00  0.00            
ATOM    572  C2'   A A  28       5.966   1.396  15.467  1.00111.24            
ATOM    573  C3'   A A  28       5.300   1.631  14.124  1.00111.24            
ATOM    574  C4    A A  28       6.299  -1.707  16.523  1.00  0.00            
ATOM    575  C4'   A A  28       3.831   1.585  14.483  1.00111.24            
ATOM    576  C5    A A  28       6.364  -2.926  15.871  1.00  0.00            
ATOM    577  C5'   A A  28       2.904   1.140  13.376  1.00111.24            
ATOM    578  C6    A A  28       7.216  -3.899  16.420  1.00  0.00            
ATOM    579  C8    A A  28       4.995  -1.737  14.760  1.00  0.00            
ATOM    580  N1    A A  28       7.902  -3.573  17.536  1.00  0.00            
ATOM    581  N3    A A  28       6.967  -1.351  17.633  1.00  0.00            
ATOM    582  N6    A A  28       7.380  -5.117  15.901  1.00  0.00            
ATOM    583  N7    A A  28       5.533  -2.932  14.758  1.00  0.00            
ATOM    584  N9    A A  28       5.413  -0.944  15.802  1.00  0.00            
ATOM    585  O2'   A A  28       6.005   2.555  16.272  1.00111.24            
ATOM    586  O3'   A A  28       5.622   2.904  13.616  1.00111.24            
ATOM    587  O4'   A A  28       3.745   0.585  15.520  1.00111.24            
ATOM    588  O5'   A A  28       3.249  -0.169  12.924  1.00111.24            
ATOM    589  OP1   A A  28       1.612  -0.400  11.041  1.00111.24            
ATOM    590  OP2   A A  28       2.730  -2.460  12.076  1.00111.24            
ATOM    591  P     A A  28       2.158  -1.100  12.227  1.00111.24            
ATOM    592  C1'   C A  29       9.357   0.286  10.710  1.00855.43            
ATOM    593  C2    C A  29       9.017  -2.146  10.904  1.00855.43            
ATOM    594  C2'   C A  29       8.905   1.065   9.475  1.00855.43            
ATOM    595  C3'   C A  29       8.203   2.265  10.098  1.00855.43            
ATOM    596  C4    C A  29       6.915  -3.038  11.334  1.00855.43            
ATOM    597  C4'   C A  29       9.009   2.505  11.356  1.00855.43            
ATOM    598  C5    C A  29       6.337  -1.739  11.432  1.00855.43            
ATOM    599  C5'   C A  29       8.340   3.301  12.455  1.00855.43            
ATOM    600  C6    C A  29       7.147  -0.687  11.250  1.00855.43            
ATOM    601  N1    C A  29       8.472  -0.862  10.972  1.00855.43            
ATOM    602  N3    C A  29       8.213  -3.216  11.086  1.00855.43            
ATOM    603  N4    C A  29       6.152  -4.125  11.489  1.00855.43            
ATOM    604  O2    C A  29      10.232  -2.270  10.679  1.00855.43            
ATOM    605  O2'   C A  29      10.038   1.439   8.717  1.00855.43            
ATOM    606  O3'   C A  29       8.237   3.386   9.230  1.00855.43            
ATOM    607  O4'   C A  29       9.327   1.166  11.817  1.00855.43            
ATOM    608  O5'   C A  29       7.125   2.684  12.862  1.00855.43            
ATOM    609  OP1   C A  29       6.007   4.915  12.914  1.00855.43            
ATOM    610  OP2   C A  29       5.062   3.005  11.478  1.00855.43            
ATOM    611  P     C A  29       5.744   3.466  12.717  1.00855.43            
ATOM    612  C1'   A A  30       8.785   7.358   7.368  1.00855.43            
ATOM    613  C2    A A  30       5.796   9.898   9.138  1.00  0.00            
ATOM    614  C2'   A A  30      10.305   7.470   7.173  1.00855.43            
ATOM    615  C3'   A A  30      10.734   6.013   6.977  1.00855.43            
ATOM    616  C4    A A  30       7.309   8.305   9.098  1.00  0.00            
ATOM    617  C4'   A A  30       9.480   5.391   6.367  1.00855.43            
ATOM    618  C5    A A  30       7.123   8.019  10.439  1.00  0.00            
ATOM    619  C5'   A A  30       9.272   3.948   6.746  1.00855.43            
ATOM    620  C6    A A  30       6.168   8.784  11.129  1.00  0.00            
ATOM    621  C8    A A  30       8.621   6.675   9.754  1.00  0.00            
ATOM    622  N1    A A  30       5.508   9.736  10.435  1.00  0.00            
ATOM    623  N3    A A  30       6.671   9.243   8.379  1.00  0.00            
ATOM    624  N6    A A  30       5.881   8.622  12.423  1.00  0.00            
ATOM    625  N7    A A  30       7.960   6.986  10.841  1.00  0.00            
ATOM    626  N9    A A  30       8.278   7.435   8.661  1.00  0.00            
ATOM    627  O2'   A A  30      10.562   8.255   6.029  1.00855.43            
ATOM    628  O3'   A A  30      11.805   5.981   6.044  1.00855.43            
ATOM    629  O4'   A A  30       8.334   6.166   6.768  1.00855.43            
ATOM    630  O5'   A A  30       7.884   3.650   6.761  1.00855.43            
ATOM    631  OP1   A A  30       6.447   4.892   8.361  1.00855.43            
ATOM    632  OP2   A A  30       6.241   2.342   8.113  1.00855.43            
ATOM    633  P     A A  30       7.081   3.568   8.132  1.00855.43            
ATOM    634  C1'   A A  31      12.007   3.433   2.449  1.00855.43            
ATOM    635  C2    A A  31      10.965   4.920  -1.471  1.00  0.00            
ATOM    636  C2'   A A  31      13.264   2.694   1.985  1.00855.43            
ATOM    637  C3'   A A  31      14.188   2.832   3.192  1.00855.43            
ATOM    638  C4    A A  31      11.529   5.068   0.648  1.00  0.00            
ATOM    639  C4'   A A  31      13.221   2.811   4.354  1.00855.43            
ATOM    640  C5    A A  31      11.520   6.451   0.611  1.00  0.00            
ATOM    641  C5'   A A  31      13.702   3.440   5.642  1.00855.43            
ATOM    642  C6    A A  31      11.193   7.055  -0.614  1.00  0.00            
ATOM    643  C8    A A  31      12.049   5.919   2.601  1.00  0.00            
ATOM    644  N1    A A  31      10.916   6.243  -1.658  1.00  0.00            
ATOM    645  N3    A A  31      11.259   4.233  -0.370  1.00  0.00            
ATOM    646  N6    A A  31      11.144   8.376  -0.801  1.00  0.00            
ATOM    647  N7    A A  31      11.850   6.978   1.853  1.00  0.00            
ATOM    648  N9    A A  31      11.871   4.730   1.935  1.00  0.00            
ATOM    649  O2'   A A  31      12.923   1.348   1.723  1.00855.43            
ATOM    650  O3'   A A  31      15.031   1.700   3.302  1.00855.43            
ATOM    651  O4'   A A  31      12.021   3.469   3.868  1.00855.43            
ATOM    652  O5'   A A  31      13.928   4.831   5.472  1.00855.43            
ATOM    653  OP1   A A  31      13.359   5.221   7.875  1.00855.43            
ATOM    654  OP2   A A  31      14.002   7.153   6.319  1.00855.43            
ATOM    655  P     A A  31      13.328   5.855   6.531  1.00855.43            
ATOM    656  C1'   G A  32      16.400  -2.352   1.375  1.00 64.74            
ATOM    657  C2    G A  32      14.218  -5.868  -0.020  1.00 77.69            
ATOM    658  C2'   G A  32      16.344  -1.710  -0.011  1.00 64.74            
ATOM    659  C3'   G A  32      15.990  -0.270   0.324  1.00 64.74            
ATOM    660  C4    G A  32      14.531  -4.079   1.248  1.00 77.69            
ATOM    661  C4'   G A  32      16.745  -0.034   1.623  1.00 64.74            
ATOM    662  C5    G A  32      13.326  -4.198   1.906  1.00 77.69            
ATOM    663  C5'   G A  32      16.263   1.159   2.420  1.00 64.74            
ATOM    664  C6    G A  32      12.468  -5.272   1.574  1.00 77.69            
ATOM    665  C8    G A  32      14.248  -2.460   2.712  1.00 77.69            
ATOM    666  N1    G A  32      13.010  -6.073   0.582  1.00 77.69            
ATOM    667  N2    G A  32      14.542  -6.739  -0.979  1.00 77.69            
ATOM    668  N3    G A  32      15.041  -4.875   0.286  1.00 77.69            
ATOM    669  N7    G A  32      13.163  -3.172   2.826  1.00 77.69            
ATOM    670  N9    G A  32      15.120  -2.944   1.765  1.00 77.69            
ATOM    671  O2'   G A  32      17.618  -1.788  -0.600  1.00 64.74            
ATOM    672  O3'   G A  32      16.407   0.638  -0.697  1.00 64.74            
ATOM    673  O4'   G A  32      16.714  -1.319   2.303  1.00 64.74            
ATOM    674  O5'   G A  32      14.955   0.904   2.978  1.00 64.74            
ATOM    675  O6    G A  32      11.360  -5.544   2.046  1.00 77.69            
ATOM    676  OP1   G A  32      14.145   0.687   5.332  1.00 77.69            
ATOM    677  OP2   G A  32      15.475   2.741   4.569  1.00 77.69            
ATOM    678  P     G A  32      14.461   1.688   4.283  1.00 64.74            
ATOM    679  C1'   C A  33      15.966  -3.961  -4.534  1.00 62.11            
ATOM    680  C2    C A  33      14.095  -5.470  -3.767  1.00  0.00            
ATOM    681  C2'   C A  33      15.503  -3.207  -5.783  1.00 62.11            
ATOM    682  C3'   C A  33      15.665  -1.760  -5.348  1.00 62.11            
ATOM    683  C4    C A  33      12.746  -4.920  -1.953  1.00  0.00            
ATOM    684  C4'   C A  33      16.900  -1.817  -4.472  1.00 62.11            
ATOM    685  C5    C A  33      13.453  -3.703  -1.742  1.00  0.00            
ATOM    686  C5'   C A  33      17.005  -0.727  -3.434  1.00 62.11            
ATOM    687  C6    C A  33      14.465  -3.425  -2.572  1.00  0.00            
ATOM    688  N1    C A  33      14.805  -4.281  -3.582  1.00  0.00            
ATOM    689  N3    C A  33      13.068  -5.765  -2.936  1.00  0.00            
ATOM    690  N4    C A  33      11.725  -5.252  -1.156  1.00  0.00            
ATOM    691  O2    C A  33      14.424  -6.227  -4.692  1.00  0.00            
ATOM    692  O2'   C A  33      16.337  -3.502  -6.879  1.00 62.11            
ATOM    693  O3'   C A  33      15.834  -0.884  -6.450  1.00 62.11            
ATOM    694  O4'   C A  33      16.848  -3.110  -3.829  1.00 62.11            
ATOM    695  O5'   C A  33      15.724  -0.479  -2.828  1.00 62.11            
ATOM    696  OP1   C A  33      16.062   1.988  -2.773  1.00 67.65            
ATOM    697  OP2   C A  33      14.024   0.929  -1.578  1.00 67.65            
ATOM    698  P     C A  33      15.476   0.859  -1.996  1.00 62.11            
ATOM    699  C1'   U A  34      11.437  -4.729  -6.804  1.00 61.41            
ATOM    700  C2    U A  34       9.525  -4.856  -5.280  1.00  0.00            
ATOM    701  C2'   U A  34      10.729  -5.130  -8.102  1.00 61.41            
ATOM    702  C3'   U A  34      11.093  -3.973  -9.030  1.00 61.41            
ATOM    703  C4    U A  34       8.686  -2.826  -4.164  1.00  0.00            
ATOM    704  C4'   U A  34      12.484  -3.583  -8.556  1.00 61.41            
ATOM    705  C5    U A  34       9.711  -2.087  -4.834  1.00  0.00            
ATOM    706  C5'   U A  34      12.720  -2.117  -8.325  1.00 61.41            
ATOM    707  C6    U A  34      10.557  -2.721  -5.654  1.00  0.00            
ATOM    708  N1    U A  34      10.486  -4.074  -5.890  1.00  0.00            
ATOM    709  N3    U A  34       8.672  -4.177  -4.445  1.00  0.00            
ATOM    710  O2    U A  34       9.433  -6.057  -5.467  1.00  0.00            
ATOM    711  O2'   U A  34      11.173  -6.400  -8.529  1.00 61.41            
ATOM    712  O3'   U A  34      11.086  -4.342 -10.407  1.00 61.41            
ATOM    713  O4    U A  34       7.851  -2.360  -3.387  1.00  0.00            
ATOM    714  O4'   U A  34      12.481  -3.824  -7.128  1.00 61.41            
ATOM    715  O5'   U A  34      13.980  -1.950  -7.696  1.00 61.41            
ATOM    716  OP1   U A  34      15.318  -0.009  -8.535  1.00 64.15            
ATOM    717  OP2   U A  34      13.489   0.309  -6.768  1.00 64.15            
ATOM    718  P     U A  34      14.566  -0.515  -7.355  1.00 61.41            
ATOM    719  C1'   C A  35       7.703  -6.282 -14.741  1.00180.12            
ATOM    720  C2    C A  35       9.002  -4.989 -16.454  1.00  0.00            
ATOM    721  C2'   C A  35       6.817  -7.524 -14.833  1.00180.12            
ATOM    722  C3'   C A  35       7.500  -8.463 -13.842  1.00180.12            
ATOM    723  C4    C A  35      10.727  -5.952 -17.684  1.00  0.00            
ATOM    724  C4'   C A  35       7.958  -7.498 -12.756  1.00180.12            
ATOM    725  C5    C A  35      10.548  -7.206 -17.032  1.00  0.00            
ATOM    726  C5'   C A  35       9.134  -7.921 -11.909  1.00180.12            
ATOM    727  C6    C A  35       9.586  -7.287 -16.105  1.00  0.00            
ATOM    728  N1    C A  35       8.807  -6.206 -15.799  1.00  0.00            
ATOM    729  N3    C A  35       9.971  -4.891 -17.393  1.00  0.00            
ATOM    730  N4    C A  35      11.671  -5.811 -18.619  1.00  0.00            
ATOM    731  O2    C A  35       8.281  -4.025 -16.157  1.00  0.00            
ATOM    732  O2'   C A  35       5.511  -7.159 -14.436  1.00180.12            
ATOM    733  O3'   C A  35       6.608  -9.421 -13.268  1.00180.12            
ATOM    734  O4'   C A  35       8.319  -6.292 -13.468  1.00180.12            
ATOM    735  O5'   C A  35       9.457  -6.889 -10.971  1.00180.12            
ATOM    736  OP1   C A  35      11.504  -6.300 -12.272  1.00157.42            
ATOM    737  OP2   C A  35       9.751  -4.517 -11.707  1.00157.42            
ATOM    738  P     C A  35      10.504  -5.739 -11.332  1.00180.12            
ATOM    739  C1'   U A  36       2.164 -12.324 -15.671  1.00204.87            
ATOM    740  C2    U A  36       0.149 -11.777 -16.937  1.00193.04            
ATOM    741  C2'   U A  36       2.414 -13.829 -15.784  1.00204.87            
ATOM    742  C3'   U A  36       3.871 -13.860 -16.246  1.00204.87            
ATOM    743  C4    U A  36       0.303 -10.558 -19.074  1.00193.04            
ATOM    744  C4'   U A  36       4.478 -12.699 -15.470  1.00204.87            
ATOM    745  C5    U A  36       1.726 -10.553 -18.920  1.00193.04            
ATOM    746  C5'   U A  36       5.741 -12.076 -16.037  1.00204.87            
ATOM    747  C6    U A  36       2.277 -11.123 -17.843  1.00193.04            
ATOM    748  N1    U A  36       1.530 -11.723 -16.854  1.00193.04            
ATOM    749  N3    U A  36      -0.386 -11.183 -18.053  1.00193.04            
ATOM    750  O2    U A  36      -0.546 -12.309 -16.085  1.00193.04            
ATOM    751  O2'   U A  36       2.179 -14.391 -14.509  1.00204.87            
ATOM    752  O3'   U A  36       4.625 -15.054 -15.993  1.00204.87            
ATOM    753  O4    U A  36      -0.326 -10.046 -20.003  1.00193.04            
ATOM    754  O4'   U A  36       3.421 -11.699 -15.466  1.00204.87            
ATOM    755  O5'   U A  36       6.375 -11.240 -15.054  1.00204.87            
ATOM    756  OP1   U A  36       4.847  -9.267 -15.120  1.00193.04            
ATOM    757  OP2   U A  36       4.715 -10.988 -13.221  1.00193.04            
ATOM    758  P     U A  36       5.530 -10.200 -14.185  1.00204.87            
ATOM    759  C1'   C A  37       1.145 -19.705 -17.669  1.00204.87            
ATOM    760  C2    C A  37       2.648 -20.659 -19.445  1.00  0.00            
ATOM    761  C2'   C A  37       1.642 -20.545 -16.488  1.00204.87            
ATOM    762  C3'   C A  37       1.981 -19.477 -15.450  1.00204.87            
ATOM    763  C4    C A  37       3.906 -19.296 -20.852  1.00  0.00            
ATOM    764  C4'   C A  37       0.969 -18.377 -15.752  1.00204.87            
ATOM    765  C5    C A  37       3.404 -18.118 -20.228  1.00  0.00            
ATOM    766  C5'   C A  37       1.387 -16.973 -15.361  1.00204.87            
ATOM    767  C6    C A  37       2.532 -18.274 -19.223  1.00  0.00            
ATOM    768  N1    C A  37       2.141 -19.520 -18.816  1.00  0.00            
ATOM    769  N3    C A  37       3.530 -20.517 -20.462  1.00  0.00            
ATOM    770  N4    C A  37       4.778 -19.203 -21.858  1.00  0.00            
ATOM    771  O2    C A  37       2.278 -21.776 -19.054  1.00  0.00            
ATOM    772  O2'   C A  37       0.616 -21.418 -16.063  1.00204.87            
ATOM    773  O3'   C A  37       1.782 -20.004 -14.135  1.00204.87            
ATOM    774  O4'   C A  37       0.786 -18.425 -17.189  1.00204.87            
ATOM    775  O5'   C A  37       2.574 -16.585 -16.065  1.00204.87            
ATOM    776  OP1   C A  37       3.649 -15.998 -13.874  1.00204.87            
ATOM    777  OP2   C A  37       4.842 -17.485 -15.589  1.00204.87            
ATOM    778  P     C A  37       3.946 -16.337 -15.289  1.00204.87            
ATOM    779  C1'   A A  38       5.176 -22.717 -11.153  1.00204.87            
ATOM    780  C2    A A  38       8.966 -21.297  -9.529  1.00  0.00            
ATOM    781  C2'   A A  38       4.711 -22.872  -9.702  1.00204.87            
ATOM    782  C3'   A A  38       3.347 -22.190  -9.737  1.00204.87            
ATOM    783  C4    A A  38       7.177 -21.208 -10.801  1.00  0.00            
ATOM    784  C4'   A A  38       2.834 -22.546 -11.130  1.00204.87            
ATOM    785  C5    A A  38       7.559 -19.996 -11.348  1.00  0.00            
ATOM    786  C5'   A A  38       1.904 -21.524 -11.739  1.00204.87            
ATOM    787  C6    A A  38       8.768 -19.444 -10.895  1.00  0.00            
ATOM    788  C8    A A  38       5.708 -20.498 -12.268  1.00  0.00            
ATOM    789  N1    A A  38       9.463 -20.135  -9.965  1.00  0.00            
ATOM    790  N3    A A  38       7.842 -21.920  -9.876  1.00  0.00            
ATOM    791  N6    A A  38       9.264 -18.283 -11.332  1.00  0.00            
ATOM    792  N7    A A  38       6.621 -19.558 -12.274  1.00  0.00            
ATOM    793  N9    A A  38       5.981 -21.528 -11.398  1.00  0.00            
ATOM    794  O2'   A A  38       4.639 -24.245  -9.370  1.00204.87            
ATOM    795  O3'   A A  38       2.490 -22.721  -8.722  1.00204.87            
ATOM    796  O4'   A A  38       4.019 -22.633 -11.964  1.00204.87            
ATOM    797  O5'   A A  38       2.523 -20.239 -11.718  1.00204.87            
ATOM    798  OP1   A A  38       1.096 -18.314 -12.408  1.00198.06            
ATOM    799  OP2   A A  38       3.538 -18.509 -13.182  1.00198.06            
ATOM    800  P     A A  38       2.242 -19.152 -12.850  1.00204.87            
ATOM    801  C1'   A A  39       4.515 -20.930  -3.774  1.00204.87            
ATOM    802  C2    A A  39       8.758 -21.672  -3.952  1.00  0.00            
ATOM    803  C2'   A A  39       4.644 -19.420  -4.006  1.00204.87            
ATOM    804  C3'   A A  39       3.513 -19.168  -4.997  1.00204.87            
ATOM    805  C4    A A  39       6.659 -21.851  -4.580  1.00  0.00            
ATOM    806  C4'   A A  39       2.437 -20.135  -4.522  1.00204.87            
ATOM    807  C5    A A  39       6.987 -22.696  -5.627  1.00  0.00            
ATOM    808  C5'   A A  39       1.480 -20.623  -5.590  1.00204.87            
ATOM    809  C6    A A  39       8.346 -23.013  -5.789  1.00  0.00            
ATOM    810  C8    A A  39       4.876 -22.454  -5.705  1.00  0.00            
ATOM    811  N1    A A  39       9.224 -22.473  -4.915  1.00  0.00            
ATOM    812  N3    A A  39       7.506 -21.298  -3.696  1.00  0.00            
ATOM    813  N6    A A  39       8.811 -23.813  -6.751  1.00  0.00            
ATOM    814  N7    A A  39       5.850 -23.070  -6.331  1.00  0.00            
ATOM    815  N9    A A  39       5.294 -21.699  -4.637  1.00  0.00            
ATOM    816  O2'   A A  39       4.475 -18.729  -2.785  1.00204.87            
ATOM    817  O3'   A A  39       3.057 -17.816  -4.931  1.00204.87            
ATOM    818  O4'   A A  39       3.157 -21.274  -3.980  1.00204.87            
ATOM    819  O5'   A A  39       2.198 -21.253  -6.658  1.00204.87            
ATOM    820  OP1   A A  39       0.288 -22.596  -7.529  1.00204.87            
ATOM    821  OP2   A A  39       1.201 -20.587  -8.845  1.00204.87            
ATOM    822  P     A A  39       1.438 -21.762  -7.966  1.00204.87            
ATOM    823  C1'   G A  40       6.162 -16.270   0.993  1.00 59.31            
ATOM    824  C2    G A  40      10.466 -16.230   1.409  1.00 67.92            
ATOM    825  C2'   G A  40       6.098 -14.747   0.898  1.00 59.31            
ATOM    826  C3'   G A  40       5.050 -14.544  -0.179  1.00 59.31            
ATOM    827  C4    G A  40       8.571 -16.708   0.384  1.00 67.92            
ATOM    828  C4'   G A  40       4.088 -15.684   0.078  1.00 59.31            
ATOM    829  C5    G A  40       9.170 -17.287  -0.707  1.00 67.92            
ATOM    830  C5'   G A  40       3.189 -16.056  -1.082  1.00 59.31            
ATOM    831  C6    G A  40      10.565 -17.373  -0.755  1.00 67.92            
ATOM    832  C8    G A  40       7.083 -17.394  -1.075  1.00 67.92            
ATOM    833  N1    G A  40      11.150 -16.799   0.365  1.00 67.92            
ATOM    834  N2    G A  40      11.207 -15.717   2.395  1.00 67.92            
ATOM    835  N3    G A  40       9.150 -16.166   1.472  1.00 67.92            
ATOM    836  N7    G A  40       8.223 -17.712  -1.620  1.00 67.92            
ATOM    837  N9    G A  40       7.225 -16.777   0.139  1.00 67.92            
ATOM    838  O2'   G A  40       5.690 -14.239   2.143  1.00 59.31            
ATOM    839  O3'   G A  40       4.401 -13.303  -0.026  1.00 59.31            
ATOM    840  O4'   G A  40       4.928 -16.780   0.525  1.00 59.31            
ATOM    841  O5'   G A  40       3.952 -16.186  -2.305  1.00 59.31            
ATOM    842  O6    G A  40      11.267 -17.879  -1.629  1.00 67.92            
ATOM    843  OP1   G A  40       1.914 -15.853  -3.720  1.00 67.92            
ATOM    844  OP2   G A  40       4.222 -16.310  -4.764  1.00 67.92            
ATOM    845  P     G A  40       3.233 -16.554  -3.682  1.00 59.31            
ATOM    846  C1'   G A  41       2.804  -8.076   2.329  1.00 65.35            
ATOM    847  C2    G A  41      -0.781  -7.737   4.650  1.00  0.00            
ATOM    848  C2'   G A  41       3.807  -8.499   3.402  1.00 65.35            
ATOM    849  C3'   G A  41       4.795  -9.325   2.596  1.00 65.35            
ATOM    850  C4    G A  41       0.540  -8.650   3.124  1.00  0.00            
ATOM    851  C4'   G A  41       4.801  -8.643   1.246  1.00 65.35            
ATOM    852  C5    G A  41      -0.348  -9.647   2.780  1.00  0.00            
ATOM    853  C5'   G A  41       5.242  -9.525   0.106  1.00 65.35            
ATOM    854  C6    G A  41      -1.601  -9.706   3.441  1.00  0.00            
ATOM    855  C8    G A  41       1.364  -9.950   1.551  1.00  0.00            
ATOM    856  N1    G A  41      -1.734  -8.689   4.381  1.00  0.00            
ATOM    857  N2    G A  41      -1.096  -6.837   5.594  1.00  0.00            
ATOM    858  N3    G A  41       0.391  -7.672   4.043  1.00  0.00            
ATOM    859  N7    G A  41       0.185 -10.459   1.787  1.00  0.00            
ATOM    860  N9    G A  41       1.642  -8.851   2.328  1.00  0.00            
ATOM    861  O2'   G A  41       4.418  -7.355   3.955  1.00 65.35            
ATOM    862  O3'   G A  41       6.079  -9.259   3.150  1.00 65.35            
ATOM    863  O4'   G A  41       3.441  -8.178   1.064  1.00 65.35            
ATOM    864  O5'   G A  41       4.546 -10.787   0.152  1.00 65.35            
ATOM    865  O6    G A  41      -2.523 -10.514   3.275  1.00  0.00            
ATOM    866  OP1   G A  41       6.459 -12.187  -0.686  1.00 67.49            
ATOM    867  OP2   G A  41       4.077 -13.158  -0.482  1.00 67.49            
ATOM    868  P     G A  41       4.981 -12.005  -0.782  1.00 65.35            
ATOM    869  C1'   U A  42       1.946  -9.177   6.856  1.00 57.39            
ATOM    870  C2    U A  42       0.334 -10.995   6.808  1.00 78.30            
ATOM    871  C2'   U A  42       2.468  -9.219   8.292  1.00 57.39            
ATOM    872  C3'   U A  42       3.978  -9.218   8.083  1.00 57.39            
ATOM    873  C4    U A  42       0.837 -13.093   5.635  1.00 78.30            
ATOM    874  C4'   U A  42       4.145  -8.371   6.834  1.00 57.39            
ATOM    875  C5    U A  42       2.065 -12.507   5.205  1.00 78.30            
ATOM    876  C5'   U A  42       5.428  -8.564   6.059  1.00 57.39            
ATOM    877  C6    U A  42       2.370 -11.267   5.580  1.00 78.30            
ATOM    878  N1    U A  42       1.551 -10.512   6.384  1.00 78.30            
ATOM    879  N3    U A  42       0.050 -12.272   6.407  1.00 78.30            
ATOM    880  O2    U A  42      -0.436 -10.345   7.490  1.00 78.30            
ATOM    881  O2'   U A  42       1.982  -8.085   8.969  1.00 57.39            
ATOM    882  O3'   U A  42       4.662  -8.637   9.176  1.00 57.39            
ATOM    883  O4    U A  42       0.472 -14.249   5.419  1.00 78.30            
ATOM    884  O4'   U A  42       2.980  -8.675   6.029  1.00 57.39            
ATOM    885  O5'   U A  42       5.468  -9.886   5.500  1.00 57.39            
ATOM    886  OP1   U A  42       7.795  -9.614   4.563  1.00 78.30            
ATOM    887  OP2   U A  42       6.396 -11.738   4.117  1.00 78.30            
ATOM    888  P     U A  42       6.474 -10.263   4.320  1.00 57.39            
ATOM    889  C1'   C A  43       8.960  -6.372   8.374  1.00855.43            
ATOM    890  C2    C A  43       8.269  -3.999   7.879  1.00  0.00            
ATOM    891  C2'   C A  43      10.001  -6.054   9.456  1.00855.43            
ATOM    892  C3'   C A  43       9.421  -6.772  10.668  1.00855.43            
ATOM    893  C4    C A  43       6.028  -3.380   7.781  1.00  0.00            
ATOM    894  C4'   C A  43       8.747  -7.987  10.051  1.00855.43            
ATOM    895  C5    C A  43       5.605  -4.709   8.071  1.00  0.00            
ATOM    896  C5'   C A  43       7.591  -8.534  10.853  1.00855.43            
ATOM    897  C6    C A  43       6.555  -5.634   8.254  1.00  0.00            
ATOM    898  N1    C A  43       7.880  -5.311   8.164  1.00  0.00            
ATOM    899  N3    C A  43       7.319  -3.054   7.692  1.00  0.00            
ATOM    900  N4    C A  43       5.125  -2.415   7.589  1.00  0.00            
ATOM    901  O2    C A  43       9.478  -3.735   7.806  1.00  0.00            
ATOM    902  O2'   C A  43      11.256  -6.574   9.070  1.00855.43            
ATOM    903  O3'   C A  43      10.419  -7.169  11.601  1.00855.43            
ATOM    904  O4'   C A  43       8.274  -7.545   8.759  1.00855.43            
ATOM    905  O5'   C A  43       6.687  -9.234  10.006  1.00855.43            
ATOM    906  OP1   C A  43       4.440  -9.826  10.895  1.00855.43            
ATOM    907  OP2   C A  43       4.982  -7.414  10.212  1.00855.43            
ATOM    908  P     C A  43       5.135  -8.872   9.993  1.00855.43            
ATOM    909  C1'   C A  44      14.598  -7.020  11.784  1.00855.43            
ATOM    910  C2    C A  44      15.097  -4.669  11.303  1.00  0.00            
ATOM    911  C2'   C A  44      15.414  -7.359  13.038  1.00855.43            
ATOM    912  C3'   C A  44      14.360  -7.992  13.941  1.00855.43            
ATOM    913  C4    C A  44      13.479  -3.013  11.537  1.00  0.00            
ATOM    914  C4'   C A  44      13.426  -8.671  12.953  1.00855.43            
ATOM    915  C5    C A  44      12.506  -3.964  11.957  1.00  0.00            
ATOM    916  C5'   C A  44      12.003  -8.843  13.439  1.00855.43            
ATOM    917  C6    C A  44      12.887  -5.246  12.029  1.00  0.00            
ATOM    918  N1    C A  44      14.163  -5.622  11.712  1.00  0.00            
ATOM    919  N3    C A  44      14.727  -3.370  11.224  1.00  0.00            
ATOM    920  N4    C A  44      13.157  -1.719  11.447  1.00  0.00            
ATOM    921  O2    C A  44      16.247  -5.038  11.021  1.00  0.00            
ATOM    922  O2'   C A  44      16.447  -8.259  12.692  1.00855.43            
ATOM    923  O3'   C A  44      14.918  -8.945  14.838  1.00855.43            
ATOM    924  O4'   C A  44      13.450  -7.844  11.767  1.00855.43            
ATOM    925  O5'   C A  44      11.468  -7.592  13.846  1.00855.43            
ATOM    926  OP1   C A  44       9.025  -7.930  13.516  1.00855.43            
ATOM    927  OP2   C A  44      10.035  -5.571  13.504  1.00855.43            
ATOM    928  P     C A  44      10.144  -7.014  13.176  1.00855.43            
ATOM    929  C1'   A A  45      18.200  -3.971  16.154  1.00855.43            
ATOM    930  C2    A A  45      17.092   0.279  16.058  1.00855.43            
ATOM    931  C2'   A A  45      18.163  -4.040  17.687  1.00855.43            
ATOM    932  C3'   A A  45      17.626  -5.452  17.933  1.00855.43            
ATOM    933  C4    A A  45      16.893  -1.855  15.577  1.00855.43            
ATOM    934  C4'   A A  45      18.184  -6.236  16.747  1.00855.43            
ATOM    935  C5    A A  45      15.783  -1.629  14.781  1.00855.43            
ATOM    936  C5'   A A  45      17.493  -7.516  16.357  1.00855.43            
ATOM    937  C6    A A  45      15.346  -0.299  14.659  1.00855.43            
ATOM    938  C8    A A  45      16.133  -3.723  14.713  1.00855.43            
ATOM    939  N1    A A  45      16.035   0.654  15.327  1.00855.43            
ATOM    940  N3    A A  45      17.602  -0.934  16.250  1.00855.43            
ATOM    941  N6    A A  45      14.297   0.072  13.924  1.00855.43            
ATOM    942  N7    A A  45      15.311  -2.815  14.244  1.00855.43            
ATOM    943  N9    A A  45      17.120  -3.213  15.517  1.00855.43            
ATOM    944  O2'   A A  45      19.473  -3.865  18.190  1.00855.43            
ATOM    945  O3'   A A  45      18.033  -5.997  19.181  1.00855.43            
ATOM    946  O4'   A A  45      18.162  -5.294  15.646  1.00855.43            
ATOM    947  O5'   A A  45      16.080  -7.328  16.365  1.00855.43            
ATOM    948  OP1   A A  45      15.780  -9.711  17.048  1.00855.43            
ATOM    949  OP2   A A  45      13.775  -8.113  16.907  1.00855.43            
ATOM    950  P     A A  45      15.089  -8.573  16.387  1.00855.43            
ATOM    951  C1'   U A  46      13.992  -1.583  20.142  1.00108.01            
ATOM    952  C2    U A  46      12.254  -3.044  19.086  1.00  0.00            
ATOM    953  C2'   U A  46      13.694  -1.631  21.633  1.00108.01            
ATOM    954  C3'   U A  46      14.904  -2.404  22.125  1.00108.01            
ATOM    955  C4    U A  46      12.840  -5.252  18.162  1.00  0.00            
ATOM    956  C4'   U A  46      16.020  -1.721  21.326  1.00108.01            
ATOM    957  C5    U A  46      14.192  -5.011  18.559  1.00  0.00            
ATOM    958  C5'   U A  46      17.364  -2.423  21.192  1.00108.01            
ATOM    959  C6    U A  46      14.510  -3.863  19.170  1.00  0.00            
ATOM    960  N1    U A  46      13.580  -2.886  19.439  1.00  0.00            
ATOM    961  N3    U A  46      11.961  -4.231  18.462  1.00  0.00            
ATOM    962  O2    U A  46      11.406  -2.199  19.310  1.00  0.00            
ATOM    963  O2'   U A  46      13.685  -0.307  22.133  1.00108.01            
ATOM    964  O3'   U A  46      15.041  -2.237  23.538  1.00108.01            
ATOM    965  O4    U A  46      12.423  -6.263  17.594  1.00  0.00            
ATOM    966  O4'   U A  46      15.398  -1.442  20.039  1.00108.01            
ATOM    967  O5'   U A  46      17.249  -3.599  20.377  1.00108.01            
ATOM    968  OP1   U A  46      19.271  -4.817  21.186  1.00108.01            
ATOM    969  OP2   U A  46      18.105  -5.517  19.017  1.00108.01            
ATOM    970  P     U A  46      18.534  -4.450  19.952  1.00108.01            
ATOM    971  C1'   U A  47      10.181   0.993  22.023  1.00100.34            
ATOM    972  C2    U A  47       8.401  -0.387  20.922  1.00  0.00            
ATOM    973  C2'   U A  47       9.483   1.273  23.348  1.00100.34            
ATOM    974  C3'   U A  47      10.415   0.570  24.314  1.00100.34            
ATOM    975  C4    U A  47       8.849  -2.706  20.221  1.00  0.00            
ATOM    976  C4'   U A  47      11.763   0.977  23.750  1.00100.34            
ATOM    977  C5    U A  47      10.180  -2.553  20.722  1.00  0.00            
ATOM    978  C5'   U A  47      12.964   0.162  24.172  1.00100.34            
ATOM    979  C6    U A  47      10.552  -1.392  21.272  1.00  0.00            
ATOM    980  N1    U A  47       9.701  -0.317  21.382  1.00  0.00            
ATOM    981  N3    U A  47       8.050  -1.590  20.363  1.00  0.00            
ATOM    982  O2    U A  47       7.620   0.546  21.004  1.00  0.00            
ATOM    983  O2'   U A  47       9.488   2.669  23.562  1.00100.34            
ATOM    984  O3'   U A  47      10.234   1.058  25.632  1.00100.34            
ATOM    985  O4    U A  47       8.388  -3.720  19.694  1.00  0.00            
ATOM    986  O4'   U A  47      11.563   0.873  22.314  1.00100.34            
ATOM    987  O5'   U A  47      12.740  -1.221  23.927  1.00100.34            
ATOM    988  OP1   U A  47      14.155  -1.893  25.860  1.00100.34            
ATOM    989  OP2   U A  47      13.072  -3.639  24.305  1.00100.34            
ATOM    990  P     U A  47      13.737  -2.325  24.496  1.00100.34            
ATOM    991  C1'   U A  48       4.941  -0.062  23.336  1.00 83.98            
ATOM    992  C2    U A  48       4.472  -2.367  22.467  1.00  0.00            
ATOM    993  C2'   U A  48       3.970   0.073  24.510  1.00 83.98            
ATOM    994  C3'   U A  48       4.881   0.593  25.608  1.00 83.98            
ATOM    995  C4    U A  48       6.235  -4.086  22.423  1.00  0.00            
ATOM    996  C4'   U A  48       5.862   1.459  24.842  1.00 83.98            
ATOM    997  C5    U A  48       7.128  -3.121  22.989  1.00  0.00            
ATOM    998  C5'   U A  48       7.180   1.683  25.529  1.00 83.98            
ATOM    999  C6    U A  48       6.687  -1.888  23.256  1.00  0.00            
ATOM   1000  N1    U A  48       5.392  -1.493  23.010  1.00  0.00            
ATOM   1001  N3    U A  48       4.954  -3.625  22.203  1.00  0.00            
ATOM   1002  O2    U A  48       3.317  -2.050  22.236  1.00  0.00            
ATOM   1003  O2'   U A  48       2.956   0.998  24.185  1.00 83.98            
ATOM   1004  O3'   U A  48       4.149   1.398  26.511  1.00 83.98            
ATOM   1005  O4    U A  48       6.519  -5.249  22.131  1.00  0.00            
ATOM   1006  O4'   U A  48       6.085   0.719  23.623  1.00 83.98            
ATOM   1007  O5'   U A  48       7.792   0.434  25.820  1.00 83.98            
ATOM   1008  OP1   U A  48       9.124   1.192  27.826  1.00 83.98            
ATOM   1009  OP2   U A  48       9.495  -1.106  26.743  1.00 83.98            
ATOM   1010  P     U A  48       9.176   0.342  26.610  1.00 83.98            
ATOM   1011  C1'   G A  49       2.031  -2.593  27.107  1.00 51.98            
ATOM   1012  C2    G A  49       4.383  -5.872  25.646  1.00  0.00            
ATOM   1013  C2'   G A  49       1.523  -3.340  28.345  1.00 51.98            
ATOM   1014  C3'   G A  49       1.326  -2.204  29.348  1.00 51.98            
ATOM   1015  C4    G A  49       4.064  -3.811  26.392  1.00  0.00            
ATOM   1016  C4'   G A  49       0.918  -1.047  28.452  1.00 51.98            
ATOM   1017  C5    G A  49       5.394  -3.451  26.316  1.00  0.00            
ATOM   1018  C5'   G A  49       1.757   0.200  28.537  1.00 51.98            
ATOM   1019  C6    G A  49       6.336  -4.404  25.853  1.00  0.00            
ATOM   1020  C8    G A  49       4.371  -1.733  27.051  1.00  0.00            
ATOM   1021  N1    G A  49       5.728  -5.613  25.534  1.00  0.00            
ATOM   1022  N2    G A  49       3.988  -7.103  25.286  1.00  0.00            
ATOM   1023  N3    G A  49       3.495  -4.993  26.077  1.00  0.00            
ATOM   1024  N7    G A  49       5.571  -2.138  26.734  1.00  0.00            
ATOM   1025  N9    G A  49       3.410  -2.699  26.866  1.00  0.00            
ATOM   1026  O2'   G A  49       0.327  -4.016  28.018  1.00 51.98            
ATOM   1027  O3'   G A  49       0.241  -2.508  30.220  1.00 51.98            
ATOM   1028  O4'   G A  49       1.677  -1.229  27.237  1.00 51.98            
ATOM   1029  O5'   G A  49       3.113  -0.100  28.268  1.00 51.98            
ATOM   1030  O6    G A  49       7.558  -4.274  25.715  1.00  0.00            
ATOM   1031  OP1   G A  49       4.006   2.088  29.127  1.00 51.98            
ATOM   1032  OP2   G A  49       5.489   0.430  27.898  1.00 51.98            
ATOM   1033  P     G A  49       4.177   1.067  28.076  1.00 51.98            
ATOM   1034  C1'   U A  50      -2.087  -6.828  28.029  1.00901.99            
ATOM   1035  C2    U A  50       0.160  -7.493  27.146  1.00  0.00            
ATOM   1036  C2'   U A  50      -3.007  -7.768  28.815  1.00901.99            
ATOM   1037  C3'   U A  50      -3.290  -6.956  30.075  1.00901.99            
ATOM   1038  C4    U A  50       2.100  -7.746  28.643  1.00  0.00            
ATOM   1039  C4'   U A  50      -3.305  -5.531  29.552  1.00901.99            
ATOM   1040  C5    U A  50       1.249  -7.386  29.735  1.00  0.00            
ATOM   1041  C5'   U A  50      -2.991  -4.468  30.576  1.00901.99            
ATOM   1042  C6    U A  50      -0.040  -7.108  29.506  1.00  0.00            
ATOM   1043  N1    U A  50      -0.597  -7.154  28.249  1.00  0.00            
ATOM   1044  N3    U A  50       1.477  -7.772  27.412  1.00  0.00            
ATOM   1045  O2    U A  50      -0.302  -7.544  26.019  1.00  0.00            
ATOM   1046  O2'   U A  50      -4.172  -8.018  28.056  1.00901.99            
ATOM   1047  O3'   U A  50      -4.542  -7.291  30.652  1.00901.99            
ATOM   1048  O4    U A  50       3.298  -8.023  28.723  1.00  0.00            
ATOM   1049  O4'   U A  50      -2.353  -5.506  28.460  1.00901.99            
ATOM   1050  O5'   U A  50      -1.625  -4.528  30.966  1.00901.99            
ATOM   1051  OP1   U A  50      -1.495  -2.959  32.908  1.00901.99            
ATOM   1052  OP2   U A  50       0.560  -3.425  31.440  1.00901.99            
ATOM   1053  P     U A  50      -0.909  -3.241  31.575  1.00901.99            
ATOM   1054  C1'   A A  51      -3.140 -12.686  29.924  1.00 61.59            
ATOM   1055  C2    A A  51       1.109 -13.537  29.362  1.00  0.00            
ATOM   1056  C2'   A A  51      -3.240 -13.555  31.180  1.00 61.59            
ATOM   1057  C3'   A A  51      -4.084 -12.681  32.099  1.00 61.59            
ATOM   1058  C4    A A  51      -0.642 -12.267  29.754  1.00  0.00            
ATOM   1059  C4'   A A  51      -5.065 -12.055  31.129  1.00 61.59            
ATOM   1060  C5    A A  51       0.141 -11.132  29.879  1.00  0.00            
ATOM   1061  C5'   A A  51      -5.213 -10.546  31.173  1.00 61.59            
ATOM   1062  C6    A A  51       1.527 -11.292  29.718  1.00  0.00            
ATOM   1063  C8    A A  51      -1.866 -10.499  30.184  1.00  0.00            
ATOM   1064  N1    A A  51       1.988 -12.534  29.455  1.00  0.00            
ATOM   1065  N3    A A  51      -0.216 -13.514  29.493  1.00  0.00            
ATOM   1066  N6    A A  51       2.405 -10.291  29.811  1.00  0.00            
ATOM   1067  N7    A A  51      -0.646 -10.021  30.151  1.00  0.00            
ATOM   1068  N9    A A  51      -1.937 -11.851  29.951  1.00  0.00            
ATOM   1069  O2'   A A  51      -3.918 -14.752  30.849  1.00 61.59            
ATOM   1070  O3'   A A  51      -4.721 -13.424  33.120  1.00 61.59            
ATOM   1071  O4'   A A  51      -4.283 -11.836  29.922  1.00 61.59            
ATOM   1072  O5'   A A  51      -3.999  -9.892  30.769  1.00 61.59            
ATOM   1073  OP1   A A  51      -3.285  -8.662  32.899  1.00 58.02            
ATOM   1074  OP2   A A  51      -2.490  -7.973  30.559  1.00 58.02            
ATOM   1075  P     A A  51      -3.545  -8.517  31.438  1.00 61.59            
ATOM   1076  C1'   G A  52       0.246 -15.552  31.706  1.00 55.32            
ATOM   1077  C2    G A  52       4.244 -13.999  31.357  1.00  0.00            
ATOM   1078  C2'   G A  52       0.672 -16.645  32.685  1.00 55.32            
ATOM   1079  C3'   G A  52      -0.493 -16.666  33.654  1.00 55.32            
ATOM   1080  C4    G A  52       2.102 -13.913  31.911  1.00  0.00            
ATOM   1081  C4'   G A  52      -1.669 -16.421  32.736  1.00 55.32            
ATOM   1082  C5    G A  52       2.160 -12.628  32.411  1.00  0.00            
ATOM   1083  C5'   G A  52      -2.926 -15.895  33.380  1.00 55.32            
ATOM   1084  C6    G A  52       3.400 -11.940  32.387  1.00  0.00            
ATOM   1085  C8    G A  52       0.138 -13.249  32.653  1.00  0.00            
ATOM   1086  N1    G A  52       4.408 -12.719  31.830  1.00  0.00            
ATOM   1087  N2    G A  52       5.341 -14.588  30.856  1.00  0.00            
ATOM   1088  N3    G A  52       3.095 -14.652  31.376  1.00  0.00            
ATOM   1089  N7    G A  52       0.915 -12.224  32.875  1.00  0.00            
ATOM   1090  N9    G A  52       0.795 -14.307  32.070  1.00  0.00            
ATOM   1091  O2'   G A  52       0.752 -17.860  31.974  1.00 55.32            
ATOM   1092  O3'   G A  52      -0.594 -17.921  34.286  1.00 55.32            
ATOM   1093  O4'   G A  52      -1.171 -15.481  31.744  1.00 55.32            
ATOM   1094  O5'   G A  52      -2.688 -14.637  34.013  1.00 55.32            
ATOM   1095  O6    G A  52       3.654 -10.795  32.784  1.00  0.00            
ATOM   1096  OP1   G A  52      -4.840 -14.567  35.312  1.00 63.42            
ATOM   1097  OP2   G A  52      -3.352 -12.481  35.045  1.00 63.42            
ATOM   1098  P     G A  52      -3.918 -13.739  34.482  1.00 55.32            
ATOM   1099  C1'   G A  53       4.226 -17.943  35.377  1.00 64.85            
ATOM   1100  C2    G A  53       5.202 -14.889  38.246  1.00  0.00            
ATOM   1101  C2'   G A  53       5.084 -19.133  35.821  1.00 64.85            
ATOM   1102  C3'   G A  53       4.237 -20.314  35.372  1.00 64.85            
ATOM   1103  C4    G A  53       3.870 -16.349  37.248  1.00  0.00            
ATOM   1104  C4'   G A  53       3.544 -19.805  34.126  1.00 64.85            
ATOM   1105  C5    G A  53       2.770 -16.060  38.030  1.00  0.00            
ATOM   1106  C5'   G A  53       2.050 -19.671  34.300  1.00 64.85            
ATOM   1107  C6    G A  53       2.891 -15.072  39.039  1.00  0.00            
ATOM   1108  C8    G A  53       2.133 -17.575  36.675  1.00  0.00            
ATOM   1109  N1    G A  53       4.170 -14.528  39.076  1.00  0.00            
ATOM   1110  N2    G A  53       6.365 -14.247  38.437  1.00  0.00            
ATOM   1111  N3    G A  53       5.105 -15.809  37.301  1.00  0.00            
ATOM   1112  N7    G A  53       1.684 -16.840  37.657  1.00  0.00            
ATOM   1113  N9    G A  53       3.452 -17.327  36.376  1.00  0.00            
ATOM   1114  O2'   G A  53       6.295 -19.102  35.109  1.00 64.85            
ATOM   1115  O3'   G A  53       5.015 -21.433  35.015  1.00 64.85            
ATOM   1116  O4'   G A  53       3.362 -18.383  34.344  1.00 64.85            
ATOM   1117  O5'   G A  53       1.743 -18.491  35.081  1.00 64.85            
ATOM   1118  O6    G A  53       2.029 -14.676  39.835  1.00  0.00            
ATOM   1119  OP1   G A  53      -0.122 -19.322  36.527  1.00 65.90            
ATOM   1120  OP2   G A  53       0.243 -16.814  36.123  1.00 65.90            
ATOM   1121  P     G A  53       0.267 -18.207  35.617  1.00 64.85            
ATOM   1122  C1'   A A  54      10.301 -19.314  36.550  1.00106.68            
ATOM   1123  C2    A A  54      11.965 -15.323  37.109  1.00101.07            
ATOM   1124  C2'   A A  54      10.742 -19.832  37.919  1.00107.82            
ATOM   1125  C3'   A A  54       9.563 -20.720  38.314  1.00101.23            
ATOM   1126  C4    A A  54      10.361 -16.795  36.779  1.00102.78            
ATOM   1127  C4'   A A  54       9.093 -21.275  36.988  1.00 99.09            
ATOM   1128  C5    A A  54       9.397 -15.806  36.685  1.00105.16            
ATOM   1129  C5'   A A  54       7.635 -21.620  36.965  1.00102.54            
ATOM   1130  C6    A A  54       9.833 -14.477  36.808  1.00104.22            
ATOM   1131  C8    A A  54       8.369 -17.649  36.445  1.00107.13            
ATOM   1132  N1    A A  54      11.149 -14.266  37.030  1.00102.67            
ATOM   1133  N3    A A  54      11.677 -16.618  36.994  1.00104.47            
ATOM   1134  N6    A A  54       9.022 -13.423  36.710  1.00101.70            
ATOM   1135  N7    A A  54       8.140 -16.358  36.488  1.00108.77            
ATOM   1136  N9    A A  54       9.693 -17.983  36.597  1.00105.64            
ATOM   1137  O2'   A A  54      11.976 -20.508  37.783  1.00107.96            
ATOM   1138  O3'   A A  54       9.910 -21.779  39.190  1.00101.26            
ATOM   1139  O4'   A A  54       9.352 -20.223  36.026  1.00105.86            
ATOM   1140  O5'   A A  54       7.193 -21.706  35.623  1.00103.29            
ATOM   1141  OP1   A A  54       6.827 -24.144  35.747  1.00101.39            
ATOM   1142  OP2   A A  54       4.862 -22.530  35.358  1.00 87.24            
ATOM   1143  P     A A  54       6.283 -22.912  35.132  1.00 92.83            
ATOM   1144  C1'   G A  55      12.221 -16.726  41.842  1.00 99.14            
ATOM   1145  C2    G A  55      11.569 -12.467  41.746  1.00  0.00            
ATOM   1146  C2'   G A  55      11.806 -17.187  43.239  1.00 99.97            
ATOM   1147  C3'   G A  55      11.268 -18.590  42.969  1.00 98.51            
ATOM   1148  C4    G A  55      11.127 -14.576  41.233  1.00  0.00            
ATOM   1149  C4'   G A  55      12.107 -19.070  41.796  1.00 98.69            
ATOM   1150  C5    G A  55      10.027 -14.280  40.454  1.00  0.00            
ATOM   1151  C5'   G A  55      11.373 -19.941  40.818  1.00102.14            
ATOM   1152  C6    G A  55       9.644 -12.924  40.296  1.00  0.00            
ATOM   1153  C8    G A  55      10.217 -16.400  40.403  1.00  0.00            
ATOM   1154  N1    G A  55      10.492 -12.068  40.993  1.00  0.00            
ATOM   1155  N2    G A  55      12.266 -11.489  42.343  1.00  0.00            
ATOM   1156  N3    G A  55      11.935 -13.728  41.902  1.00  0.00            
ATOM   1157  N7    G A  55       9.464 -15.440  39.938  1.00  0.00            
ATOM   1158  N9    G A  55      11.243 -15.944  41.196  1.00  0.00            
ATOM   1159  O2'   G A  55      12.929 -17.178  44.092  1.00104.47            
ATOM   1160  O3'   G A  55      11.472 -19.479  44.073  1.00100.88            
ATOM   1161  O4'   G A  55      12.472 -17.876  41.060  1.00 97.97            
ATOM   1162  O5'   G A  55      10.665 -20.981  41.474  1.00104.25            
ATOM   1163  O6    G A  55       8.700 -12.460  39.646  1.00  0.00            
ATOM   1164  OP1   G A  55       9.397 -23.117  41.210  1.00115.40            
ATOM   1165  OP2   G A  55       8.247 -20.856  40.809  1.00102.99            
ATOM   1166  P     G A  55       9.459 -21.716  40.729  1.00115.98            
ATOM   1167  C1'   A A  56      10.004 -13.446  46.590  1.00105.33            
ATOM   1168  C2    A A  56       8.080  -9.582  47.188  1.00 94.79            
ATOM   1169  C2'   A A  56      10.470 -13.547  48.043  1.00100.62            
ATOM   1170  C3'   A A  56      10.314 -15.038  48.315  1.00103.01            
ATOM   1171  C4    A A  56       8.153 -11.710  46.656  1.00 95.35            
ATOM   1172  C4'   A A  56      10.665 -15.679  46.979  1.00103.99            
ATOM   1173  C5    A A  56       6.816 -11.720  46.309  1.00 94.38            
ATOM   1174  C5'   A A  56      10.043 -17.054  46.778  1.00107.44            
ATOM   1175  C6    A A  56       6.117 -10.509  46.425  1.00 92.52            
ATOM   1176  C8    A A  56       7.522 -13.696  45.982  1.00 99.78            
ATOM   1177  N1    A A  56       6.792  -9.440  46.884  1.00 90.87            
ATOM   1178  N3    A A  56       8.852 -10.658  47.108  1.00 95.57            
ATOM   1179  N6    A A  56       4.839 -10.352  46.099  1.00 94.35            
ATOM   1180  N7    A A  56       6.426 -12.982  45.891  1.00 97.88            
ATOM   1181  N9    A A  56       8.613 -12.984  46.423  1.00101.43            
ATOM   1182  O2'   A A  56      11.813 -13.119  48.143  1.00 95.29            
ATOM   1183  O3'   A A  56      11.186 -15.494  49.334  1.00 98.76            
ATOM   1184  O4'   A A  56      10.155 -14.732  45.993  1.00106.58            
ATOM   1185  O5'   A A  56      10.531 -17.668  45.583  1.00109.83            
ATOM   1186  OP1   A A  56      11.548 -19.708  46.584  1.00 97.94            
ATOM   1187  OP2   A A  56       9.334 -19.861  45.291  1.00 98.57            
ATOM   1188  P     A A  56      10.681 -19.257  45.461  1.00102.26            
ATOM   1189  C1'   A A  57       9.198 -11.293  51.452  1.00 96.03            
ATOM   1190  C2    A A  57       5.670  -9.234  49.998  1.00 92.56            
ATOM   1191  C2'   A A  57       9.001 -11.123  52.958  1.00 95.12            
ATOM   1192  C3'   A A  57       9.572 -12.425  53.497  1.00 98.13            
ATOM   1193  C4    A A  57       6.943 -10.990  50.374  1.00 99.71            
ATOM   1194  C4'   A A  57      10.709 -12.719  52.520  1.00100.64            
ATOM   1195  C5    A A  57       6.019 -11.850  49.808  1.00103.78            
ATOM   1196  C5'   A A  57      11.139 -14.162  52.325  1.00103.47            
ATOM   1197  C6    A A  57       4.823 -11.273  49.324  1.00101.46            
ATOM   1198  C8    A A  57       7.657 -13.068  50.422  1.00101.10            
ATOM   1199  N1    A A  57       4.687  -9.936  49.426  1.00 95.64            
ATOM   1200  N3    A A  57       6.823  -9.658  50.506  1.00 92.03            
ATOM   1201  N6    A A  57       3.821 -11.970  48.787  1.00102.44            
ATOM   1202  N7    A A  57       6.484 -13.162  49.840  1.00102.02            
ATOM   1203  N9    A A  57       7.995 -11.779  50.777  1.00101.59            
ATOM   1204  O2'   A A  57       9.762 -10.023  53.399  1.00 93.17            
ATOM   1205  O3'   A A  57      10.083 -12.200  54.809  1.00 99.16            
ATOM   1206  O4'   A A  57      10.240 -12.221  51.245  1.00 95.50            
ATOM   1207  O5'   A A  57      10.160 -14.885  51.566  1.00 99.17            
ATOM   1208  OP1   A A  57      11.667 -16.910  51.324  1.00102.00            
ATOM   1209  OP2   A A  57       9.316 -16.840  50.294  1.00101.46            
ATOM   1210  P     A A  57      10.570 -16.144  50.668  1.00 96.37            
ATOM   1211  C1'   C A  58       5.727  -9.058  54.958  1.00108.87            
ATOM   1212  C2    C A  58       3.869 -10.024  53.563  1.00  0.00            
ATOM   1213  C2'   C A  58       5.114  -8.669  56.307  1.00104.49            
ATOM   1214  C3'   C A  58       6.071  -9.348  57.295  1.00110.82            
ATOM   1215  C4    C A  58       3.634 -12.314  53.221  1.00  0.00            
ATOM   1216  C4'   C A  58       7.418  -9.257  56.582  1.00106.39            
ATOM   1217  C5    C A  58       4.784 -12.592  54.014  1.00  0.00            
ATOM   1218  C5'   C A  58       8.450 -10.308  56.935  1.00101.95            
ATOM   1219  C6    C A  58       5.429 -11.550  54.553  1.00  0.00            
ATOM   1220  N1    C A  58       4.999 -10.270  54.346  1.00  0.00            
ATOM   1221  N3    C A  58       3.205 -11.066  53.012  1.00  0.00            
ATOM   1222  N4    C A  58       2.947 -13.313  52.658  1.00  0.00            
ATOM   1223  O2    C A  58       3.501  -8.851  53.393  1.00  0.00            
ATOM   1224  O2'   C A  58       5.025  -7.258  56.411  1.00102.31            
ATOM   1225  O3'   C A  58       6.100  -8.716  58.581  1.00111.62            
ATOM   1226  O4'   C A  58       7.093  -9.383  55.167  1.00107.03            
ATOM   1227  O5'   C A  58       8.129 -11.557  56.314  1.00100.53            
ATOM   1228  OP1   C A  58      10.207 -12.609  57.238  1.00 89.30            
ATOM   1229  OP2   C A  58       8.560 -13.956  55.786  1.00 99.29            
ATOM   1230  P     C A  58       9.249 -12.676  56.100  1.00 97.48            
ATOM   1231  C1'   G A  59       1.443  -8.150  56.931  1.00 45.76            
ATOM   1232  C2    G A  59      -1.409  -8.957  53.792  1.00 99.04            
ATOM   1233  C2'   G A  59       0.297  -7.914  57.918  1.00 45.76            
ATOM   1234  C3'   G A  59       0.816  -8.618  59.161  1.00 45.76            
ATOM   1235  C4    G A  59       0.239  -9.494  55.162  1.00 99.04            
ATOM   1236  C4'   G A  59       2.308  -8.335  59.110  1.00 45.76            
ATOM   1237  C5    G A  59       0.256 -10.825  54.817  1.00 99.04            
ATOM   1238  C5'   G A  59       3.134  -9.407  59.770  1.00 45.76            
ATOM   1239  C6    G A  59      -0.684 -11.292  53.865  1.00 99.04            
ATOM   1240  C8    G A  59       1.778 -10.595  56.286  1.00 99.04            
ATOM   1241  N1    G A  59      -1.481 -10.262  53.387  1.00 99.04            
ATOM   1242  N2    G A  59      -2.271  -8.109  53.224  1.00 99.04            
ATOM   1243  N3    G A  59      -0.558  -8.514  54.694  1.00 99.04            
ATOM   1244  N7    G A  59       1.240 -11.505  55.520  1.00 99.04            
ATOM   1245  N9    G A  59       1.188  -9.360  56.147  1.00 99.04            
ATOM   1246  O2'   G A  59       0.083  -6.535  58.098  1.00 45.76            
ATOM   1247  O3'   G A  59       0.213  -8.199  60.383  1.00 45.76            
ATOM   1248  O4'   G A  59       2.627  -8.333  57.696  1.00 45.76            
ATOM   1249  O5'   G A  59       4.384  -8.874  60.209  1.00 45.76            
ATOM   1250  O6    G A  59      -0.874 -12.441  53.471  1.00 99.04            
ATOM   1251  OP1   G A  59       6.854  -8.637  60.089  1.00 40.50            
ATOM   1252  OP2   G A  59       5.760 -10.961  60.406  1.00 40.50            
ATOM   1253  P     G A  59       5.744  -9.595  59.802  1.00 40.50            
ATOM   1254  C1'   U A  60      -4.134  -9.341  56.879  1.00 10.42            
ATOM   1255  C2    U A  60      -4.124 -11.722  56.090  1.00  0.00            
ATOM   1256  C2'   U A  60      -5.385  -9.433  57.760  1.00 10.42            
ATOM   1257  C3'   U A  60      -4.812  -9.100  59.134  1.00 10.42            
ATOM   1258  C4    U A  60      -2.127 -13.137  56.371  1.00  0.00            
ATOM   1259  C4'   U A  60      -3.776  -8.042  58.796  1.00 10.42            
ATOM   1260  C5    U A  60      -1.477 -12.021  56.988  1.00  0.00            
ATOM   1261  C5'   U A  60      -2.676  -7.859  59.789  1.00 10.42            
ATOM   1262  C6    U A  60      -2.134 -10.865  57.126  1.00  0.00            
ATOM   1263  N1    U A  60      -3.429 -10.692  56.695  1.00  0.00            
ATOM   1264  N3    U A  60      -3.423 -12.895  55.963  1.00  0.00            
ATOM   1265  O2    U A  60      -5.271 -11.603  55.697  1.00  0.00            
ATOM   1266  O2'   U A  60      -6.359  -8.501  57.301  1.00 10.42            
ATOM   1267  O3'   U A  60      -5.779  -8.620  60.039  1.00 10.42            
ATOM   1268  O4    U A  60      -1.631 -14.250  56.185  1.00  0.00            
ATOM   1269  O4'   U A  60      -3.222  -8.462  57.525  1.00 10.42            
ATOM   1270  O5'   U A  60      -2.099  -9.116  60.125  1.00 10.42            
ATOM   1271  OP1   U A  60      -1.234  -8.522  62.398  1.00110.13            
ATOM   1272  OP2   U A  60      -0.338 -10.547  61.131  1.00110.13            
ATOM   1273  P     U A  60      -0.854  -9.163  61.115  1.00110.13            
ATOM   1274  C1'   A A  61      -9.369 -12.704  57.349  1.00 20.06            
ATOM   1275  C2    A A  61      -8.385 -16.607  55.756  1.00  0.00            
ATOM   1276  C2'   A A  61     -10.313 -12.977  58.522  1.00 20.06            
ATOM   1277  C3'   A A  61      -9.855 -11.936  59.532  1.00 20.06            
ATOM   1278  C4    A A  61      -8.042 -14.755  56.889  1.00  0.00            
ATOM   1279  C4'   A A  61      -9.541 -10.740  58.637  1.00 20.06            
ATOM   1280  C5    A A  61      -6.774 -15.159  57.270  1.00  0.00            
ATOM   1281  C5'   A A  61      -8.577  -9.729  59.210  1.00 20.06            
ATOM   1282  C6    A A  61      -6.340 -16.414  56.814  1.00  0.00            
ATOM   1283  C8    A A  61      -7.067 -13.241  58.141  1.00  0.00            
ATOM   1284  N1    A A  61      -7.188 -17.128  56.042  1.00  0.00            
ATOM   1285  N3    A A  61      -8.908 -15.440  56.124  1.00  0.00            
ATOM   1286  N6    A A  61      -5.143 -16.933  57.100  1.00  0.00            
ATOM   1287  N7    A A  61      -6.169 -14.191  58.062  1.00  0.00            
ATOM   1288  N9    A A  61      -8.226 -13.517  57.455  1.00  0.00            
ATOM   1289  O2'   A A  61     -11.654 -12.778  58.108  1.00 20.06            
ATOM   1290  O3'   A A  61     -10.829 -11.686  60.549  1.00 20.06            
ATOM   1291  O4'   A A  61      -8.988 -11.336  57.428  1.00 20.06            
ATOM   1292  O5'   A A  61      -7.483 -10.398  59.844  1.00 20.06            
ATOM   1293  OP1   A A  61      -7.494  -8.865  61.800  1.00129.48            
ATOM   1294  OP2   A A  61      -5.660 -10.617  61.524  1.00129.48            
ATOM   1295  P     A A  61      -6.600  -9.653  60.925  1.00129.48            
ATOM   1296  C1'   G A  62     -11.553 -17.112  59.456  1.00 59.43            
ATOM   1297  C2    G A  62      -8.817 -20.066  57.957  1.00  0.00            
ATOM   1298  C2'   G A  62     -12.306 -17.757  60.618  1.00 59.43            
ATOM   1299  C3'   G A  62     -12.588 -16.560  61.519  1.00 59.43            
ATOM   1300  C4    G A  62      -9.380 -18.236  59.071  1.00  0.00            
ATOM   1301  C4'   G A  62     -12.801 -15.442  60.508  1.00 59.43            
ATOM   1302  C5    G A  62      -8.095 -17.944  59.475  1.00  0.00            
ATOM   1303  C5'   G A  62     -12.592 -14.022  60.987  1.00 59.43            
ATOM   1304  C6    G A  62      -7.040 -18.805  59.080  1.00  0.00            
ATOM   1305  C8    G A  62      -9.320 -16.404  60.289  1.00  0.00            
ATOM   1306  N1    G A  62      -7.505 -19.862  58.306  1.00  0.00            
ATOM   1307  N2    G A  62      -9.068 -21.147  57.202  1.00  0.00            
ATOM   1308  N3    G A  62      -9.810 -19.271  58.319  1.00  0.00            
ATOM   1309  N7    G A  62      -8.073 -16.785  60.242  1.00  0.00            
ATOM   1310  N9    G A  62     -10.166 -17.239  59.599  1.00  0.00            
ATOM   1311  O2'   G A  62     -13.484 -18.352  60.113  1.00 59.43            
ATOM   1312  O3'   G A  62     -13.761 -16.777  62.305  1.00 59.43            
ATOM   1313  O4'   G A  62     -11.896 -15.741  59.421  1.00 59.43            
ATOM   1314  O5'   G A  62     -11.332 -13.894  61.669  1.00 59.43            
ATOM   1315  O6    G A  62      -5.834 -18.714  59.338  1.00  0.00            
ATOM   1316  OP1   G A  62     -11.593 -11.708  62.911  1.00 78.55            
ATOM   1317  OP2   G A  62      -9.269 -12.656  62.299  1.00 78.55            
ATOM   1318  P     G A  62     -10.713 -12.454  61.963  1.00 78.55            
ATOM   1319  C1'   G A  63     -11.041 -21.873  62.147  1.00 55.06            
ATOM   1320  C2    G A  63      -6.836 -22.737  61.932  1.00  0.00            
ATOM   1321  C2'   G A  63     -11.453 -22.529  63.471  1.00 55.06            
ATOM   1322  C3'   G A  63     -12.645 -21.684  63.891  1.00 55.06            
ATOM   1323  C4    G A  63      -8.605 -21.426  62.177  1.00  0.00            
ATOM   1324  C4'   G A  63     -13.257 -21.249  62.576  1.00 55.06            
ATOM   1325  C5    G A  63      -7.873 -20.271  62.353  1.00  0.00            
ATOM   1326  C5'   G A  63     -13.977 -19.937  62.689  1.00 55.06            
ATOM   1327  C6    G A  63      -6.457 -20.346  62.317  1.00  0.00            
ATOM   1328  C8    G A  63      -9.915 -19.685  62.485  1.00  0.00            
ATOM   1329  N1    G A  63      -6.017 -21.646  62.096  1.00  0.00            
ATOM   1330  N2    G A  63      -6.220 -23.912  61.727  1.00  0.00            
ATOM   1331  N3    G A  63      -8.156 -22.681  61.965  1.00  0.00            
ATOM   1332  N7    G A  63      -8.712 -19.182  62.547  1.00  0.00            
ATOM   1333  N9    G A  63      -9.921 -21.042  62.263  1.00  0.00            
ATOM   1334  O2'   G A  63     -11.766 -23.906  63.327  1.00 55.06            
ATOM   1335  O3'   G A  63     -13.580 -22.412  64.662  1.00 55.06            
ATOM   1336  O4'   G A  63     -12.132 -21.108  61.672  1.00 55.06            
ATOM   1337  O5'   G A  63     -13.133 -18.987  63.367  1.00 55.06            
ATOM   1338  O6    G A  63      -5.634 -19.432  62.453  1.00  0.00            
ATOM   1339  OP1   G A  63     -15.028 -17.658  64.272  1.00 78.73            
ATOM   1340  OP2   G A  63     -12.595 -16.847  64.524  1.00 78.73            
ATOM   1341  P     G A  63     -13.651 -17.527  63.726  1.00 78.73            
ATOM   1342  C1'   G A  64     -12.330 -27.107  67.094  1.00 70.15            
ATOM   1343  C2    G A  64     -11.905 -30.298  64.236  1.00  0.00            
ATOM   1344  C2'   G A  64     -10.829 -27.096  67.409  1.00 70.15            
ATOM   1345  C3'   G A  64     -10.568 -25.608  67.628  1.00 70.15            
ATOM   1346  C4    G A  64     -12.421 -28.244  64.886  1.00  0.00            
ATOM   1347  C4'   G A  64     -11.867 -25.122  68.252  1.00 70.15            
ATOM   1348  C5    G A  64     -12.810 -27.818  63.633  1.00  0.00            
ATOM   1349  C5'   G A  64     -12.178 -23.657  68.074  1.00 70.15            
ATOM   1350  C6    G A  64     -12.744 -28.730  62.549  1.00  0.00            
ATOM   1351  C8    G A  64     -13.076 -26.143  64.921  1.00  0.00            
ATOM   1352  N1    G A  64     -12.269 -29.973  62.952  1.00  0.00            
ATOM   1353  N2    G A  64     -11.471 -31.554  64.427  1.00  0.00            
ATOM   1354  N3    G A  64     -11.962 -29.458  65.256  1.00  0.00            
ATOM   1355  N7    G A  64     -13.220 -26.492  63.671  1.00  0.00            
ATOM   1356  N9    G A  64     -12.594 -27.159  65.711  1.00  0.00            
ATOM   1357  O2'   G A  64     -10.561 -27.902  68.539  1.00 70.15            
ATOM   1358  O3'   G A  64      -9.444 -25.371  68.468  1.00 70.15            
ATOM   1359  O4'   G A  64     -12.905 -25.927  67.636  1.00 70.15            
ATOM   1360  O5'   G A  64     -12.399 -23.353  66.689  1.00 70.15            
ATOM   1361  O6    G A  64     -13.045 -28.541  61.364  1.00  0.00            
ATOM   1362  OP1   G A  64     -13.544 -21.163  67.200  1.00 71.47            
ATOM   1363  OP2   G A  64     -13.388 -22.068  64.800  1.00 71.47            
ATOM   1364  P     G A  64     -13.530 -22.313  66.261  1.00 71.47            
ATOM   1365  C1'   U A  65      -5.098 -24.405  68.276  1.00855.43            
ATOM   1366  C2    U A  65      -4.648 -22.079  68.827  1.00855.43            
ATOM   1367  C2'   U A  65      -4.398 -25.116  69.432  1.00855.43            
ATOM   1368  C3'   U A  65      -5.533 -25.957  69.995  1.00855.43            
ATOM   1369  C4    U A  65      -6.412 -20.637  69.759  1.00855.43            
ATOM   1370  C4'   U A  65      -6.293 -26.369  68.762  1.00855.43            
ATOM   1371  C5    U A  65      -7.323 -21.734  69.612  1.00855.43            
ATOM   1372  C5'   U A  65      -7.742 -26.763  68.942  1.00855.43            
ATOM   1373  C6    U A  65      -6.885 -22.898  69.118  1.00855.43            
ATOM   1374  N1    U A  65      -5.576 -23.099  68.744  1.00855.43            
ATOM   1375  N3    U A  65      -5.125 -20.899  69.340  1.00855.43            
ATOM   1376  O2    U A  65      -3.490 -22.211  68.473  1.00855.43            
ATOM   1377  O2'   U A  65      -3.329 -25.900  68.941  1.00855.43            
ATOM   1378  O3'   U A  65      -5.034 -27.101  70.672  1.00855.43            
ATOM   1379  O4    U A  65      -6.672 -19.540  70.256  1.00855.43            
ATOM   1380  O4'   U A  65      -6.215 -25.198  67.903  1.00855.43            
ATOM   1381  O5'   U A  65      -8.493 -25.693  69.503  1.00855.43            
ATOM   1382  OP1   U A  65     -10.197 -27.315  70.318  1.00855.43            
ATOM   1383  OP2   U A  65     -10.416 -24.814  70.832  1.00855.43            
ATOM   1384  P     U A  65     -10.022 -25.902  69.903  1.00855.43            
ATOM   1385  C1'   A A  66      -2.878 -22.674  71.543  1.00 51.39            
ATOM   1386  C2    A A  66      -6.036 -20.089  73.056  1.00 45.38            
ATOM   1387  C2'   A A  66      -2.135 -23.023  72.831  1.00 51.39            
ATOM   1388  C3'   A A  66      -1.875 -24.503  72.634  1.00 51.39            
ATOM   1389  C4    A A  66      -5.200 -21.932  72.209  1.00 45.38            
ATOM   1390  C4'   A A  66      -1.601 -24.595  71.145  1.00 51.39            
ATOM   1391  C5    A A  66      -6.444 -22.538  72.162  1.00 45.38            
ATOM   1392  C5'   A A  66      -1.795 -25.967  70.548  1.00 51.39            
ATOM   1393  C6    A A  66      -7.539 -21.792  72.620  1.00 45.38            
ATOM   1394  C8    A A  66      -5.066 -23.953  71.386  1.00 45.38            
ATOM   1395  N1    A A  66      -7.301 -20.541  73.065  1.00 45.38            
ATOM   1396  N3    A A  66      -4.923 -20.697  72.652  1.00 45.38            
ATOM   1397  N6    A A  66      -8.789 -22.247  72.644  1.00 45.38            
ATOM   1398  N7    A A  66      -6.343 -23.816  71.641  1.00 45.38            
ATOM   1399  N9    A A  66      -4.317 -22.850  71.703  1.00 45.38            
ATOM   1400  O2'   A A  66      -0.933 -22.276  72.932  1.00 51.39            
ATOM   1401  O3'   A A  66      -0.777 -24.946  73.411  1.00 51.39            
ATOM   1402  O4'   A A  66      -2.449 -23.579  70.549  1.00 51.39            
ATOM   1403  O5'   A A  66      -3.146 -26.428  70.766  1.00 51.39            
ATOM   1404  OP1   A A  66      -2.485 -28.789  71.054  1.00 45.38            
ATOM   1405  OP2   A A  66      -4.956 -28.167  70.805  1.00 45.38            
ATOM   1406  P     A A  66      -3.543 -27.935  70.453  1.00 51.39            
ATOM   1407  C1'   G A  67       1.935 -21.397  76.477  1.00 49.18            
ATOM   1408  C2    G A  67       0.510 -17.619  77.922  1.00 51.52            
ATOM   1409  C2'   G A  67       2.467 -21.995  77.784  1.00 49.18            
ATOM   1410  C3'   G A  67       2.130 -23.465  77.603  1.00 49.18            
ATOM   1411  C4    G A  67       0.248 -19.651  77.118  1.00 51.52            
ATOM   1412  C4'   G A  67       2.321 -23.672  76.116  1.00 49.18            
ATOM   1413  C5    G A  67      -1.128 -19.626  77.159  1.00 51.52            
ATOM   1414  C5'   G A  67       1.489 -24.768  75.533  1.00 49.18            
ATOM   1415  C6    G A  67      -1.769 -18.467  77.673  1.00 51.52            
ATOM   1416  C8    G A  67      -0.608 -21.527  76.358  1.00 51.52            
ATOM   1417  N1    G A  67      -0.849 -17.497  78.034  1.00 51.52            
ATOM   1418  N2    G A  67       1.232 -16.559  78.275  1.00 51.52            
ATOM   1419  N3    G A  67       1.118 -18.698  77.484  1.00 51.52            
ATOM   1420  N7    G A  67      -1.655 -20.814  76.670  1.00 51.52            
ATOM   1421  N9    G A  67       0.579 -20.882  76.629  1.00 51.52            
ATOM   1422  O2'   G A  67       3.863 -21.789  77.889  1.00 49.18            
ATOM   1423  O3'   G A  67       2.998 -24.307  78.341  1.00 49.18            
ATOM   1424  O4'   G A  67       1.908 -22.423  75.514  1.00 49.18            
ATOM   1425  O5'   G A  67       0.099 -24.488  75.728  1.00 49.18            
ATOM   1426  O6    G A  67      -2.974 -18.252  77.825  1.00 51.52            
ATOM   1427  OP1   G A  67      -0.720 -26.791  75.065  1.00 51.52            
ATOM   1428  OP2   G A  67      -2.347 -24.798  75.383  1.00 51.52            
ATOM   1429  P     G A  67      -1.012 -25.326  74.951  1.00 49.18            
ATOM   1430  C1'   U A  68      -0.820 -24.665  80.985  1.00 45.94            
ATOM   1431  C2    U A  68      -1.852 -25.905  79.155  1.00 58.17            
ATOM   1432  C2'   U A  68      -1.118 -25.556  82.194  1.00 45.94            
ATOM   1433  C3'   U A  68       0.263 -25.736  82.797  1.00 45.94            
ATOM   1434  C4    U A  68      -0.491 -26.943  77.424  1.00 58.17            
ATOM   1435  C4'   U A  68       0.910 -24.398  82.530  1.00 45.94            
ATOM   1436  C5    U A  68       0.663 -26.390  78.058  1.00 58.17            
ATOM   1437  C5'   U A  68       1.964 -24.401  81.472  1.00 45.94            
ATOM   1438  C6    U A  68       0.525 -25.666  79.164  1.00 58.17            
ATOM   1439  N1    U A  68      -0.691 -25.424  79.732  1.00 58.17            
ATOM   1440  N3    U A  68      -1.675 -26.648  78.028  1.00 58.17            
ATOM   1441  O2    U A  68      -2.953 -25.685  79.599  1.00 58.17            
ATOM   1442  O2'   U A  68      -1.979 -24.890  83.095  1.00 45.94            
ATOM   1443  O3'   U A  68       0.181 -25.988  84.184  1.00 45.94            
ATOM   1444  O4    U A  68      -0.499 -27.641  76.418  1.00 58.17            
ATOM   1445  O4'   U A  68       0.401 -23.996  81.239  1.00 45.94            
ATOM   1446  O5'   U A  68       1.426 -24.860  80.237  1.00 45.94            
ATOM   1447  OP1   U A  68       3.397 -26.337  79.924  1.00 58.17            
ATOM   1448  OP2   U A  68       1.579 -26.192  78.112  1.00 58.17            
ATOM   1449  P     U A  68       2.392 -25.541  79.173  1.00 45.94            
ATOM   1450  C1'   C A  69      -2.751 -21.409  86.053  1.00 66.08            
ATOM   1451  C2    C A  69      -5.111 -21.056  85.435  1.00  0.00            
ATOM   1452  C2'   C A  69      -2.951 -21.161  87.556  1.00 66.08            
ATOM   1453  C3'   C A  69      -2.707 -22.548  88.139  1.00 66.08            
ATOM   1454  C4    C A  69      -6.119 -22.345  83.781  1.00  0.00            
ATOM   1455  C4'   C A  69      -1.654 -23.126  87.217  1.00 66.08            
ATOM   1456  C5    C A  69      -4.919 -23.079  83.563  1.00  0.00            
ATOM   1457  C5'   C A  69      -1.707 -24.631  87.084  1.00 66.08            
ATOM   1458  C6    C A  69      -3.853 -22.757  84.307  1.00  0.00            
ATOM   1459  N1    C A  69      -3.921 -21.760  85.240  1.00  0.00            
ATOM   1460  N3    C A  69      -6.196 -21.371  84.690  1.00  0.00            
ATOM   1461  N4    C A  69      -7.216 -22.623  83.069  1.00  0.00            
ATOM   1462  O2    C A  69      -5.143 -20.157  86.289  1.00  0.00            
ATOM   1463  O2'   C A  69      -2.010 -20.213  88.036  1.00 66.08            
ATOM   1464  O3'   C A  69      -2.183 -22.466  89.446  1.00 66.08            
ATOM   1465  O4'   C A  69      -1.845 -22.486  85.925  1.00 66.08            
ATOM   1466  O5'   C A  69      -1.163 -25.024  85.830  1.00 66.08            
ATOM   1467  OP1   C A  69       0.169 -26.964  86.412  1.00 65.49            
ATOM   1468  OP2   C A  69      -2.180 -27.343  85.426  1.00 65.49            
ATOM   1469  P     C A  69      -0.905 -26.552  85.480  1.00 66.08            
ATOM   1470  C1'   A A  70      -5.487 -17.402  90.026  1.00 65.84            
ATOM   1471  C2    A A  70      -9.058 -16.256  87.829  1.00 65.23            
ATOM   1472  C2'   A A  70      -5.699 -17.377  91.543  1.00 65.84            
ATOM   1473  C3'   A A  70      -4.738 -18.467  92.020  1.00 65.84            
ATOM   1474  C4    A A  70      -7.551 -17.662  88.591  1.00 65.23            
ATOM   1475  C4'   A A  70      -3.594 -18.348  91.025  1.00 65.84            
ATOM   1476  C5    A A  70      -8.124 -18.725  87.924  1.00 65.23            
ATOM   1477  C5'   A A  70      -2.786 -19.605  90.786  1.00 65.84            
ATOM   1478  C6    A A  70      -9.277 -18.452  87.160  1.00 65.23            
ATOM   1479  C8    A A  70      -6.438 -19.510  88.946  1.00 65.23            
ATOM   1480  N1    A A  70      -9.720 -17.179  87.129  1.00 65.23            
ATOM   1481  N3    A A  70      -7.976 -16.391  88.590  1.00 65.23            
ATOM   1482  N6    A A  70      -9.956 -19.378  86.473  1.00 65.23            
ATOM   1483  N7    A A  70      -7.411 -19.891  88.157  1.00 65.23            
ATOM   1484  N9    A A  70      -6.452 -18.170  89.235  1.00 65.23            
ATOM   1485  O2'   A A  70      -5.340 -16.094  92.015  1.00 65.84            
ATOM   1486  O3'   A A  70      -4.244 -18.208  93.339  1.00 65.84            
ATOM   1487  O4'   A A  70      -4.202 -17.933  89.777  1.00 65.84            
ATOM   1488  O5'   A A  70      -3.640 -20.689  90.423  1.00 65.84            
ATOM   1489  OP1   A A  70      -2.394 -22.176  91.931  1.00 65.23            
ATOM   1490  OP2   A A  70      -4.305 -23.129  90.496  1.00 65.23            
ATOM   1491  P     A A  70      -3.169 -22.188  90.661  1.00 65.84            
ATOM   1492  C1'   A A  71      -9.996 -16.046  93.683  1.00147.92            
ATOM   1493  C2    A A  71     -13.310 -16.702  90.992  1.00  0.00            
ATOM   1494  C2'   A A  71     -10.603 -16.421  95.037  1.00147.92            
ATOM   1495  C3'   A A  71      -9.371 -16.889  95.811  1.00147.92            
ATOM   1496  C4    A A  71     -11.342 -17.098  91.887  1.00  0.00            
ATOM   1497  C4'   A A  71      -8.297 -15.953  95.289  1.00147.92            
ATOM   1498  C5    A A  71     -11.121 -18.183  91.057  1.00  0.00            
ATOM   1499  C5'   A A  71      -6.860 -16.431  95.376  1.00147.92            
ATOM   1500  C6    A A  71     -12.133 -18.497  90.135  1.00  0.00            
ATOM   1501  C8    A A  71      -9.397 -18.026  92.292  1.00  0.00            
ATOM   1502  N1    A A  71     -13.238 -17.720  90.128  1.00  0.00            
ATOM   1503  N3    A A  71     -12.428 -16.307  91.906  1.00  0.00            
ATOM   1504  N6    A A  71     -12.060 -19.513  89.272  1.00  0.00            
ATOM   1505  N7    A A  71      -9.887 -18.761  91.323  1.00  0.00            
ATOM   1506  N9    A A  71     -10.225 -17.001  92.682  1.00  0.00            
ATOM   1507  O2'   A A  71     -11.232 -15.278  95.581  1.00147.92            
ATOM   1508  O3'   A A  71      -9.512 -16.789  97.224  1.00147.92            
ATOM   1509  O4'   A A  71      -8.598 -15.858  93.872  1.00147.92            
ATOM   1510  O5'   A A  71      -6.746 -17.772  94.900  1.00147.92            
ATOM   1511  OP1   A A  71      -4.299 -17.816  95.382  1.00147.92            
ATOM   1512  OP2   A A  71      -5.493 -19.849  94.377  1.00147.92            
ATOM   1513  P     A A  71      -5.335 -18.376  94.476  1.00147.92            
ATOM   1514  C1'   C A  72     -11.968 -20.763  94.060  1.00162.17            
ATOM   1515  C2    C A  72     -10.204 -22.121  92.930  1.00162.17            
ATOM   1516  C2'   C A  72     -12.569 -21.838  94.973  1.00162.17            
ATOM   1517  C3'   C A  72     -12.411 -21.205  96.353  1.00162.17            
ATOM   1518  C4    C A  72      -7.992 -21.399  92.915  1.00162.17            
ATOM   1519  C4'   C A  72     -12.619 -19.725  96.063  1.00162.17            
ATOM   1520  C5    C A  72      -8.316 -20.239  93.675  1.00162.17            
ATOM   1521  C5'   C A  72     -11.977 -18.759  97.038  1.00162.17            
ATOM   1522  C6    C A  72      -9.593 -20.070  94.032  1.00162.17            
ATOM   1523  N1    C A  72     -10.554 -20.976  93.677  1.00162.17            
ATOM   1524  N3    C A  72      -8.916 -22.299  92.566  1.00162.17            
ATOM   1525  N4    C A  72      -6.734 -21.612  92.527  1.00162.17            
ATOM   1526  O2    C A  72     -11.082 -22.943  92.622  1.00162.17            
ATOM   1527  O2'   C A  72     -13.917 -22.062  94.612  1.00162.17            
ATOM   1528  O3'   C A  72     -13.387 -21.687  97.280  1.00162.17            
ATOM   1529  O4'   C A  72     -12.073 -19.518  94.733  1.00162.17            
ATOM   1530  O5'   C A  72     -10.590 -19.068  97.225  1.00162.17            
ATOM   1531  OP1   C A  72     -10.380 -17.737  99.343  1.00162.17            
ATOM   1532  OP2   C A  72      -8.317 -18.777  98.228  1.00162.17            
ATOM   1533  P     C A  72      -9.649 -18.127  98.109  1.00162.17            
ATOM   1534  C1'   C A  73     -12.147 -26.609  94.193  1.00164.06            
ATOM   1535  C2    C A  73      -9.688 -27.125  94.052  1.00  0.00            
ATOM   1536  C2'   C A  73     -12.559 -27.777  95.094  1.00164.06            
ATOM   1537  C3'   C A  73     -13.170 -27.045  96.285  1.00164.06            
ATOM   1538  C4    C A  73      -8.072 -25.575  94.688  1.00  0.00            
ATOM   1539  C4'   C A  73     -13.871 -25.877  95.611  1.00164.06            
ATOM   1540  C5    C A  73      -9.065 -24.617  95.033  1.00  0.00            
ATOM   1541  C5'   C A  73     -14.183 -24.671  96.475  1.00164.06            
ATOM   1542  C6    C A  73     -10.347 -24.968  94.867  1.00  0.00            
ATOM   1543  N1    C A  73     -10.682 -26.203  94.383  1.00  0.00            
ATOM   1544  N3    C A  73      -8.388 -26.783  94.214  1.00  0.00            
ATOM   1545  N4    C A  73      -6.776 -25.282  94.833  1.00  0.00            
ATOM   1546  O2    C A  73     -10.021 -28.237  93.615  1.00  0.00            
ATOM   1547  O2'   C A  73     -13.475 -28.612  94.413  1.00164.06            
ATOM   1548  O3'   C A  73     -14.099 -27.871  96.981  1.00164.06            
ATOM   1549  O4'   C A  73     -12.966 -25.501  94.539  1.00164.06            
ATOM   1550  O5'   C A  73     -13.004 -24.189  97.122  1.00164.06            
ATOM   1551  OP1   C A  73     -14.256 -23.214  99.042  1.00164.06            
ATOM   1552  OP2   C A  73     -11.733 -22.835  98.803  1.00164.06            
ATOM   1553  P     C A  73     -13.073 -22.990  98.177  1.00164.06            
