# Supplementary material for: Modeling the Structure of RNA Molecules with Small-Angle X-Ray Scattering Data
Source: PLoS One. 2013 Nov 4;8(11):e78007. doi: 10.1371/journal.pone.0078007 (PMC3817170; doi:10.1371/journal.pone.0078007)
Supplement: File S4 — Model and SAXS data for HP3. Archive with a model of HP3 in.pdb format, and SAXS data used to compute it in.dat format. (ZIP) [file pone.0078007.s004.zip › hp3.dat]

 12-May-2010       (acdb_124.dat - 1.0*Aver(acdb_123.dat,acdb_125.dat)
acdb_124.dat  Conc = .38E+01  N1 =    1  N2 = 2339
  0.674570E-01  0.147312E+02  0.876794E+02
  0.701410E-01  0.437003E+02  0.494352E+02
  0.728249E-01  0.275429E+02  0.434664E+02
  0.755088E-01  0.361848E+02  0.385995E+02
  0.781928E-01  0.509135E+02  0.350212E+02
  0.808767E-01  0.602072E+02  0.319038E+02
  0.835606E-01  0.701206E+02  0.288638E+02
  0.862445E-01  0.589458E+02  0.262518E+02
  0.889285E-01  0.739277E+02  0.244418E+02
  0.916124E-01  0.718022E+02  0.214656E+02
  0.942963E-01  0.715719E+02  0.203592E+02
  0.969803E-01  0.723350E+02  0.179616E+02
  0.996642E-01  0.694947E+02  0.169398E+02
  0.102348E+00  0.736735E+02  0.152436E+02
  0.105032E+00  0.685434E+02  0.137367E+02
  0.107716E+00  0.812782E+02  0.129855E+02
  0.110400E+00  0.770933E+02  0.119071E+02
  0.113084E+00  0.728487E+02  0.109141E+02
  0.115768E+00  0.793057E+02  0.100535E+02
  0.118452E+00  0.716637E+02  0.907410E+01
  0.121136E+00  0.755107E+02  0.867799E+01
  0.123820E+00  0.759181E+02  0.786425E+01
  0.126504E+00  0.744727E+02  0.744715E+01
  0.129187E+00  0.816076E+02  0.685202E+01
  0.131871E+00  0.860715E+02  0.633700E+01
  0.134555E+00  0.760001E+02  0.591944E+01
  0.137239E+00  0.764515E+02  0.551882E+01
  0.139923E+00  0.774905E+02  0.516455E+01
  0.142607E+00  0.759051E+02  0.477028E+01
  0.145291E+00  0.730272E+02  0.448496E+01
  0.147975E+00  0.748686E+02  0.422103E+01
  0.150659E+00  0.735299E+02  0.399702E+01
  0.153343E+00  0.743617E+02  0.375823E+01
  0.156027E+00  0.768258E+02  0.355414E+01
  0.158711E+00  0.769770E+02  0.333152E+01
  0.161395E+00  0.781047E+02  0.320303E+01
  0.164079E+00  0.736412E+02  0.300036E+01
  0.166762E+00  0.770121E+02  0.287179E+01
  0.169446E+00  0.775630E+02  0.273251E+01
  0.172130E+00  0.752787E+02  0.257932E+01
  0.174814E+00  0.737930E+02  0.248895E+01
  0.177498E+00  0.747952E+02  0.236532E+01
  0.180182E+00  0.740498E+02  0.225968E+01
  0.182866E+00  0.741006E+02  0.215233E+01
  0.185550E+00  0.742972E+02  0.207911E+01
  0.188234E+00  0.726449E+02  0.200072E+01
  0.190918E+00  0.739490E+02  0.190520E+01
  0.193602E+00  0.742127E+02  0.182637E+01
  0.196286E+00  0.750410E+02  0.178180E+01
  0.198970E+00  0.731196E+02  0.171315E+01
  0.201654E+00  0.734781E+02  0.166392E+01
  0.204337E+00  0.741540E+02  0.157251E+01
  0.207021E+00  0.731919E+02  0.152673E+01
  0.209705E+00  0.728457E+02  0.147187E+01
  0.212389E+00  0.716539E+02  0.143378E+01
  0.215073E+00  0.703205E+02  0.137405E+01
  0.217757E+00  0.709890E+02  0.133348E+01
  0.220441E+00  0.708062E+02  0.130741E+01
  0.223125E+00  0.706936E+02  0.126038E+01
  0.225809E+00  0.691975E+02  0.121604E+01
  0.228493E+00  0.697585E+02  0.118536E+01
  0.231177E+00  0.696726E+02  0.115759E+01
  0.233861E+00  0.688964E+02  0.112880E+01
  0.236545E+00  0.705322E+02  0.108893E+01
  0.239229E+00  0.682444E+02  0.106805E+01
  0.241913E+00  0.685888E+02  0.103622E+01
  0.244596E+00  0.696931E+02  0.102155E+01
  0.247280E+00  0.687427E+02  0.993938E+00
  0.249964E+00  0.673720E+02  0.949341E+00
  0.252648E+00  0.683220E+02  0.947482E+00
  0.255332E+00  0.673780E+02  0.925438E+00
  0.258016E+00  0.670026E+02  0.904811E+00
  0.260700E+00  0.663659E+02  0.876834E+00
  0.263384E+00  0.657010E+02  0.865556E+00
  0.266068E+00  0.663381E+02  0.858181E+00
  0.268752E+00  0.659902E+02  0.839212E+00
  0.271436E+00  0.653888E+02  0.818896E+00
  0.274120E+00  0.648433E+02  0.809482E+00
  0.276804E+00  0.651872E+02  0.793996E+00
  0.279488E+00  0.648673E+02  0.792717E+00
  0.282171E+00  0.638873E+02  0.768097E+00
  0.284855E+00  0.636156E+02  0.768211E+00
  0.287539E+00  0.631549E+02  0.756200E+00
  0.290223E+00  0.637114E+02  0.744896E+00
  0.292907E+00  0.634423E+02  0.740411E+00
  0.295591E+00  0.628299E+02  0.721916E+00
  0.298275E+00  0.620365E+02  0.717541E+00
  0.300959E+00  0.617629E+02  0.715240E+00
  0.303643E+00  0.625722E+02  0.707752E+00
  0.306327E+00  0.623130E+02  0.696609E+00
  0.309011E+00  0.612902E+02  0.686857E+00
  0.311695E+00  0.604268E+02  0.681347E+00
  0.314379E+00  0.615109E+02  0.684032E+00
  0.317063E+00  0.602375E+02  0.662586E+00
  0.319746E+00  0.607724E+02  0.665191E+00
  0.322430E+00  0.600524E+02  0.659867E+00
  0.325114E+00  0.596221E+02  0.652776E+00
  0.327798E+00  0.593112E+02  0.638466E+00
  0.330482E+00  0.581214E+02  0.636294E+00
  0.333166E+00  0.589298E+02  0.634825E+00
  0.335850E+00  0.579898E+02  0.629779E+00
  0.338534E+00  0.583913E+02  0.624325E+00
  0.341218E+00  0.580106E+02  0.608149E+00
  0.343902E+00  0.577846E+02  0.615751E+00
  0.346586E+00  0.568829E+02  0.605681E+00
  0.349270E+00  0.572065E+02  0.611507E+00
  0.351954E+00  0.565575E+02  0.595379E+00
  0.354638E+00  0.562730E+02  0.588671E+00
  0.357322E+00  0.561575E+02  0.588078E+00
  0.360005E+00  0.559442E+02  0.590395E+00
  0.362689E+00  0.557729E+02  0.586484E+00
  0.365373E+00  0.559414E+02  0.575310E+00
  0.368057E+00  0.555868E+02  0.573488E+00
  0.370741E+00  0.543792E+02  0.575515E+00
  0.373425E+00  0.550122E+02  0.566659E+00
  0.376109E+00  0.536207E+02  0.564615E+00
  0.378793E+00  0.532943E+02  0.560056E+00
  0.381477E+00  0.529516E+02  0.554959E+00
  0.384161E+00  0.529187E+02  0.555532E+00
  0.386845E+00  0.527141E+02  0.546034E+00
  0.389529E+00  0.527211E+02  0.552065E+00
  0.392213E+00  0.519596E+02  0.543414E+00
  0.394897E+00  0.515689E+02  0.542515E+00
  0.397580E+00  0.508233E+02  0.534422E+00
  0.400264E+00  0.507453E+02  0.535978E+00
  0.402948E+00  0.507205E+02  0.537126E+00
  0.405632E+00  0.507342E+02  0.528649E+00
  0.408316E+00  0.494612E+02  0.525286E+00
  0.411000E+00  0.499999E+02  0.522415E+00
  0.413684E+00  0.495623E+02  0.523105E+00
  0.416368E+00  0.488275E+02  0.521766E+00
  0.419052E+00  0.486260E+02  0.513172E+00
  0.421736E+00  0.488430E+02  0.518989E+00
  0.424420E+00  0.481379E+02  0.505469E+00
  0.427104E+00  0.480051E+02  0.512257E+00
  0.429788E+00  0.475093E+02  0.507877E+00
  0.432472E+00  0.473007E+02  0.503726E+00
  0.435155E+00  0.475623E+02  0.509341E+00
  0.437839E+00  0.470589E+02  0.498797E+00
  0.440523E+00  0.470479E+02  0.501367E+00
  0.443207E+00  0.460102E+02  0.491437E+00
  0.445891E+00  0.465600E+02  0.495319E+00
  0.448575E+00  0.457770E+02  0.497033E+00
  0.451259E+00  0.457128E+02  0.489337E+00
  0.453943E+00  0.447619E+02  0.489797E+00
  0.456627E+00  0.445684E+02  0.481504E+00
  0.459311E+00  0.449501E+02  0.488757E+00
  0.461995E+00  0.444851E+02  0.484339E+00
  0.464679E+00  0.441980E+02  0.474951E+00
  0.467363E+00  0.441745E+02  0.482294E+00
  0.470047E+00  0.432494E+02  0.475508E+00
  0.472731E+00  0.435496E+02  0.476102E+00
  0.475414E+00  0.433663E+02  0.469396E+00
  0.478098E+00  0.420667E+02  0.466029E+00
  0.480782E+00  0.425484E+02  0.473242E+00
  0.483466E+00  0.424318E+02  0.464502E+00
  0.486150E+00  0.420011E+02  0.469488E+00
  0.488834E+00  0.412944E+02  0.458503E+00
  0.491518E+00  0.412468E+02  0.459952E+00
  0.494202E+00  0.411821E+02  0.463808E+00
  0.496886E+00  0.412144E+02  0.454789E+00
  0.499570E+00  0.406549E+02  0.453456E+00
  0.502254E+00  0.401295E+02  0.449621E+00
  0.504938E+00  0.397348E+02  0.451509E+00
  0.507622E+00  0.401553E+02  0.454677E+00
  0.510306E+00  0.398854E+02  0.442155E+00
  0.512989E+00  0.389017E+02  0.445857E+00
  0.515673E+00  0.393068E+02  0.445129E+00
  0.518357E+00  0.389428E+02  0.444390E+00
  0.521041E+00  0.385382E+02  0.441269E+00
  0.523725E+00  0.381526E+02  0.435743E+00
  0.526409E+00  0.382384E+02  0.439557E+00
  0.529093E+00  0.377966E+02  0.433534E+00
  0.531777E+00  0.381627E+02  0.435436E+00
  0.534461E+00  0.372474E+02  0.431354E+00
  0.537145E+00  0.373900E+02  0.429590E+00
  0.539829E+00  0.373202E+02  0.432386E+00
  0.542513E+00  0.369547E+02  0.427074E+00
  0.545197E+00  0.365821E+02  0.426396E+00
  0.547881E+00  0.365005E+02  0.425307E+00
  0.550564E+00  0.358324E+02  0.421896E+00
  0.553248E+00  0.362278E+02  0.424484E+00
  0.555932E+00  0.358863E+02  0.414263E+00
  0.558616E+00  0.352704E+02  0.412925E+00
  0.561300E+00  0.351894E+02  0.417319E+00
  0.563984E+00  0.345310E+02  0.414689E+00
  0.566668E+00  0.348946E+02  0.411649E+00
  0.569352E+00  0.342029E+02  0.409179E+00
  0.572036E+00  0.347527E+02  0.410495E+00
  0.574720E+00  0.346911E+02  0.412666E+00
  0.577404E+00  0.339055E+02  0.403853E+00
  0.580088E+00  0.336683E+02  0.407105E+00
  0.582772E+00  0.335898E+02  0.405474E+00
  0.585456E+00  0.330203E+02  0.401119E+00
  0.588140E+00  0.334335E+02  0.408674E+00
  0.590823E+00  0.334126E+02  0.401469E+00
  0.593507E+00  0.332606E+02  0.402389E+00
  0.596191E+00  0.327476E+02  0.400109E+00
  0.598875E+00  0.327267E+02  0.402196E+00
  0.601559E+00  0.328389E+02  0.396320E+00
  0.604243E+00  0.323633E+02  0.400816E+00
  0.606927E+00  0.324494E+02  0.396360E+00
  0.609611E+00  0.322889E+02  0.397724E+00
  0.612295E+00  0.320148E+02  0.393949E+00
  0.614979E+00  0.319796E+02  0.395721E+00
  0.617663E+00  0.307788E+02  0.388331E+00
  0.620347E+00  0.310695E+02  0.391079E+00
  0.623031E+00  0.310332E+02  0.388019E+00
  0.625715E+00  0.310257E+02  0.386678E+00
  0.628398E+00  0.310563E+02  0.390025E+00
  0.631082E+00  0.308221E+02  0.385466E+00
  0.633766E+00  0.306900E+02  0.387722E+00
  0.636450E+00  0.299428E+02  0.380975E+00
  0.639134E+00  0.302106E+02  0.380050E+00
  0.641818E+00  0.301195E+02  0.385055E+00
  0.644502E+00  0.299901E+02  0.383364E+00
  0.647186E+00  0.295386E+02  0.375742E+00
  0.649870E+00  0.293099E+02  0.377869E+00
  0.652554E+00  0.293630E+02  0.372950E+00
  0.655238E+00  0.294473E+02  0.378048E+00
  0.657922E+00  0.285450E+02  0.367658E+00
  0.660606E+00  0.286473E+02  0.371673E+00
  0.663290E+00  0.291104E+02  0.375582E+00
  0.665973E+00  0.283338E+02  0.371561E+00
  0.668657E+00  0.286415E+02  0.375598E+00
  0.671341E+00  0.282020E+02  0.363768E+00
  0.674025E+00  0.279508E+02  0.368364E+00
  0.676709E+00  0.281724E+02  0.368034E+00
  0.679393E+00  0.284053E+02  0.366493E+00
  0.682077E+00  0.278763E+02  0.366920E+00
  0.684761E+00  0.280414E+02  0.366037E+00
  0.687445E+00  0.276930E+02  0.366398E+00
  0.690129E+00  0.270893E+02  0.361089E+00
  0.692813E+00  0.270294E+02  0.357877E+00
  0.695497E+00  0.273660E+02  0.362655E+00
  0.698181E+00  0.266476E+02  0.359956E+00
  0.700865E+00  0.268514E+02  0.359433E+00
  0.703549E+00  0.264716E+02  0.354679E+00
  0.706232E+00  0.259261E+02  0.355361E+00
  0.708916E+00  0.263318E+02  0.354942E+00
  0.711600E+00  0.259987E+02  0.355144E+00
  0.714284E+00  0.254951E+02  0.350416E+00
  0.716968E+00  0.263011E+02  0.352955E+00
  0.719652E+00  0.258525E+02  0.349441E+00
  0.722336E+00  0.259099E+02  0.351934E+00
  0.725020E+00  0.256899E+02  0.350065E+00
  0.727704E+00  0.253313E+02  0.348920E+00
  0.730388E+00  0.251923E+02  0.344635E+00
  0.733072E+00  0.251706E+02  0.345583E+00
  0.735756E+00  0.249400E+02  0.346086E+00
  0.738440E+00  0.250223E+02  0.344258E+00
  0.741124E+00  0.245207E+02  0.342090E+00
  0.743807E+00  0.245136E+02  0.342537E+00
  0.746491E+00  0.246724E+02  0.344997E+00
  0.749175E+00  0.248186E+02  0.344129E+00
  0.751859E+00  0.241529E+02  0.341889E+00
  0.754543E+00  0.244119E+02  0.346240E+00
  0.757227E+00  0.238696E+02  0.343072E+00
  0.759911E+00  0.239572E+02  0.344557E+00
  0.762595E+00  0.238799E+02  0.343832E+00
  0.765279E+00  0.234374E+02  0.342125E+00
  0.767963E+00  0.233645E+02  0.346398E+00
  0.770647E+00  0.233050E+02  0.342414E+00
  0.773331E+00  0.229831E+02  0.339329E+00
  0.776015E+00  0.228357E+02  0.337967E+00
  0.778699E+00  0.229542E+02  0.342805E+00
  0.781382E+00  0.230977E+02  0.342714E+00
  0.784066E+00  0.225897E+02  0.341862E+00
  0.786750E+00  0.232324E+02  0.343693E+00
  0.789434E+00  0.223399E+02  0.339472E+00
  0.792118E+00  0.224986E+02  0.344619E+00
  0.794802E+00  0.224101E+02  0.335686E+00
  0.797486E+00  0.223881E+02  0.342895E+00
  0.800170E+00  0.221795E+02  0.342341E+00
  0.802854E+00  0.221093E+02  0.342001E+00
  0.805538E+00  0.219256E+02  0.341180E+00
  0.808222E+00  0.217152E+02  0.336479E+00
  0.810906E+00  0.219337E+02  0.342331E+00
  0.813590E+00  0.214594E+02  0.335083E+00
  0.816274E+00  0.218092E+02  0.337761E+00
  0.818958E+00  0.207713E+02  0.333833E+00
  0.821641E+00  0.209971E+02  0.330958E+00
  0.824325E+00  0.214629E+02  0.339694E+00
  0.827009E+00  0.212165E+02  0.335465E+00
  0.829693E+00  0.210585E+02  0.333688E+00
  0.832377E+00  0.207094E+02  0.335796E+00
  0.835061E+00  0.210714E+02  0.334935E+00
  0.837745E+00  0.206402E+02  0.335055E+00
  0.840429E+00  0.208215E+02  0.332325E+00
  0.843113E+00  0.206432E+02  0.335420E+00
  0.845797E+00  0.204411E+02  0.334353E+00
  0.848481E+00  0.209653E+02  0.336165E+00
  0.851165E+00  0.204054E+02  0.335612E+00
  0.853849E+00  0.199514E+02  0.328156E+00
  0.856533E+00  0.199138E+02  0.331794E+00
  0.859216E+00  0.201991E+02  0.332303E+00
  0.861900E+00  0.197296E+02  0.331105E+00
  0.864584E+00  0.195544E+02  0.329122E+00
  0.867268E+00  0.198456E+02  0.329552E+00
  0.869952E+00  0.199297E+02  0.332087E+00
  0.872636E+00  0.193391E+02  0.327292E+00
  0.875320E+00  0.195081E+02  0.330203E+00
  0.878004E+00  0.189725E+02  0.325951E+00
  0.880688E+00  0.196187E+02  0.331304E+00
  0.883372E+00  0.192026E+02  0.331239E+00
  0.886056E+00  0.187378E+02  0.322896E+00
  0.888740E+00  0.189750E+02  0.327585E+00
  0.891424E+00  0.185203E+02  0.326260E+00
  0.894108E+00  0.187227E+02  0.328016E+00
  0.896791E+00  0.183243E+02  0.324302E+00
  0.899475E+00  0.191242E+02  0.331198E+00
  0.902159E+00  0.186144E+02  0.322588E+00
  0.904843E+00  0.184461E+02  0.323253E+00
  0.907527E+00  0.185251E+02  0.326453E+00
  0.910211E+00  0.182324E+02  0.323135E+00
  0.912895E+00  0.184759E+02  0.326634E+00
  0.915579E+00  0.184098E+02  0.324970E+00
  0.918263E+00  0.183139E+02  0.322123E+00
  0.920947E+00  0.179368E+02  0.322395E+00
  0.923631E+00  0.180019E+02  0.320893E+00
  0.926315E+00  0.177798E+02  0.325673E+00
  0.928999E+00  0.179673E+02  0.325987E+00
  0.931683E+00  0.176474E+02  0.321032E+00
  0.934366E+00  0.175557E+02  0.323196E+00
  0.937050E+00  0.180043E+02  0.322161E+00
  0.939734E+00  0.181673E+02  0.327167E+00
  0.942418E+00  0.176211E+02  0.321052E+00
  0.945102E+00  0.170638E+02  0.320887E+00
  0.947786E+00  0.170005E+02  0.323068E+00
  0.950470E+00  0.170243E+02  0.315715E+00
  0.953154E+00  0.169684E+02  0.317868E+00
  0.955838E+00  0.166957E+02  0.316261E+00
  0.958522E+00  0.174493E+02  0.321859E+00
  0.961206E+00  0.167270E+02  0.319210E+00
  0.963890E+00  0.168206E+02  0.320631E+00
  0.966574E+00  0.168981E+02  0.322226E+00
  0.969258E+00  0.171943E+02  0.319316E+00
  0.971942E+00  0.170453E+02  0.323653E+00
  0.974625E+00  0.161183E+02  0.318988E+00
  0.977309E+00  0.166329E+02  0.317887E+00
  0.979993E+00  0.158657E+02  0.315179E+00
  0.982677E+00  0.161451E+02  0.313572E+00
  0.985361E+00  0.160909E+02  0.321478E+00
  0.988045E+00  0.157535E+02  0.312100E+00
  0.990729E+00  0.160332E+02  0.313423E+00
  0.993413E+00  0.155726E+02  0.313602E+00
  0.996097E+00  0.161368E+02  0.314992E+00
  0.998781E+00  0.156486E+02  0.312973E+00
  0.100146E+01  0.160626E+02  0.312304E+00
  0.100415E+01  0.158096E+02  0.315562E+00
  0.100683E+01  0.149777E+02  0.309698E+00
  0.100952E+01  0.153257E+02  0.312097E+00
  0.101220E+01  0.154461E+02  0.311192E+00
  0.101488E+01  0.155095E+02  0.307756E+00
  0.101757E+01  0.154376E+02  0.310883E+00
  0.102025E+01  0.152556E+02  0.310273E+00
  0.102294E+01  0.151495E+02  0.310405E+00
  0.102562E+01  0.152066E+02  0.310321E+00
  0.102830E+01  0.147274E+02  0.313198E+00
  0.103099E+01  0.150859E+02  0.313700E+00
  0.103367E+01  0.152218E+02  0.308340E+00
  0.103636E+01  0.146585E+02  0.307256E+00
  0.103904E+01  0.152413E+02  0.310263E+00
  0.104172E+01  0.147659E+02  0.307514E+00
  0.104441E+01  0.146064E+02  0.307465E+00
  0.104709E+01  0.144111E+02  0.304085E+00
  0.104978E+01  0.143306E+02  0.308872E+00
  0.105246E+01  0.139733E+02  0.304170E+00
  0.105514E+01  0.139765E+02  0.302986E+00
  0.105783E+01  0.142933E+02  0.307055E+00
  0.106051E+01  0.143819E+02  0.306270E+00
  0.106320E+01  0.142730E+02  0.307615E+00
  0.106588E+01  0.143081E+02  0.309554E+00
  0.106856E+01  0.139597E+02  0.300085E+00
  0.107125E+01  0.137451E+02  0.301623E+00
  0.107393E+01  0.137402E+02  0.303087E+00
  0.107661E+01  0.141525E+02  0.304176E+00
  0.107930E+01  0.137311E+02  0.301502E+00
  0.108198E+01  0.138761E+02  0.302518E+00
  0.108467E+01  0.136960E+02  0.302046E+00
  0.108735E+01  0.138680E+02  0.300233E+00
  0.109003E+01  0.139065E+02  0.302312E+00
  0.109272E+01  0.132974E+02  0.300912E+00
  0.109540E+01  0.131686E+02  0.299948E+00
  0.109809E+01  0.135895E+02  0.304851E+00
  0.110077E+01  0.131976E+02  0.298184E+00
  0.110345E+01  0.127914E+02  0.298191E+00
  0.110614E+01  0.132177E+02  0.298553E+00
  0.110882E+01  0.130893E+02  0.298842E+00
  0.111151E+01  0.132143E+02  0.301985E+00
  0.111419E+01  0.128557E+02  0.296345E+00
  0.111687E+01  0.134018E+02  0.301217E+00
  0.111956E+01  0.129321E+02  0.300478E+00
  0.112224E+01  0.125677E+02  0.295479E+00
  0.112493E+01  0.125820E+02  0.297319E+00
  0.112761E+01  0.126102E+02  0.298901E+00
  0.113029E+01  0.128858E+02  0.303226E+00
  0.113298E+01  0.122302E+02  0.296741E+00
  0.113566E+01  0.128036E+02  0.296248E+00
  0.113835E+01  0.125911E+02  0.296472E+00
  0.114103E+01  0.127611E+02  0.297107E+00
  0.114371E+01  0.125768E+02  0.298891E+00
  0.114640E+01  0.120021E+02  0.294460E+00
  0.114908E+01  0.124860E+02  0.293790E+00
  0.115176E+01  0.124040E+02  0.298165E+00
  0.115445E+01  0.120705E+02  0.293393E+00
  0.115713E+01  0.119442E+02  0.295532E+00
  0.115982E+01  0.119147E+02  0.292289E+00
  0.116250E+01  0.117670E+02  0.297420E+00
  0.116518E+01  0.122366E+02  0.298112E+00
  0.116787E+01  0.116798E+02  0.291162E+00
  0.117055E+01  0.114233E+02  0.290763E+00
  0.117324E+01  0.119494E+02  0.309333E+00
  0.117592E+01  0.113138E+02  0.312646E+00
  0.117860E+01  0.119166E+02  0.326828E+00
  0.118129E+01  0.109990E+02  0.329069E+00
  0.118397E+01  0.114905E+02  0.329855E+00
  0.118666E+01  0.114674E+02  0.336132E+00
  0.118934E+01  0.111040E+02  0.329333E+00
  0.119202E+01  0.113589E+02  0.338605E+00
  0.119471E+01  0.110617E+02  0.342810E+00
  0.119739E+01  0.116063E+02  0.354578E+00
  0.120008E+01  0.115389E+02  0.357759E+00
  0.120276E+01  0.117309E+02  0.358889E+00
  0.120544E+01  0.110093E+02  0.328834E+00
  0.120813E+01  0.107430E+02  0.319529E+00
  0.121081E+01  0.110577E+02  0.318474E+00
  0.121350E+01  0.110434E+02  0.318044E+00
  0.121618E+01  0.107014E+02  0.314346E+00
  0.122155E+01  0.109815E+02  0.315058E+00
  0.122423E+01  0.104294E+02  0.310513E+00
  0.122691E+01  0.108590E+02  0.311785E+00
  0.122960E+01  0.106455E+02  0.307350E+00
  0.123228E+01  0.103220E+02  0.300962E+00
  0.123497E+01  0.106179E+02  0.305680E+00
  0.123765E+01  0.103551E+02  0.299425E+00
  0.124033E+01  0.103789E+02  0.301999E+00
  0.124302E+01  0.989263E+01  0.298190E+00
  0.124570E+01  0.102847E+02  0.300445E+00
  0.124839E+01  0.995183E+01  0.291002E+00
  0.125107E+01  0.103991E+02  0.293600E+00
  0.125375E+01  0.101531E+02  0.289631E+00
  0.125644E+01  0.975086E+01  0.286929E+00
  0.125912E+01  0.982868E+01  0.289415E+00
  0.126181E+01  0.100277E+02  0.286564E+00
  0.126449E+01  0.999007E+01  0.287970E+00
  0.126717E+01  0.964878E+01  0.290272E+00
  0.126986E+01  0.988936E+01  0.288757E+00
  0.127254E+01  0.102295E+02  0.286176E+00
  0.127523E+01  0.980442E+01  0.282712E+00
  0.127791E+01  0.969521E+01  0.288676E+00
  0.128059E+01  0.100328E+02  0.289081E+00
  0.128328E+01  0.936307E+01  0.282771E+00
  0.128596E+01  0.955303E+01  0.284848E+00
  0.128865E+01  0.937692E+01  0.284931E+00
  0.129133E+01  0.941826E+01  0.284193E+00
  0.129401E+01  0.957532E+01  0.290071E+00
  0.129670E+01  0.944481E+01  0.284409E+00
  0.129938E+01  0.949783E+01  0.285614E+00
  0.130206E+01  0.944553E+01  0.285847E+00
  0.130475E+01  0.875290E+01  0.279460E+00
  0.130743E+01  0.925849E+01  0.282751E+00
  0.131012E+01  0.890655E+01  0.278522E+00
  0.131280E+01  0.928500E+01  0.285174E+00
  0.131548E+01  0.880554E+01  0.279601E+00
  0.131817E+01  0.937563E+01  0.284402E+00
  0.132085E+01  0.912129E+01  0.280194E+00
  0.132354E+01  0.885129E+01  0.276357E+00
  0.132622E+01  0.896857E+01  0.279578E+00
  0.132890E+01  0.939794E+01  0.281272E+00
  0.133159E+01  0.918308E+01  0.283511E+00
  0.133427E+01  0.892880E+01  0.275627E+00
  0.133696E+01  0.852428E+01  0.276152E+00
  0.133964E+01  0.867068E+01  0.282549E+00
  0.134232E+01  0.897738E+01  0.278849E+00
  0.134501E+01  0.901041E+01  0.283382E+00
  0.134769E+01  0.866898E+01  0.278564E+00
  0.135038E+01  0.847240E+01  0.278896E+00
  0.135306E+01  0.873973E+01  0.277835E+00
  0.135574E+01  0.861132E+01  0.277227E+00
  0.135843E+01  0.836088E+01  0.279787E+00
  0.136111E+01  0.831287E+01  0.275070E+00
  0.136380E+01  0.823026E+01  0.276363E+00
  0.136648E+01  0.832370E+01  0.274000E+00
  0.136916E+01  0.834666E+01  0.274257E+00
  0.137185E+01  0.818753E+01  0.273091E+00
  0.137453E+01  0.812543E+01  0.274644E+00
  0.137721E+01  0.819605E+01  0.273606E+00
  0.137990E+01  0.778536E+01  0.271543E+00
  0.138258E+01  0.790137E+01  0.276992E+00
  0.138527E+01  0.840926E+01  0.276495E+00
  0.138795E+01  0.804212E+01  0.272760E+00
  0.139063E+01  0.798657E+01  0.269884E+00
  0.139332E+01  0.790489E+01  0.272113E+00
  0.139600E+01  0.775948E+01  0.269936E+00
  0.139869E+01  0.759442E+01  0.270205E+00
  0.140137E+01  0.770186E+01  0.266852E+00
  0.140405E+01  0.800568E+01  0.271997E+00
  0.140674E+01  0.775311E+01  0.269232E+00
  0.140942E+01  0.759964E+01  0.272128E+00
  0.141211E+01  0.755806E+01  0.265662E+00
  0.141479E+01  0.781842E+01  0.268354E+00
  0.141747E+01  0.762877E+01  0.267230E+00
  0.142016E+01  0.794987E+01  0.267318E+00
  0.142284E+01  0.747710E+01  0.265776E+00
  0.142553E+01  0.732128E+01  0.266825E+00
  0.142821E+01  0.741207E+01  0.264978E+00
  0.143089E+01  0.733452E+01  0.265559E+00
  0.143358E+01  0.751464E+01  0.267930E+00
  0.143626E+01  0.733952E+01  0.266558E+00
  0.143895E+01  0.723782E+01  0.263490E+00
  0.144163E+01  0.738106E+01  0.264792E+00
  0.144431E+01  0.706719E+01  0.264609E+00
  0.144700E+01  0.722985E+01  0.263899E+00
  0.144968E+01  0.718940E+01  0.270333E+00
  0.145237E+01  0.696590E+01  0.263369E+00
  0.145505E+01  0.717714E+01  0.267720E+00
  0.145773E+01  0.724210E+01  0.265042E+00
  0.146042E+01  0.698334E+01  0.264411E+00
  0.146310E+01  0.687832E+01  0.263465E+00
  0.146578E+01  0.720060E+01  0.265989E+00
  0.146847E+01  0.708172E+01  0.264669E+00
  0.147115E+01  0.678879E+01  0.263489E+00
  0.147384E+01  0.709299E+01  0.263489E+00
  0.147652E+01  0.684339E+01  0.263956E+00
  0.147920E+01  0.675471E+01  0.258363E+00
  0.148189E+01  0.689659E+01  0.262372E+00
  0.148457E+01  0.701189E+01  0.264144E+00
  0.148726E+01  0.664311E+01  0.262747E+00
  0.148994E+01  0.656960E+01  0.261760E+00
  0.149262E+01  0.698165E+01  0.264197E+00
  0.149531E+01  0.627951E+01  0.263819E+00
  0.149799E+01  0.657451E+01  0.258685E+00
  0.150068E+01  0.646905E+01  0.261967E+00
  0.150336E+01  0.653865E+01  0.263463E+00
  0.150604E+01  0.613894E+01  0.258300E+00
  0.150873E+01  0.650864E+01  0.258347E+00
  0.151141E+01  0.640967E+01  0.262235E+00
  0.151410E+01  0.648978E+01  0.260723E+00
  0.151678E+01  0.626114E+01  0.261246E+00
  0.151946E+01  0.650719E+01  0.264566E+00
  0.152215E+01  0.604323E+01  0.257225E+00
  0.152483E+01  0.628879E+01  0.256418E+00
  0.152752E+01  0.663417E+01  0.260402E+00
  0.153020E+01  0.602495E+01  0.258562E+00
  0.153288E+01  0.623242E+01  0.260783E+00
  0.153557E+01  0.611279E+01  0.258647E+00
  0.153825E+01  0.609678E+01  0.257579E+00
  0.154093E+01  0.606260E+01  0.258423E+00
  0.154362E+01  0.630239E+01  0.257712E+00
  0.154630E+01  0.598955E+01  0.258224E+00
  0.154899E+01  0.578455E+01  0.256173E+00
  0.155167E+01  0.605426E+01  0.252592E+00
  0.155435E+01  0.615770E+01  0.258028E+00
  0.155704E+01  0.579066E+01  0.259191E+00
  0.155972E+01  0.559745E+01  0.252813E+00
  0.156241E+01  0.604387E+01  0.256418E+00
  0.156509E+01  0.583283E+01  0.257923E+00
  0.156777E+01  0.565972E+01  0.254183E+00
  0.157046E+01  0.570869E+01  0.255639E+00
  0.157314E+01  0.531651E+01  0.251719E+00
  0.157583E+01  0.591984E+01  0.255554E+00
  0.157851E+01  0.598665E+01  0.257491E+00
  0.158119E+01  0.548271E+01  0.253178E+00
  0.158388E+01  0.575913E+01  0.253026E+00
  0.158656E+01  0.567358E+01  0.255595E+00
  0.158925E+01  0.564722E+01  0.256213E+00
  0.159193E+01  0.522438E+01  0.254109E+00
  0.159461E+01  0.540844E+01  0.255554E+00
  0.159730E+01  0.567077E+01  0.255840E+00
  0.159998E+01  0.553181E+01  0.254109E+00
  0.160267E+01  0.538914E+01  0.251568E+00
  0.160535E+01  0.540629E+01  0.248718E+00
  0.160803E+01  0.582913E+01  0.253558E+00
  0.161072E+01  0.553879E+01  0.251776E+00
  0.161340E+01  0.534250E+01  0.254330E+00
  0.161608E+01  0.548673E+01  0.254005E+00
  0.161877E+01  0.518970E+01  0.254320E+00
  0.162145E+01  0.493352E+01  0.253079E+00
  0.162414E+01  0.518087E+01  0.253960E+00
  0.162682E+01  0.558008E+01  0.252838E+00
  0.162950E+01  0.552009E+01  0.253767E+00
  0.163219E+01  0.530759E+01  0.252657E+00
  0.163487E+01  0.510586E+01  0.250931E+00
  0.163756E+01  0.500756E+01  0.249999E+00
  0.164024E+01  0.535239E+01  0.254958E+00
  0.164292E+01  0.484837E+01  0.253087E+00
  0.164561E+01  0.500870E+01  0.253419E+00
  0.164829E+01  0.499803E+01  0.253504E+00
  0.165098E+01  0.496025E+01  0.250328E+00
  0.165366E+01  0.496532E+01  0.253184E+00
  0.165634E+01  0.477281E+01  0.250226E+00
  0.165903E+01  0.478707E+01  0.251094E+00
  0.166171E+01  0.467432E+01  0.249948E+00
  0.166440E+01  0.510689E+01  0.250233E+00
  0.166708E+01  0.526077E+01  0.251606E+00
  0.166976E+01  0.474870E+01  0.250425E+00
  0.167245E+01  0.501070E+01  0.250255E+00
  0.167513E+01  0.496897E+01  0.251879E+00
  0.167782E+01  0.474156E+01  0.248379E+00
  0.168050E+01  0.479211E+01  0.247718E+00
  0.168318E+01  0.489621E+01  0.246658E+00
  0.168587E+01  0.471851E+01  0.247753E+00
  0.168855E+01  0.443481E+01  0.247730E+00
  0.169123E+01  0.483040E+01  0.250009E+00
  0.169392E+01  0.452319E+01  0.248027E+00
  0.169660E+01  0.488550E+01  0.253297E+00
  0.169929E+01  0.468841E+01  0.246518E+00
  0.170197E+01  0.450699E+01  0.245583E+00
  0.170465E+01  0.463777E+01  0.246706E+00
  0.170734E+01  0.473706E+01  0.250473E+00
  0.171002E+01  0.442914E+01  0.251120E+00
  0.171271E+01  0.433013E+01  0.244621E+00
  0.171539E+01  0.426846E+01  0.244948E+00
  0.171807E+01  0.424203E+01  0.246513E+00
  0.172076E+01  0.441971E+01  0.244818E+00
  0.172344E+01  0.430765E+01  0.248286E+00
  0.172613E+01  0.425365E+01  0.246813E+00
  0.172881E+01  0.432571E+01  0.250896E+00
  0.173149E+01  0.429536E+01  0.245472E+00
  0.173418E+01  0.428457E+01  0.247233E+00
  0.173686E+01  0.410209E+01  0.248442E+00
  0.173955E+01  0.400853E+01  0.244537E+00
  0.174223E+01  0.420483E+01  0.246892E+00
  0.174491E+01  0.417453E+01  0.246695E+00
  0.174760E+01  0.385104E+01  0.245494E+00
  0.175028E+01  0.448824E+01  0.245536E+00
  0.175297E+01  0.414527E+01  0.245773E+00
  0.175565E+01  0.411774E+01  0.245927E+00
  0.175833E+01  0.423810E+01  0.247150E+00
  0.176102E+01  0.405770E+01  0.244309E+00
  0.176370E+01  0.370710E+01  0.244392E+00
  0.176638E+01  0.419529E+01  0.247824E+00
  0.176907E+01  0.386832E+01  0.242727E+00
  0.177175E+01  0.386074E+01  0.246013E+00
  0.177444E+01  0.392877E+01  0.245929E+00
  0.177712E+01  0.392969E+01  0.244864E+00
  0.177980E+01  0.420374E+01  0.248104E+00
  0.178249E+01  0.403868E+01  0.245190E+00
  0.178517E+01  0.370245E+01  0.242312E+00
  0.178786E+01  0.399114E+01  0.244378E+00
  0.179054E+01  0.411870E+01  0.246100E+00
  0.179322E+01  0.410520E+01  0.247819E+00
  0.179591E+01  0.372423E+01  0.240462E+00
  0.179859E+01  0.374071E+01  0.243619E+00
  0.180128E+01  0.392451E+01  0.243799E+00
  0.180396E+01  0.412556E+01  0.242840E+00
  0.180664E+01  0.322825E+01  0.244311E+00
  0.180933E+01  0.378529E+01  0.244169E+00
  0.181201E+01  0.367569E+01  0.246134E+00
  0.181470E+01  0.337424E+01  0.237164E+00
  0.181738E+01  0.386808E+01  0.244069E+00
  0.182006E+01  0.341448E+01  0.242367E+00
  0.182275E+01  0.357914E+01  0.244036E+00
  0.182543E+01  0.353073E+01  0.240607E+00
  0.182812E+01  0.380252E+01  0.241489E+00
  0.183080E+01  0.357656E+01  0.242386E+00
  0.183348E+01  0.353272E+01  0.242741E+00
  0.183617E+01  0.411587E+01  0.245406E+00
  0.183885E+01  0.391560E+01  0.246000E+00
  0.184153E+01  0.340953E+01  0.242280E+00
  0.184422E+01  0.362741E+01  0.242907E+00
  0.184690E+01  0.361363E+01  0.243274E+00
  0.184959E+01  0.346820E+01  0.241418E+00
  0.185227E+01  0.368711E+01  0.240210E+00
  0.185495E+01  0.375447E+01  0.245116E+00
  0.185764E+01  0.368987E+01  0.245335E+00
  0.186032E+01  0.322428E+01  0.239773E+00
  0.186301E+01  0.336316E+01  0.238672E+00
  0.186569E+01  0.336360E+01  0.242187E+00
  0.186837E+01  0.318077E+01  0.242852E+00
  0.187106E+01  0.357130E+01  0.244079E+00
  0.187374E+01  0.362016E+01  0.240256E+00
  0.187643E+01  0.355321E+01  0.245139E+00
  0.187911E+01  0.343774E+01  0.242470E+00
  0.188179E+01  0.284906E+01  0.238035E+00
  0.188448E+01  0.277642E+01  0.238249E+00
  0.188716E+01  0.314579E+01  0.240279E+00
  0.188985E+01  0.321305E+01  0.240793E+00
  0.189253E+01  0.352974E+01  0.240310E+00
  0.189521E+01  0.310928E+01  0.238471E+00
  0.189790E+01  0.353328E+01  0.235952E+00
  0.190058E+01  0.310177E+01  0.240243E+00
  0.190327E+01  0.307261E+01  0.239151E+00
  0.190595E+01  0.326328E+01  0.239677E+00
  0.190863E+01  0.334512E+01  0.240967E+00
  0.191132E+01  0.282646E+01  0.239394E+00
  0.191400E+01  0.318081E+01  0.236562E+00
  0.191668E+01  0.283255E+01  0.240773E+00
  0.191937E+01  0.289118E+01  0.237686E+00
  0.192205E+01  0.307180E+01  0.237384E+00
  0.192474E+01  0.290527E+01  0.240098E+00
  0.192742E+01  0.306883E+01  0.239295E+00
  0.193010E+01  0.289446E+01  0.235522E+00
  0.193279E+01  0.319281E+01  0.237629E+00
  0.193547E+01  0.287376E+01  0.240576E+00
  0.193816E+01  0.304498E+01  0.239371E+00
  0.194084E+01  0.300054E+01  0.239347E+00
  0.194352E+01  0.261423E+01  0.236765E+00
  0.194621E+01  0.276006E+01  0.240603E+00
  0.194889E+01  0.245812E+01  0.235801E+00
  0.195158E+01  0.279270E+01  0.237560E+00
  0.195426E+01  0.278034E+01  0.238752E+00
  0.195694E+01  0.262384E+01  0.240250E+00
  0.195963E+01  0.286038E+01  0.237926E+00
  0.196231E+01  0.263851E+01  0.236307E+00
  0.196500E+01  0.286877E+01  0.236028E+00
  0.196768E+01  0.291986E+01  0.241057E+00
  0.197036E+01  0.290266E+01  0.236895E+00
  0.197305E+01  0.270564E+01  0.235710E+00
  0.197573E+01  0.275863E+01  0.236988E+00
  0.197842E+01  0.297298E+01  0.237521E+00
  0.198110E+01  0.257284E+01  0.236605E+00
  0.198378E+01  0.254395E+01  0.236578E+00
  0.198647E+01  0.293437E+01  0.238839E+00
  0.198915E+01  0.286389E+01  0.239116E+00
  0.199184E+01  0.268496E+01  0.237542E+00
  0.199452E+01  0.264030E+01  0.236763E+00
  0.199720E+01  0.251088E+01  0.235766E+00
  0.199989E+01  0.281786E+01  0.239006E+00
  0.200257E+01  0.247869E+01  0.237363E+00
  0.200525E+01  0.270879E+01  0.237043E+00
  0.200794E+01  0.269093E+01  0.231087E+00
  0.201062E+01  0.242283E+01  0.237503E+00
  0.201331E+01  0.271681E+01  0.235080E+00
  0.201599E+01  0.274199E+01  0.236293E+00
  0.201867E+01  0.257331E+01  0.233576E+00
  0.202136E+01  0.290642E+01  0.234478E+00
  0.202404E+01  0.250601E+01  0.236375E+00
  0.202673E+01  0.236760E+01  0.233451E+00
  0.202941E+01  0.279777E+01  0.234507E+00
  0.203209E+01  0.279968E+01  0.233549E+00
  0.203478E+01  0.260098E+01  0.233986E+00
  0.203746E+01  0.229066E+01  0.233924E+00
  0.204015E+01  0.256276E+01  0.237713E+00
  0.204283E+01  0.248718E+01  0.236338E+00
  0.204551E+01  0.230654E+01  0.235247E+00
  0.204820E+01  0.234061E+01  0.234990E+00
  0.205088E+01  0.260120E+01  0.229217E+00
  0.205357E+01  0.226444E+01  0.236458E+00
  0.205625E+01  0.254417E+01  0.233016E+00
  0.205893E+01  0.210262E+01  0.235005E+00
  0.206162E+01  0.249110E+01  0.233696E+00
  0.206430E+01  0.223876E+01  0.231277E+00
  0.206699E+01  0.238483E+01  0.233988E+00
  0.206967E+01  0.225125E+01  0.228646E+00
  0.207235E+01  0.226089E+01  0.233985E+00
  0.207504E+01  0.209745E+01  0.233024E+00
  0.207772E+01  0.242523E+01  0.236045E+00
  0.208040E+01  0.274155E+01  0.235049E+00
  0.208309E+01  0.208920E+01  0.234173E+00
  0.208577E+01  0.216942E+01  0.233475E+00
  0.208846E+01  0.211536E+01  0.232145E+00
  0.209114E+01  0.221058E+01  0.231346E+00
  0.209382E+01  0.224382E+01  0.229532E+00
  0.209651E+01  0.209212E+01  0.233593E+00
  0.209919E+01  0.212191E+01  0.232504E+00
  0.210188E+01  0.210227E+01  0.230457E+00
  0.210456E+01  0.276125E+01  0.234447E+00
  0.210724E+01  0.216808E+01  0.231421E+00
  0.210993E+01  0.201700E+01  0.232615E+00
  0.211261E+01  0.243715E+01  0.233832E+00
  0.211530E+01  0.243535E+01  0.231712E+00
  0.211798E+01  0.227484E+01  0.231634E+00
  0.212066E+01  0.222868E+01  0.232756E+00
  0.212335E+01  0.198469E+01  0.230168E+00
  0.212603E+01  0.218040E+01  0.230221E+00
  0.212872E+01  0.178550E+01  0.228560E+00
  0.213140E+01  0.224632E+01  0.231563E+00
  0.213408E+01  0.210435E+01  0.229575E+00
  0.213677E+01  0.202885E+01  0.230136E+00
  0.213945E+01  0.176650E+01  0.231264E+00
  0.214214E+01  0.192946E+01  0.230944E+00
  0.214482E+01  0.219436E+01  0.232853E+00
  0.214750E+01  0.164424E+01  0.229129E+00
  0.215019E+01  0.179196E+01  0.228483E+00
  0.215287E+01  0.153518E+01  0.228656E+00
  0.215555E+01  0.197162E+01  0.231017E+00
  0.215824E+01  0.215742E+01  0.228953E+00
  0.216092E+01  0.169393E+01  0.228911E+00
  0.216361E+01  0.211869E+01  0.229206E+00
  0.216629E+01  0.209072E+01  0.226645E+00
  0.216897E+01  0.198855E+01  0.229555E+00
  0.217166E+01  0.165783E+01  0.224222E+00
  0.217434E+01  0.164894E+01  0.231666E+00
  0.217703E+01  0.167501E+01  0.229675E+00
  0.217971E+01  0.181115E+01  0.228975E+00
  0.218239E+01  0.217617E+01  0.229664E+00
  0.218508E+01  0.162854E+01  0.229544E+00
  0.218776E+01  0.187813E+01  0.229398E+00
  0.219045E+01  0.198574E+01  0.230901E+00
  0.219313E+01  0.229554E+01  0.230784E+00
  0.219581E+01  0.163778E+01  0.227929E+00
  0.219850E+01  0.157942E+01  0.227268E+00
  0.220118E+01  0.213469E+01  0.229422E+00
  0.220387E+01  0.155067E+01  0.229186E+00
  0.220655E+01  0.168811E+01  0.225345E+00
  0.220923E+01  0.167660E+01  0.229388E+00
  0.221192E+01  0.154233E+01  0.228267E+00
  0.221460E+01  0.184216E+01  0.227578E+00
  0.221729E+01  0.167890E+01  0.225996E+00
  0.221997E+01  0.166498E+01  0.230122E+00
  0.222265E+01  0.178831E+01  0.228567E+00
  0.222534E+01  0.182064E+01  0.229665E+00
  0.222802E+01  0.176900E+01  0.226978E+00
  0.223070E+01  0.202619E+01  0.230546E+00
  0.223339E+01  0.178592E+01  0.226458E+00
  0.223607E+01  0.177069E+01  0.226796E+00
  0.223876E+01  0.150944E+01  0.223945E+00
  0.224144E+01  0.151187E+01  0.224538E+00
  0.224412E+01  0.192465E+01  0.228621E+00
  0.224681E+01  0.141846E+01  0.223180E+00
  0.224949E+01  0.165133E+01  0.226102E+00
  0.225218E+01  0.186927E+01  0.228777E+00
  0.225486E+01  0.136431E+01  0.226610E+00
  0.225754E+01  0.180248E+01  0.224045E+00
  0.226023E+01  0.164954E+01  0.222998E+00
  0.226291E+01  0.163378E+01  0.220857E+00
  0.226560E+01  0.164329E+01  0.228443E+00
  0.226828E+01  0.162350E+01  0.224858E+00
  0.227096E+01  0.186206E+01  0.229037E+00
  0.227365E+01  0.145054E+01  0.226579E+00
  0.227633E+01  0.158075E+01  0.226287E+00
  0.227902E+01  0.150415E+01  0.225250E+00
  0.228170E+01  0.150769E+01  0.226014E+00
  0.228438E+01  0.163534E+01  0.228127E+00
  0.228707E+01  0.200389E+01  0.227121E+00
  0.228975E+01  0.160147E+01  0.227129E+00
  0.229244E+01  0.160256E+01  0.225991E+00
  0.229512E+01  0.192945E+01  0.227673E+00
  0.229780E+01  0.157834E+01  0.225720E+00
  0.230049E+01  0.153107E+01  0.226580E+00
  0.230317E+01  0.170506E+01  0.227035E+00
  0.230585E+01  0.130924E+01  0.223653E+00
  0.230854E+01  0.174646E+01  0.226434E+00
  0.231122E+01  0.139468E+01  0.220847E+00
  0.231391E+01  0.164572E+01  0.224866E+00
  0.231659E+01  0.132321E+01  0.223642E+00
  0.231927E+01  0.163224E+01  0.223621E+00
  0.232196E+01  0.137317E+01  0.221863E+00
  0.232464E+01  0.139819E+01  0.224616E+00
  0.232733E+01  0.127893E+01  0.222059E+00
  0.233001E+01  0.165943E+01  0.226046E+00
  0.233269E+01  0.113450E+01  0.221989E+00
  0.233538E+01  0.167868E+01  0.226360E+00
  0.233806E+01  0.154678E+01  0.223868E+00
  0.234075E+01  0.899444E+00  0.222326E+00
  0.234343E+01  0.125747E+01  0.222421E+00
  0.234611E+01  0.124698E+01  0.223230E+00
  0.234880E+01  0.139470E+01  0.221071E+00
  0.235148E+01  0.128366E+01  0.221979E+00
  0.235417E+01  0.125457E+01  0.223528E+00
  0.235685E+01  0.122365E+01  0.223181E+00
  0.235953E+01  0.147623E+01  0.224424E+00
  0.236222E+01  0.171845E+01  0.222291E+00
  0.236490E+01  0.155651E+01  0.221514E+00
  0.236759E+01  0.105810E+01  0.225292E+00
  0.237027E+01  0.127395E+01  0.223550E+00
  0.237295E+01  0.154479E+01  0.222070E+00
  0.237564E+01  0.136084E+01  0.220888E+00
  0.237832E+01  0.134077E+01  0.223852E+00
  0.238100E+01  0.144021E+01  0.224608E+00
  0.238369E+01  0.128401E+01  0.222075E+00
  0.238637E+01  0.144216E+01  0.222357E+00
  0.238906E+01  0.147202E+01  0.223973E+00
  0.239174E+01  0.117766E+01  0.222109E+00
  0.239442E+01  0.118734E+01  0.221582E+00
  0.239711E+01  0.971708E+00  0.224654E+00
  0.239979E+01  0.101365E+01  0.217623E+00
  0.240248E+01  0.115292E+01  0.222089E+00
  0.240516E+01  0.961109E+00  0.220952E+00
  0.240784E+01  0.127559E+01  0.224622E+00
  0.241053E+01  0.947141E+00  0.220548E+00
  0.241321E+01  0.120013E+01  0.222053E+00
  0.241590E+01  0.143287E+01  0.222725E+00
  0.241858E+01  0.845290E+00  0.221032E+00
  0.242126E+01  0.119205E+01  0.222768E+00
  0.242395E+01  0.804938E+00  0.220283E+00
  0.242663E+01  0.103390E+01  0.222336E+00
  0.242932E+01  0.139867E+01  0.225929E+00
  0.243200E+01  0.125537E+01  0.221185E+00
  0.243468E+01  0.102620E+01  0.219606E+00
  0.243737E+01  0.104671E+01  0.221351E+00
  0.244005E+01  0.983372E+00  0.218915E+00
  0.244274E+01  0.887725E+00  0.222492E+00
  0.244542E+01  0.120269E+01  0.219470E+00
  0.244810E+01  0.118070E+01  0.221651E+00
  0.245079E+01  0.100939E+01  0.221393E+00
  0.245347E+01  0.105098E+01  0.218827E+00
  0.245615E+01  0.134241E+01  0.222713E+00
  0.245884E+01  0.999320E+00  0.217794E+00
  0.246152E+01  0.916118E+00  0.218697E+00
  0.246421E+01  0.990794E+00  0.220433E+00
  0.246689E+01  0.954468E+00  0.219256E+00
  0.246957E+01  0.110984E+01  0.222361E+00
  0.247226E+01  0.961470E+00  0.221555E+00
  0.247494E+01  0.123573E+01  0.220012E+00
  0.247763E+01  0.127607E+01  0.218329E+00
  0.248031E+01  0.109861E+01  0.221180E+00
  0.248299E+01  0.845594E+00  0.223428E+00
  0.248568E+01  0.844785E+00  0.218758E+00
  0.248836E+01  0.103081E+01  0.217938E+00
  0.249105E+01  0.120016E+01  0.222660E+00
  0.249373E+01  0.990003E+00  0.218979E+00
  0.249641E+01  0.117910E+01  0.219660E+00
  0.249910E+01  0.863238E+00  0.217739E+00
  0.250178E+01  0.920285E+00  0.238958E+00
  0.250447E+01  0.585246E+00  0.250893E+00
  0.250715E+01  0.903725E+00  0.252813E+00
  0.250983E+01  0.135910E+01  0.267478E+00
  0.251252E+01  0.103251E+01  0.274218E+00
  0.251520E+01  0.852224E+00  0.284573E+00
  0.251789E+01  0.815687E+00  0.299704E+00
  0.252057E+01  0.540412E+00  0.304421E+00
  0.252325E+01  0.570543E+00  0.319076E+00
  0.252594E+01  0.135379E+01  0.325502E+00
  0.252862E+01  0.935044E+00  0.336048E+00
  0.253130E+01  0.114652E+01  0.341985E+00
  0.253399E+01  0.775267E+00  0.275949E+00
  0.253667E+01  0.983004E+00  0.263187E+00
  0.253936E+01  0.491489E+00  0.256903E+00
  0.254204E+01  0.115380E+01  0.258082E+00
  0.254472E+01  0.132170E+01  0.251337E+00
  0.254741E+01  0.801041E+00  0.245565E+00
  0.255009E+01  0.845018E+00  0.245636E+00
  0.255278E+01  0.106967E+01  0.234683E+00
  0.255546E+01  0.643531E+00  0.233220E+00
  0.255814E+01  0.132452E+01  0.236481E+00
  0.256083E+01  0.966932E+00  0.232098E+00
  0.256351E+01  0.921683E+00  0.233692E+00
  0.256620E+01  0.782781E+00  0.232318E+00
  0.256888E+01  0.108465E+01  0.236522E+00
  0.257156E+01  0.632319E+00  0.229183E+00
  0.257425E+01  0.745764E+00  0.234162E+00
  0.257693E+01  0.886202E+00  0.231832E+00
  0.257962E+01  0.104254E+01  0.231006E+00
  0.258230E+01  0.822303E+00  0.228056E+00
  0.258498E+01  0.937184E+00  0.232749E+00
  0.258767E+01  0.955429E+00  0.228553E+00
  0.259035E+01  0.114336E+01  0.233205E+00
  0.259304E+01  0.777008E+00  0.228132E+00
  0.259572E+01  0.746714E+00  0.229753E+00
  0.259840E+01  0.118807E+01  0.229227E+00
  0.260109E+01  0.814622E+00  0.229719E+00
  0.260377E+01  0.111064E+01  0.230713E+00
  0.260646E+01  0.801394E+00  0.226596E+00
  0.260914E+01  0.560369E+00  0.228835E+00
  0.261182E+01  0.855537E+00  0.224913E+00
  0.261451E+01  0.778627E+00  0.223450E+00
  0.261719E+01  0.959758E+00  0.222419E+00
  0.261987E+01  0.976850E+00  0.225246E+00
  0.262256E+01  0.708301E+00  0.225471E+00
  0.262524E+01  0.445518E+00  0.222036E+00
  0.262793E+01  0.410036E+00  0.221656E+00
  0.263061E+01  0.767455E+00  0.217903E+00
  0.263329E+01  0.639939E+00  0.216835E+00
  0.263598E+01  0.554405E+00  0.218402E+00
  0.263866E+01  0.666633E+00  0.217717E+00
  0.264135E+01  0.579056E+00  0.218203E+00
  0.264403E+01  0.811217E+00  0.219217E+00
  0.264671E+01  0.470430E+00  0.219250E+00
  0.264940E+01  0.102038E+01  0.217217E+00
  0.265208E+01  0.591709E+00  0.214849E+00
  0.265477E+01  0.104155E+01  0.219756E+00
  0.265745E+01  0.640673E+00  0.219617E+00
  0.266013E+01  0.664752E+00  0.218258E+00
  0.266282E+01  0.106354E+01  0.218036E+00
  0.266550E+01  0.545595E+00  0.216301E+00
  0.266819E+01  0.116184E+01  0.221786E+00
  0.267087E+01  0.680966E+00  0.216177E+00
  0.267355E+01  0.487272E+00  0.214241E+00
  0.267624E+01  0.495384E+00  0.215133E+00
  0.267892E+01  0.667390E+00  0.217104E+00
  0.268161E+01  0.656032E+00  0.217190E+00
  0.268429E+01  0.569320E+00  0.215883E+00
  0.268697E+01  0.656537E+00  0.217811E+00
  0.268966E+01  0.750315E+00  0.217613E+00
  0.269234E+01  0.379509E+00  0.216694E+00
  0.269502E+01  0.907735E+00  0.214809E+00
  0.269771E+01  0.901631E+00  0.218648E+00
  0.270039E+01  0.535034E+00  0.217479E+00
  0.270308E+01  0.103685E+01  0.217606E+00
  0.270576E+01  0.589944E+00  0.216858E+00
  0.270844E+01  0.497030E+00  0.218941E+00
  0.271113E+01  0.714879E+00  0.217866E+00
  0.271381E+01  0.695037E+00  0.220107E+00
  0.271650E+01  0.809703E+00  0.219430E+00
  0.271918E+01  0.706763E+00  0.218718E+00
  0.272186E+01  0.635751E+00  0.215646E+00
  0.272455E+01  0.692791E+00  0.216292E+00
  0.272723E+01  0.708559E+00  0.217292E+00
  0.272992E+01  0.719285E+00  0.216243E+00
  0.273260E+01  0.664268E+00  0.214384E+00
  0.273528E+01  0.638042E+00  0.218156E+00
  0.273797E+01  0.709666E+00  0.216010E+00
  0.274065E+01  0.705364E+00  0.215292E+00
  0.274334E+01  0.876166E+00  0.215098E+00
  0.274602E+01  0.547700E+00  0.215807E+00
  0.274870E+01  0.115136E+01  0.218629E+00
  0.275139E+01  0.703781E+00  0.216611E+00
  0.275407E+01  0.709988E+00  0.215799E+00
  0.275676E+01  0.380723E+00  0.214533E+00
  0.275944E+01  0.229593E+00  0.214632E+00
  0.276212E+01  0.495755E+00  0.216247E+00
  0.276481E+01  0.198853E+00  0.213671E+00
  0.276749E+01  0.574161E+00  0.214924E+00
  0.277017E+01  0.423523E+00  0.215523E+00
  0.277286E+01  0.448035E+00  0.214223E+00
  0.277554E+01  0.693762E+00  0.215024E+00
  0.277823E+01  0.724997E+00  0.217373E+00
  0.278091E+01  0.607104E+00  0.217387E+00
  0.278359E+01  0.233777E+00  0.213365E+00
  0.278628E+01  0.398388E+00  0.215025E+00
  0.278896E+01  0.582424E+00  0.214997E+00
  0.279165E+01  0.812531E+00  0.216977E+00
  0.279433E+01  0.105694E+01  0.217279E+00
  0.279701E+01  0.298601E+00  0.214947E+00
  0.279970E+01  0.425249E+00  0.214421E+00
  0.280238E+01  0.560363E+00  0.215550E+00
  0.280507E+01  0.500817E+00  0.215916E+00
  0.280775E+01  0.761616E+00  0.218007E+00
  0.281043E+01  0.407453E+00  0.214950E+00
  0.281312E+01  0.456910E+00  0.217033E+00
  0.281580E+01  0.425949E+00  0.212826E+00
  0.281849E+01  0.720830E+00  0.215849E+00
  0.282117E+01  0.636359E+00  0.214718E+00
  0.282385E+01  0.104668E+01  0.217070E+00
  0.282654E+01  0.633115E+00  0.214414E+00
  0.282922E+01  0.564747E+00  0.211867E+00
  0.283191E+01  0.623539E+00  0.216311E+00
  0.283459E+01  0.446451E+00  0.214163E+00
  0.283727E+01  0.479912E+00  0.213089E+00
  0.283996E+01  0.850507E+00  0.214567E+00
  0.284264E+01  0.827583E+00  0.215575E+00
  0.284532E+01  0.436064E+00  0.213258E+00
  0.284801E+01  0.357915E+00  0.213149E+00
  0.285069E+01  0.400403E+00  0.211652E+00
  0.285338E+01  0.367049E+00  0.214140E+00
  0.285606E+01  0.447638E+00  0.214449E+00
  0.285874E+01  0.178497E+00  0.215692E+00
  0.286143E+01  0.444299E+00  0.214224E+00
  0.286411E+01  0.278841E+00  0.214234E+00
  0.286680E+01  0.481581E+00  0.212264E+00
  0.286948E+01  0.680748E+00  0.213553E+00
  0.287216E+01  0.588088E+00  0.214218E+00
  0.287485E+01  0.281790E+00  0.214180E+00
  0.287753E+01  0.593834E+00  0.216336E+00
  0.288022E+01  0.598533E+00  0.215967E+00
  0.288290E+01  0.649713E+00  0.215320E+00
  0.288558E+01  0.184727E+00  0.213979E+00
  0.288827E+01  0.413931E+00  0.216641E+00
  0.289095E+01  0.382399E+00  0.213290E+00
  0.289364E+01  0.184273E+00  0.210274E+00
  0.289632E+01  0.502441E+00  0.215914E+00
  0.289900E+01  0.530621E+00  0.214010E+00
  0.290169E+01  0.355053E+00  0.212303E+00
  0.290437E+01  0.720644E+00  0.213487E+00
  0.290706E+01  0.432198E+00  0.215244E+00
  0.290974E+01  0.499661E+00  0.211293E+00
  0.291242E+01  0.313803E+00  0.211813E+00
  0.291511E+01  0.420659E+00  0.212528E+00
  0.291779E+01  0.804017E+00  0.215696E+00
  0.292047E+01  0.469906E+00  0.210684E+00
  0.292316E+01  0.455767E+00  0.213088E+00
  0.292584E+01  0.456088E+00  0.213935E+00
  0.292853E+01  0.665797E+00  0.214806E+00
  0.293121E+01  0.593936E+00  0.214525E+00
  0.293389E+01  0.237123E+00  0.211652E+00
  0.293658E+01  0.350989E+00  0.213132E+00
  0.293926E+01  0.374318E+00  0.214575E+00
  0.294195E+01  0.450484E+00  0.213815E+00
  0.294463E+01  0.490392E+00  0.214000E+00
  0.294731E+01  0.307515E+00  0.209914E+00
  0.295000E+01  0.254078E+00  0.211832E+00
  0.295268E+01  0.813793E+00  0.215003E+00
  0.295537E+01  0.820789E+00  0.213864E+00
  0.295805E+01  0.203714E+00  0.212562E+00
  0.296073E+01  0.318551E+00  0.213797E+00
  0.296342E+01  0.804961E-01  0.211248E+00
  0.296610E+01  0.430748E+00  0.210670E+00
  0.296879E+01  0.464135E+00  0.213173E+00
  0.297147E+01  0.297863E+00  0.212555E+00
  0.297415E+01  0.664110E+00  0.211724E+00
  0.297684E+01  0.231560E+00  0.209669E+00
  0.297952E+01  0.332913E+00  0.210693E+00
  0.298221E+01  0.535553E+00  0.212524E+00
  0.298489E+01  0.504487E+00  0.213645E+00
  0.298757E+01  0.196144E+00  0.211772E+00
  0.299026E+01  0.360809E+00  0.210372E+00
  0.299294E+01  0.495475E+00  0.211131E+00
  0.299562E+01  0.392512E+00  0.210673E+00
  0.299831E+01  0.440005E+00  0.211278E+00
  0.300099E+01  0.622848E+00  0.212425E+00
  0.300368E+01  0.103101E+00  0.210685E+00
  0.300636E+01  0.495415E+00  0.210364E+00
  0.300904E+01  0.499712E+00  0.213067E+00
  0.301173E+01  0.505669E+00  0.212942E+00
  0.301441E+01  0.338763E+00  0.211281E+00
  0.301710E+01  0.383095E+00  0.210680E+00
  0.301978E+01  0.432112E+00  0.210028E+00
  0.302246E+01  0.310503E+00  0.210128E+00
  0.302515E+01  0.240544E+00  0.209842E+00
  0.302783E+01  0.591919E+00  0.210831E+00
  0.303052E+01  0.388496E+00  0.209404E+00
  0.303320E+01  0.363425E+00  0.212180E+00
  0.303588E+01  0.340836E+00  0.207599E+00
  0.303857E+01  0.327664E+00  0.214819E+00
  0.304125E+01  0.813434E+00  0.213135E+00
  0.304394E+01  0.496035E+00  0.213148E+00
  0.304662E+01  0.264244E+00  0.210774E+00
  0.304930E+01  0.457200E+00  0.209841E+00
  0.305199E+01  0.459384E+00  0.212413E+00
  0.305467E+01  0.276298E+00  0.211998E+00
  0.305736E+01  0.532446E+00  0.210602E+00
  0.306004E+01  0.773536E+00  0.213364E+00
  0.306272E+01  0.429741E+00  0.209328E+00
  0.306541E+01  0.479325E+00  0.210335E+00
  0.306809E+01  0.330740E+00  0.215638E+00
  0.307077E+01  0.404589E+00  0.210234E+00
  0.307346E+01  0.523169E+00  0.212323E+00
  0.307614E+01  0.266834E+00  0.209081E+00
  0.307883E+01  0.480347E+00  0.209729E+00
  0.308151E+01  0.530855E+00  0.208608E+00
  0.308419E+01  0.491024E+00  0.210012E+00
  0.308688E+01  0.414997E+00  0.209796E+00
  0.308956E+01 -0.123363E+00  0.209061E+00
  0.309225E+01  0.531194E+00  0.209407E+00
  0.309493E+01  0.547642E+00  0.211812E+00
  0.309761E+01  0.362704E+00  0.206973E+00
  0.310030E+01  0.601642E+00  0.209861E+00
  0.310298E+01  0.132967E+00  0.207837E+00
  0.310567E+01  0.707585E-01  0.208637E+00
  0.310835E+01  0.475204E+00  0.209670E+00
  0.311103E+01  0.597648E+00  0.209742E+00
  0.311372E+01  0.539274E+00  0.212987E+00
  0.311640E+01 -0.219169E-01  0.208784E+00
  0.311909E+01  0.637290E-01  0.210259E+00
  0.312177E+01  0.293738E+00  0.211768E+00
  0.312445E+01  0.339861E+00  0.209211E+00
  0.312714E+01  0.733801E+00  0.210121E+00
  0.312982E+01  0.245640E+00  0.206508E+00
  0.313251E+01  0.477493E+00  0.209379E+00
  0.313519E+01  0.332602E-02  0.209559E+00
  0.313787E+01  0.279305E+00  0.209354E+00
  0.314056E+01  0.352685E+00  0.209902E+00
  0.314324E+01  0.122395E+00  0.209052E+00
  0.314593E+01  0.341213E+00  0.210097E+00
  0.314861E+01  0.366794E+00  0.210067E+00
  0.315129E+01  0.990673E+00  0.212491E+00
  0.315398E+01  0.342017E+00  0.210530E+00
  0.315666E+01  0.342456E+00  0.211255E+00
  0.315934E+01  0.533452E+00  0.209626E+00
  0.316203E+01  0.435948E+00  0.206144E+00
  0.316471E+01  0.337324E+00  0.207634E+00
  0.316740E+01  0.135180E+00  0.208932E+00
  0.317008E+01  0.144375E+00  0.209950E+00
  0.317276E+01  0.117389E+00  0.210238E+00
  0.317545E+01  0.342990E+00  0.211505E+00
  0.317813E+01  0.479050E+00  0.208129E+00
  0.318082E+01  0.476867E+00  0.211084E+00
  0.318350E+01  0.365976E+00  0.209039E+00
  0.318618E+01  0.197150E+00  0.209188E+00
  0.318887E+01  0.141705E+00  0.210711E+00
  0.319155E+01  0.433305E+00  0.208532E+00
  0.319424E+01  0.223564E+00  0.210787E+00
  0.319692E+01  0.306378E+00  0.210688E+00
  0.319960E+01  0.207239E+00  0.211793E+00
  0.320229E+01  0.492821E+00  0.210886E+00
  0.320497E+01  0.426456E+00  0.206685E+00
  0.320766E+01  0.189220E+00  0.209686E+00
  0.321034E+01  0.191137E+00  0.207026E+00
  0.321302E+01  0.503011E+00  0.208933E+00
  0.321571E+01  0.174959E+00  0.207308E+00
  0.321839E+01  0.807298E-01  0.207324E+00
  0.322108E+01  0.316772E+00  0.209873E+00
  0.322376E+01  0.456601E+00  0.209439E+00
  0.322644E+01  0.464047E+00  0.208429E+00
  0.322913E+01  0.401336E+00  0.209494E+00
  0.323181E+01  0.301543E+00  0.209815E+00
  0.323449E+01  0.257259E+00  0.205933E+00
  0.323718E+01  0.270028E+00  0.207505E+00
  0.323986E+01  0.387242E+00  0.209958E+00
  0.324255E+01  0.237110E+00  0.208916E+00
  0.324523E+01  0.305851E+00  0.210407E+00
  0.324791E+01  0.424776E+00  0.209271E+00
  0.325060E+01  0.457577E+00  0.207465E+00
  0.325328E+01  0.330578E+00  0.209305E+00
  0.325597E+01  0.248212E+00  0.209693E+00
  0.325865E+01  0.471381E+00  0.209720E+00
  0.326133E+01  0.334401E+00  0.207816E+00
  0.326402E+01  0.435131E+00  0.206952E+00
  0.326670E+01  0.142790E+00  0.208423E+00
  0.326939E+01  0.235642E+00  0.208094E+00
  0.327207E+01  0.387191E+00  0.207719E+00
  0.327475E+01  0.292156E+00  0.208003E+00
  0.327744E+01  0.132746E+00  0.208070E+00
  0.328012E+01  0.640740E+00  0.207097E+00
  0.328281E+01  0.852988E-02  0.206132E+00
  0.328549E+01  0.484626E+00  0.210660E+00
  0.328817E+01  0.287752E+00  0.206772E+00
  0.329086E+01  0.274715E+00  0.208508E+00
  0.329354E+01  0.334839E+00  0.207267E+00
  0.329623E+01  0.279422E+00  0.209432E+00
  0.329891E+01  0.559939E+00  0.209208E+00
  0.330159E+01  0.265453E+00  0.208859E+00
  0.330428E+01  0.495416E-01  0.211228E+00
  0.330696E+01  0.337981E+00  0.208501E+00
  0.330964E+01  0.328958E+00  0.208513E+00
  0.331233E+01  0.337414E+00  0.206334E+00
  0.331501E+01  0.258927E+00  0.205679E+00
  0.331770E+01  0.542570E+00  0.208955E+00
  0.332038E+01  0.294137E+00  0.206789E+00
  0.332306E+01  0.132287E+00  0.206338E+00
  0.332575E+01  0.285731E+00  0.206756E+00
  0.332843E+01  0.372827E+00  0.209679E+00
  0.333112E+01  0.644285E+00  0.207413E+00
  0.333380E+01  0.340501E+00  0.207787E+00
  0.333648E+01  0.258917E+00  0.209973E+00
  0.333917E+01  0.221256E+00  0.205448E+00
  0.334185E+01  0.264590E+00  0.206096E+00
  0.334454E+01  0.132725E+00  0.208549E+00
  0.334722E+01  0.519441E+00  0.207449E+00
  0.334990E+01  0.237084E+00  0.204832E+00
  0.335259E+01  0.246249E+00  0.209548E+00
  0.335527E+01  0.351464E+00  0.208817E+00
  0.335796E+01  0.106745E+00  0.205751E+00
  0.336064E+01  0.648405E+00  0.211084E+00
  0.336332E+01  0.174842E+00  0.205981E+00
  0.336601E+01  0.372602E+00  0.209038E+00
  0.336869E+01  0.135723E+00  0.206754E+00
  0.337138E+01  0.334315E+00  0.206761E+00
  0.337406E+01  0.103460E+00  0.206783E+00
  0.337674E+01  0.222966E+00  0.207134E+00
  0.337943E+01  0.422519E+00  0.207962E+00
  0.338211E+01  0.170969E+00  0.207425E+00
  0.338479E+01  0.232209E+00  0.209674E+00
  0.338748E+01 -0.614616E-01  0.206369E+00
  0.339016E+01  0.536047E+00  0.208492E+00
  0.339285E+01  0.787686E-01  0.207354E+00
  0.339553E+01 -0.125057E+00  0.210895E+00
  0.339821E+01  0.284526E+00  0.204494E+00
  0.340090E+01  0.404586E+00  0.206388E+00
  0.340358E+01  0.327907E+00  0.205715E+00
  0.340627E+01  0.119551E+00  0.205808E+00
  0.340895E+01  0.277129E+00  0.208062E+00
  0.341163E+01  0.448100E+00  0.208952E+00
  0.341432E+01  0.180488E+00  0.204945E+00
  0.341700E+01  0.354962E+00  0.207714E+00
  0.341969E+01  0.125303E+00  0.207669E+00
  0.342237E+01  0.160218E+00  0.207741E+00
  0.342505E+01  0.189215E+00  0.206203E+00
  0.342774E+01  0.745310E+00  0.209140E+00
  0.343042E+01  0.303094E+00  0.207792E+00
  0.343311E+01  0.433635E+00  0.208314E+00
  0.343579E+01  0.418091E+00  0.204783E+00
  0.343847E+01  0.283667E+00  0.206966E+00
  0.344116E+01  0.640773E+00  0.206736E+00
  0.344384E+01  0.321497E+00  0.209053E+00
  0.344653E+01  0.185135E+00  0.207028E+00
  0.344921E+01 -0.255740E+00  0.205432E+00
  0.345189E+01  0.150065E+00  0.206236E+00
  0.345458E+01  0.455050E+00  0.206863E+00
  0.345726E+01  0.423146E+00  0.207738E+00
  0.345994E+01 -0.207170E-01  0.204622E+00
  0.346263E+01  0.650060E+00  0.210825E+00
  0.346531E+01 -0.482811E-02  0.205519E+00
  0.346800E+01  0.455997E+00  0.208387E+00
  0.347068E+01  0.407722E+00  0.206928E+00
  0.347336E+01  0.183302E+00  0.206997E+00
  0.347605E+01  0.266084E+00  0.205919E+00
  0.347873E+01  0.218153E+00  0.206251E+00
  0.348142E+01  0.291885E+00  0.207080E+00
  0.348410E+01  0.252316E+00  0.205338E+00
  0.348678E+01  0.178491E+00  0.207837E+00
  0.348947E+01  0.127313E-01  0.205262E+00
  0.349215E+01  0.191819E+00  0.209142E+00
  0.349484E+01  0.123873E+00  0.207230E+00
  0.349752E+01  0.334200E+00  0.206186E+00
  0.350020E+01  0.740117E-01  0.205713E+00
  0.350289E+01  0.219595E+00  0.206704E+00
  0.350557E+01  0.194752E+00  0.207502E+00
  0.350826E+01  0.164624E+00  0.205356E+00
  0.351094E+01  0.519809E-01  0.204825E+00
  0.351362E+01 -0.411828E-01  0.206851E+00
  0.351631E+01  0.379132E+00  0.207264E+00
  0.351899E+01  0.123438E+00  0.204006E+00
  0.352168E+01  0.368691E+00  0.208757E+00
  0.352436E+01  0.478496E+00  0.208001E+00
  0.352704E+01  0.115786E+00  0.206896E+00
  0.352973E+01  0.292776E+00  0.206857E+00
  0.353241E+01  0.455473E+00  0.206727E+00
  0.353509E+01  0.294199E+00  0.207353E+00
  0.353778E+01  0.253185E+00  0.204589E+00
  0.354046E+01  0.460252E+00  0.206506E+00
  0.354315E+01  0.385460E+00  0.205422E+00
  0.354583E+01  0.115741E+00  0.208091E+00
  0.354851E+01  0.299320E+00  0.207586E+00
  0.355120E+01  0.243416E+00  0.205224E+00
  0.355388E+01  0.473812E+00  0.209989E+00
  0.355657E+01  0.641233E+00  0.211207E+00
  0.355925E+01  0.696830E+00  0.206478E+00
  0.356193E+01  0.372498E+00  0.207267E+00
  0.356462E+01  0.347552E+00  0.207416E+00
  0.356730E+01  0.297847E+00  0.205311E+00
  0.356999E+01  0.436496E+00  0.208748E+00
  0.357267E+01  0.237246E+00  0.207517E+00
  0.357535E+01  0.256726E+00  0.207894E+00
  0.357804E+01  0.345052E+00  0.208661E+00
  0.358072E+01  0.338735E+00  0.202377E+00
  0.358341E+01  0.104534E+00  0.207672E+00
  0.358609E+01 -0.611656E-01  0.202992E+00
  0.358877E+01  0.363611E+00  0.205632E+00
  0.359146E+01  0.604183E-01  0.206804E+00
  0.359414E+01  0.191188E+00  0.205096E+00
  0.359683E+01  0.285617E+00  0.205984E+00
  0.359951E+01  0.302290E+00  0.204759E+00
  0.360219E+01  0.272457E+00  0.207377E+00
  0.360488E+01  0.272585E-01  0.204404E+00
  0.360756E+01  0.155781E+00  0.207136E+00
  0.361024E+01  0.211133E+00  0.208176E+00
  0.361293E+01  0.666231E+00  0.204239E+00
  0.361561E+01  0.317718E+00  0.208152E+00
  0.361830E+01  0.309123E+00  0.206191E+00
  0.362098E+01  0.125650E+00  0.203818E+00
  0.362366E+01  0.345803E+00  0.206756E+00
  0.362635E+01  0.178575E+00  0.205269E+00
  0.362903E+01  0.272478E+00  0.204151E+00
  0.363172E+01  0.167291E+00  0.203967E+00
  0.363440E+01  0.277600E+00  0.206372E+00
  0.363708E+01  0.157011E+00  0.206287E+00
  0.363977E+01  0.321138E+00  0.208938E+00
  0.364245E+01  0.444059E+00  0.207315E+00
  0.364514E+01  0.319109E+00  0.207836E+00
  0.364782E+01  0.455295E+00  0.204505E+00
  0.365050E+01  0.223972E+00  0.206098E+00
  0.365319E+01  0.484106E+00  0.204946E+00
  0.365587E+01  0.286260E+00  0.207824E+00
  0.365856E+01  0.540872E+00  0.204995E+00
  0.366124E+01  0.127193E+00  0.205506E+00
  0.366392E+01  0.216381E+00  0.204767E+00
  0.366661E+01  0.267203E-02  0.205637E+00
  0.366929E+01  0.986316E-01  0.207714E+00
  0.367198E+01  0.216450E+00  0.204582E+00
  0.367466E+01  0.526568E+00  0.206504E+00
  0.367734E+01  0.306458E+00  0.202336E+00
  0.368003E+01  0.585558E+00  0.205354E+00
  0.368271E+01  0.549643E+00  0.207559E+00
  0.368539E+01  0.512512E+00  0.205695E+00
  0.368808E+01  0.170797E+00  0.207982E+00
  0.369076E+01  0.482685E+00  0.206734E+00
  0.369345E+01  0.374536E+00  0.206843E+00
  0.369613E+01  0.502324E+00  0.205487E+00
  0.369881E+01  0.205931E+00  0.204768E+00
  0.370150E+01  0.857217E-01  0.203886E+00
  0.370418E+01  0.267720E+00  0.205171E+00
  0.370687E+01 -0.109908E+00  0.206621E+00
  0.370955E+01  0.276136E+00  0.206755E+00
  0.371223E+01  0.535397E+00  0.204482E+00
  0.371492E+01  0.134367E+00  0.204857E+00
  0.371760E+01  0.428868E+00  0.206500E+00
  0.372029E+01  0.456320E+00  0.203458E+00
  0.372297E+01  0.593421E+00  0.207778E+00
  0.372565E+01  0.340116E+00  0.204085E+00
  0.372834E+01 -0.104892E+00  0.207292E+00
  0.373102E+01  0.741784E-02  0.206832E+00
  0.373371E+01  0.171724E+00  0.203156E+00
  0.373639E+01  0.482373E+00  0.207005E+00
  0.373907E+01  0.225734E+00  0.205288E+00
  0.374176E+01  0.301229E+00  0.206863E+00
  0.374444E+01  0.739366E-01  0.202340E+00
  0.374713E+01  0.136917E+00  0.206659E+00
  0.374981E+01  0.105216E+00  0.204436E+00
  0.375249E+01  0.548287E+00  0.205499E+00
  0.375518E+01  0.181701E+00  0.205886E+00
  0.375786E+01 -0.327018E-01  0.205479E+00
  0.376055E+01  0.262008E+00  0.206617E+00
  0.376323E+01  0.340387E+00  0.205461E+00
  0.376591E+01  0.413322E+00  0.207277E+00
  0.376860E+01  0.261064E+00  0.206535E+00
  0.377128E+01  0.450457E+00  0.205474E+00
  0.377396E+01  0.203141E-01  0.204264E+00
  0.377665E+01  0.463755E+00  0.205271E+00
  0.377933E+01  0.264760E+00  0.204913E+00
  0.378202E+01  0.728449E+00  0.205505E+00
  0.378470E+01  0.180144E+00  0.205555E+00
  0.378738E+01  0.430083E+00  0.208700E+00
  0.379007E+01  0.325163E+00  0.204866E+00
  0.379275E+01  0.137214E+00  0.202889E+00
  0.379544E+01  0.447068E+00  0.207401E+00
  0.379812E+01  0.437116E+00  0.206969E+00
  0.380080E+01  0.329518E+00  0.206252E+00
  0.380349E+01  0.329899E+00  0.204922E+00
  0.380617E+01 -0.189834E-01  0.203677E+00
  0.380886E+01  0.712858E-01  0.203545E+00
  0.381154E+01  0.429095E+00  0.208702E+00
  0.381422E+01  0.363555E+00  0.205027E+00
  0.381691E+01  0.534768E-01  0.209163E+00
  0.381959E+01  0.230827E+00  0.202964E+00
  0.382228E+01  0.231993E+00  0.203786E+00
  0.382496E+01  0.420775E-01  0.205704E+00
  0.382764E+01  0.639670E+00  0.205691E+00
  0.383033E+01  0.340697E+00  0.231477E+00
  0.383301E+01  0.349991E+00  0.243934E+00
  0.383570E+01  0.389146E+00  0.252982E+00
  0.383838E+01  0.145760E+00  0.269335E+00
  0.384106E+01  0.478672E+00  0.286128E+00
  0.384375E+01  0.130058E+00  0.302467E+00
  0.384643E+01  0.205058E+00  0.320993E+00
  0.384911E+01 -0.102005E+00  0.324578E+00
  0.385180E+01  0.720599E+00  0.339392E+00
  0.385448E+01  0.976939E+00  0.350558E+00
  0.385717E+01  0.935740E-01  0.262033E+00
  0.385985E+01  0.547236E+00  0.255262E+00
  0.386253E+01  0.103569E+00  0.249976E+00
  0.386522E+01  0.564817E+00  0.240409E+00
  0.386790E+01  0.466496E+00  0.233582E+00
  0.387059E+01  0.353383E+00  0.227662E+00
  0.387327E+01  0.291217E+00  0.229208E+00
  0.387595E+01 -0.111865E+00  0.225755E+00
  0.387864E+01  0.520536E+00  0.225766E+00
  0.388132E+01  0.215399E+00  0.225855E+00
  0.388401E+01  0.311351E+00  0.221141E+00
  0.388669E+01  0.253079E+00  0.223707E+00
  0.388937E+01  0.137147E+00  0.223930E+00
  0.389206E+01  0.559776E+00  0.223377E+00
  0.389474E+01  0.400126E+00  0.224392E+00
  0.389743E+01  0.517720E+00  0.222817E+00
  0.390011E+01  0.201144E+00  0.221618E+00
  0.390279E+01  0.457093E+00  0.215670E+00
  0.390548E+01  0.481556E+00  0.216083E+00
  0.390816E+01  0.295996E+00  0.216095E+00
  0.391085E+01  0.600723E+00  0.212497E+00
  0.391353E+01  0.493830E+00  0.213064E+00
  0.391621E+01  0.392200E+00  0.212021E+00
  0.391890E+01  0.414437E+00  0.210323E+00
  0.392158E+01  0.598260E+00  0.208823E+00
  0.392426E+01  0.201824E+00  0.210847E+00
  0.392695E+01  0.768286E-01  0.205813E+00
  0.392963E+01  0.436700E+00  0.208769E+00
  0.393232E+01  0.615779E+00  0.208281E+00
  0.393500E+01  0.873702E+00  0.210281E+00
  0.393768E+01  0.239265E+00  0.208655E+00
  0.394037E+01  0.325548E+00  0.206748E+00
  0.394305E+01  0.199772E+00  0.205785E+00
  0.394574E+01  0.229748E+00  0.207987E+00
  0.394842E+01 -0.101312E+00  0.205870E+00
  0.395110E+01  0.324600E+00  0.206492E+00
  0.395379E+01  0.265427E+00  0.208177E+00
  0.395647E+01  0.117813E+00  0.211530E+00
  0.395916E+01  0.234305E+00  0.207098E+00
  0.396184E+01  0.218667E+00  0.208273E+00
  0.396452E+01  0.177858E+00  0.208083E+00
  0.396721E+01  0.365830E+00  0.208767E+00
  0.396989E+01  0.179509E+00  0.204527E+00
  0.397258E+01  0.195383E+00  0.204752E+00
  0.397526E+01  0.435389E+00  0.205946E+00
  0.397794E+01  0.407162E+00  0.206237E+00
  0.398063E+01  0.453413E+00  0.207021E+00
  0.398331E+01  0.373169E+00  0.206756E+00
  0.398600E+01  0.218577E+00  0.209695E+00
  0.398868E+01  0.490185E+00  0.207749E+00
  0.399136E+01  0.248444E+00  0.207594E+00
  0.399405E+01  0.447101E+00  0.208761E+00
  0.399673E+01  0.286883E+00  0.206740E+00
  0.399941E+01  0.622058E+00  0.211068E+00
  0.400210E+01  0.183607E-02  0.208601E+00
  0.400478E+01  0.540446E+00  0.206878E+00
  0.400747E+01  0.115358E+00  0.204904E+00
  0.401015E+01  0.529377E+00  0.210014E+00
  0.401283E+01  0.154563E-01  0.204963E+00
  0.401552E+01  0.151746E+00  0.205979E+00
  0.401820E+01  0.207336E+00  0.205308E+00
  0.402089E+01  0.164712E+00  0.205415E+00
  0.402357E+01  0.284919E+00  0.205788E+00
  0.402625E+01  0.194580E+00  0.207874E+00
  0.402894E+01  0.256149E+00  0.207317E+00
  0.403162E+01  0.446309E+00  0.205340E+00
  0.403431E+01 -0.593598E-01  0.206252E+00
  0.403699E+01  0.352066E+00  0.207465E+00
  0.403967E+01  0.714911E-01  0.208945E+00
  0.404236E+01 -0.100089E+00  0.205003E+00
  0.404504E+01  0.300786E+00  0.208905E+00
  0.404773E+01  0.343035E+00  0.206926E+00
  0.405041E+01  0.311571E+00  0.205123E+00
  0.405309E+01  0.208645E+00  0.205070E+00
  0.405578E+01  0.205951E+00  0.206952E+00
  0.405846E+01  0.253156E+00  0.205966E+00
  0.406115E+01  0.507844E+00  0.206642E+00
  0.406383E+01  0.169802E+00  0.207245E+00
  0.406651E+01  0.230020E+00  0.207131E+00
  0.406920E+01  0.202158E+00  0.206876E+00
  0.407188E+01  0.353258E-01  0.205074E+00
  0.407456E+01  0.390266E+00  0.206038E+00
  0.407725E+01 -0.764805E-01  0.205034E+00
  0.407993E+01  0.199359E+00  0.203301E+00
  0.408262E+01 -0.766779E-01  0.206437E+00
  0.408530E+01  0.333539E+00  0.206446E+00
  0.408798E+01  0.141995E+00  0.208040E+00
  0.409067E+01  0.143822E+00  0.208583E+00
  0.409335E+01  0.289043E+00  0.207594E+00
  0.409604E+01  0.174553E+00  0.205687E+00
  0.409872E+01  0.486293E+00  0.208593E+00
  0.410140E+01  0.140408E+00  0.207468E+00
  0.410409E+01  0.510822E+00  0.203546E+00
  0.410677E+01  0.240041E+00  0.203947E+00
  0.410946E+01  0.562427E+00  0.205208E+00
  0.411214E+01  0.907182E-01  0.202363E+00
  0.411482E+01  0.107042E+00  0.206686E+00
  0.411751E+01  0.361311E+00  0.205834E+00
  0.412019E+01  0.437521E-01  0.208191E+00
  0.412288E+01  0.432359E+00  0.203663E+00
  0.412556E+01  0.165486E+00  0.207380E+00
  0.412824E+01  0.133209E+00  0.206285E+00
  0.413093E+01  0.162718E+00  0.203308E+00
  0.413361E+01  0.186008E+00  0.207839E+00
  0.413630E+01  0.555129E-01  0.202777E+00
  0.413898E+01 -0.864010E-01  0.206126E+00
  0.414166E+01  0.331485E-01  0.191970E+00
  0.414435E+01  0.760863E-01  0.207444E+00
  0.414703E+01  0.310737E-01  0.203596E+00
  0.414971E+01  0.172894E-02  0.204720E+00
  0.415240E+01  0.298591E+00  0.205766E+00
  0.415508E+01  0.305031E+00  0.205578E+00
  0.415777E+01  0.299653E+00  0.202302E+00
  0.416045E+01  0.369152E+00  0.206089E+00
  0.416313E+01  0.438088E+00  0.205484E+00
  0.416582E+01  0.390387E+00  0.207145E+00
  0.416850E+01  0.176311E+00  0.203850E+00
  0.417119E+01  0.383891E+00  0.205258E+00
  0.417387E+01  0.269819E+00  0.205076E+00
  0.417655E+01  0.663468E+00  0.207842E+00
  0.417924E+01  0.443395E+00  0.204415E+00
  0.418192E+01  0.997274E-01  0.203556E+00
  0.418461E+01  0.269887E+00  0.207031E+00
  0.418729E+01  0.564745E+00  0.206684E+00
  0.418997E+01  0.226991E+00  0.203586E+00
  0.419266E+01  0.604626E+00  0.206980E+00
  0.419534E+01  0.312626E+00  0.205892E+00
  0.419803E+01  0.383560E+00  0.205629E+00
  0.420071E+01  0.404634E+00  0.205508E+00
  0.420339E+01  0.330290E+00  0.204800E+00
  0.420608E+01  0.494898E+00  0.205493E+00
  0.420876E+01  0.700193E+00  0.206101E+00
  0.421145E+01  0.334489E+00  0.202618E+00
  0.421413E+01  0.321979E+00  0.206660E+00
  0.421681E+01  0.176878E+00  0.206250E+00
  0.421950E+01  0.263269E+00  0.207790E+00
  0.422218E+01  0.512481E+00  0.201839E+00
  0.422486E+01  0.220103E+00  0.206142E+00
  0.422755E+01  0.321473E+00  0.206443E+00
  0.423023E+01  0.199425E+00  0.203561E+00
  0.423292E+01  0.137037E+00  0.203662E+00
  0.423560E+01  0.378969E+00  0.206184E+00
  0.423828E+01  0.592023E+00  0.206777E+00
  0.424097E+01  0.325491E-01  0.203973E+00
  0.424365E+01  0.322599E+00  0.205089E+00
  0.424634E+01  0.261589E+00  0.206303E+00
  0.424902E+01  0.210800E+00  0.205183E+00
  0.425170E+01  0.356908E+00  0.206734E+00
  0.425439E+01  0.397473E+00  0.205313E+00
  0.425707E+01  0.577673E+00  0.206612E+00
  0.425976E+01  0.307460E+00  0.207093E+00
  0.426244E+01  0.367038E+00  0.203182E+00
  0.426512E+01  0.347369E+00  0.203514E+00
  0.426781E+01  0.107340E+00  0.205811E+00
  0.427049E+01  0.426029E+00  0.205389E+00
  0.427318E+01  0.301315E+00  0.205649E+00
  0.427586E+01  0.512849E+00  0.203851E+00
  0.427854E+01  0.311207E+00  0.204664E+00
  0.428123E+01  0.220676E+00  0.205214E+00
  0.428391E+01  0.507727E+00  0.206365E+00
  0.428660E+01  0.456472E+00  0.205977E+00
  0.428928E+01  0.267879E+00  0.205263E+00
  0.429196E+01  0.437676E+00  0.204425E+00
  0.429465E+01  0.538542E+00  0.206624E+00
  0.429733E+01  0.374682E+00  0.205861E+00
  0.430002E+01  0.211492E+00  0.204871E+00
  0.430270E+01  0.402269E+00  0.204956E+00
  0.430538E+01  0.149698E+00  0.205909E+00
  0.430807E+01  0.349340E+00  0.204745E+00
  0.431075E+01  0.569310E+00  0.206276E+00
  0.431343E+01  0.330335E+00  0.203708E+00
  0.431612E+01  0.519640E+00  0.204725E+00
  0.431880E+01  0.422278E+00  0.205748E+00
  0.432149E+01  0.270936E+00  0.202952E+00
  0.432417E+01  0.518593E+00  0.203342E+00
  0.432685E+01  0.193423E+00  0.203905E+00
  0.432954E+01  0.235353E+00  0.201754E+00
  0.433222E+01  0.627004E+00  0.204951E+00
  0.433491E+01  0.332486E+00  0.203930E+00
  0.433759E+01  0.195562E+00  0.206249E+00
  0.434027E+01  0.383273E+00  0.208285E+00
  0.434296E+01  0.341000E+00  0.204542E+00
  0.434564E+01  0.523143E+00  0.204346E+00
  0.434833E+01  0.374726E+00  0.207476E+00
  0.435101E+01  0.411566E+00  0.204116E+00
  0.435369E+01  0.331488E+00  0.202868E+00
  0.435638E+01  0.146956E+00  0.204491E+00
  0.435906E+01  0.162681E+00  0.206420E+00
  0.436175E+01 -0.162058E-01  0.204149E+00
  0.436443E+01  0.322270E+00  0.202989E+00
  0.436711E+01  0.343516E+00  0.203885E+00
  0.436980E+01  0.320689E+00  0.204243E+00
  0.437248E+01  0.296678E+00  0.204520E+00
  0.437517E+01  0.535975E+00  0.208304E+00
  0.437785E+01  0.381399E+00  0.205991E+00
  0.438053E+01  0.102240E+00  0.201451E+00
  0.438322E+01  0.291413E+00  0.205339E+00
  0.438590E+01  0.341798E+00  0.204147E+00
  0.438858E+01  0.566298E-01  0.203839E+00
  0.439127E+01  0.366651E+00  0.204927E+00
  0.439395E+01  0.257974E+00  0.205329E+00
  0.439664E+01  0.537050E+00  0.206899E+00
  0.439932E+01  0.694142E+00  0.204094E+00
  0.440200E+01 -0.380065E-02  0.202327E+00
  0.440469E+01  0.365799E+00  0.204809E+00
  0.440737E+01  0.451987E+00  0.203887E+00
  0.441006E+01  0.303196E+00  0.205044E+00
  0.441274E+01  0.130903E+00  0.207725E+00
  0.441542E+01  0.278715E+00  0.204850E+00
  0.441811E+01  0.104757E+00  0.204295E+00
  0.442079E+01  0.276908E+00  0.206037E+00
  0.442348E+01  0.463448E+00  0.204391E+00
  0.442616E+01  0.121620E+00  0.202326E+00
  0.442884E+01  0.213968E+00  0.204603E+00
  0.443153E+01  0.264882E+00  0.207064E+00
  0.443421E+01  0.257996E-01  0.204248E+00
  0.443690E+01  0.369084E+00  0.203195E+00
  0.443958E+01  0.870651E+00  0.204270E+00
  0.444226E+01  0.277768E+00  0.205012E+00
  0.444495E+01  0.300614E+00  0.207225E+00
  0.444763E+01  0.201369E+00  0.205714E+00
  0.445032E+01  0.567874E-01  0.205133E+00
  0.445300E+01  0.407454E+00  0.203381E+00
  0.445568E+01  0.371632E+00  0.203935E+00
  0.445837E+01  0.328410E+00  0.205130E+00
  0.446105E+01  0.516022E+00  0.205547E+00
  0.446373E+01  0.409488E+00  0.202903E+00
  0.446642E+01  0.271910E+00  0.204492E+00
  0.446910E+01  0.340649E+00  0.203405E+00
  0.447179E+01  0.510854E+00  0.207958E+00
  0.447447E+01 -0.289400E-01  0.203810E+00
  0.447715E+01  0.438482E+00  0.204400E+00
  0.447984E+01  0.340002E+00  0.206614E+00
  0.448252E+01  0.246741E+00  0.207062E+00
  0.448521E+01  0.167778E+00  0.206722E+00
  0.448789E+01  0.101525E+00  0.207072E+00
  0.449057E+01  0.662989E+00  0.206575E+00
  0.449326E+01  0.176362E+00  0.204065E+00
  0.449594E+01  0.167183E+00  0.206775E+00
  0.449863E+01  0.640077E+00  0.205522E+00
  0.450131E+01  0.301256E+00  0.205618E+00
  0.450399E+01  0.452494E+00  0.204514E+00
  0.450668E+01  0.260751E+00  0.205141E+00
  0.450936E+01  0.220599E+00  0.205922E+00
  0.451205E+01  0.376987E+00  0.203876E+00
  0.451473E+01  0.500600E+00  0.206385E+00
  0.451741E+01  0.634863E-01  0.206355E+00
  0.452010E+01  0.703380E-01  0.201639E+00
  0.452278E+01  0.609644E+00  0.204854E+00
  0.452547E+01  0.447332E+00  0.204706E+00
  0.452815E+01  0.192792E+00  0.206279E+00
  0.453083E+01  0.184001E+00  0.204427E+00
  0.453352E+01  0.445498E+00  0.205809E+00
  0.453620E+01  0.298271E+00  0.203683E+00
  0.453888E+01  0.480035E+00  0.204561E+00
  0.454157E+01  0.313824E+00  0.206805E+00
  0.454425E+01  0.174188E+00  0.205612E+00
  0.454694E+01  0.439040E+00  0.206144E+00
  0.454962E+01  0.498282E-01  0.206916E+00
  0.455230E+01  0.209432E+00  0.205317E+00
  0.455499E+01  0.200440E+00  0.206634E+00
  0.455767E+01  0.259845E+00  0.204946E+00
  0.456036E+01  0.326398E+00  0.209411E+00
  0.456304E+01  0.582861E-01  0.206124E+00
  0.456572E+01  0.333067E+00  0.205415E+00
  0.456841E+01  0.650270E+00  0.207161E+00
  0.457109E+01  0.175262E+00  0.204996E+00
  0.457378E+01  0.355314E+00  0.202574E+00
  0.457646E+01  0.381422E+00  0.202898E+00
  0.457914E+01  0.363271E+00  0.204243E+00
  0.458183E+01  0.328914E+00  0.203411E+00
  0.458451E+01  0.545606E+00  0.206064E+00
  0.458720E+01  0.579607E+00  0.202104E+00
  0.458988E+01  0.553503E+00  0.207372E+00
  0.459256E+01  0.267579E+00  0.202559E+00
  0.459525E+01  0.417295E+00  0.206485E+00
  0.459793E+01  0.138208E+00  0.203832E+00
  0.460062E+01 -0.101101E+00  0.202347E+00
  0.460330E+01  0.439844E+00  0.205850E+00
  0.460598E+01  0.204275E+00  0.202930E+00
  0.460867E+01  0.468382E+00  0.205209E+00
  0.461135E+01  0.234703E+00  0.205209E+00
  0.461403E+01  0.392445E+00  0.203688E+00
  0.461672E+01  0.391090E+00  0.206990E+00
  0.461940E+01  0.241478E+00  0.206866E+00
  0.462209E+01  0.211578E+00  0.202962E+00
  0.462477E+01  0.257704E+00  0.204086E+00
  0.462745E+01  0.706040E-01  0.201950E+00
  0.463014E+01 -0.127752E-01  0.201949E+00
  0.463282E+01  0.174568E+00  0.205951E+00
  0.463551E+01  0.439403E+00  0.204321E+00
  0.463819E+01  0.387620E+00  0.204966E+00
  0.464087E+01  0.708882E-01  0.207925E+00
  0.464356E+01  0.286168E+00  0.207126E+00
  0.464624E+01  0.341770E+00  0.205530E+00
  0.464893E+01  0.177088E-01  0.202302E+00
  0.465161E+01  0.330658E+00  0.204932E+00
  0.465429E+01  0.533525E+00  0.206858E+00
  0.465698E+01  0.205185E+00  0.206830E+00
  0.465966E+01  0.308308E+00  0.205245E+00
  0.466235E+01  0.280920E+00  0.206872E+00
  0.466503E+01  0.288954E+00  0.206964E+00
  0.466771E+01  0.370146E-01  0.205094E+00
  0.467040E+01  0.344830E+00  0.204611E+00
  0.467308E+01  0.354809E+00  0.207528E+00
  0.467577E+01  0.258138E+00  0.203706E+00
  0.467845E+01  0.179159E+00  0.207278E+00
  0.468113E+01  0.268789E+00  0.205273E+00
  0.468382E+01  0.411057E+00  0.206863E+00
  0.468650E+01  0.167694E+00  0.205274E+00
  0.468918E+01  0.181640E+00  0.208375E+00
  0.469187E+01  0.100864E+00  0.208311E+00
  0.469455E+01  0.575848E+00  0.208465E+00
  0.469724E+01  0.568344E+00  0.204756E+00
  0.469992E+01  0.655069E+00  0.206834E+00
  0.470260E+01  0.378056E+00  0.203215E+00
  0.470529E+01  0.234621E+00  0.206264E+00
  0.470797E+01  0.511730E+00  0.206747E+00
  0.471066E+01  0.136659E+00  0.205250E+00
  0.471334E+01  0.293165E+00  0.206098E+00
  0.471602E+01  0.367258E+00  0.206006E+00
  0.471871E+01  0.686594E+00  0.205469E+00
  0.472139E+01  0.366800E+00  0.203980E+00
  0.472408E+01  0.249517E+00  0.207740E+00
  0.472676E+01  0.108270E+00  0.204285E+00
  0.472944E+01  0.202665E+00  0.205534E+00
  0.473213E+01  0.235023E+00  0.205518E+00
  0.473481E+01  0.305843E+00  0.206052E+00
  0.473750E+01  0.402794E+00  0.205110E+00
  0.474018E+01  0.538593E+00  0.205050E+00
  0.474286E+01  0.438993E+00  0.205824E+00
  0.474555E+01  0.376362E+00  0.206722E+00
  0.474823E+01  0.442266E+00  0.204898E+00
  0.475092E+01  0.357856E+00  0.203918E+00
  0.475360E+01  0.400313E+00  0.207453E+00
  0.475628E+01  0.188025E+00  0.204531E+00
  0.475897E+01  0.239985E+00  0.206873E+00
  0.476165E+01  0.508249E+00  0.203904E+00
  0.476433E+01  0.440728E+00  0.210080E+00
  0.476702E+01  0.628892E+00  0.205324E+00
  0.476970E+01  0.323256E+00  0.204559E+00
  0.477239E+01  0.187276E+00  0.206004E+00
  0.477507E+01 -0.110816E-01  0.208410E+00
  0.477775E+01  0.220571E+00  0.206908E+00
  0.478044E+01  0.404471E+00  0.205269E+00
  0.478312E+01  0.266871E+00  0.205700E+00
  0.478581E+01  0.359857E+00  0.207773E+00
  0.478849E+01  0.497161E+00  0.206907E+00
  0.479117E+01  0.178105E+00  0.209043E+00
  0.479386E+01  0.648000E+00  0.205812E+00
  0.479654E+01  0.473803E+00  0.208041E+00
  0.479923E+01  0.312869E+00  0.203803E+00
  0.480191E+01  0.393120E+00  0.206801E+00
  0.480459E+01  0.104507E+00  0.205598E+00
  0.480728E+01  0.328440E+00  0.205631E+00
  0.480996E+01  0.272030E+00  0.204127E+00
  0.481265E+01  0.345337E+00  0.204263E+00
  0.481533E+01  0.228452E+00  0.204121E+00
  0.481801E+01  0.465318E+00  0.208025E+00
  0.482070E+01  0.180342E+00  0.205162E+00
  0.482338E+01  0.144904E+00  0.207448E+00
  0.482607E+01  0.577777E+00  0.207695E+00
  0.482875E+01  0.253199E+00  0.205476E+00
  0.483143E+01  0.338441E+00  0.206051E+00
  0.483412E+01  0.168487E+00  0.206937E+00
  0.483680E+01  0.781005E-02  0.205022E+00
  0.483948E+01  0.264841E+00  0.203516E+00
  0.484217E+01  0.463672E+00  0.207201E+00
  0.484485E+01  0.196808E+00  0.205796E+00
  0.484754E+01  0.161411E+00  0.205080E+00
  0.485022E+01  0.183941E+00  0.204011E+00
  0.485290E+01  0.488152E+00  0.203166E+00
  0.485559E+01  0.234460E+00  0.205580E+00
  0.485827E+01  0.999270E-01  0.204957E+00
  0.486096E+01  0.240706E-01  0.205608E+00
  0.486364E+01  0.290652E+00  0.203912E+00
  0.486632E+01 -0.278912E-03  0.203726E+00
  0.486901E+01  0.652032E+00  0.207746E+00
  0.487169E+01  0.683011E-01  0.204614E+00
  0.487438E+01  0.324249E+00  0.207873E+00
  0.487706E+01  0.438332E+00  0.207430E+00
  0.487974E+01  0.522197E+00  0.209020E+00
  0.488243E+01 -0.201500E-01  0.202631E+00
  0.488511E+01  0.564111E+00  0.203080E+00
  0.488780E+01  0.227100E+00  0.207044E+00
  0.489048E+01  0.356425E+00  0.206758E+00
  0.489316E+01  0.568862E+00  0.207589E+00
  0.489585E+01  0.126055E+00  0.208059E+00
  0.489853E+01  0.563981E+00  0.209672E+00
  0.490122E+01  0.491570E+00  0.206613E+00
  0.490390E+01  0.516956E+00  0.209798E+00
  0.490658E+01  0.408008E+00  0.205072E+00
  0.490927E+01  0.896740E-01  0.206956E+00
  0.491195E+01  0.245385E+00  0.209096E+00
  0.491464E+01  0.485583E+00  0.208292E+00
  0.491732E+01  0.205150E+00  0.206299E+00
  0.492000E+01  0.259668E+00  0.205285E+00
  0.492269E+01  0.464563E+00  0.205069E+00
  0.492537E+01  0.234085E+00  0.206161E+00
  0.492805E+01  0.585294E+00  0.205736E+00
  0.493074E+01  0.486735E+00  0.206345E+00
  0.493342E+01  0.483517E+00  0.207337E+00
  0.493611E+01  0.268148E+00  0.207079E+00
  0.493879E+01  0.193093E-02  0.206662E+00
  0.494147E+01  0.885204E-01  0.204936E+00
  0.494416E+01  0.590830E+00  0.208615E+00
  0.494684E+01  0.207993E+00  0.206859E+00
  0.494953E+01  0.361437E+00  0.208057E+00
  0.495221E+01  0.498240E+00  0.209325E+00
  0.495489E+01  0.328769E+00  0.206120E+00
  0.495758E+01  0.497903E+00  0.207308E+00
  0.496026E+01 -0.469162E-01  0.203528E+00
  0.496295E+01  0.205719E+00  0.211185E+00
  0.496563E+01  0.364981E+00  0.206430E+00
  0.496831E+01  0.546155E+00  0.209824E+00
  0.497100E+01  0.260887E+00  0.207290E+00
  0.497368E+01  0.592423E+00  0.205570E+00
  0.497637E+01  0.210203E+00  0.206907E+00
  0.497905E+01  0.216921E+00  0.206960E+00
  0.498173E+01  0.594545E+00  0.209549E+00
  0.498442E+01  0.402509E+00  0.208849E+00
  0.498710E+01  0.385030E+00  0.207611E+00
  0.498979E+01  0.408558E+00  0.208964E+00
  0.499247E+01  0.137759E+00  0.209207E+00
  0.499515E+01  0.394171E+00  0.208715E+00
  0.499784E+01  0.487174E+00  0.207240E+00
  0.500052E+01  0.578149E-01  0.204156E+00
  0.500320E+01  0.615866E+00  0.205663E+00
  0.500589E+01  0.302172E+00  0.206079E+00
  0.500857E+01  0.153712E+00  0.207022E+00
  0.501126E+01  0.296303E+00  0.206162E+00
  0.501394E+01 -0.369244E-01  0.206554E+00
  0.501662E+01  0.240935E+00  0.205238E+00
  0.501931E+01  0.286505E+00  0.207816E+00
  0.502199E+01  0.179328E+00  0.206421E+00
  0.502468E+01 -0.364237E-01  0.209703E+00
  0.502736E+01  0.198833E+00  0.206431E+00
  0.503004E+01  0.225909E+00  0.207961E+00
  0.503273E+01  0.195438E+00  0.206710E+00
  0.503541E+01  0.532767E+00  0.205092E+00
  0.503810E+01  0.187367E+00  0.207875E+00
  0.504078E+01  0.173544E+00  0.206633E+00
  0.504346E+01  0.210884E+00  0.206720E+00
  0.504615E+01  0.333492E+00  0.206015E+00
  0.504883E+01  0.255015E+00  0.210035E+00
  0.505152E+01  0.333355E+00  0.210086E+00
  0.505420E+01  0.538477E+00  0.207355E+00
  0.505688E+01  0.172104E+00  0.205649E+00
  0.505957E+01  0.374818E+00  0.212979E+00
  0.506225E+01  0.517783E+00  0.209533E+00
  0.506494E+01  0.451340E+00  0.207108E+00
  0.506762E+01  0.629477E-01  0.210660E+00
  0.507030E+01  0.468076E+00  0.208649E+00
  0.507299E+01  0.407295E+00  0.208200E+00
  0.507567E+01 -0.846184E-01  0.205629E+00
  0.507835E+01  0.166142E+00  0.209256E+00
  0.508104E+01  0.352783E+00  0.209228E+00
  0.508372E+01  0.296488E+00  0.207388E+00
  0.508641E+01  0.689215E-01  0.208511E+00
  0.508909E+01  0.438879E+00  0.208344E+00
  0.509177E+01  0.236798E+00  0.211538E+00
  0.509446E+01  0.317908E+00  0.207711E+00
  0.509714E+01  0.417517E+00  0.207027E+00
  0.509983E+01  0.354548E+00  0.208446E+00
  0.510251E+01  0.579853E+00  0.209944E+00
  0.510519E+01  0.253652E+00  0.209787E+00
  0.510788E+01  0.223685E-01  0.206776E+00
  0.511056E+01  0.322605E+00  0.210430E+00
  0.511325E+01  0.164573E+00  0.208039E+00
  0.511593E+01  0.201553E+00  0.205280E+00
  0.511861E+01  0.144576E+00  0.210160E+00
  0.512130E+01  0.201130E+00  0.209671E+00
  0.512398E+01  0.342476E-01  0.210131E+00
  0.512667E+01  0.156575E+00  0.208571E+00
  0.512935E+01  0.155717E+00  0.207378E+00
  0.513203E+01  0.102783E+00  0.214063E+00
  0.513472E+01  0.111588E+00  0.211971E+00
  0.513740E+01  0.323144E+00  0.211352E+00
  0.514009E+01  0.293566E+00  0.208622E+00
  0.514277E+01  0.188749E+00  0.207087E+00
  0.514545E+01  0.521166E-01  0.208849E+00
  0.514814E+01  0.459318E+00  0.209850E+00
  0.515082E+01  0.187679E+00  0.208355E+00
  0.515350E+01  0.441111E+00  0.208685E+00
  0.515619E+01  0.207806E+00  0.242300E+00
  0.515887E+01  0.783200E+00  0.261071E+00
  0.516156E+01  0.882332E-01  0.282074E+00
  0.516424E+01  0.116179E+00  0.297802E+00
  0.516692E+01  0.385295E+00  0.311462E+00
  0.516961E+01  0.538340E+00  0.329849E+00
  0.517229E+01  0.416540E+00  0.350084E+00
  0.517498E+01  0.201629E+00  0.367977E+00
  0.517766E+01  0.170044E+00  0.384201E+00
  0.518034E+01  0.989511E-01  0.265242E+00
  0.518303E+01  0.149121E+00  0.256052E+00
  0.518571E+01  0.382772E+00  0.244409E+00
  0.518840E+01  0.415573E+00  0.232422E+00
  0.519108E+01  0.989508E-01  0.230540E+00
  0.519376E+01  0.665527E+00  0.232727E+00
  0.519645E+01  0.349448E+00  0.226364E+00
  0.519913E+01  0.209734E+00  0.231201E+00
  0.520182E+01  0.244327E+00  0.226796E+00
  0.520450E+01  0.252242E+00  0.225275E+00
  0.520718E+01  0.335891E+00  0.221925E+00
  0.520987E+01  0.388366E+00  0.220023E+00
  0.521255E+01  0.186619E+00  0.215996E+00
  0.521524E+01  0.237510E+00  0.218685E+00
  0.521792E+01  0.201875E+00  0.215176E+00
  0.522060E+01  0.138247E+00  0.210544E+00
  0.522329E+01  0.265306E+00  0.211344E+00
  0.522597E+01  0.334165E+00  0.211479E+00
  0.522865E+01 -0.103374E+00  0.204261E+00
  0.523134E+01  0.286825E+00  0.210525E+00
  0.523402E+01  0.139184E+00  0.208369E+00
  0.523671E+01  0.325801E+00  0.209566E+00
  0.523939E+01  0.290748E+00  0.205570E+00
  0.524207E+01  0.148036E+00  0.210490E+00
  0.524476E+01  0.184620E+00  0.208044E+00
  0.524744E+01  0.327770E+00  0.208598E+00
  0.525013E+01  0.436292E+00  0.207201E+00
  0.525281E+01  0.499434E+00  0.207542E+00
  0.525549E+01  0.239737E-01  0.208704E+00
  0.525818E+01  0.354919E+00  0.211059E+00
  0.526086E+01  0.492062E+00  0.207778E+00
  0.526355E+01  0.285020E+00  0.209592E+00
  0.526623E+01  0.918044E-01  0.210834E+00
  0.526891E+01  0.272309E+00  0.208656E+00
  0.527160E+01  0.380905E+00  0.207088E+00
  0.527428E+01  0.567106E-01  0.209033E+00
  0.527697E+01  0.134529E+00  0.207876E+00
  0.527965E+01  0.286700E+00  0.207342E+00
  0.528233E+01  0.218303E+00  0.208779E+00
  0.528502E+01  0.167649E+00  0.213846E+00
  0.528770E+01  0.134583E+00  0.210498E+00
  0.529039E+01  0.223866E+00  0.206538E+00
  0.529307E+01  0.367003E+00  0.208484E+00
  0.529575E+01  0.282405E+00  0.205756E+00
  0.529844E+01  0.280289E+00  0.210282E+00
  0.530112E+01  0.228768E+00  0.210022E+00
  0.530380E+01  0.426386E+00  0.210615E+00
  0.530649E+01  0.387759E+00  0.209670E+00
  0.530917E+01  0.249670E+00  0.208299E+00
  0.531186E+01  0.352994E+00  0.207739E+00
  0.531454E+01  0.286683E+00  0.209884E+00
  0.531722E+01  0.404199E+00  0.204119E+00
  0.531991E+01  0.392323E+00  0.209699E+00
  0.532259E+01  0.422532E+00  0.208082E+00
  0.532528E+01  0.427106E+00  0.206523E+00
  0.532796E+01  0.485934E+00  0.210399E+00
  0.533064E+01  0.517235E+00  0.206707E+00
  0.533333E+01  0.214001E+00  0.210714E+00
  0.533601E+01  0.156050E+00  0.208445E+00
  0.533870E+01  0.317935E+00  0.210893E+00
  0.534138E+01  0.115447E+00  0.209181E+00
  0.534406E+01  0.130423E+00  0.210158E+00
  0.534675E+01  0.160225E-01  0.208900E+00
  0.534943E+01  0.259156E+00  0.210978E+00
  0.535212E+01  0.854828E-01  0.209334E+00
  0.535480E+01  0.199911E+00  0.206496E+00
  0.535748E+01  0.907059E-01  0.206008E+00
  0.536017E+01  0.323707E+00  0.208088E+00
  0.536285E+01  0.169207E+00  0.210031E+00
  0.536554E+01  0.331042E+00  0.206438E+00
  0.536822E+01 -0.551381E-02  0.210300E+00
  0.537090E+01  0.935776E-01  0.207661E+00
  0.537359E+01  0.125030E+00  0.208704E+00
  0.537627E+01  0.213236E+00  0.208107E+00
  0.537895E+01  0.246513E+00  0.212644E+00
  0.538164E+01  0.263153E+00  0.213110E+00
  0.538432E+01  0.128898E+00  0.211573E+00
  0.538701E+01  0.319571E-01  0.209779E+00
  0.538969E+01  0.281291E+00  0.208907E+00
  0.539237E+01  0.694751E+00  0.248884E+00
  0.539506E+01  0.391019E+00  0.263939E+00
  0.539774E+01  0.370584E+00  0.281535E+00
  0.540043E+01  0.130651E+00  0.240263E+00
  0.540311E+01  0.444073E+00  0.230616E+00
  0.540579E+01  0.108684E+00  0.222095E+00
  0.540848E+01  0.502462E+00  0.222540E+00
  0.541116E+01 -0.873496E-01  0.218727E+00
  0.541385E+01  0.419428E+00  0.217257E+00
  0.541653E+01  0.153944E+00  0.216720E+00
  0.541921E+01  0.148117E+00  0.215540E+00
  0.542190E+01  0.234387E+00  0.214174E+00
  0.542458E+01  0.126061E+00  0.215532E+00
  0.542727E+01  0.356282E+00  0.217813E+00
  0.542995E+01  0.197616E+00  0.211863E+00
  0.543263E+01  0.274794E+00  0.215671E+00
  0.543532E+01  0.111650E+00  0.213277E+00
  0.543800E+01  0.403658E-01  0.213511E+00
  0.544069E+01  0.575694E-01  0.213274E+00
  0.544337E+01  0.296552E-01  0.211534E+00
  0.544605E+01  0.188152E+00  0.208430E+00
  0.544874E+01  0.265983E+00  0.205519E+00
  0.545142E+01  0.132639E+00  0.209618E+00
  0.545411E+01  0.224053E+00  0.212078E+00
  0.545679E+01  0.946067E-01  0.211743E+00
  0.545947E+01 -0.697720E-02  0.208546E+00
  0.546216E+01 -0.104702E+00  0.210263E+00
  0.546484E+01  0.456341E+00  0.210491E+00
  0.546752E+01  0.248165E+00  0.210958E+00
  0.547021E+01  0.281831E+00  0.209207E+00
  0.547289E+01  0.386232E+00  0.209258E+00
  0.547558E+01  0.243656E+00  0.210653E+00
  0.547826E+01  0.130138E+00  0.209328E+00
  0.548094E+01  0.448298E+00  0.211877E+00
  0.548363E+01  0.257267E+00  0.211113E+00
  0.548631E+01  0.169140E+00  0.209844E+00
  0.548900E+01  0.222056E+00  0.211136E+00
  0.549168E+01 -0.678992E-01  0.207406E+00
  0.549436E+01  0.738261E+00  0.212516E+00
  0.549705E+01  0.109237E+00  0.209345E+00
  0.549973E+01  0.122755E+00  0.210045E+00
  0.550242E+01  0.273264E+00  0.210926E+00
  0.550510E+01  0.119689E+00  0.211592E+00
  0.550778E+01 -0.620987E-01  0.211066E+00
  0.551047E+01  0.203493E+00  0.212846E+00
  0.551315E+01  0.116551E+00  0.209769E+00
  0.551584E+01  0.293878E+00  0.210353E+00
  0.551852E+01  0.116210E+00  0.210441E+00
  0.552120E+01  0.155991E+00  0.209090E+00
  0.552389E+01  0.437474E+00  0.209753E+00
  0.552657E+01  0.324193E+00  0.206794E+00
  0.552926E+01  0.530193E-01  0.205938E+00
  0.553194E+01  0.223300E+00  0.209721E+00
  0.553462E+01  0.230846E+00  0.210643E+00
  0.553731E+01  0.418574E-01  0.208958E+00
  0.553999E+01  0.264366E+00  0.212527E+00
  0.554267E+01  0.901443E-01  0.208904E+00
  0.554536E+01  0.151729E+00  0.211180E+00
  0.554804E+01 -0.740685E-03  0.211957E+00
  0.555073E+01  0.303467E+00  0.208666E+00
  0.555341E+01  0.458243E+00  0.208118E+00
  0.555609E+01  0.159870E+00  0.211180E+00
  0.555878E+01  0.147089E+00  0.207990E+00
  0.556146E+01 -0.421436E-01  0.209353E+00
  0.556415E+01  0.146401E+00  0.209942E+00
  0.556683E+01  0.104511E+00  0.209518E+00
  0.556951E+01  0.148070E+00  0.209503E+00
  0.557220E+01  0.124437E+00  0.211072E+00
  0.557488E+01  0.182513E+00  0.210135E+00
  0.557757E+01 -0.145340E-01  0.211612E+00
  0.558025E+01 -0.216790E-02  0.209744E+00
  0.558293E+01  0.146366E+00  0.212901E+00
  0.558562E+01  0.446159E+00  0.212577E+00
  0.558830E+01  0.133203E+00  0.211180E+00
  0.559099E+01 -0.143941E+00  0.206639E+00
  0.559367E+01  0.279268E+00  0.210546E+00
  0.559635E+01  0.377318E+00  0.210524E+00
  0.559904E+01  0.169235E+00  0.209945E+00
  0.560172E+01  0.394268E-01  0.210564E+00
  0.560441E+01  0.156856E+00  0.211363E+00
  0.560709E+01 -0.283010E+00  0.210463E+00
  0.560977E+01  0.246584E+00  0.211942E+00
  0.561246E+01  0.180178E+00  0.208304E+00
  0.561514E+01  0.599977E-01  0.212490E+00
  0.561782E+01  0.942117E-01  0.211293E+00
  0.562051E+01  0.251416E+00  0.213475E+00
  0.562319E+01  0.148410E+00  0.211888E+00
  0.562588E+01  0.259433E+00  0.210007E+00
  0.562856E+01  0.288979E+00  0.210498E+00
  0.563124E+01  0.405133E+00  0.210991E+00
  0.563393E+01  0.315952E+00  0.208379E+00
  0.563661E+01 -0.218703E+00  0.212774E+00
  0.563930E+01  0.157346E+00  0.214041E+00
  0.564198E+01  0.199942E+00  0.209775E+00
  0.564466E+01  0.912497E-01  0.208944E+00
  0.564735E+01  0.239033E-01  0.211035E+00
  0.565003E+01  0.104578E+00  0.213667E+00
  0.565272E+01  0.153035E+00  0.210045E+00
  0.565540E+01  0.202820E+00  0.211128E+00
  0.565808E+01 -0.396724E-01  0.211371E+00
  0.566077E+01  0.314426E+00  0.209185E+00
  0.566345E+01  0.193162E-01  0.206381E+00
  0.566614E+01  0.231024E-02  0.208649E+00
  0.566882E+01  0.526756E+00  0.211522E+00
  0.567150E+01  0.563421E+00  0.212918E+00
  0.567419E+01  0.229076E+00  0.212159E+00
  0.567687E+01  0.230859E+00  0.211197E+00
  0.567956E+01  0.151080E+00  0.214559E+00
  0.568224E+01  0.291630E+00  0.213335E+00
  0.568492E+01  0.519542E+00  0.214558E+00
  0.568761E+01  0.443653E-01  0.210444E+00
  0.569029E+01  0.184967E+00  0.213499E+00
  0.569297E+01  0.677399E-01  0.211005E+00
  0.569566E+01  0.192969E+00  0.210273E+00
  0.569834E+01  0.289555E+00  0.212470E+00
  0.570103E+01  0.461356E+00  0.214825E+00
  0.570371E+01  0.912150E-02  0.212877E+00
  0.570639E+01 -0.836681E-01  0.214254E+00
  0.570908E+01 -0.275862E+00  0.212188E+00
  0.571176E+01  0.160162E+00  0.213615E+00
  0.571445E+01  0.128234E+00  0.213863E+00
  0.571713E+01  0.184541E+00  0.210026E+00
  0.571981E+01 -0.133643E-01  0.211225E+00
  0.572250E+01  0.556128E-01  0.211228E+00
  0.572518E+01  0.178447E+00  0.210938E+00
  0.572787E+01  0.411349E+00  0.216828E+00
  0.573055E+01  0.100465E+00  0.213594E+00
  0.573323E+01  0.355387E+00  0.212807E+00
  0.573592E+01  0.233537E+00  0.213189E+00
  0.573860E+01  0.983523E-01  0.212823E+00
  0.574129E+01  0.315351E+00  0.212469E+00
  0.574397E+01  0.283053E+00  0.211528E+00
  0.574665E+01  0.281823E+00  0.209455E+00
  0.574934E+01  0.289069E-01  0.211445E+00
  0.575202E+01  0.180416E+00  0.212545E+00
  0.575471E+01  0.289225E+00  0.214508E+00
  0.575739E+01  0.836501E-01  0.211490E+00
  0.576007E+01 -0.422221E-01  0.213534E+00
  0.576276E+01  0.276263E+00  0.212381E+00
  0.576544E+01  0.307475E+00  0.209985E+00
  0.576812E+01  0.910407E-01  0.214883E+00
  0.577081E+01  0.956876E-01  0.212045E+00
  0.577349E+01  0.118873E-01  0.216055E+00
  0.577618E+01  0.156187E+00  0.209592E+00
  0.577886E+01  0.556439E-01  0.214100E+00
  0.578154E+01  0.403768E+00  0.215699E+00
  0.578423E+01  0.161373E+00  0.215187E+00
  0.578691E+01  0.326020E-01  0.208319E+00
  0.578960E+01  0.149350E-01  0.213791E+00
  0.579228E+01 -0.231087E-01  0.213163E+00
  0.579496E+01  0.369873E+00  0.211606E+00
  0.579765E+01  0.161613E+00  0.215085E+00
  0.580033E+01  0.360624E+00  0.212854E+00
  0.580302E+01 -0.208295E+00  0.211227E+00
  0.580570E+01  0.107587E+00  0.213992E+00
  0.580838E+01  0.198078E-01  0.215283E+00
  0.581107E+01 -0.550742E-04  0.212991E+00
  0.581375E+01  0.350142E+00  0.213296E+00
  0.581644E+01  0.311352E+00  0.213700E+00
  0.581912E+01  0.537242E-01  0.210759E+00
  0.582180E+01  0.167511E+00  0.213700E+00
  0.582449E+01  0.173202E-01  0.218125E+00
  0.582717E+01  0.347948E-01  0.213925E+00
  0.582986E+01 -0.529610E-01  0.215366E+00
  0.583254E+01 -0.541316E-01  0.212741E+00
  0.583522E+01  0.419452E+00  0.211736E+00
  0.583791E+01 -0.838645E-03  0.214012E+00
  0.584059E+01  0.264918E+00  0.213042E+00
  0.584327E+01 -0.152863E+00  0.213029E+00
  0.584596E+01  0.291236E+00  0.214249E+00
  0.584864E+01  0.205594E+00  0.215420E+00
  0.585133E+01  0.218255E+00  0.215338E+00
  0.585401E+01 -0.176879E+00  0.215729E+00
  0.585669E+01  0.655917E-01  0.215430E+00
  0.585938E+01 -0.912046E-01  0.214907E+00
  0.586206E+01  0.171721E+00  0.212348E+00
  0.586475E+01  0.318854E+00  0.215042E+00
  0.586743E+01 -0.974123E-01  0.213036E+00
  0.587011E+01  0.476207E+00  0.214513E+00
  0.587280E+01 -0.282759E+00  0.213385E+00
  0.587548E+01  0.323961E+00  0.215393E+00
  0.587817E+01  0.579076E-01  0.215889E+00
  0.588085E+01  0.216824E+00  0.215303E+00
  0.588353E+01  0.314060E+00  0.217189E+00
  0.588622E+01  0.350470E-01  0.214292E+00
  0.588890E+01 -0.428965E-01  0.211064E+00
  0.589159E+01 -0.684573E+00  0.215140E+00
  0.589427E+01  0.173543E+00  0.212564E+00
  0.589695E+01 -0.331482E+00  0.212310E+00
  0.589964E+01 -0.266921E-01  0.216953E+00
  0.590232E+01  0.336913E-01  0.216973E+00
  0.590501E+01  0.183802E+00  0.215360E+00
  0.590769E+01  0.272031E+00  0.215327E+00
  0.591037E+01  0.849458E-02  0.251266E+00
  0.591306E+01  0.103463E+00  0.277845E+00
  0.591574E+01 -0.219976E+00  0.299327E+00
  0.591842E+01 -0.606782E-01  0.246804E+00
  0.592111E+01 -0.123340E+00  0.238934E+00
  0.592379E+01 -0.431434E-01  0.228677E+00
  0.592648E+01 -0.320715E+00  0.222495E+00
  0.592916E+01  0.102389E+00  0.220670E+00
  0.593184E+01 -0.225806E-02  0.223851E+00
  0.593453E+01  0.466148E+00  0.224081E+00
  0.593721E+01 -0.933383E-01  0.222617E+00
  0.593990E+01  0.210205E+00  0.221907E+00
  0.594258E+01  0.403292E+00  0.223314E+00
  0.594526E+01  0.324328E-03  0.214427E+00
  0.594795E+01  0.207620E+00  0.222094E+00
  0.595063E+01  0.220802E+00  0.220621E+00
  0.595332E+01  0.174537E+00  0.218356E+00
  0.595600E+01 -0.217820E+00  0.216614E+00
  0.595868E+01  0.826497E-01  0.219896E+00
  0.596137E+01  0.249171E+00  0.254564E+00
  0.596405E+01 -0.159214E+00  0.269429E+00
  0.596674E+01  0.906627E-01  0.301528E+00
  0.596942E+01 -0.368259E+00  0.246310E+00
  0.597210E+01 -0.130097E+00  0.234992E+00
  0.597479E+01  0.150291E+00  0.232045E+00
  0.597747E+01  0.285717E+00  0.224815E+00
  0.598016E+01  0.345180E-01  0.224690E+00
  0.598284E+01  0.973341E-01  0.223249E+00
  0.598552E+01 -0.327000E-02  0.223010E+00
  0.598821E+01  0.334437E+00  0.220823E+00
  0.599089E+01  0.150609E+00  0.220666E+00
  0.599357E+01 -0.118818E+00  0.223698E+00
  0.599626E+01  0.808474E-01  0.222119E+00
  0.599894E+01 -0.505392E-01  0.223189E+00
  0.600163E+01  0.175749E+00  0.222746E+00
  0.600431E+01  0.208350E+00  0.223985E+00
  0.600699E+01 -0.801944E-02  0.215444E+00
  0.600968E+01  0.404275E-01  0.217307E+00
  0.601236E+01  0.284956E+00  0.212714E+00
  0.601505E+01 -0.101290E+00  0.214749E+00
  0.601773E+01  0.155784E+00  0.216202E+00
  0.602041E+01  0.321155E+00  0.214601E+00
  0.602310E+01  0.332990E+00  0.215545E+00
  0.602578E+01 -0.665403E-01  0.219489E+00
  0.602847E+01  0.263341E+00  0.217264E+00
  0.603115E+01  0.102212E+00  0.216277E+00
  0.603383E+01  0.281160E+00  0.220257E+00
  0.603652E+01  0.427480E+00  0.217171E+00
  0.603920E+01  0.178992E+00  0.217819E+00
  0.604189E+01 -0.285785E-01  0.219380E+00
  0.604457E+01  0.546826E-01  0.214834E+00
  0.604725E+01 -0.285788E+00  0.216767E+00
  0.604994E+01  0.216601E+00  0.215750E+00
  0.605262E+01 -0.180942E-01  0.220079E+00
  0.605531E+01  0.186673E+00  0.220075E+00
  0.605799E+01  0.347864E+00  0.215456E+00
  0.606067E+01  0.945216E-01  0.218392E+00
  0.606336E+01  0.806720E-01  0.215703E+00
  0.606604E+01 -0.184576E+00  0.217625E+00
  0.606873E+01  0.528592E-01  0.216200E+00
  0.607141E+01 -0.435052E-01  0.217006E+00
  0.607409E+01  0.105106E+00  0.214860E+00
  0.607678E+01 -0.169326E+00  0.217499E+00
  0.607946E+01 -0.205971E+00  0.214476E+00
  0.608214E+01 -0.787651E-02  0.211499E+00
  0.608483E+01 -0.349334E-01  0.214282E+00
  0.608751E+01  0.301590E+00  0.213117E+00
  0.609020E+01  0.205943E+00  0.213249E+00
  0.609288E+01 -0.189865E+00  0.212343E+00
  0.609556E+01  0.361191E+00  0.213519E+00
  0.609825E+01 -0.275128E+00  0.216509E+00
  0.610093E+01 -0.559735E-01  0.214399E+00
  0.610362E+01  0.218865E-01  0.216961E+00
  0.610630E+01  0.115966E+00  0.216844E+00
  0.610898E+01 -0.472895E-01  0.216805E+00
  0.611167E+01 -0.159596E+00  0.217946E+00
  0.611435E+01  0.691857E-01  0.217897E+00
  0.611704E+01 -0.144083E+00  0.222073E+00
  0.611972E+01  0.258708E+00  0.218782E+00
  0.612240E+01 -0.957538E-01  0.220845E+00
  0.612509E+01 -0.535610E-01  0.217595E+00
  0.612777E+01  0.299353E-02  0.222268E+00
  0.613046E+01  0.296981E-01  0.220889E+00
  0.613314E+01  0.738217E-01  0.220136E+00
  0.613582E+01  0.602382E-01  0.219592E+00
  0.613851E+01  0.150733E+00  0.219053E+00
  0.614119E+01  0.628989E-01  0.218628E+00
  0.614388E+01  0.146063E+00  0.223781E+00
  0.614656E+01 -0.380641E-01  0.218311E+00
  0.614924E+01  0.296040E+00  0.216788E+00
  0.615193E+01  0.323865E-01  0.216795E+00
  0.615461E+01  0.200516E+00  0.216451E+00
  0.615729E+01  0.311218E+00  0.217327E+00
  0.615998E+01 -0.107980E+00  0.218167E+00
  0.616266E+01  0.197737E+00  0.218581E+00
  0.616535E+01 -0.111582E+00  0.216404E+00
  0.616803E+01 -0.103159E+00  0.220646E+00
  0.617071E+01  0.101595E+00  0.218277E+00
  0.617340E+01  0.989715E-01  0.218600E+00
  0.617608E+01  0.236104E-01  0.218600E+00
  0.617877E+01  0.369353E-01  0.221486E+00
  0.618145E+01  0.353719E+00  0.216135E+00
  0.618413E+01  0.274220E+00  0.218218E+00
  0.618682E+01 -0.741397E-03  0.220848E+00
  0.618950E+01  0.110474E+00  0.221683E+00
  0.619219E+01 -0.216087E+00  0.218298E+00
  0.619487E+01  0.833131E-01  0.222028E+00
  0.619755E+01  0.164393E+00  0.219651E+00
  0.620024E+01 -0.103414E+00  0.220500E+00
  0.620292E+01 -0.164498E+00  0.223274E+00
  0.620561E+01  0.285547E+00  0.219318E+00
  0.620829E+01  0.921240E-01  0.221282E+00
  0.621097E+01  0.916945E-01  0.220987E+00
  0.621366E+01  0.826825E-01  0.220879E+00
  0.621634E+01  0.524718E-01  0.220423E+00
  0.621903E+01  0.172565E+00  0.219604E+00
  0.622171E+01 -0.431543E-01  0.217366E+00
  0.622439E+01 -0.197897E+00  0.219930E+00
  0.622708E+01  0.733395E-01  0.223136E+00
  0.622976E+01  0.238390E+00  0.220694E+00
  0.623244E+01  0.469316E-01  0.217626E+00
  0.623513E+01  0.986056E-02  0.221983E+00
  0.623781E+01  0.164487E+00  0.215335E+00
  0.624050E+01  0.179363E-01  0.222124E+00
  0.624318E+01 -0.338084E-01  0.221692E+00
  0.624586E+01 -0.469871E-01  0.218406E+00
  0.624855E+01  0.302773E+00  0.219843E+00
  0.625123E+01 -0.119266E+00  0.222663E+00
  0.625392E+01  0.107902E+00  0.219713E+00
  0.625660E+01 -0.628700E-01  0.220835E+00
  0.625928E+01  0.327916E-02  0.220707E+00
  0.626197E+01  0.512140E-01  0.223722E+00
  0.626465E+01  0.524028E-01  0.224956E+00
  0.626734E+01  0.795683E-01  0.225021E+00
  0.627002E+01 -0.365294E+00  0.228081E+00
  0.627270E+01 -0.114479E+00  0.231458E+00
  0.627539E+01 -0.297774E-01  0.229467E+00
  0.627807E+01  0.223645E+00  0.234247E+00
  0.628076E+01 -0.836031E-01  0.239269E+00
  0.628344E+01  0.499442E+00  0.248171E+00
  0.628612E+01 -0.251216E+00  0.248316E+00
  0.628881E+01  0.169328E+00  0.249659E+00
  0.629149E+01  0.496612E-01  0.254579E+00
  0.629418E+01  0.297978E+00  0.260005E+00
  0.629686E+01  0.366735E+00  0.267525E+00
  0.629954E+01 -0.113952E+00  0.266475E+00
  0.630223E+01 -0.258152E+00  0.274089E+00
  0.630491E+01 -0.202748E+00  0.276434E+00
  0.630759E+01  0.211168E-01  0.289885E+00
  0.631028E+01  0.186039E+00  0.292372E+00
  0.631296E+01 -0.389500E+00  0.295289E+00
  0.631565E+01  0.207678E+00  0.289964E+00
  0.631833E+01  0.237135E+00  0.290801E+00
  0.632101E+01 -0.333349E+00  0.298259E+00
  0.632370E+01 -0.436835E+00  0.308291E+00
  0.632638E+01 -0.129834E+00  0.316596E+00
  0.632907E+01 -0.707079E-01  0.327239E+00
  0.633175E+01 -0.310236E+00  0.330576E+00
  0.633443E+01 -0.158071E+00  0.417197E+00
  0.633712E+01  0.178425E+00  0.476543E+00
  0.633980E+01  0.881100E+00  0.653535E+00
  0.634249E+01  0.144107E+01  0.887439E+00
  0.634517E+01 -0.251704E+01  0.103653E+01
