# Supplementary material for: Modeling the Structure of RNA Molecules with Small-Angle X-Ray Scattering Data
Source: PLoS One. 2013 Nov 4;8(11):e78007. doi: 10.1371/journal.pone.0078007 (PMC3817170; doi:10.1371/journal.pone.0078007)
Supplement: File S5 — Model and SAXS data for HP4. Archive with a model of HP4 in.pdb format, and SAXS data used to compute it in.dat format. (ZIP) [file pone.0078007.s005.zip › hp4.dat]

 12-May-2010       (acdb_149.dat - 1.0*Aver(acdb_148.dat,acdb_150.dat)
  0.674570E-01  0.635000E+01  0.584880E+02
  0.701410E-01  0.494750E+02  0.337493E+02
  0.728249E-01  0.168275E+02  0.299282E+02
  0.755088E-01  0.400350E+02  0.267509E+02
  0.781928E-01  0.555025E+02  0.246094E+02
  0.808767E-01  0.559275E+02  0.225532E+02
  0.835606E-01  0.661525E+02  0.203586E+02
  0.862445E-01  0.817100E+02  0.186171E+02
  0.889285E-01  0.596700E+02  0.174971E+02
  0.916124E-01  0.691975E+02  0.153844E+02
  0.942963E-01  0.521225E+02  0.146646E+02
  0.969803E-01  0.484700E+02  0.128670E+02
  0.996642E-01  0.507100E+02  0.121495E+02
  0.102348E+00  0.464300E+02  0.111289E+02
  0.105032E+00  0.672875E+02  0.100608E+02
  0.107716E+00  0.620275E+02  0.956551E+01
  0.110400E+00  0.549650E+02  0.867625E+01
  0.113084E+00  0.554800E+02  0.813631E+01
  0.115768E+00  0.562925E+02  0.750456E+01
  0.118452E+00  0.581875E+02  0.683392E+01
  0.121136E+00  0.569050E+02  0.654034E+01
  0.123820E+00  0.567350E+02  0.594487E+01
  0.126504E+00  0.594925E+02  0.564596E+01
  0.129187E+00  0.581475E+02  0.520517E+01
  0.131871E+00  0.552850E+02  0.483272E+01
  0.134555E+00  0.555875E+02  0.453029E+01
  0.137239E+00  0.579175E+02  0.423844E+01
  0.139923E+00  0.541950E+02  0.397018E+01
  0.142607E+00  0.578300E+02  0.367079E+01
  0.145291E+00  0.575477E+02  0.347216E+01
  0.147975E+00  0.567615E+02  0.326087E+01
  0.150659E+00  0.529600E+02  0.308145E+01
  0.153343E+00  0.550125E+02  0.291677E+01
  0.156027E+00  0.559993E+02  0.276070E+01
  0.158711E+00  0.556598E+02  0.261134E+01
  0.161395E+00  0.555993E+02  0.249125E+01
  0.164079E+00  0.542342E+02  0.234196E+01
  0.166762E+00  0.552405E+02  0.225153E+01
  0.169446E+00  0.562287E+02  0.214941E+01
  0.172130E+00  0.569957E+02  0.203284E+01
  0.174814E+00  0.556717E+02  0.195641E+01
  0.177498E+00  0.570755E+02  0.187679E+01
  0.180182E+00  0.557985E+02  0.179658E+01
  0.182866E+00  0.556885E+02  0.172082E+01
  0.185550E+00  0.552795E+02  0.165788E+01
  0.188234E+00  0.566093E+02  0.160392E+01
  0.190918E+00  0.552373E+02  0.153313E+01
  0.193602E+00  0.554158E+02  0.147935E+01
  0.196286E+00  0.548167E+02  0.143741E+01
  0.198970E+00  0.562755E+02  0.139490E+01
  0.201654E+00  0.559105E+02  0.135206E+01
  0.204337E+00  0.543180E+02  0.128308E+01
  0.207021E+00  0.544768E+02  0.124912E+01
  0.209705E+00  0.545577E+02  0.121113E+01
  0.212389E+00  0.550055E+02  0.118392E+01
  0.215073E+00  0.548637E+02  0.114294E+01
  0.217757E+00  0.535692E+02  0.109524E+01
  0.220441E+00  0.554540E+02  0.108797E+01
  0.223125E+00  0.540583E+02  0.104634E+01
  0.225809E+00  0.541133E+02  0.101688E+01
  0.228493E+00  0.535660E+02  0.992551E+00
  0.231177E+00  0.541475E+02  0.967037E+00
  0.233861E+00  0.534967E+02  0.949551E+00
  0.236545E+00  0.539688E+02  0.913794E+00
  0.239229E+00  0.530460E+02  0.904513E+00
  0.241913E+00  0.537560E+02  0.879695E+00
  0.244596E+00  0.534080E+02  0.865130E+00
  0.247280E+00  0.531025E+02  0.846199E+00
  0.249964E+00  0.524440E+02  0.811633E+00
  0.252648E+00  0.531098E+02  0.812500E+00
  0.255332E+00  0.531250E+02  0.794461E+00
  0.258016E+00  0.533060E+02  0.779954E+00
  0.260700E+00  0.517888E+02  0.757037E+00
  0.263384E+00  0.525775E+02  0.746609E+00
  0.266068E+00  0.515265E+02  0.736899E+00
  0.268752E+00  0.519967E+02  0.721014E+00
  0.271436E+00  0.515503E+02  0.704284E+00
  0.274120E+00  0.522617E+02  0.701394E+00
  0.276804E+00  0.513890E+02  0.678354E+00
  0.279488E+00  0.511606E+02  0.680848E+00
  0.282171E+00  0.513130E+02  0.662800E+00
  0.284855E+00  0.518611E+02  0.660801E+00
  0.287539E+00  0.510359E+02  0.649899E+00
  0.290223E+00  0.514217E+02  0.638864E+00
  0.292907E+00  0.511895E+02  0.632228E+00
  0.295591E+00  0.511796E+02  0.621758E+00
  0.298275E+00  0.508908E+02  0.614498E+00
  0.300959E+00  0.509186E+02  0.610101E+00
  0.303643E+00  0.506356E+02  0.599550E+00
  0.306327E+00  0.501606E+02  0.590177E+00
  0.309011E+00  0.505730E+02  0.584381E+00
  0.311695E+00  0.497109E+02  0.576455E+00
  0.314379E+00  0.503428E+02  0.576598E+00
  0.317063E+00  0.495748E+02  0.560625E+00
  0.319746E+00  0.501859E+02  0.562650E+00
  0.322430E+00  0.492923E+02  0.557711E+00
  0.325114E+00  0.494863E+02  0.553731E+00
  0.327798E+00  0.491402E+02  0.544065E+00
  0.330482E+00  0.496633E+02  0.543676E+00
  0.333166E+00  0.493273E+02  0.540945E+00
  0.335850E+00  0.492970E+02  0.537243E+00
  0.338534E+00  0.496072E+02  0.532365E+00
  0.341218E+00  0.487975E+02  0.520900E+00
  0.343902E+00  0.486319E+02  0.523997E+00
  0.346586E+00  0.487797E+02  0.520773E+00
  0.349270E+00  0.479224E+02  0.518339E+00
  0.351954E+00  0.486084E+02  0.511810E+00
  0.354638E+00  0.483329E+02  0.507997E+00
  0.357322E+00  0.476806E+02  0.504750E+00
  0.360005E+00  0.482265E+02  0.506248E+00
  0.362689E+00  0.480197E+02  0.502953E+00
  0.365373E+00  0.476857E+02  0.494833E+00
  0.368057E+00  0.475568E+02  0.494848E+00
  0.370741E+00  0.470976E+02  0.496691E+00
  0.373425E+00  0.477014E+02  0.489959E+00
  0.376109E+00  0.466097E+02  0.486312E+00
  0.378793E+00  0.472256E+02  0.485770E+00
  0.381477E+00  0.469820E+02  0.484441E+00
  0.384161E+00  0.464207E+02  0.481313E+00
  0.386845E+00  0.463677E+02  0.474805E+00
  0.389529E+00  0.459726E+02  0.477100E+00
  0.392213E+00  0.465026E+02  0.472916E+00
  0.394897E+00  0.455157E+02  0.470471E+00
  0.397580E+00  0.454255E+02  0.465137E+00
  0.400264E+00  0.451801E+02  0.464171E+00
  0.402948E+00  0.453366E+02  0.466063E+00
  0.405632E+00  0.448598E+02  0.461049E+00
  0.408316E+00  0.444874E+02  0.457530E+00
  0.411000E+00  0.445615E+02  0.455602E+00
  0.413684E+00  0.447080E+02  0.456888E+00
  0.416368E+00  0.444987E+02  0.458492E+00
  0.419052E+00  0.445351E+02  0.451552E+00
  0.421736E+00  0.441958E+02  0.453345E+00
  0.424420E+00  0.437230E+02  0.444409E+00
  0.427104E+00  0.438319E+02  0.448961E+00
  0.429788E+00  0.437604E+02  0.448103E+00
  0.432472E+00  0.436744E+02  0.443834E+00
  0.435155E+00  0.431654E+02  0.444896E+00
  0.437839E+00  0.433985E+02  0.440718E+00
  0.440523E+00  0.433075E+02  0.442873E+00
  0.443207E+00  0.428595E+02  0.435010E+00
  0.445891E+00  0.429678E+02  0.438006E+00
  0.448575E+00  0.424740E+02  0.435656E+00
  0.451259E+00  0.422230E+02  0.431648E+00
  0.453943E+00  0.426101E+02  0.435317E+00
  0.456627E+00  0.418711E+02  0.427595E+00
  0.459311E+00  0.420658E+02  0.432173E+00
  0.461995E+00  0.413621E+02  0.427749E+00
  0.464679E+00  0.413001E+02  0.421921E+00
  0.467363E+00  0.407146E+02  0.425235E+00
  0.470047E+00  0.416831E+02  0.424804E+00
  0.472731E+00  0.413222E+02  0.423908E+00
  0.475414E+00  0.411143E+02  0.421060E+00
  0.478098E+00  0.407690E+02  0.418732E+00
  0.480782E+00  0.403185E+02  0.419478E+00
  0.483466E+00  0.406130E+02  0.417060E+00
  0.486150E+00  0.407556E+02  0.421635E+00
  0.488834E+00  0.402240E+02  0.413417E+00
  0.491518E+00  0.398643E+02  0.411996E+00
  0.494202E+00  0.399688E+02  0.415030E+00
  0.496886E+00  0.398368E+02  0.411153E+00
  0.499570E+00  0.399055E+02  0.410176E+00
  0.502254E+00  0.393967E+02  0.407089E+00
  0.504938E+00  0.394858E+02  0.408703E+00
  0.507622E+00  0.392073E+02  0.410092E+00
  0.510306E+00  0.392469E+02  0.403298E+00
  0.512989E+00  0.386893E+02  0.405115E+00
  0.515673E+00  0.384811E+02  0.402001E+00
  0.518357E+00  0.381871E+02  0.400799E+00
  0.521041E+00  0.382694E+02  0.401722E+00
  0.523725E+00  0.386841E+02  0.400378E+00
  0.526409E+00  0.380613E+02  0.399889E+00
  0.529093E+00  0.377173E+02  0.395162E+00
  0.531777E+00  0.375195E+02  0.395116E+00
  0.534461E+00  0.379924E+02  0.397562E+00
  0.537145E+00  0.372169E+02  0.390414E+00
  0.539829E+00  0.374396E+02  0.394538E+00
  0.542513E+00  0.368685E+02  0.389362E+00
  0.545197E+00  0.367863E+02  0.389923E+00
  0.547881E+00  0.365022E+02  0.385979E+00
  0.550564E+00  0.368623E+02  0.389099E+00
  0.553248E+00  0.363318E+02  0.387997E+00
  0.555932E+00  0.365877E+02  0.383827E+00
  0.558616E+00  0.357679E+02  0.380189E+00
  0.561300E+00  0.358811E+02  0.382548E+00
  0.563984E+00  0.355547E+02  0.382329E+00
  0.566668E+00  0.356924E+02  0.380608E+00
  0.569352E+00  0.355709E+02  0.379135E+00
  0.572036E+00  0.359312E+02  0.381175E+00
  0.574720E+00  0.356757E+02  0.380966E+00
  0.577404E+00  0.351927E+02  0.374926E+00
  0.580088E+00  0.351628E+02  0.376444E+00
  0.582772E+00  0.350994E+02  0.374902E+00
  0.585456E+00  0.348406E+02  0.373748E+00
  0.588140E+00  0.349613E+02  0.377468E+00
  0.590823E+00  0.346709E+02  0.370809E+00
  0.593507E+00  0.347532E+02  0.374600E+00
  0.596191E+00  0.341689E+02  0.370383E+00
  0.598875E+00  0.353079E+02  0.378966E+00
  0.601559E+00  0.341742E+02  0.368609E+00
  0.604243E+00  0.344528E+02  0.373457E+00
  0.606927E+00  0.344368E+02  0.369727E+00
  0.609611E+00  0.339467E+02  0.369889E+00
  0.612295E+00  0.342541E+02  0.369379E+00
  0.614979E+00  0.336403E+02  0.368416E+00
  0.617663E+00  0.335503E+02  0.365829E+00
  0.620347E+00  0.336096E+02  0.367021E+00
  0.623031E+00  0.331438E+02  0.363407E+00
  0.625715E+00  0.331802E+02  0.363657E+00
  0.628398E+00  0.328580E+02  0.363796E+00
  0.631082E+00  0.326453E+02  0.359702E+00
  0.633766E+00  0.326978E+02  0.362679E+00
  0.636450E+00  0.323503E+02  0.358151E+00
  0.639134E+00  0.320038E+02  0.354274E+00
  0.641818E+00  0.318358E+02  0.358063E+00
  0.644502E+00  0.326054E+02  0.361536E+00
  0.647186E+00  0.316562E+02  0.351242E+00
  0.649870E+00  0.315637E+02  0.354342E+00
  0.652554E+00  0.317615E+02  0.351307E+00
  0.655238E+00  0.315324E+02  0.354366E+00
  0.657922E+00  0.309323E+02  0.347138E+00
  0.660606E+00  0.316953E+02  0.352023E+00
  0.663290E+00  0.312281E+02  0.351648E+00
  0.665973E+00  0.312500E+02  0.351352E+00
  0.668657E+00  0.308757E+02  0.351950E+00
  0.671341E+00  0.305979E+02  0.343898E+00
  0.674025E+00  0.305542E+02  0.347362E+00
  0.676709E+00  0.298507E+02  0.342858E+00
  0.679393E+00  0.301974E+02  0.343762E+00
  0.682077E+00  0.302725E+02  0.346341E+00
  0.684761E+00  0.305575E+02  0.345120E+00
  0.687445E+00  0.301573E+02  0.345129E+00
  0.690129E+00  0.297538E+02  0.339869E+00
  0.692813E+00  0.299156E+02  0.338695E+00
  0.695497E+00  0.299377E+02  0.341997E+00
  0.698181E+00  0.295836E+02  0.339894E+00
  0.700865E+00  0.291671E+02  0.338514E+00
  0.703549E+00  0.288966E+02  0.335666E+00
  0.706232E+00  0.290695E+02  0.336870E+00
  0.708916E+00  0.288839E+02  0.334516E+00
  0.711600E+00  0.291298E+02  0.337116E+00
  0.714284E+00  0.283863E+02  0.332356E+00
  0.716968E+00  0.287198E+02  0.331611E+00
  0.719652E+00  0.281944E+02  0.329671E+00
  0.722336E+00  0.286750E+02  0.333804E+00
  0.725020E+00  0.281946E+02  0.330975E+00
  0.727704E+00  0.283733E+02  0.331949E+00
  0.730388E+00  0.278892E+02  0.327666E+00
  0.733072E+00  0.274032E+02  0.326388E+00
  0.735756E+00  0.277929E+02  0.328732E+00
  0.738440E+00  0.281210E+02  0.327145E+00
  0.741124E+00  0.273595E+02  0.324681E+00
  0.743807E+00  0.273481E+02  0.324238E+00
  0.746491E+00  0.273987E+02  0.326156E+00
  0.749175E+00  0.271014E+02  0.325275E+00
  0.751859E+00  0.267501E+02  0.322029E+00
  0.754543E+00  0.269215E+02  0.326247E+00
  0.757227E+00  0.269532E+02  0.324109E+00
  0.759911E+00  0.265274E+02  0.324394E+00
  0.762595E+00  0.265752E+02  0.323800E+00
  0.765279E+00  0.264791E+02  0.324534E+00
  0.767963E+00  0.262921E+02  0.327187E+00
  0.770647E+00  0.257416E+02  0.321500E+00
  0.773331E+00  0.251862E+02  0.316929E+00
  0.776015E+00  0.253000E+02  0.318379E+00
  0.778699E+00  0.255985E+02  0.321511E+00
  0.781382E+00  0.256373E+02  0.320650E+00
  0.784066E+00  0.252877E+02  0.319744E+00
  0.786750E+00  0.253219E+02  0.321693E+00
  0.789434E+00  0.248560E+02  0.317756E+00
  0.792118E+00  0.250536E+02  0.323077E+00
  0.794802E+00  0.247413E+02  0.315319E+00
  0.797486E+00  0.251603E+02  0.322146E+00
  0.800170E+00  0.249633E+02  0.321181E+00
  0.802854E+00  0.247462E+02  0.319585E+00
  0.805538E+00  0.244310E+02  0.319227E+00
  0.808222E+00  0.244462E+02  0.315042E+00
  0.810906E+00  0.244796E+02  0.320358E+00
  0.813590E+00  0.239408E+02  0.314771E+00
  0.816274E+00  0.237933E+02  0.314888E+00
  0.818958E+00  0.234795E+02  0.310418E+00
  0.821641E+00  0.234840E+02  0.310769E+00
  0.824325E+00  0.235928E+02  0.315708E+00
  0.827009E+00  0.238189E+02  0.314649E+00
  0.829693E+00  0.232146E+02  0.312087E+00
  0.832377E+00  0.233059E+02  0.313474E+00
  0.835061E+00  0.233755E+02  0.313383E+00
  0.837745E+00  0.231849E+02  0.311617E+00
  0.840429E+00  0.227801E+02  0.307965E+00
  0.843113E+00  0.226007E+02  0.312161E+00
  0.845797E+00  0.227808E+02  0.310970E+00
  0.848481E+00  0.226091E+02  0.310879E+00
  0.851165E+00  0.228526E+02  0.312334E+00
  0.853849E+00  0.224625E+02  0.307199E+00
  0.856533E+00  0.223407E+02  0.308736E+00
  0.859216E+00  0.223116E+02  0.310332E+00
  0.861900E+00  0.219396E+02  0.306934E+00
  0.864584E+00  0.218356E+02  0.304481E+00
  0.867268E+00  0.216273E+02  0.304906E+00
  0.869952E+00  0.219217E+02  0.308776E+00
  0.872636E+00  0.220096E+02  0.306039E+00
  0.875320E+00  0.216466E+02  0.306606E+00
  0.878004E+00  0.213953E+02  0.304200E+00
  0.880688E+00  0.218042E+02  0.307554E+00
  0.883372E+00  0.217610E+02  0.309292E+00
  0.886056E+00  0.211816E+02  0.301106E+00
  0.888740E+00  0.209455E+02  0.303413E+00
  0.891424E+00  0.208449E+02  0.301570E+00
  0.894108E+00  0.210086E+02  0.303821E+00
  0.896791E+00  0.207182E+02  0.301505E+00
  0.899475E+00  0.208341E+02  0.305189E+00
  0.902159E+00  0.207010E+02  0.300053E+00
  0.904843E+00  0.207289E+02  0.299795E+00
  0.907527E+00  0.205956E+02  0.301952E+00
  0.910211E+00  0.204855E+02  0.299958E+00
  0.912895E+00  0.206525E+02  0.302722E+00
  0.915579E+00  0.199382E+02  0.299666E+00
  0.918263E+00  0.196426E+02  0.294771E+00
  0.920947E+00  0.198303E+02  0.298412E+00
  0.923631E+00  0.197417E+02  0.296014E+00
  0.926315E+00  0.199086E+02  0.300940E+00
  0.928999E+00  0.195735E+02  0.299960E+00
  0.931683E+00  0.196521E+02  0.295066E+00
  0.934366E+00  0.194500E+02  0.298419E+00
  0.937050E+00  0.197036E+02  0.297495E+00
  0.939734E+00  0.194023E+02  0.298769E+00
  0.942418E+00  0.191849E+02  0.294677E+00
  0.945102E+00  0.189559E+02  0.295131E+00
  0.947786E+00  0.195909E+02  0.299341E+00
  0.950470E+00  0.188578E+02  0.291938E+00
  0.953154E+00  0.187104E+02  0.292405E+00
  0.955838E+00  0.186022E+02  0.292325E+00
  0.958522E+00  0.186722E+02  0.294149E+00
  0.961206E+00  0.184154E+02  0.293857E+00
  0.963890E+00  0.186943E+02  0.294956E+00
  0.966574E+00  0.184599E+02  0.293326E+00
  0.969258E+00  0.187153E+02  0.292926E+00
  0.971942E+00  0.183477E+02  0.295871E+00
  0.974625E+00  0.182044E+02  0.292037E+00
  0.977309E+00  0.177491E+02  0.290086E+00
  0.979993E+00  0.180849E+02  0.289578E+00
  0.982677E+00  0.181144E+02  0.289193E+00
  0.985361E+00  0.183410E+02  0.295771E+00
  0.988045E+00  0.175603E+02  0.287028E+00
  0.990729E+00  0.172715E+02  0.286908E+00
  0.993413E+00  0.173368E+02  0.287873E+00
  0.996097E+00  0.172331E+02  0.286906E+00
  0.998781E+00  0.172913E+02  0.286722E+00
  0.100146E+01  0.172245E+02  0.284750E+00
  0.100415E+01  0.174418E+02  0.288299E+00
  0.100683E+01  0.166307E+02  0.282626E+00
  0.100952E+01  0.172243E+02  0.286048E+00
  0.101220E+01  0.169576E+02  0.284633E+00
  0.101488E+01  0.168148E+02  0.283335E+00
  0.101757E+01  0.168594E+02  0.284626E+00
  0.102025E+01  0.167664E+02  0.283599E+00
  0.102294E+01  0.164462E+02  0.283340E+00
  0.102562E+01  0.164016E+02  0.284186E+00
  0.102830E+01  0.165322E+02  0.285960E+00
  0.103099E+01  0.158523E+02  0.283363E+00
  0.103367E+01  0.166149E+02  0.281696E+00
  0.103636E+01  0.160893E+02  0.279912E+00
  0.103904E+01  0.161907E+02  0.283091E+00
  0.104172E+01  0.160632E+02  0.280067E+00
  0.104441E+01  0.155553E+02  0.280724E+00
  0.104709E+01  0.159154E+02  0.278718E+00
  0.104978E+01  0.158386E+02  0.282235E+00
  0.105246E+01  0.157854E+02  0.279518E+00
  0.105514E+01  0.153714E+02  0.274733E+00
  0.105783E+01  0.156649E+02  0.279986E+00
  0.106051E+01  0.158052E+02  0.279067E+00
  0.106320E+01  0.154389E+02  0.278022E+00
  0.106588E+01  0.155474E+02  0.280777E+00
  0.106856E+01  0.154507E+02  0.274097E+00
  0.107125E+01  0.150591E+02  0.276018E+00
  0.107393E+01  0.152346E+02  0.276210E+00
  0.107661E+01  0.150537E+02  0.276133E+00
  0.107930E+01  0.150686E+02  0.275064E+00
  0.108198E+01  0.152539E+02  0.277286E+00
  0.108467E+01  0.148094E+02  0.275087E+00
  0.108735E+01  0.147523E+02  0.272685E+00
  0.109003E+01  0.150459E+02  0.277053E+00
  0.109272E+01  0.145377E+02  0.272728E+00
  0.109540E+01  0.146160E+02  0.273867E+00
  0.109809E+01  0.147578E+02  0.275136E+00
  0.110077E+01  0.143651E+02  0.271362E+00
  0.110345E+01  0.146846E+02  0.272672E+00
  0.110614E+01  0.143510E+02  0.272703E+00
  0.110882E+01  0.139424E+02  0.271203E+00
  0.111151E+01  0.142253E+02  0.273006E+00
  0.111419E+01  0.141060E+02  0.271026E+00
  0.111687E+01  0.140484E+02  0.271623E+00
  0.111956E+01  0.139982E+02  0.270841E+00
  0.112224E+01  0.140145E+02  0.269560E+00
  0.112493E+01  0.138014E+02  0.270051E+00
  0.112761E+01  0.135018E+02  0.270207E+00
  0.113029E+01  0.139287E+02  0.275195E+00
  0.113298E+01  0.137100E+02  0.270847E+00
  0.113566E+01  0.133581E+02  0.265948E+00
  0.113835E+01  0.134100E+02  0.267762E+00
  0.114103E+01  0.136837E+02  0.271477E+00
  0.114371E+01  0.135283E+02  0.270476E+00
  0.114640E+01  0.133059E+02  0.269755E+00
  0.114908E+01  0.127647E+02  0.263505E+00
  0.115176E+01  0.133830E+02  0.269091E+00
  0.115445E+01  0.131972E+02  0.265706E+00
  0.115713E+01  0.129422E+02  0.266231E+00
  0.115982E+01  0.127877E+02  0.264386E+00
  0.116250E+01  0.131096E+02  0.269074E+00
  0.116518E+01  0.128261E+02  0.267894E+00
  0.116787E+01  0.127321E+02  0.264776E+00
  0.117055E+01  0.128572E+02  0.263865E+00
  0.117324E+01  0.130761E+02  0.276980E+00
  0.117592E+01  0.125576E+02  0.280539E+00
  0.117860E+01  0.129734E+02  0.291911E+00
  0.118129E+01  0.126776E+02  0.293908E+00
  0.118397E+01  0.127241E+02  0.296148E+00
  0.118666E+01  0.121013E+02  0.295737E+00
  0.118934E+01  0.120206E+02  0.291570E+00
  0.119202E+01  0.120144E+02  0.298727E+00
  0.119471E+01  0.125976E+02  0.305612E+00
  0.119739E+01  0.122880E+02  0.313051E+00
  0.120008E+01  0.127159E+02  0.316152E+00
  0.120276E+01  0.117231E+02  0.312638E+00
  0.120544E+01  0.122649E+02  0.293602E+00
  0.120813E+01  0.118667E+02  0.285703E+00
  0.121081E+01  0.117334E+02  0.283282E+00
  0.121350E+01  0.115897E+02  0.282158E+00
  0.121618E+01  0.121846E+02  0.281846E+00
  0.122155E+01  0.115719E+02  0.278157E+00
  0.122423E+01  0.118063E+02  0.278667E+00
  0.122691E+01  0.115993E+02  0.277986E+00
  0.122960E+01  0.118634E+02  0.275998E+00
  0.123228E+01  0.115679E+02  0.270545E+00
  0.123497E+01  0.114124E+02  0.272475E+00
  0.123765E+01  0.112676E+02  0.268933E+00
  0.124033E+01  0.113102E+02  0.270344E+00
  0.124302E+01  0.109858E+02  0.265791E+00
  0.124570E+01  0.113257E+02  0.268030E+00
  0.124839E+01  0.112820E+02  0.261907E+00
  0.125107E+01  0.110365E+02  0.263162E+00
  0.125375E+01  0.111140E+02  0.259543E+00
  0.125644E+01  0.111267E+02  0.258778E+00
  0.125912E+01  0.105932E+02  0.258841E+00
  0.126181E+01  0.107081E+02  0.256487E+00
  0.126449E+01  0.108639E+02  0.259356E+00
  0.126717E+01  0.105736E+02  0.261089E+00
  0.126986E+01  0.106863E+02  0.259701E+00
  0.127254E+01  0.103416E+02  0.256429E+00
  0.127523E+01  0.103907E+02  0.254141E+00
  0.127791E+01  0.109556E+02  0.260653E+00
  0.128059E+01  0.105161E+02  0.260122E+00
  0.128328E+01  0.102085E+02  0.256751E+00
  0.128596E+01  0.105782E+02  0.256571E+00
  0.128865E+01  0.103229E+02  0.256867E+00
  0.129133E+01  0.997097E+01  0.256524E+00
  0.129401E+01  0.103675E+02  0.260337E+00
  0.129670E+01  0.101324E+02  0.255782E+00
  0.129938E+01  0.103457E+02  0.257407E+00
  0.130206E+01  0.101096E+02  0.256249E+00
  0.130475E+01  0.101237E+02  0.252651E+00
  0.130743E+01  0.101293E+02  0.254629E+00
  0.131012E+01  0.984747E+01  0.251504E+00
  0.131280E+01  0.100435E+02  0.256300E+00
  0.131548E+01  0.969413E+01  0.251781E+00
  0.131817E+01  0.100867E+02  0.256928E+00
  0.132085E+01  0.966728E+01  0.250625E+00
  0.132354E+01  0.982815E+01  0.249766E+00
  0.132622E+01  0.974220E+01  0.252577E+00
  0.132890E+01  0.965530E+01  0.251820E+00
  0.133159E+01  0.946033E+01  0.253394E+00
  0.133427E+01  0.951525E+01  0.248409E+00
  0.133696E+01  0.924850E+01  0.248834E+00
  0.133964E+01  0.950052E+01  0.253365E+00
  0.134232E+01  0.942438E+01  0.250406E+00
  0.134501E+01  0.936828E+01  0.251245E+00
  0.134769E+01  0.954960E+01  0.251204E+00
  0.135038E+01  0.924455E+01  0.250869E+00
  0.135306E+01  0.962037E+01  0.250243E+00
  0.135574E+01  0.936978E+01  0.250801E+00
  0.135843E+01  0.927972E+01  0.251454E+00
  0.136111E+01  0.874853E+01  0.246707E+00
  0.136380E+01  0.933892E+01  0.249256E+00
  0.136648E+01  0.905990E+01  0.247194E+00
  0.136916E+01  0.929012E+01  0.247592E+00
  0.137185E+01  0.874127E+01  0.245590E+00
  0.137453E+01  0.913690E+01  0.248098E+00
  0.137721E+01  0.877345E+01  0.245119E+00
  0.137990E+01  0.869025E+01  0.245922E+00
  0.138258E+01  0.870228E+01  0.247846E+00
  0.138527E+01  0.866495E+01  0.248969E+00
  0.138795E+01  0.893773E+01  0.246257E+00
  0.139063E+01  0.866095E+01  0.244322E+00
  0.139332E+01  0.877338E+01  0.246078E+00
  0.139600E+01  0.843963E+01  0.243547E+00
  0.139869E+01  0.864925E+01  0.244971E+00
  0.140137E+01  0.848852E+01  0.241353E+00
  0.140405E+01  0.839552E+01  0.244591E+00
  0.140674E+01  0.845890E+01  0.243084E+00
  0.140942E+01  0.856845E+01  0.244066E+00
  0.141211E+01  0.841095E+01  0.240469E+00
  0.141479E+01  0.811772E+01  0.240305E+00
  0.141747E+01  0.810510E+01  0.240136E+00
  0.142016E+01  0.805043E+01  0.239415E+00
  0.142284E+01  0.826843E+01  0.240901E+00
  0.142553E+01  0.837005E+01  0.241562E+00
  0.142821E+01  0.803387E+01  0.238242E+00
  0.143089E+01  0.813840E+01  0.240223E+00
  0.143358E+01  0.822363E+01  0.242299E+00
  0.143626E+01  0.826795E+01  0.239764E+00
  0.143895E+01  0.815190E+01  0.239730E+00
  0.144163E+01  0.816485E+01  0.240788E+00
  0.144431E+01  0.812197E+01  0.238430E+00
  0.144700E+01  0.799398E+01  0.237763E+00
  0.144968E+01  0.793030E+01  0.242316E+00
  0.145237E+01  0.772203E+01  0.237489E+00
  0.145505E+01  0.736480E+01  0.239628E+00
  0.145773E+01  0.805970E+01  0.239148E+00
  0.146042E+01  0.781480E+01  0.238384E+00
  0.146310E+01  0.776960E+01  0.238244E+00
  0.146578E+01  0.738290E+01  0.236380E+00
  0.146847E+01  0.764990E+01  0.238868E+00
  0.147115E+01  0.767490E+01  0.240014E+00
  0.147384E+01  0.740090E+01  0.236674E+00
  0.147652E+01  0.755247E+01  0.237269E+00
  0.147920E+01  0.721288E+01  0.232280E+00
  0.148189E+01  0.744473E+01  0.235719E+00
  0.148457E+01  0.743818E+01  0.236700E+00
  0.148726E+01  0.745093E+01  0.236014E+00
  0.148994E+01  0.767625E+01  0.237064E+00
  0.149262E+01  0.726285E+01  0.237397E+00
  0.149531E+01  0.752788E+01  0.238725E+00
  0.149799E+01  0.746862E+01  0.235604E+00
  0.150068E+01  0.747743E+01  0.236399E+00
  0.150336E+01  0.732475E+01  0.239417E+00
  0.150604E+01  0.732942E+01  0.235715E+00
  0.150873E+01  0.709535E+01  0.233821E+00
  0.151141E+01  0.676390E+01  0.235907E+00
  0.151410E+01  0.710877E+01  0.234990E+00
  0.151678E+01  0.696030E+01  0.236274E+00
  0.151946E+01  0.716855E+01  0.239064E+00
  0.152215E+01  0.699890E+01  0.232530E+00
  0.152483E+01  0.701908E+01  0.230705E+00
  0.152752E+01  0.686775E+01  0.232919E+00
  0.153020E+01  0.659160E+01  0.232636E+00
  0.153288E+01  0.697403E+01  0.235815E+00
  0.153557E+01  0.701832E+01  0.233056E+00
  0.153825E+01  0.688070E+01  0.232883E+00
  0.154093E+01  0.675692E+01  0.231847E+00
  0.154362E+01  0.691597E+01  0.230946E+00
  0.154630E+01  0.688247E+01  0.234665E+00
  0.154899E+01  0.637523E+01  0.231515E+00
  0.155167E+01  0.673842E+01  0.229713E+00
  0.155435E+01  0.665590E+01  0.233145E+00
  0.155704E+01  0.662493E+01  0.234458E+00
  0.155972E+01  0.654835E+01  0.228633E+00
  0.156241E+01  0.638730E+01  0.230044E+00
  0.156509E+01  0.624555E+01  0.231248E+00
  0.156777E+01  0.666728E+01  0.230837E+00
  0.157046E+01  0.606930E+01  0.229785E+00
  0.157314E+01  0.676528E+01  0.229468E+00
  0.157583E+01  0.656815E+01  0.232290E+00
  0.157851E+01  0.652227E+01  0.231233E+00
  0.158119E+01  0.638087E+01  0.228196E+00
  0.158388E+01  0.625275E+01  0.228748E+00
  0.158656E+01  0.631905E+01  0.230792E+00
  0.158925E+01  0.625392E+01  0.231725E+00
  0.159193E+01  0.627575E+01  0.230894E+00
  0.159461E+01  0.624575E+01  0.231343E+00
  0.159730E+01  0.628623E+01  0.231092E+00
  0.159998E+01  0.580347E+01  0.228476E+00
  0.160267E+01  0.600947E+01  0.227234E+00
  0.160535E+01  0.592707E+01  0.225736E+00
  0.160803E+01  0.600927E+01  0.227646E+00
  0.161072E+01  0.589060E+01  0.229302E+00
  0.161340E+01  0.586813E+01  0.228702E+00
  0.161608E+01  0.590170E+01  0.228515E+00
  0.161877E+01  0.604000E+01  0.230039E+00
  0.162145E+01  0.598003E+01  0.229557E+00
  0.162414E+01  0.601137E+01  0.228868E+00
  0.162682E+01  0.577923E+01  0.227266E+00
  0.162950E+01  0.605740E+01  0.229796E+00
  0.163219E+01  0.572213E+01  0.228112E+00
  0.163487E+01  0.550580E+01  0.227987E+00
  0.163756E+01  0.577990E+01  0.225710E+00
  0.164024E+01  0.565397E+01  0.228433E+00
  0.164292E+01  0.577660E+01  0.230173E+00
  0.164561E+01  0.560355E+01  0.228737E+00
  0.164829E+01  0.527105E+01  0.226900E+00
  0.165098E+01  0.587612E+01  0.226717E+00
  0.165366E+01  0.560915E+01  0.227703E+00
  0.165634E+01  0.586603E+01  0.227089E+00
  0.165903E+01  0.536927E+01  0.227341E+00
  0.166171E+01  0.549162E+01  0.226113E+00
  0.166440E+01  0.518960E+01  0.224786E+00
  0.166708E+01  0.563715E+01  0.226708E+00
  0.166976E+01  0.532193E+01  0.225540E+00
  0.167245E+01  0.544237E+01  0.227117E+00
  0.167513E+01  0.503525E+01  0.223705E+00
  0.167782E+01  0.550927E+01  0.224093E+00
  0.168050E+01  0.546702E+01  0.224687E+00
  0.168318E+01  0.510918E+01  0.222908E+00
  0.168587E+01  0.547178E+01  0.224419E+00
  0.168855E+01  0.531625E+01  0.223900E+00
  0.169123E+01  0.533370E+01  0.225486E+00
  0.169392E+01  0.502287E+01  0.224621E+00
  0.169660E+01  0.521777E+01  0.226707E+00
  0.169929E+01  0.522482E+01  0.223147E+00
  0.170197E+01  0.511090E+01  0.223132E+00
  0.170465E+01  0.501537E+01  0.223500E+00
  0.170734E+01  0.512055E+01  0.225778E+00
  0.171002E+01  0.480000E+01  0.226050E+00
  0.171271E+01  0.495522E+01  0.219741E+00
  0.171539E+01  0.501445E+01  0.221257E+00
  0.171807E+01  0.523680E+01  0.223718E+00
  0.172076E+01  0.500467E+01  0.221104E+00
  0.172344E+01  0.486940E+01  0.223291E+00
  0.172613E+01  0.498387E+01  0.222166E+00
  0.172881E+01  0.497715E+01  0.225809E+00
  0.173149E+01  0.486450E+01  0.221721E+00
  0.173418E+01  0.467188E+01  0.221657E+00
  0.173686E+01  0.479148E+01  0.223383E+00
  0.173955E+01  0.465537E+01  0.221581E+00
  0.174223E+01  0.487862E+01  0.223250E+00
  0.174491E+01  0.494307E+01  0.224166E+00
  0.174760E+01  0.465218E+01  0.223019E+00
  0.175028E+01  0.448528E+01  0.220843E+00
  0.175297E+01  0.495052E+01  0.222916E+00
  0.175565E+01  0.471200E+01  0.222835E+00
  0.175833E+01  0.471010E+01  0.222812E+00
  0.176102E+01  0.499830E+01  0.221278E+00
  0.176370E+01  0.443737E+01  0.221326E+00
  0.176638E+01  0.430215E+01  0.222853E+00
  0.176907E+01  0.461813E+01  0.219360E+00
  0.177175E+01  0.451328E+01  0.221469E+00
  0.177444E+01  0.429210E+01  0.220777E+00
  0.177712E+01  0.458835E+01  0.221169E+00
  0.177980E+01  0.437000E+01  0.224015E+00
  0.178249E+01  0.458420E+01  0.222710E+00
  0.178517E+01  0.433965E+01  0.219641E+00
  0.178786E+01  0.463420E+01  0.221481E+00
  0.179054E+01  0.466743E+01  0.221944E+00
  0.179322E+01  0.438395E+01  0.223178E+00
  0.179591E+01  0.410825E+01  0.216550E+00
  0.179859E+01  0.451992E+01  0.219438E+00
  0.180128E+01  0.408030E+01  0.220082E+00
  0.180396E+01  0.441760E+01  0.220815E+00
  0.180664E+01  0.438935E+01  0.222664E+00
  0.180933E+01  0.416432E+01  0.219674E+00
  0.181201E+01  0.433355E+01  0.223267E+00
  0.181470E+01  0.429080E+01  0.216084E+00
  0.181738E+01  0.416197E+01  0.219262E+00
  0.182006E+01  0.418635E+01  0.219973E+00
  0.182275E+01  0.455295E+01  0.221830E+00
  0.182543E+01  0.434400E+01  0.218309E+00
  0.182812E+01  0.383830E+01  0.216797E+00
  0.183080E+01  0.438577E+01  0.219812E+00
  0.183348E+01  0.399673E+01  0.219260E+00
  0.183617E+01  0.422857E+01  0.221424E+00
  0.183885E+01  0.440332E+01  0.221934E+00
  0.184153E+01  0.383967E+01  0.218851E+00
  0.184422E+01  0.385085E+01  0.218133E+00
  0.184690E+01  0.385083E+01  0.218727E+00
  0.184959E+01  0.359767E+01  0.217330E+00
  0.185227E+01  0.373017E+01  0.216100E+00
  0.185495E+01  0.356095E+01  0.218379E+00
  0.185764E+01  0.387608E+01  0.221473E+00
  0.186032E+01  0.379703E+01  0.216810E+00
  0.186301E+01  0.386723E+01  0.214853E+00
  0.186569E+01  0.373803E+01  0.218782E+00
  0.186837E+01  0.378768E+01  0.218847E+00
  0.187106E+01  0.412052E+01  0.219736E+00
  0.187374E+01  0.368955E+01  0.216472E+00
  0.187643E+01  0.396835E+01  0.221603E+00
  0.187911E+01  0.369148E+01  0.219273E+00
  0.188179E+01  0.360247E+01  0.216295E+00
  0.188448E+01  0.390258E+01  0.216207E+00
  0.188716E+01  0.355708E+01  0.217084E+00
  0.188985E+01  0.387485E+01  0.219069E+00
  0.189253E+01  0.378552E+01  0.217975E+00
  0.189521E+01  0.365575E+01  0.215182E+00
  0.189790E+01  0.366937E+01  0.213941E+00
  0.190058E+01  0.358610E+01  0.217386E+00
  0.190327E+01  0.391755E+01  0.217528E+00
  0.190595E+01  0.359955E+01  0.217231E+00
  0.190863E+01  0.370553E+01  0.217545E+00
  0.191132E+01  0.350323E+01  0.217119E+00
  0.191400E+01  0.373705E+01  0.214463E+00
  0.191668E+01  0.381845E+01  0.218939E+00
  0.191937E+01  0.348137E+01  0.215352E+00
  0.192205E+01  0.365158E+01  0.214882E+00
  0.192474E+01  0.372965E+01  0.219181E+00
  0.192742E+01  0.356580E+01  0.216800E+00
  0.193010E+01  0.347427E+01  0.213685E+00
  0.193279E+01  0.344840E+01  0.214359E+00
  0.193547E+01  0.366285E+01  0.218818E+00
  0.193816E+01  0.337630E+01  0.217263E+00
  0.194084E+01  0.357487E+01  0.215755E+00
  0.194352E+01  0.316283E+01  0.213800E+00
  0.194621E+01  0.327622E+01  0.216823E+00
  0.194889E+01  0.312628E+01  0.212721E+00
  0.195158E+01  0.338500E+01  0.214799E+00
  0.195426E+01  0.377587E+01  0.218461E+00
  0.195694E+01  0.345342E+01  0.217581E+00
  0.195963E+01  0.347230E+01  0.215638E+00
  0.196231E+01  0.328197E+01  0.213479E+00
  0.196500E+01  0.363040E+01  0.214601E+00
  0.196768E+01  0.306190E+01  0.217069E+00
  0.197036E+01  0.315578E+01  0.215417E+00
  0.197305E+01  0.326580E+01  0.215605E+00
  0.197573E+01  0.317602E+01  0.214592E+00
  0.197842E+01  0.320287E+01  0.213574E+00
  0.198110E+01  0.304280E+01  0.214452E+00
  0.198378E+01  0.311390E+01  0.214273E+00
  0.198647E+01  0.314913E+01  0.215859E+00
  0.198915E+01  0.302777E+01  0.215617E+00
  0.199184E+01  0.317438E+01  0.216304E+00
  0.199452E+01  0.318755E+01  0.215652E+00
  0.199720E+01  0.326945E+01  0.213901E+00
  0.199989E+01  0.330692E+01  0.216080E+00
  0.200257E+01  0.315290E+01  0.215037E+00
  0.200525E+01  0.326517E+01  0.215387E+00
  0.200794E+01  0.299602E+01  0.209167E+00
  0.201062E+01  0.288732E+01  0.215610E+00
  0.201331E+01  0.310292E+01  0.212332E+00
  0.201599E+01  0.324645E+01  0.213446E+00
  0.201867E+01  0.288335E+01  0.211680E+00
  0.202136E+01  0.310478E+01  0.213439E+00
  0.202404E+01  0.290883E+01  0.214777E+00
  0.202673E+01  0.303130E+01  0.212070E+00
  0.202941E+01  0.297452E+01  0.212936E+00
  0.203209E+01  0.264663E+01  0.210597E+00
  0.203478E+01  0.280917E+01  0.211513E+00
  0.203746E+01  0.300865E+01  0.212682E+00
  0.204015E+01  0.270740E+01  0.213179E+00
  0.204283E+01  0.284435E+01  0.213549E+00
  0.204551E+01  0.284542E+01  0.214425E+00
  0.204820E+01  0.250675E+01  0.212576E+00
  0.205088E+01  0.279565E+01  0.207351E+00
  0.205357E+01  0.303390E+01  0.214731E+00
  0.205625E+01  0.263610E+01  0.211233E+00
  0.205893E+01  0.274537E+01  0.213158E+00
  0.206162E+01  0.297660E+01  0.212754E+00
  0.206430E+01  0.269627E+01  0.209472E+00
  0.206699E+01  0.305868E+01  0.212899E+00
  0.206967E+01  0.296293E+01  0.208658E+00
  0.207235E+01  0.286543E+01  0.213158E+00
  0.207504E+01  0.251670E+01  0.211905E+00
  0.207772E+01  0.253215E+01  0.213341E+00
  0.208040E+01  0.272773E+01  0.210692E+00
  0.208309E+01  0.297130E+01  0.213472E+00
  0.208577E+01  0.274992E+01  0.213339E+00
  0.208846E+01  0.242715E+01  0.209349E+00
  0.209114E+01  0.240365E+01  0.209875E+00
  0.209382E+01  0.256835E+01  0.209802E+00
  0.209651E+01  0.260697E+01  0.212895E+00
  0.209919E+01  0.235870E+01  0.209980E+00
  0.210188E+01  0.252482E+01  0.208673E+00
  0.210456E+01  0.269117E+01  0.212151E+00
  0.210724E+01  0.250965E+01  0.210350E+00
  0.210993E+01  0.272990E+01  0.212695E+00
  0.211261E+01  0.256600E+01  0.211235E+00
  0.211530E+01  0.258305E+01  0.211227E+00
  0.211798E+01  0.270127E+01  0.209584E+00
  0.212066E+01  0.262742E+01  0.211733E+00
  0.212335E+01  0.249780E+01  0.208935E+00
  0.212603E+01  0.225468E+01  0.208862E+00
  0.212872E+01  0.237847E+01  0.207363E+00
  0.213140E+01  0.237055E+01  0.210863E+00
  0.213408E+01  0.252717E+01  0.209204E+00
  0.213677E+01  0.248785E+01  0.208569E+00
  0.213945E+01  0.247255E+01  0.211249E+00
  0.214214E+01  0.248200E+01  0.210015E+00
  0.214482E+01  0.236692E+01  0.209191E+00
  0.214750E+01  0.259197E+01  0.209115E+00
  0.215019E+01  0.220020E+01  0.206578E+00
  0.215287E+01  0.233012E+01  0.207955E+00
  0.215555E+01  0.223432E+01  0.210342E+00
  0.215824E+01  0.242505E+01  0.208136E+00
  0.216092E+01  0.240655E+01  0.208740E+00
  0.216361E+01  0.206427E+01  0.208105E+00
  0.216629E+01  0.240093E+01  0.206057E+00
  0.216897E+01  0.215958E+01  0.207454E+00
  0.217166E+01  0.234927E+01  0.204011E+00
  0.217434E+01  0.246400E+01  0.211577E+00
  0.217703E+01  0.218535E+01  0.208175E+00
  0.217971E+01  0.219110E+01  0.208308E+00
  0.218239E+01  0.266665E+01  0.208827E+00
  0.218508E+01  0.264905E+01  0.210155E+00
  0.218776E+01  0.214895E+01  0.208401E+00
  0.219045E+01  0.216748E+01  0.209367E+00
  0.219313E+01  0.246992E+01  0.209940E+00
  0.219581E+01  0.216480E+01  0.207658E+00
  0.219850E+01  0.217610E+01  0.206703E+00
  0.220118E+01  0.233680E+01  0.207381E+00
  0.220387E+01  0.205955E+01  0.207805E+00
  0.220655E+01  0.216118E+01  0.206279E+00
  0.220923E+01  0.248607E+01  0.208525E+00
  0.221192E+01  0.222133E+01  0.207474E+00
  0.221460E+01  0.207537E+01  0.209222E+00
  0.221729E+01  0.242240E+01  0.206448E+00
  0.221997E+01  0.191350E+01  0.208711E+00
  0.222265E+01  0.207655E+01  0.208541E+00
  0.222534E+01  0.200418E+01  0.208472E+00
  0.222802E+01  0.206970E+01  0.208206E+00
  0.223070E+01  0.211080E+01  0.209360E+00
  0.223339E+01  0.218587E+01  0.206655E+00
  0.223607E+01  0.210412E+01  0.206704E+00
  0.223876E+01  0.187120E+01  0.204861E+00
  0.224144E+01  0.218855E+01  0.206074E+00
  0.224412E+01  0.186720E+01  0.207286E+00
  0.224681E+01  0.233977E+01  0.204663E+00
  0.224949E+01  0.210322E+01  0.206361E+00
  0.225218E+01  0.201098E+01  0.207625E+00
  0.225486E+01  0.222100E+01  0.207583E+00
  0.225754E+01  0.177195E+01  0.202758E+00
  0.226023E+01  0.215467E+01  0.205422E+00
  0.226291E+01  0.193107E+01  0.202660E+00
  0.226560E+01  0.170388E+01  0.206864E+00
  0.226828E+01  0.202010E+01  0.204067E+00
  0.227096E+01  0.177218E+01  0.207190E+00
  0.227365E+01  0.212230E+01  0.206895E+00
  0.227633E+01  0.195155E+01  0.206082E+00
  0.227902E+01  0.198173E+01  0.204877E+00
  0.228170E+01  0.213830E+01  0.207389E+00
  0.228438E+01  0.201330E+01  0.209068E+00
  0.228707E+01  0.197985E+01  0.206048E+00
  0.228975E+01  0.185557E+01  0.206426E+00
  0.229244E+01  0.169878E+01  0.204458E+00
  0.229512E+01  0.217810E+01  0.207166E+00
  0.229780E+01  0.156100E+01  0.205647E+00
  0.230049E+01  0.199615E+01  0.205632E+00
  0.230317E+01  0.210400E+01  0.207630E+00
  0.230585E+01  0.160517E+01  0.204730E+00
  0.230854E+01  0.195182E+01  0.205861E+00
  0.231122E+01  0.175732E+01  0.203501E+00
  0.231391E+01  0.176335E+01  0.204247E+00
  0.231659E+01  0.194023E+01  0.205662E+00
  0.231927E+01  0.183357E+01  0.204632E+00
  0.232196E+01  0.193890E+01  0.204404E+00
  0.232464E+01  0.200640E+01  0.205040E+00
  0.232733E+01  0.153092E+01  0.204070E+00
  0.233001E+01  0.192202E+01  0.204655E+00
  0.233269E+01  0.218197E+01  0.204682E+00
  0.233538E+01  0.176540E+01  0.205984E+00
  0.233806E+01  0.152940E+01  0.203351E+00
  0.234075E+01  0.204820E+01  0.204171E+00
  0.234343E+01  0.167360E+01  0.202748E+00
  0.234611E+01  0.180665E+01  0.204127E+00
  0.234880E+01  0.150962E+01  0.201381E+00
  0.235148E+01  0.170030E+01  0.203056E+00
  0.235417E+01  0.170327E+01  0.203579E+00
  0.235685E+01  0.158932E+01  0.203409E+00
  0.235953E+01  0.165742E+01  0.203511E+00
  0.236222E+01  0.208737E+01  0.202696E+00
  0.236490E+01  0.174675E+01  0.203951E+00
  0.236759E+01  0.205252E+01  0.206408E+00
  0.237027E+01  0.179172E+01  0.204932E+00
  0.237295E+01  0.184500E+01  0.204245E+00
  0.237564E+01  0.187535E+01  0.202411E+00
  0.237832E+01  0.193195E+01  0.205380E+00
  0.238100E+01  0.146477E+01  0.203620E+00
  0.238369E+01  0.160213E+01  0.203179E+00
  0.238637E+01  0.168430E+01  0.203541E+00
  0.238906E+01  0.169347E+01  0.203620E+00
  0.239174E+01  0.147113E+01  0.203168E+00
  0.239442E+01  0.167980E+01  0.202055E+00
  0.239711E+01  0.135608E+01  0.205807E+00
  0.239979E+01  0.154710E+01  0.200443E+00
  0.240248E+01  0.163342E+01  0.203634E+00
  0.240516E+01  0.165135E+01  0.203117E+00
  0.240784E+01  0.168570E+01  0.205432E+00
  0.241053E+01  0.151435E+01  0.200941E+00
  0.241321E+01  0.195778E+01  0.204639E+00
  0.241590E+01  0.147518E+01  0.202323E+00
  0.241858E+01  0.192675E+01  0.203778E+00
  0.242126E+01  0.163227E+01  0.204031E+00
  0.242395E+01  0.160032E+01  0.202670E+00
  0.242663E+01  0.162960E+01  0.204311E+00
  0.242932E+01  0.186125E+01  0.207782E+00
  0.243200E+01  0.136880E+01  0.200868E+00
  0.243468E+01  0.148072E+01  0.202619E+00
  0.243737E+01  0.148193E+01  0.201551E+00
  0.244005E+01  0.147425E+01  0.200319E+00
  0.244274E+01  0.124817E+01  0.201154E+00
  0.244542E+01  0.163248E+01  0.200593E+00
  0.244810E+01  0.130825E+01  0.202007E+00
  0.245079E+01  0.137597E+01  0.202225E+00
  0.245347E+01  0.161025E+01  0.201837E+00
  0.245615E+01  0.131155E+01  0.202379E+00
  0.245884E+01  0.144080E+01  0.199018E+00
  0.246152E+01  0.148072E+01  0.201074E+00
  0.246421E+01  0.125377E+01  0.202870E+00
  0.246689E+01  0.155400E+01  0.201751E+00
  0.246957E+01  0.151015E+01  0.204243E+00
  0.247226E+01  0.131607E+01  0.202878E+00
  0.247494E+01  0.137462E+01  0.200344E+00
  0.247763E+01  0.101460E+01  0.199554E+00
  0.248031E+01  0.152503E+01  0.202542E+00
  0.248299E+01  0.162315E+01  0.205236E+00
  0.248568E+01  0.116637E+01  0.200639E+00
  0.248836E+01  0.120897E+01  0.199667E+00
  0.249105E+01  0.155658E+01  0.203915E+00
  0.249373E+01  0.141767E+01  0.200111E+00
  0.249641E+01  0.140773E+01  0.202387E+00
  0.249910E+01  0.126132E+01  0.200004E+00
  0.250178E+01  0.150785E+01  0.218491E+00
  0.250447E+01  0.151233E+01  0.225646E+00
  0.250715E+01  0.141930E+01  0.228429E+00
  0.250983E+01  0.123982E+01  0.238220E+00
  0.251252E+01  0.119750E+01  0.246144E+00
  0.251520E+01  0.131760E+01  0.253254E+00
  0.251789E+01  0.123105E+01  0.268187E+00
  0.252057E+01  0.104555E+01  0.268407E+00
  0.252325E+01  0.118560E+01  0.286407E+00
  0.252594E+01  0.144060E+01  0.286979E+00
  0.252862E+01  0.160203E+01  0.298727E+00
  0.253130E+01  0.128282E+01  0.302925E+00
  0.253399E+01  0.143180E+01  0.247151E+00
  0.253667E+01  0.117820E+01  0.236908E+00
  0.253936E+01  0.111995E+01  0.232485E+00
  0.254204E+01  0.150643E+01  0.232180E+00
  0.254472E+01  0.140085E+01  0.225912E+00
  0.254741E+01  0.109798E+01  0.221591E+00
  0.255009E+01  0.142930E+01  0.221850E+00
  0.255278E+01  0.102728E+01  0.211567E+00
  0.255546E+01  0.132157E+01  0.212301E+00
  0.255814E+01  0.126093E+01  0.213691E+00
  0.256083E+01  0.101598E+01  0.209717E+00
  0.256351E+01  0.134570E+01  0.213596E+00
  0.256620E+01  0.141777E+01  0.212637E+00
  0.256888E+01  0.132613E+01  0.214338E+00
  0.257156E+01  0.113747E+01  0.209281E+00
  0.257425E+01  0.154155E+01  0.213012E+00
  0.257693E+01  0.733575E+00  0.208097E+00
  0.257962E+01  0.113020E+01  0.209017E+00
  0.258230E+01  0.150852E+01  0.208371E+00
  0.258498E+01  0.136565E+01  0.212780E+00
  0.258767E+01  0.108812E+01  0.208066E+00
  0.259035E+01  0.101935E+01  0.211375E+00
  0.259304E+01  0.111505E+01  0.207448E+00
  0.259572E+01  0.133062E+01  0.209111E+00
  0.259840E+01  0.122762E+01  0.208734E+00
  0.260109E+01  0.123207E+01  0.209527E+00
  0.260377E+01  0.127992E+01  0.209695E+00
  0.260646E+01  0.135967E+01  0.208066E+00
  0.260914E+01  0.112733E+01  0.209717E+00
  0.261182E+01  0.943525E+00  0.204402E+00
  0.261451E+01  0.129948E+01  0.205198E+00
  0.261719E+01  0.973125E+00  0.202038E+00
  0.261987E+01  0.100895E+01  0.203454E+00
  0.262256E+01  0.103755E+01  0.204759E+00
  0.262524E+01  0.846700E+00  0.204047E+00
  0.262793E+01  0.948500E+00  0.202898E+00
  0.263061E+01  0.106540E+01  0.200009E+00
  0.263329E+01  0.114968E+01  0.200301E+00
  0.263598E+01  0.115755E+01  0.200906E+00
  0.263866E+01  0.116763E+01  0.199673E+00
  0.264135E+01  0.110398E+01  0.200519E+00
  0.264403E+01  0.117405E+01  0.199564E+00
  0.264671E+01  0.953450E+00  0.200633E+00
  0.264940E+01  0.111215E+01  0.198281E+00
  0.265208E+01  0.119093E+01  0.197834E+00
  0.265477E+01  0.115015E+01  0.201097E+00
  0.265745E+01  0.115490E+01  0.202725E+00
  0.266013E+01  0.110740E+01  0.200650E+00
  0.266282E+01  0.113570E+01  0.198464E+00
  0.266550E+01  0.110107E+01  0.198990E+00
  0.266819E+01  0.119295E+01  0.202984E+00
  0.267087E+01  0.962200E+00  0.198479E+00
  0.267355E+01  0.107030E+01  0.196960E+00
  0.267624E+01  0.964450E+00  0.197459E+00
  0.267892E+01  0.113458E+01  0.199521E+00
  0.268161E+01  0.978450E+00  0.200090E+00
  0.268429E+01  0.102798E+01  0.198247E+00
  0.268697E+01  0.885425E+00  0.199093E+00
  0.268966E+01  0.101142E+01  0.199856E+00
  0.269234E+01  0.140830E+01  0.200905E+00
  0.269502E+01  0.102277E+01  0.196119E+00
  0.269771E+01  0.135538E+01  0.200510E+00
  0.270039E+01  0.115213E+01  0.199088E+00
  0.270308E+01  0.115123E+01  0.200285E+00
  0.270576E+01  0.856450E+00  0.198661E+00
  0.270844E+01  0.854650E+00  0.199421E+00
  0.271113E+01  0.111877E+01  0.199504E+00
  0.271381E+01  0.106180E+01  0.201440E+00
  0.271650E+01  0.114520E+01  0.201533E+00
  0.271918E+01  0.103455E+01  0.200920E+00
  0.272186E+01  0.114245E+01  0.198518E+00
  0.272455E+01  0.109812E+01  0.198761E+00
  0.272723E+01  0.116538E+01  0.199220E+00
  0.272992E+01  0.932850E+00  0.199751E+00
  0.273260E+01  0.971325E+00  0.196480E+00
  0.273528E+01  0.688700E+00  0.198407E+00
  0.273797E+01  0.951825E+00  0.196322E+00
  0.274065E+01  0.114520E+01  0.197641E+00
  0.274334E+01  0.105585E+01  0.197330E+00
  0.274602E+01  0.101575E+01  0.197696E+00
  0.274870E+01  0.895050E+00  0.199414E+00
  0.275139E+01  0.964900E+00  0.197530E+00
  0.275407E+01  0.884425E+00  0.196941E+00
  0.275676E+01  0.837125E+00  0.197149E+00
  0.275944E+01  0.874225E+00  0.198482E+00
  0.276212E+01  0.752650E+00  0.198058E+00
  0.276481E+01  0.111202E+01  0.198588E+00
  0.276749E+01  0.871875E+00  0.196875E+00
  0.277017E+01  0.624800E+00  0.197346E+00
  0.277286E+01  0.751475E+00  0.195847E+00
  0.277554E+01  0.958725E+00  0.198052E+00
  0.277823E+01  0.962850E+00  0.198005E+00
  0.278091E+01  0.647100E+00  0.198835E+00
  0.278359E+01  0.804675E+00  0.197415E+00
  0.278628E+01  0.988800E+00  0.198775E+00
  0.278896E+01  0.677200E+00  0.196468E+00
  0.279165E+01  0.858075E+00  0.197434E+00
  0.279433E+01  0.804200E+00  0.197131E+00
  0.279701E+01  0.106535E+01  0.198449E+00
  0.279970E+01  0.894750E+00  0.196680E+00
  0.280238E+01  0.735075E+00  0.197114E+00
  0.280507E+01  0.741650E+00  0.197743E+00
  0.280775E+01  0.826275E+00  0.199097E+00
  0.281043E+01  0.813725E+00  0.197804E+00
  0.281312E+01  0.722800E+00  0.199449E+00
  0.281580E+01  0.824850E+00  0.196673E+00
  0.281849E+01  0.890800E+00  0.197129E+00
  0.282117E+01  0.691850E+00  0.196587E+00
  0.282385E+01  0.806800E+00  0.197841E+00
  0.282654E+01  0.667350E+00  0.195682E+00
  0.282922E+01  0.870825E+00  0.195052E+00
  0.283191E+01  0.804400E+00  0.197001E+00
  0.283459E+01  0.995525E+00  0.196760E+00
  0.283727E+01  0.575975E+00  0.195308E+00
  0.283996E+01  0.826300E+00  0.197088E+00
  0.284264E+01  0.896150E+00  0.196048E+00
  0.284532E+01  0.945950E+00  0.196450E+00
  0.284801E+01  0.535825E+00  0.195497E+00
  0.285069E+01  0.101665E+01  0.194972E+00
  0.285338E+01  0.867425E+00  0.197251E+00
  0.285606E+01  0.669250E+00  0.196638E+00
  0.285874E+01  0.996600E+00  0.198868E+00
  0.286143E+01  0.918850E+00  0.196516E+00
  0.286411E+01  0.792750E+00  0.196520E+00
  0.286680E+01  0.742775E+00  0.195038E+00
  0.286948E+01  0.699000E+00  0.195431E+00
  0.287216E+01  0.833775E+00  0.196511E+00
  0.287485E+01  0.824600E+00  0.197814E+00
  0.287753E+01  0.966175E+00  0.198767E+00
  0.288022E+01  0.871450E+00  0.198016E+00
  0.288290E+01  0.112820E+01  0.197157E+00
  0.288558E+01  0.786575E+00  0.196809E+00
  0.288827E+01  0.753825E+00  0.198743E+00
  0.289095E+01  0.978725E+00  0.197869E+00
  0.289364E+01  0.811300E+00  0.193706E+00
  0.289632E+01  0.825150E+00  0.198994E+00
  0.289900E+01  0.799200E+00  0.195281E+00
  0.290169E+01  0.787175E+00  0.195791E+00
  0.290437E+01  0.115050E+01  0.196113E+00
  0.290706E+01  0.627125E+00  0.197783E+00
  0.290974E+01  0.870300E+00  0.194379E+00
  0.291242E+01  0.611675E+00  0.194327E+00
  0.291511E+01  0.754100E+00  0.195578E+00
  0.291779E+01  0.955150E+00  0.198184E+00
  0.292047E+01  0.863000E+00  0.193888E+00
  0.292316E+01  0.830975E+00  0.193565E+00
  0.292584E+01  0.786550E+00  0.194623E+00
  0.292853E+01  0.644350E+00  0.197079E+00
  0.293121E+01  0.549875E+00  0.195685E+00
  0.293389E+01  0.870425E+00  0.196451E+00
  0.293658E+01  0.962450E+00  0.196623E+00
  0.293926E+01  0.777950E+00  0.196420E+00
  0.294195E+01  0.721150E+00  0.195991E+00
  0.294463E+01  0.911100E+00  0.196091E+00
  0.294731E+01  0.524075E+00  0.192340E+00
  0.295000E+01  0.704875E+00  0.195014E+00
  0.295268E+01  0.830900E+00  0.196380E+00
  0.295537E+01  0.644650E+00  0.195711E+00
  0.295805E+01  0.663500E+00  0.194974E+00
  0.296073E+01  0.666900E+00  0.197198E+00
  0.296342E+01  0.610650E+00  0.195165E+00
  0.296610E+01  0.782050E+00  0.193562E+00
  0.296879E+01  0.842725E+00  0.195762E+00
  0.297147E+01  0.838475E+00  0.195985E+00
  0.297415E+01  0.630425E+00  0.193565E+00
  0.297684E+01  0.696675E+00  0.192609E+00
  0.297952E+01  0.515175E+00  0.193239E+00
  0.298221E+01  0.593625E+00  0.195459E+00
  0.298489E+01  0.554050E+00  0.194634E+00
  0.298757E+01  0.889175E+00  0.196251E+00
  0.299026E+01  0.495725E+00  0.192971E+00
  0.299294E+01  0.695000E+00  0.194385E+00
  0.299562E+01  0.449425E+00  0.192556E+00
  0.299831E+01  0.625425E+00  0.194170E+00
  0.300099E+01  0.818350E+00  0.195796E+00
  0.300368E+01  0.793275E+00  0.194139E+00
  0.300636E+01  0.772775E+00  0.193304E+00
  0.300904E+01  0.782875E+00  0.196059E+00
  0.301173E+01  0.343400E+00  0.194916E+00
  0.301441E+01  0.854100E+00  0.195037E+00
  0.301710E+01  0.674300E+00  0.194146E+00
  0.301978E+01  0.498325E+00  0.191950E+00
  0.302246E+01  0.691675E+00  0.194217E+00
  0.302515E+01  0.101250E+01  0.193802E+00
  0.302783E+01  0.748950E+00  0.193231E+00
  0.303052E+01  0.751600E+00  0.193831E+00
  0.303320E+01  0.673175E+00  0.194685E+00
  0.303588E+01  0.706400E+00  0.191696E+00
  0.303857E+01  0.525275E+00  0.197032E+00
  0.304125E+01  0.802750E+00  0.194460E+00
  0.304394E+01  0.762200E+00  0.194778E+00
  0.304662E+01  0.518975E+00  0.193808E+00
  0.304930E+01  0.786825E+00  0.194162E+00
  0.305199E+01  0.549050E+00  0.194131E+00
  0.305467E+01  0.462125E+00  0.195094E+00
  0.305736E+01  0.428825E+00  0.193377E+00
  0.306004E+01  0.606675E+00  0.194960E+00
  0.306272E+01  0.514175E+00  0.192859E+00
  0.306541E+01  0.635750E+00  0.193557E+00
  0.306809E+01  0.307725E+00  0.197005E+00
  0.307077E+01  0.673450E+00  0.194000E+00
  0.307346E+01  0.871625E+00  0.195904E+00
  0.307614E+01  0.830700E+00  0.194250E+00
  0.307883E+01  0.598550E+00  0.193082E+00
  0.308151E+01  0.735575E+00  0.192011E+00
  0.308419E+01  0.351825E+00  0.192047E+00
  0.308688E+01  0.616575E+00  0.192139E+00
  0.308956E+01  0.784100E+00  0.193716E+00
  0.309225E+01  0.452150E+00  0.191214E+00
  0.309493E+01  0.330900E+00  0.194839E+00
  0.309761E+01  0.423500E+00  0.190854E+00
  0.310030E+01  0.578700E+00  0.191930E+00
  0.310298E+01  0.745375E+00  0.191460E+00
  0.310567E+01  0.465100E+00  0.190904E+00
  0.310835E+01  0.630100E+00  0.193164E+00
  0.311103E+01  0.851925E+00  0.192857E+00
  0.311372E+01  0.638150E+00  0.195688E+00
  0.311640E+01  0.511150E+00  0.192845E+00
  0.311909E+01  0.411775E+00  0.194298E+00
  0.312177E+01  0.360300E+00  0.193295E+00
  0.312445E+01  0.386800E+00  0.192204E+00
  0.312714E+01  0.653550E+00  0.191776E+00
  0.312982E+01  0.548850E+00  0.189638E+00
  0.313251E+01  0.533125E+00  0.191333E+00
  0.313519E+01  0.722500E+00  0.193646E+00
  0.313787E+01  0.493900E+00  0.192059E+00
  0.314056E+01  0.637125E+00  0.192799E+00
  0.314324E+01  0.596000E+00  0.193422E+00
  0.314593E+01  0.748375E+00  0.192652E+00
  0.314861E+01  0.716775E+00  0.193221E+00
  0.315129E+01  0.648800E+00  0.193057E+00
  0.315398E+01  0.833300E+00  0.195075E+00
  0.315666E+01  0.533025E+00  0.192981E+00
  0.315934E+01  0.602175E+00  0.191795E+00
  0.316203E+01  0.538450E+00  0.190532E+00
  0.316471E+01  0.367550E+00  0.190597E+00
  0.316740E+01  0.508775E+00  0.193950E+00
  0.317008E+01  0.615350E+00  0.193434E+00
  0.317276E+01  0.755300E+00  0.194474E+00
  0.317545E+01  0.447250E+00  0.193627E+00
  0.317813E+01  0.683275E+00  0.192174E+00
  0.318082E+01  0.605000E+00  0.193845E+00
  0.318350E+01  0.572200E+00  0.191467E+00
  0.318618E+01  0.626700E+00  0.192368E+00
  0.318887E+01  0.502800E+00  0.192692E+00
  0.319155E+01  0.844950E+00  0.190717E+00
  0.319424E+01  0.409325E+00  0.193145E+00
  0.319692E+01  0.530375E+00  0.194023E+00
  0.319960E+01  0.520500E+00  0.195058E+00
  0.320229E+01  0.195425E+00  0.192387E+00
  0.320497E+01  0.599675E+00  0.190534E+00
  0.320766E+01  0.503025E+00  0.192735E+00
  0.321034E+01  0.490025E+00  0.189420E+00
  0.321302E+01  0.662525E+00  0.192059E+00
  0.321571E+01  0.722600E+00  0.192260E+00
  0.321839E+01  0.574275E+00  0.191493E+00
  0.322108E+01  0.629825E+00  0.192512E+00
  0.322376E+01  0.542650E+00  0.191638E+00
  0.322644E+01  0.434775E+00  0.191847E+00
  0.322913E+01  0.619650E+00  0.193451E+00
  0.323181E+01  0.748150E+00  0.193126E+00
  0.323449E+01  0.321250E+00  0.189158E+00
  0.323718E+01  0.715950E+00  0.192120E+00
  0.323986E+01  0.467575E+00  0.193483E+00
  0.324255E+01  0.598475E+00  0.192226E+00
  0.324523E+01  0.671775E+00  0.193768E+00
  0.324791E+01  0.806000E+00  0.191200E+00
  0.325060E+01  0.341250E+00  0.191278E+00
  0.325328E+01  0.457925E+00  0.192100E+00
  0.325597E+01  0.734475E+00  0.194292E+00
  0.325865E+01  0.596475E+00  0.193123E+00
  0.326133E+01  0.256825E+00  0.190980E+00
  0.326402E+01  0.525525E+00  0.190661E+00
  0.326670E+01  0.525625E+00  0.191772E+00
  0.326939E+01  0.726875E+00  0.192493E+00
  0.327207E+01  0.532325E+00  0.191614E+00
  0.327475E+01  0.527625E+00  0.191152E+00
  0.327744E+01  0.682375E+00  0.192107E+00
  0.328012E+01  0.293975E+00  0.188248E+00
  0.328281E+01  0.534275E+00  0.189411E+00
  0.328549E+01  0.581750E+00  0.192185E+00
  0.328817E+01  0.625050E+00  0.189649E+00
  0.329086E+01  0.525000E+00  0.192419E+00
  0.329354E+01  0.555525E+00  0.191385E+00
  0.329623E+01  0.670600E+00  0.193450E+00
  0.329891E+01  0.471825E+00  0.191801E+00
  0.330159E+01  0.252750E+00  0.190903E+00
  0.330428E+01  0.131450E+00  0.194603E+00
  0.330696E+01  0.389875E+00  0.191089E+00
  0.330964E+01  0.601125E+00  0.191771E+00
  0.331233E+01  0.729225E+00  0.191722E+00
  0.331501E+01  0.475350E+00  0.189993E+00
  0.331770E+01  0.735875E+00  0.192304E+00
  0.332038E+01  0.632900E+00  0.190187E+00
  0.332306E+01  0.386075E+00  0.189194E+00
  0.332575E+01  0.723925E+00  0.190071E+00
  0.332843E+01  0.220875E+00  0.191280E+00
  0.333112E+01  0.486800E+00  0.190918E+00
  0.333380E+01  0.572950E+00  0.191677E+00
  0.333648E+01  0.322125E+00  0.193050E+00
  0.333917E+01  0.585225E+00  0.190459E+00
  0.334185E+01  0.596900E+00  0.189535E+00
  0.334454E+01  0.672175E+00  0.192055E+00
  0.334722E+01  0.667350E+00  0.191148E+00
  0.334990E+01  0.609275E+00  0.187906E+00
  0.335259E+01  0.468900E+00  0.192818E+00
  0.335527E+01  0.590625E+00  0.191730E+00
  0.335796E+01  0.325700E+00  0.188615E+00
  0.336064E+01  0.511925E+00  0.192290E+00
  0.336332E+01  0.487100E+00  0.190117E+00
  0.336601E+01  0.432100E+00  0.191873E+00
  0.336869E+01  0.634900E+00  0.190543E+00
  0.337138E+01  0.513975E+00  0.189901E+00
  0.337406E+01  0.284075E+00  0.189540E+00
  0.337674E+01  0.419200E+00  0.190363E+00
  0.337943E+01  0.529175E+00  0.191372E+00
  0.338211E+01  0.335850E+00  0.190553E+00
  0.338479E+01  0.534350E+00  0.191924E+00
  0.338748E+01  0.720800E+00  0.189566E+00
  0.339016E+01  0.256025E+00  0.189771E+00
  0.339285E+01  0.480275E+00  0.190357E+00
  0.339553E+01  0.264250E+00  0.192611E+00
  0.339821E+01  0.496775E+00  0.187676E+00
  0.340090E+01  0.427825E+00  0.188860E+00
  0.340358E+01  0.753950E+00  0.190622E+00
  0.340627E+01  0.361550E+00  0.188697E+00
  0.340895E+01  0.454200E+00  0.190647E+00
  0.341163E+01  0.514050E+00  0.192637E+00
  0.341432E+01  0.591000E+00  0.188335E+00
  0.341700E+01  0.520925E+00  0.190987E+00
  0.341969E+01  0.359150E+00  0.190128E+00
  0.342237E+01  0.848925E+00  0.191254E+00
  0.342505E+01  0.322100E+00  0.188205E+00
  0.342774E+01  0.439475E+00  0.191025E+00
  0.343042E+01  0.216550E+00  0.190025E+00
  0.343311E+01  0.266925E+00  0.190414E+00
  0.343579E+01  0.417375E+00  0.187907E+00
  0.343847E+01  0.329775E+00  0.189741E+00
  0.344116E+01  0.795250E-01  0.188762E+00
  0.344384E+01  0.320650E+00  0.191349E+00
  0.344653E+01  0.558075E+00  0.190534E+00
  0.344921E+01  0.599925E+00  0.188742E+00
  0.345189E+01  0.336200E+00  0.189590E+00
  0.345458E+01  0.429375E+00  0.188515E+00
  0.345726E+01  0.371850E+00  0.188699E+00
  0.345994E+01  0.654475E+00  0.189763E+00
  0.346263E+01  0.343575E+00  0.192495E+00
  0.346531E+01  0.502900E+00  0.189464E+00
  0.346800E+01  0.521200E+00  0.190597E+00
  0.347068E+01  0.282250E+00  0.189091E+00
  0.347336E+01  0.133950E+00  0.188485E+00
  0.347605E+01  0.502500E+00  0.188579E+00
  0.347873E+01  0.479275E+00  0.189230E+00
  0.348142E+01  0.618500E+00  0.189994E+00
  0.348410E+01  0.476675E+00  0.188449E+00
  0.348678E+01  0.509875E+00  0.191934E+00
  0.348947E+01  0.569500E+00  0.189339E+00
  0.349215E+01  0.257350E+00  0.190706E+00
  0.349484E+01  0.441025E+00  0.189510E+00
  0.349752E+01  0.532625E+00  0.189091E+00
  0.350020E+01  0.248550E+00  0.190106E+00
  0.350289E+01  0.252400E+00  0.189825E+00
  0.350557E+01  0.427575E+00  0.191163E+00
  0.350826E+01  0.285350E+00  0.188042E+00
  0.351094E+01  0.436300E+00  0.187822E+00
  0.351362E+01  0.297575E+00  0.190950E+00
  0.351631E+01  0.563900E+00  0.190222E+00
  0.351899E+01  0.367575E+00  0.187597E+00
  0.352168E+01  0.445900E+00  0.190311E+00
  0.352436E+01  0.291375E+00  0.189558E+00
  0.352704E+01  0.410975E+00  0.189219E+00
  0.352973E+01  0.524475E+00  0.190016E+00
  0.353241E+01  0.631275E+00  0.189010E+00
  0.353509E+01  0.699000E+00  0.190738E+00
  0.353778E+01  0.410275E+00  0.188330E+00
  0.354046E+01  0.320600E+00  0.189021E+00
  0.354315E+01  0.602425E+00  0.187912E+00
  0.354583E+01  0.297700E+00  0.190989E+00
  0.354851E+01  0.211175E+00  0.187784E+00
  0.355120E+01  0.386075E+00  0.187944E+00
  0.355388E+01  0.490625E+00  0.191979E+00
  0.355657E+01  0.539750E+00  0.191852E+00
  0.355925E+01  0.277075E+00  0.188409E+00
  0.356193E+01  0.318725E+00  0.189027E+00
  0.356462E+01  0.410875E+00  0.189123E+00
  0.356730E+01  0.484000E+00  0.188250E+00
  0.356999E+01  0.650175E+00  0.191306E+00
  0.357267E+01  0.688225E+00  0.190230E+00
  0.357535E+01  0.598525E+00  0.190290E+00
  0.357804E+01  0.207425E+00  0.190489E+00
  0.358072E+01  0.272225E+00  0.186483E+00
  0.358341E+01  0.482975E+00  0.190550E+00
  0.358609E+01  0.280700E+00  0.186270E+00
  0.358877E+01  0.159675E+00  0.187829E+00
  0.359146E+01  0.660325E+00  0.191263E+00
  0.359414E+01  0.548075E+00  0.188547E+00
  0.359683E+01  0.328225E+00  0.188991E+00
  0.359951E+01  0.324150E+00  0.187891E+00
  0.360219E+01  0.319425E+00  0.189294E+00
  0.360488E+01  0.268950E+00  0.187707E+00
  0.360756E+01  0.439575E+00  0.188401E+00
  0.361024E+01  0.258625E+00  0.191312E+00
  0.361293E+01  0.508900E+00  0.186856E+00
  0.361561E+01  0.498950E+00  0.189561E+00
  0.361830E+01  0.432525E+00  0.188618E+00
  0.362098E+01  0.555575E+00  0.186988E+00
  0.362366E+01  0.287750E+00  0.187872E+00
  0.362635E+01  0.380925E+00  0.188359E+00
  0.362903E+01  0.369275E+00  0.187266E+00
  0.363172E+01  0.307550E+00  0.186635E+00
  0.363440E+01  0.557700E+00  0.189188E+00
  0.363708E+01  0.697575E+00  0.191391E+00
  0.363977E+01  0.545550E+00  0.191616E+00
  0.364245E+01  0.335200E+00  0.189864E+00
  0.364514E+01  0.409050E+00  0.187880E+00
  0.364782E+01  0.348950E+00  0.186751E+00
  0.365050E+01  0.604950E+00  0.187912E+00
  0.365319E+01  0.684350E+00  0.187579E+00
  0.365587E+01  0.320425E+00  0.189348E+00
  0.365856E+01  0.723300E+00  0.186885E+00
  0.366124E+01  0.471850E+00  0.188770E+00
  0.366392E+01  0.449200E+00  0.187638E+00
  0.366661E+01  0.427875E+00  0.187929E+00
  0.366929E+01  0.645275E+00  0.190009E+00
  0.367198E+01  0.502575E+00  0.188188E+00
  0.367466E+01  0.485650E+00  0.188900E+00
  0.367734E+01  0.525625E+00  0.186301E+00
  0.368003E+01  0.379350E+00  0.187431E+00
  0.368271E+01  0.234325E+00  0.188441E+00
  0.368539E+01  0.386275E+00  0.186310E+00
  0.368808E+01  0.149125E+00  0.190772E+00
  0.369076E+01  0.387650E+00  0.187555E+00
  0.369345E+01  0.275000E+00  0.188457E+00
  0.369613E+01  0.417450E+00  0.186482E+00
  0.369881E+01  0.474925E+00  0.187948E+00
  0.370150E+01  0.544225E+00  0.187472E+00
  0.370418E+01  0.469500E+00  0.188902E+00
  0.370687E+01  0.240675E+00  0.187896E+00
  0.370955E+01  0.417975E+00  0.189355E+00
  0.371223E+01  0.459975E+00  0.186477E+00
  0.371492E+01  0.588325E+00  0.187444E+00
  0.371760E+01  0.546675E+00  0.188570E+00
  0.372029E+01  0.582650E+00  0.185552E+00
  0.372297E+01  0.546800E+00  0.188773E+00
  0.372565E+01  0.439725E+00  0.186229E+00
  0.372834E+01  0.315475E+00  0.188927E+00
  0.373102E+01  0.348750E+00  0.188733E+00
  0.373371E+01  0.260600E+00  0.186263E+00
  0.373639E+01  0.490075E+00  0.187298E+00
  0.373907E+01  0.439700E+00  0.187942E+00
  0.374176E+01  0.341100E+00  0.188633E+00
  0.374444E+01  0.313475E+00  0.183470E+00
  0.374713E+01  0.418025E+00  0.188759E+00
  0.374981E+01  0.515250E+00  0.187117E+00
  0.375249E+01  0.718350E+00  0.187823E+00
  0.375518E+01  0.493975E+00  0.188741E+00
  0.375786E+01  0.426300E+00  0.188570E+00
  0.376055E+01  0.301450E+00  0.186689E+00
  0.376323E+01  0.391650E+00  0.187703E+00
  0.376591E+01  0.634575E+00  0.189296E+00
  0.376860E+01  0.630900E+00  0.189694E+00
  0.377128E+01  0.323050E+00  0.186288E+00
  0.377396E+01  0.436875E+00  0.187506E+00
  0.377665E+01  0.124850E+00  0.186693E+00
  0.377933E+01  0.302525E+00  0.187463E+00
  0.378202E+01  0.714075E+00  0.188784E+00
  0.378470E+01  0.660800E+00  0.188579E+00
  0.378738E+01  0.419525E+00  0.188930E+00
  0.379007E+01  0.344875E+00  0.187216E+00
  0.379275E+01  0.545000E+00  0.186105E+00
  0.379544E+01  0.558325E+00  0.188120E+00
  0.379812E+01  0.451625E+00  0.187772E+00
  0.380080E+01  0.570650E+00  0.187511E+00
  0.380349E+01  0.469175E+00  0.186807E+00
  0.380617E+01  0.315700E+00  0.185716E+00
  0.380886E+01  0.429850E+00  0.185644E+00
  0.381154E+01  0.637375E+00  0.190094E+00
  0.381422E+01  0.460625E+00  0.187646E+00
  0.381691E+01  0.640025E+00  0.190773E+00
  0.381959E+01  0.498450E+00  0.183728E+00
  0.382228E+01  0.464800E+00  0.186423E+00
  0.382496E+01  0.255575E+00  0.187552E+00
  0.382764E+01  0.295100E+00  0.186068E+00
  0.383033E+01  0.396125E+00  0.209709E+00
  0.383301E+01  0.711275E+00  0.219004E+00
  0.383570E+01  0.298975E+00  0.225886E+00
  0.383838E+01  0.129075E+00  0.238984E+00
  0.384106E+01  0.323825E+00  0.253451E+00
  0.384375E+01  0.663850E+00  0.270095E+00
  0.384643E+01  0.846300E+00  0.286153E+00
  0.384911E+01  0.543075E+00  0.290287E+00
  0.385180E+01  0.395350E+00  0.298992E+00
  0.385448E+01  0.504750E+00  0.306161E+00
  0.385717E+01  0.741875E+00  0.235320E+00
  0.385985E+01  0.238225E+00  0.227440E+00
  0.386253E+01  0.514050E+00  0.223126E+00
  0.386522E+01  0.438025E+00  0.213682E+00
  0.386790E+01  0.438650E+00  0.209537E+00
  0.387059E+01  0.257600E+00  0.205196E+00
  0.387327E+01  0.524675E+00  0.205965E+00
  0.387595E+01  0.204250E+00  0.203398E+00
  0.387864E+01  0.517275E+00  0.205736E+00
  0.388132E+01  0.592750E+00  0.205389E+00
  0.388401E+01  0.225400E+00  0.199631E+00
  0.388669E+01  0.446325E+00  0.200474E+00
  0.388937E+01  0.433875E+00  0.203249E+00
  0.389206E+01  0.460625E+00  0.202204E+00
  0.389474E+01  0.290875E+00  0.201219E+00
  0.389743E+01  0.648600E+00  0.201737E+00
  0.390011E+01  0.540525E+00  0.200664E+00
  0.390279E+01  0.830275E+00  0.195532E+00
  0.390548E+01  0.635075E+00  0.195318E+00
  0.390816E+01  0.316425E+00  0.195610E+00
  0.391085E+01  0.350825E+00  0.191261E+00
  0.391353E+01  0.305575E+00  0.191893E+00
  0.391621E+01  0.278600E+00  0.190576E+00
  0.391890E+01  0.458625E+00  0.191211E+00
  0.392158E+01  0.282200E+00  0.188436E+00
  0.392426E+01  0.392475E+00  0.191591E+00
  0.392695E+01  0.266025E+00  0.186566E+00
  0.392963E+01  0.281075E+00  0.188894E+00
  0.393232E+01  0.830500E+00  0.189289E+00
  0.393500E+01  0.503700E+00  0.189359E+00
  0.393768E+01  0.283250E+00  0.189446E+00
  0.394037E+01  0.498700E+00  0.186737E+00
  0.394305E+01  0.379600E+00  0.186116E+00
  0.394574E+01  0.384875E+00  0.187603E+00
  0.394842E+01  0.349125E+00  0.187920E+00
  0.395110E+01  0.335400E+00  0.186661E+00
  0.395379E+01  0.379300E+00  0.188284E+00
  0.395647E+01  0.297225E+00  0.191113E+00
  0.395916E+01  0.287900E+00  0.187613E+00
  0.396184E+01  0.553825E+00  0.189252E+00
  0.396452E+01  0.363150E+00  0.187367E+00
  0.396721E+01  0.318000E+00  0.188195E+00
  0.396989E+01  0.335325E+00  0.186476E+00
  0.397258E+01  0.460825E+00  0.186509E+00
  0.397526E+01  0.607000E-01  0.186066E+00
  0.397794E+01  0.405275E+00  0.187203E+00
  0.398063E+01  0.501175E+00  0.187110E+00
  0.398331E+01  0.512425E+00  0.187273E+00
  0.398600E+01  0.434625E+00  0.190002E+00
  0.398868E+01  0.387475E+00  0.186308E+00
  0.399136E+01  0.326850E+00  0.188673E+00
  0.399405E+01  0.203350E+00  0.186887E+00
  0.399673E+01  0.214850E+00  0.187178E+00
  0.399941E+01  0.403750E+00  0.188715E+00
  0.400210E+01  0.663175E+00  0.190921E+00
  0.400478E+01  0.525600E+00  0.186583E+00
  0.400747E+01  0.167775E+00  0.184739E+00
  0.401015E+01  0.542900E+00  0.188582E+00
  0.401283E+01  0.193150E+00  0.185349E+00
  0.401552E+01  0.649325E+00  0.187418E+00
  0.401820E+01  0.170750E+00  0.186518E+00
  0.402089E+01  0.301425E+00  0.186029E+00
  0.402357E+01  0.524100E+00  0.186194E+00
  0.402625E+01  0.464850E+00  0.187082E+00
  0.402894E+01  0.515450E+00  0.188697E+00
  0.403162E+01  0.327500E+00  0.185267E+00
  0.403431E+01  0.402650E+00  0.189316E+00
  0.403699E+01  0.383275E+00  0.188276E+00
  0.403967E+01  0.582175E+00  0.190281E+00
  0.404236E+01  0.369850E+00  0.185238E+00
  0.404504E+01  0.526525E+00  0.188749E+00
  0.404773E+01  0.335125E+00  0.186428E+00
  0.405041E+01  0.264850E+00  0.186207E+00
  0.405309E+01  0.106350E+00  0.184323E+00
  0.405578E+01  0.378500E+00  0.186496E+00
  0.405846E+01  0.287650E+00  0.185715E+00
  0.406115E+01  0.255525E+00  0.186485E+00
  0.406383E+01  0.526975E+00  0.186800E+00
  0.406651E+01  0.431850E+00  0.186282E+00
  0.406920E+01  0.409375E+00  0.187532E+00
  0.407188E+01  0.369200E+00  0.184611E+00
  0.407456E+01  0.649800E+00  0.185601E+00
  0.407725E+01  0.208775E+00  0.185008E+00
  0.407993E+01  0.448600E+00  0.184090E+00
  0.408262E+01  0.226600E+00  0.185958E+00
  0.408530E+01  0.282225E+00  0.183848E+00
  0.408798E+01  0.506875E+00  0.189023E+00
  0.409067E+01  0.389750E+00  0.188349E+00
  0.409335E+01  0.179950E+00  0.186699E+00
  0.409604E+01  0.656050E+00  0.186097E+00
  0.409872E+01  0.613050E+00  0.186590E+00
  0.410140E+01  0.576150E+00  0.187384E+00
  0.410409E+01  0.420925E+00  0.182090E+00
  0.410677E+01  0.367200E+00  0.183660E+00
  0.410946E+01  0.429700E+00  0.185456E+00
  0.411214E+01  0.390300E+00  0.183686E+00
  0.411482E+01  0.479850E+00  0.187258E+00
  0.411751E+01  0.400475E+00  0.186016E+00
  0.412019E+01  0.326100E+00  0.187214E+00
  0.412288E+01  0.517300E+00  0.184401E+00
  0.412556E+01  0.380350E+00  0.187038E+00
  0.412824E+01  0.464025E+00  0.185534E+00
  0.413093E+01  0.107800E+00  0.183244E+00
  0.413361E+01  0.146300E+00  0.186690E+00
  0.413630E+01  0.344000E+00  0.184846E+00
  0.413898E+01  0.409375E+00  0.186871E+00
  0.414166E+01  0.401925E+00  0.174074E+00
  0.414435E+01  0.473575E+00  0.187748E+00
  0.414703E+01  0.261050E+00  0.183097E+00
  0.414971E+01  0.717075E+00  0.185153E+00
  0.415240E+01  0.406950E+00  0.185335E+00
  0.415508E+01  0.320100E+00  0.185146E+00
  0.415777E+01  0.266775E+00  0.181451E+00
  0.416045E+01  0.324800E+00  0.185408E+00
  0.416313E+01  0.334200E+00  0.183690E+00
  0.416582E+01  0.336175E+00  0.186134E+00
  0.416850E+01  0.316400E+00  0.183164E+00
  0.417119E+01  0.117475E+00  0.184588E+00
  0.417387E+01  0.259400E+00  0.184733E+00
  0.417655E+01  0.593475E+00  0.186483E+00
  0.417924E+01  0.424275E+00  0.183661E+00
  0.418192E+01  0.421425E+00  0.183341E+00
  0.418461E+01  0.338000E+00  0.184391E+00
  0.418729E+01  0.477400E+00  0.185175E+00
  0.418997E+01  0.544675E+00  0.182985E+00
  0.419266E+01  0.171475E+00  0.185754E+00
  0.419534E+01  0.373750E+00  0.185064E+00
  0.419803E+01  0.503475E+00  0.183823E+00
  0.420071E+01  0.412650E+00  0.184788E+00
  0.420339E+01  0.586450E+00  0.184982E+00
  0.420608E+01  0.394100E+00  0.182502E+00
  0.420876E+01  0.337975E+00  0.184895E+00
  0.421145E+01  0.453100E+00  0.182064E+00
  0.421413E+01  0.398975E+00  0.186772E+00
  0.421681E+01  0.387200E+00  0.185388E+00
  0.421950E+01  0.322100E+00  0.186614E+00
  0.422218E+01  0.438475E+00  0.181419E+00
  0.422486E+01  0.670375E+00  0.185381E+00
  0.422755E+01  0.420700E+00  0.184926E+00
  0.423023E+01  0.574000E+00  0.182652E+00
  0.423292E+01  0.447925E+00  0.184864E+00
  0.423560E+01  0.454900E+00  0.185977E+00
  0.423828E+01  0.454675E+00  0.185008E+00
  0.424097E+01  0.407475E+00  0.183758E+00
  0.424365E+01  0.530450E+00  0.185250E+00
  0.424634E+01  0.151975E+00  0.184734E+00
  0.424902E+01  0.383225E+00  0.183599E+00
  0.425170E+01  0.196500E+00  0.184477E+00
  0.425439E+01  0.586675E+00  0.185558E+00
  0.425707E+01  0.421175E+00  0.184098E+00
  0.425976E+01  0.343125E+00  0.186614E+00
  0.426244E+01  0.381250E+00  0.182733E+00
  0.426512E+01  0.216850E+00  0.183162E+00
  0.426781E+01  0.207675E+00  0.184358E+00
  0.427049E+01  0.541275E+00  0.183255E+00
  0.427318E+01  0.424475E+00  0.183719E+00
  0.427586E+01  0.523750E+00  0.183345E+00
  0.427854E+01  0.637150E+00  0.184083E+00
  0.428123E+01  0.459350E+00  0.184180E+00
  0.428391E+01  0.177950E+00  0.184344E+00
  0.428660E+01  0.627925E+00  0.183975E+00
  0.428928E+01  0.505750E+00  0.184802E+00
  0.429196E+01  0.290350E+00  0.183367E+00
  0.429465E+01  0.974000E-01  0.183573E+00
  0.429733E+01  0.508275E+00  0.183530E+00
  0.430002E+01  0.474925E+00  0.182823E+00
  0.430270E+01  0.390325E+00  0.183811E+00
  0.430538E+01  0.657450E+00  0.186891E+00
  0.430807E+01  0.367850E+00  0.183767E+00
  0.431075E+01  0.297300E+00  0.183220E+00
  0.431343E+01  0.381850E+00  0.181176E+00
  0.431612E+01  0.276450E+00  0.182734E+00
  0.431880E+01  0.625500E-01  0.183252E+00
  0.432149E+01  0.411075E+00  0.182451E+00
  0.432417E+01  0.321500E-01  0.181087E+00
  0.432685E+01  0.275550E+00  0.183137E+00
  0.432954E+01  0.237650E+00  0.180057E+00
  0.433222E+01  0.394550E+00  0.183505E+00
  0.433491E+01  0.545400E+00  0.183376E+00
  0.433759E+01  0.398675E+00  0.184242E+00
  0.434027E+01  0.363975E+00  0.185587E+00
  0.434296E+01  0.404350E+00  0.183825E+00
  0.434564E+01  0.485225E+00  0.183590E+00
  0.434833E+01  0.588300E+00  0.185684E+00
  0.435101E+01  0.503150E+00  0.182883E+00
  0.435369E+01  0.638150E+00  0.183034E+00
  0.435638E+01  0.364075E+00  0.182611E+00
  0.435906E+01  0.400400E+00  0.185839E+00
  0.436175E+01  0.330675E+00  0.181923E+00
  0.436443E+01  0.513425E+00  0.181171E+00
  0.436711E+01  0.455950E+00  0.182405E+00
  0.436980E+01  0.483900E+00  0.181844E+00
  0.437248E+01  0.654850E+00  0.182975E+00
  0.437517E+01  0.608025E+00  0.185292E+00
  0.437785E+01  0.864450E+00  0.185090E+00
  0.438053E+01  0.135700E+00  0.179754E+00
  0.438322E+01  0.479325E+00  0.183605E+00
  0.438590E+01  0.334175E+00  0.181942E+00
  0.438858E+01  0.490275E+00  0.182714E+00
  0.439127E+01  0.512675E+00  0.182557E+00
  0.439395E+01  0.329250E+00  0.183866E+00
  0.439664E+01  0.143375E+00  0.182144E+00
  0.439932E+01  0.541325E+00  0.181371E+00
  0.440200E+01  0.247625E+00  0.180093E+00
  0.440469E+01  0.671000E+00  0.182525E+00
  0.440737E+01  0.275625E+00  0.181453E+00
  0.441006E+01  0.276250E+00  0.184377E+00
  0.441274E+01  0.389950E+00  0.184752E+00
  0.441542E+01  0.497250E+00  0.182276E+00
  0.441811E+01  0.446375E+00  0.182935E+00
  0.442079E+01  0.157625E+00  0.182742E+00
  0.442348E+01  0.303700E+00  0.181195E+00
  0.442616E+01  0.150475E+00  0.179482E+00
  0.442884E+01  0.485675E+00  0.182108E+00
  0.443153E+01  0.458450E+00  0.183057E+00
  0.443421E+01  0.537650E+00  0.181883E+00
  0.443690E+01  0.475025E+00  0.181086E+00
  0.443958E+01  0.493400E+00  0.181015E+00
  0.444226E+01  0.738875E+00  0.183306E+00
  0.444495E+01  0.581800E+00  0.184928E+00
  0.444763E+01  0.303000E+00  0.181511E+00
  0.445032E+01  0.154400E+00  0.181998E+00
  0.445300E+01  0.562700E+00  0.180891E+00
  0.445568E+01  0.736725E+00  0.181672E+00
  0.445837E+01  0.512375E+00  0.182611E+00
  0.446105E+01  0.141725E+00  0.180963E+00
  0.446373E+01  0.532450E+00  0.180942E+00
  0.446642E+01  0.645700E+00  0.181971E+00
  0.446910E+01  0.484400E+00  0.181873E+00
  0.447179E+01  0.311600E+00  0.184931E+00
  0.447447E+01  0.272375E+00  0.180738E+00
  0.447715E+01  0.466200E+00  0.181965E+00
  0.447984E+01  0.440475E+00  0.182498E+00
  0.448252E+01  0.225425E+00  0.184339E+00
  0.448521E+01  0.552425E+00  0.183564E+00
  0.448789E+01  0.398700E+00  0.183442E+00
  0.449057E+01  0.359150E+00  0.182154E+00
  0.449326E+01  0.341925E+00  0.181716E+00
  0.449594E+01  0.211125E+00  0.183648E+00
  0.449863E+01  0.150950E+00  0.181590E+00
  0.450131E+01  0.450125E+00  0.183690E+00
  0.450399E+01  0.240750E+00  0.180826E+00
  0.450668E+01  0.737225E+00  0.183669E+00
  0.450936E+01  0.455625E+00  0.183845E+00
  0.451205E+01  0.449550E+00  0.181511E+00
  0.451473E+01  0.333825E+00  0.182521E+00
  0.451741E+01  0.579450E+00  0.182327E+00
  0.452010E+01  0.332575E+00  0.179107E+00
  0.452278E+01  0.630525E+00  0.180720E+00
  0.452547E+01  0.523525E+00  0.180806E+00
  0.452815E+01  0.481950E+00  0.183049E+00
  0.453083E+01  0.353375E+00  0.180909E+00
  0.453352E+01  0.372525E+00  0.182531E+00
  0.453620E+01  0.302875E+00  0.181608E+00
  0.453888E+01  0.450975E+00  0.180143E+00
  0.454157E+01  0.540450E+00  0.183160E+00
  0.454425E+01  0.356275E+00  0.182743E+00
  0.454694E+01  0.372750E+00  0.183381E+00
  0.454962E+01  0.226250E+00  0.182836E+00
  0.455230E+01  0.319800E+00  0.181198E+00
  0.455499E+01  0.298825E+00  0.181460E+00
  0.455767E+01  0.498925E+00  0.181665E+00
  0.456036E+01  0.505650E+00  0.185406E+00
  0.456304E+01  0.373125E+00  0.184045E+00
  0.456572E+01  0.355475E+00  0.181315E+00
  0.456841E+01  0.295725E+00  0.182123E+00
  0.457109E+01  0.364925E+00  0.180935E+00
  0.457378E+01  0.485150E+00  0.179475E+00
  0.457646E+01  0.447900E+00  0.177868E+00
  0.457914E+01  0.488750E+00  0.180967E+00
  0.458183E+01  0.292125E+00  0.180296E+00
  0.458451E+01  0.258275E+00  0.181480E+00
  0.458720E+01  0.312950E+00  0.178812E+00
  0.458988E+01  0.529650E+00  0.183444E+00
  0.459256E+01  0.194200E+00  0.178049E+00
  0.459525E+01  0.518850E+00  0.181223E+00
  0.459793E+01  0.447825E+00  0.180157E+00
  0.460062E+01  0.299250E+00  0.180450E+00
  0.460330E+01  0.337000E+00  0.180831E+00
  0.460598E+01  0.498525E+00  0.178545E+00
  0.460867E+01  0.322725E+00  0.179169E+00
  0.461135E+01  0.480075E+00  0.181243E+00
  0.461403E+01  0.327750E+00  0.179866E+00
  0.461672E+01  0.369425E+00  0.181857E+00
  0.461940E+01  0.348300E+00  0.182677E+00
  0.462209E+01  0.474475E+00  0.180490E+00
  0.462477E+01  0.500525E+00  0.180540E+00
  0.462745E+01  0.467400E+00  0.179673E+00
  0.463014E+01  0.397825E+00  0.179126E+00
  0.463282E+01  0.391475E+00  0.181554E+00
  0.463551E+01  0.331700E+00  0.180608E+00
  0.463819E+01  0.308175E+00  0.180625E+00
  0.464087E+01  0.203675E+00  0.183073E+00
  0.464356E+01  0.309150E+00  0.183312E+00
  0.464624E+01  0.426075E+00  0.180873E+00
  0.464893E+01  0.772250E-01  0.178582E+00
  0.465161E+01  0.296900E+00  0.180504E+00
  0.465429E+01  0.356500E+00  0.181569E+00
  0.465698E+01  0.364850E+00  0.182550E+00
  0.465966E+01  0.474500E+00  0.181401E+00
  0.466235E+01  0.212475E+00  0.180726E+00
  0.466503E+01  0.394650E+00  0.182015E+00
  0.466771E+01  0.286475E+00  0.181346E+00
  0.467040E+01  0.178400E+00  0.179842E+00
  0.467308E+01  0.418900E+00  0.182108E+00
  0.467577E+01  0.859250E-01  0.178643E+00
  0.467845E+01  0.368150E+00  0.182281E+00
  0.468113E+01  0.466725E+00  0.181576E+00
  0.468382E+01  0.229850E+00  0.180221E+00
  0.468650E+01  0.365000E+00  0.180436E+00
  0.468918E+01  0.173725E+00  0.182282E+00
  0.469187E+01  0.149550E+00  0.183294E+00
  0.469455E+01  0.425850E+00  0.182645E+00
  0.469724E+01  0.506175E+00  0.181240E+00
  0.469992E+01  0.370850E+00  0.180759E+00
  0.470260E+01  0.564950E+00  0.179470E+00
  0.470529E+01  0.377300E+00  0.181420E+00
  0.470797E+01  0.472100E+00  0.180452E+00
  0.471066E+01  0.282775E+00  0.180575E+00
  0.471334E+01  0.564200E+00  0.182156E+00
  0.471602E+01  0.427800E+00  0.179989E+00
  0.471871E+01  0.567700E+00  0.180524E+00
  0.472139E+01  0.205075E+00  0.180595E+00
  0.472408E+01  0.522800E+00  0.183512E+00
  0.472676E+01  0.269475E+00  0.180270E+00
  0.472944E+01  0.327175E+00  0.181343E+00
  0.473213E+01  0.288800E+00  0.181339E+00
  0.473481E+01  0.141000E+00  0.180178E+00
  0.473750E+01  0.478325E+00  0.180240E+00
  0.474018E+01  0.304775E+00  0.180927E+00
  0.474286E+01  0.249825E+00  0.180754E+00
  0.474555E+01  0.352275E+00  0.179775E+00
  0.474823E+01  0.142075E+00  0.178385E+00
  0.475092E+01  0.376475E+00  0.178431E+00
  0.475360E+01  0.225150E+00  0.181824E+00
  0.475628E+01  0.382450E+00  0.180241E+00
  0.475897E+01  0.433075E+00  0.181191E+00
  0.476165E+01  0.249800E+00  0.178186E+00
  0.476433E+01  0.358025E+00  0.182856E+00
  0.476702E+01  0.510950E+00  0.178916E+00
  0.476970E+01  0.342225E+00  0.178904E+00
  0.477239E+01  0.452600E+00  0.180791E+00
  0.477507E+01  0.511500E+00  0.183404E+00
  0.477775E+01  0.430100E+00  0.180029E+00
  0.478044E+01  0.717725E+00  0.180699E+00
  0.478312E+01  0.218400E+00  0.180032E+00
  0.478581E+01  0.415825E+00  0.180771E+00
  0.478849E+01  0.646250E-01  0.180308E+00
  0.479117E+01  0.321775E+00  0.182619E+00
  0.479386E+01  0.745250E-01  0.178777E+00
  0.479654E+01  0.479050E+00  0.181906E+00
  0.479923E+01  0.423575E+00  0.178568E+00
  0.480191E+01  0.231650E+00  0.179261E+00
  0.480459E+01  0.429525E+00  0.181425E+00
  0.480728E+01  0.175275E+00  0.179909E+00
  0.480996E+01  0.235000E+00  0.177244E+00
  0.481265E+01  0.125825E+00  0.178991E+00
  0.481533E+01  0.339950E+00  0.177659E+00
  0.481801E+01  0.415900E+00  0.180427E+00
  0.482070E+01  0.406825E+00  0.179650E+00
  0.482338E+01  0.423450E+00  0.181349E+00
  0.482607E+01  0.389725E+00  0.179661E+00
  0.482875E+01  0.357100E+00  0.178190E+00
  0.483143E+01  0.413050E+00  0.178146E+00
  0.483412E+01  0.425425E+00  0.181657E+00
  0.483680E+01  0.560450E+00  0.180961E+00
  0.483948E+01  0.466400E+00  0.177932E+00
  0.484217E+01  0.196200E+00  0.179902E+00
  0.484485E+01  0.284225E+00  0.179377E+00
  0.484754E+01  0.510700E+00  0.180693E+00
  0.485022E+01  0.459425E+00  0.179212E+00
  0.485290E+01  0.523275E+00  0.176582E+00
  0.485559E+01  0.396500E-01  0.177361E+00
  0.485827E+01  0.299875E+00  0.177829E+00
  0.486096E+01  0.466050E+00  0.179802E+00
  0.486364E+01  0.318725E+00  0.178734E+00
  0.486632E+01  0.371700E+00  0.179719E+00
  0.486901E+01  0.621050E+00  0.182142E+00
  0.487169E+01  0.297050E+00  0.179137E+00
  0.487438E+01  0.577400E+00  0.180430E+00
  0.487706E+01  0.394775E+00  0.180462E+00
  0.487974E+01  0.322175E+00  0.181067E+00
  0.488243E+01  0.393900E+00  0.176862E+00
  0.488511E+01  0.242850E+00  0.176381E+00
  0.488780E+01  0.267575E+00  0.179711E+00
  0.489048E+01  0.475875E+00  0.180865E+00
  0.489316E+01  0.199575E+00  0.180649E+00
  0.489585E+01  0.345525E+00  0.181344E+00
  0.489853E+01  0.307275E+00  0.181053E+00
  0.490122E+01  0.629600E+00  0.179461E+00
  0.490390E+01  0.435050E+00  0.181355E+00
  0.490658E+01  0.418450E+00  0.177147E+00
  0.490927E+01  0.464450E+00  0.180818E+00
  0.491195E+01  0.401625E+00  0.182157E+00
  0.491464E+01  0.402900E+00  0.180168E+00
  0.491732E+01  0.477775E+00  0.181104E+00
  0.492000E+01  0.435550E+00  0.178820E+00
  0.492269E+01  0.272825E+00  0.177528E+00
  0.492537E+01  0.630700E+00  0.179598E+00
  0.492805E+01  0.489050E+00  0.178774E+00
  0.493074E+01  0.307900E+00  0.180389E+00
  0.493342E+01  0.170750E+00  0.179696E+00
  0.493611E+01  0.445300E+00  0.180077E+00
  0.493879E+01  0.222200E+00  0.179347E+00
  0.494147E+01  0.444000E+00  0.177651E+00
  0.494416E+01  0.315950E+00  0.181030E+00
  0.494684E+01  0.290300E+00  0.179190E+00
  0.494953E+01  0.313075E+00  0.179871E+00
  0.495221E+01  0.500350E+00  0.181180E+00
  0.495489E+01  0.236475E+00  0.178338E+00
  0.495758E+01  0.337225E+00  0.178635E+00
  0.496026E+01  0.281425E+00  0.175936E+00
  0.496295E+01  0.257600E+00  0.182607E+00
  0.496563E+01  0.179850E+00  0.178679E+00
  0.496831E+01  0.559750E+00  0.182672E+00
  0.497100E+01  0.480450E+00  0.178408E+00
  0.497368E+01  0.660250E-01  0.178002E+00
  0.497637E+01  0.318200E+00  0.178886E+00
  0.497905E+01  0.422400E+00  0.178366E+00
  0.498173E+01  0.611925E+00  0.181143E+00
  0.498442E+01  0.471200E+00  0.180515E+00
  0.498710E+01  0.176900E+00  0.180087E+00
  0.498979E+01  0.135950E+00  0.180177E+00
  0.499247E+01  0.170975E+00  0.180610E+00
  0.499515E+01  0.199075E+00  0.180271E+00
  0.499784E+01  0.461750E+00  0.180343E+00
  0.500052E+01  0.428050E+00  0.176737E+00
  0.500320E+01  0.343600E+00  0.178752E+00
  0.500589E+01  0.700000E-01  0.177572E+00
  0.500857E+01  0.192775E+00  0.180008E+00
  0.501126E+01  0.241225E+00  0.178408E+00
  0.501394E+01  0.151600E+00  0.178972E+00
  0.501662E+01  0.346875E+00  0.178135E+00
  0.501931E+01  0.378550E+00  0.178787E+00
  0.502199E+01  0.299800E+00  0.179673E+00
  0.502468E+01  0.377925E+00  0.179605E+00
  0.502736E+01  0.226725E+00  0.178942E+00
  0.503004E+01  0.270550E+00  0.179945E+00
  0.503273E+01  0.353225E+00  0.179226E+00
  0.503541E+01  0.426900E+00  0.176585E+00
  0.503810E+01  0.304175E+00  0.178959E+00
  0.504078E+01  0.428050E+00  0.179943E+00
  0.504346E+01  0.463400E+00  0.177374E+00
  0.504615E+01  0.243000E+00  0.177997E+00
  0.504883E+01  0.247675E+00  0.180754E+00
  0.505152E+01  0.273600E+00  0.180415E+00
  0.505420E+01  0.404525E+00  0.178667E+00
  0.505688E+01  0.346975E+00  0.178124E+00
  0.505957E+01  0.209625E+00  0.183126E+00
  0.506225E+01 -0.206400E+00  0.179915E+00
  0.506494E+01  0.669750E-01  0.178159E+00
  0.506762E+01  0.452750E+00  0.181460E+00
  0.507030E+01  0.324850E+00  0.178166E+00
  0.507299E+01  0.887500E-01  0.177895E+00
  0.507567E+01  0.457050E+00  0.177436E+00
  0.507835E+01  0.418425E+00  0.179484E+00
  0.508104E+01  0.169600E+00  0.180336E+00
  0.508372E+01  0.402750E+00  0.177318E+00
  0.508641E+01  0.449475E+00  0.180822E+00
  0.508909E+01  0.371875E+00  0.179605E+00
  0.509177E+01  0.322825E+00  0.180406E+00
  0.509446E+01  0.193700E+00  0.177461E+00
  0.509714E+01  0.520300E+00  0.178328E+00
  0.509983E+01  0.273900E+00  0.179822E+00
  0.510251E+01  0.270025E+00  0.179080E+00
  0.510519E+01  0.155575E+00  0.179729E+00
  0.510788E+01  0.456625E+00  0.180429E+00
  0.511056E+01  0.278450E+00  0.179340E+00
  0.511325E+01  0.421550E+00  0.178505E+00
  0.511593E+01  0.325175E+00  0.176945E+00
  0.511861E+01  0.352725E+00  0.179025E+00
  0.512130E+01  0.314075E+00  0.180052E+00
  0.512398E+01  0.117550E+00  0.180532E+00
  0.512667E+01  0.288125E+00  0.178630E+00
  0.512935E+01  0.154250E+00  0.178115E+00
  0.513203E+01  0.247025E+00  0.183576E+00
  0.513472E+01  0.583475E+00  0.183010E+00
  0.513740E+01  0.445325E+00  0.180624E+00
  0.514009E+01  0.352750E+00  0.179369E+00
  0.514277E+01  0.286500E+00  0.177172E+00
  0.514545E+01  0.431050E+00  0.180150E+00
  0.514814E+01  0.396850E+00  0.178711E+00
  0.515082E+01  0.276975E+00  0.178393E+00
  0.515350E+01  0.410350E+00  0.179754E+00
  0.515619E+01  0.346400E+00  0.203909E+00
  0.515887E+01  0.295175E+00  0.219294E+00
  0.516156E+01  0.255775E+00  0.233907E+00
  0.516424E+01  0.550150E+00  0.248459E+00
  0.516692E+01  0.509250E+00  0.258236E+00
  0.516961E+01  0.365800E+00  0.275384E+00
  0.517229E+01  0.485975E+00  0.289929E+00
  0.517498E+01  0.344200E+00  0.305936E+00
  0.517766E+01  0.570450E+00  0.318747E+00
  0.518034E+01  0.444450E+00  0.223958E+00
  0.518303E+01  0.321000E+00  0.215756E+00
  0.518571E+01  0.288200E+00  0.205928E+00
  0.518840E+01  0.592675E+00  0.197820E+00
  0.519108E+01  0.422650E+00  0.195567E+00
  0.519376E+01  0.144600E+00  0.195075E+00
  0.519645E+01  0.223575E+00  0.192022E+00
  0.519913E+01  0.219400E+00  0.195547E+00
  0.520182E+01  0.448450E+00  0.192167E+00
  0.520450E+01  0.435200E+00  0.193745E+00
  0.520718E+01  0.167125E+00  0.187987E+00
  0.520987E+01  0.508450E+00  0.188459E+00
  0.521255E+01  0.302250E+00  0.185552E+00
  0.521524E+01  0.116000E+00  0.185632E+00
  0.521792E+01  0.325500E+00  0.184780E+00
  0.522060E+01  0.181500E-01  0.179712E+00
  0.522329E+01  0.111525E+00  0.179849E+00
  0.522597E+01  0.124475E+00  0.179741E+00
  0.522865E+01  0.326300E+00  0.176304E+00
  0.523134E+01  0.468700E+00  0.178432E+00
  0.523402E+01  0.185675E+00  0.179196E+00
  0.523671E+01  0.152125E+00  0.178095E+00
  0.523939E+01  0.794500E-01  0.175354E+00
  0.524207E+01  0.216425E+00  0.179118E+00
  0.524476E+01  0.270450E+00  0.177543E+00
  0.524744E+01  0.369125E+00  0.178734E+00
  0.525013E+01  0.370000E-01  0.176199E+00
  0.525281E+01  0.342575E+00  0.176881E+00
  0.525549E+01  0.375300E+00  0.179068E+00
  0.525818E+01  0.396900E+00  0.178846E+00
  0.526086E+01  0.331800E+00  0.176555E+00
  0.526355E+01  0.220550E+00  0.178276E+00
  0.526623E+01  0.256600E+00  0.179405E+00
  0.526891E+01  0.441450E+00  0.178987E+00
  0.527160E+01  0.553925E+00  0.177926E+00
  0.527428E+01  0.366975E+00  0.177726E+00
  0.527697E+01  0.261350E+00  0.177545E+00
  0.527965E+01  0.255725E+00  0.176377E+00
  0.528233E+01  0.557250E-01  0.177391E+00
  0.528502E+01  0.451700E+00  0.182377E+00
  0.528770E+01  0.262225E+00  0.178786E+00
  0.529039E+01  0.261175E+00  0.175907E+00
  0.529307E+01  0.206900E+00  0.177270E+00
  0.529575E+01  0.241125E+00  0.174418E+00
  0.529844E+01  0.266625E+00  0.177787E+00
  0.530112E+01  0.213950E+00  0.178441E+00
  0.530380E+01  0.104425E+00  0.178751E+00
  0.530649E+01  0.300650E+00  0.177333E+00
  0.530917E+01  0.186875E+00  0.176708E+00
  0.531186E+01  0.350875E+00  0.177144E+00
  0.531454E+01  0.450950E+00  0.178442E+00
  0.531722E+01  0.214475E+00  0.174270E+00
  0.531991E+01  0.614300E+00  0.179091E+00
  0.532259E+01  0.238175E+00  0.176492E+00
  0.532528E+01  0.454425E+00  0.176007E+00
  0.532796E+01  0.186325E+00  0.179523E+00
  0.533064E+01  0.142875E+00  0.175127E+00
  0.533333E+01  0.333150E+00  0.177913E+00
  0.533601E+01  0.374075E+00  0.176555E+00
  0.533870E+01  0.274075E+00  0.178231E+00
  0.534138E+01  0.224275E+00  0.177125E+00
  0.534406E+01  0.440075E+00  0.178574E+00
  0.534675E+01  0.650600E+00  0.178240E+00
  0.534943E+01  0.205725E+00  0.179987E+00
  0.535212E+01  0.382775E+00  0.178089E+00
  0.535480E+01  0.287875E+00  0.174879E+00
  0.535748E+01  0.260650E+00  0.174344E+00
  0.536017E+01  0.407475E+00  0.176116E+00
  0.536285E+01  0.999000E-01  0.179079E+00
  0.536554E+01  0.467600E+00  0.174592E+00
  0.536822E+01  0.116550E+00  0.177181E+00
  0.537090E+01  0.232100E+00  0.175921E+00
  0.537359E+01  0.256300E+00  0.176387E+00
  0.537627E+01  0.153850E+00  0.177000E+00
  0.537895E+01  0.252450E+00  0.179146E+00
  0.538164E+01  0.761750E-01  0.178709E+00
  0.538432E+01  0.207625E+00  0.177978E+00
  0.538701E+01  0.202275E+00  0.177993E+00
  0.538969E+01  0.262350E+00  0.176952E+00
  0.539237E+01  0.471675E+00  0.206135E+00
  0.539506E+01  0.711000E-01  0.221411E+00
  0.539774E+01  0.132550E+00  0.233523E+00
  0.540043E+01  0.466975E+00  0.201756E+00
  0.540311E+01  0.156050E+00  0.194270E+00
  0.540579E+01  0.285050E+00  0.186671E+00
  0.540848E+01  0.336450E+00  0.185678E+00
  0.541116E+01  0.998250E-01  0.184519E+00
  0.541385E+01  0.124300E+00  0.182148E+00
  0.541653E+01  0.176300E+00  0.183090E+00
  0.541921E+01  0.129475E+00  0.180836E+00
  0.542190E+01 -0.900000E-02  0.178899E+00
  0.542458E+01  0.326750E+00  0.181482E+00
  0.542727E+01  0.263300E+00  0.182070E+00
  0.542995E+01  0.245650E+00  0.178883E+00
  0.543263E+01  0.164750E+00  0.181975E+00
  0.543532E+01  0.226400E+00  0.179917E+00
  0.543800E+01  0.449150E+00  0.181612E+00
  0.544069E+01  0.193500E-01  0.178400E+00
  0.544337E+01 -0.659000E-01  0.177688E+00
  0.544605E+01  0.334100E+00  0.174905E+00
  0.544874E+01  0.240175E+00  0.174014E+00
  0.545142E+01  0.238025E+00  0.176688E+00
  0.545411E+01  0.550675E+00  0.178676E+00
  0.545679E+01  0.170150E+00  0.178276E+00
  0.545947E+01  0.306900E+00  0.176064E+00
  0.546216E+01  0.337550E+00  0.178676E+00
  0.546484E+01  0.404625E+00  0.177848E+00
  0.546752E+01  0.752875E+00  0.178670E+00
  0.547021E+01  0.229875E+00  0.175075E+00
  0.547289E+01  0.253175E+00  0.176491E+00
  0.547558E+01  0.287150E+00  0.178020E+00
  0.547826E+01  0.293050E+00  0.175569E+00
  0.548094E+01  0.380475E+00  0.179055E+00
  0.548363E+01  0.233675E+00  0.177627E+00
  0.548631E+01  0.337275E+00  0.177930E+00
  0.548900E+01  0.395875E+00  0.176059E+00
  0.549168E+01  0.627500E-01  0.174422E+00
  0.549436E+01 -0.436250E-01  0.178175E+00
  0.549705E+01 -0.231250E-01  0.176357E+00
  0.549973E+01  0.199575E+00  0.177236E+00
  0.550242E+01  0.111150E+00  0.177215E+00
  0.550510E+01  0.114375E+00  0.176823E+00
  0.550778E+01  0.177925E+00  0.178512E+00
  0.551047E+01  0.227175E+00  0.177691E+00
  0.551315E+01  0.269250E+00  0.175766E+00
  0.551584E+01  0.132975E+00  0.175762E+00
  0.551852E+01  0.410675E+00  0.177538E+00
  0.552120E+01  0.190050E+00  0.174796E+00
  0.552389E+01  0.155575E+00  0.176105E+00
  0.552657E+01  0.634750E-01  0.172655E+00
  0.552926E+01  0.204475E+00  0.173937E+00
  0.553194E+01  0.288350E+00  0.175788E+00
  0.553462E+01  0.334825E+00  0.178120E+00
  0.553731E+01  0.295300E+00  0.176580E+00
  0.553999E+01  0.317100E+00  0.178035E+00
  0.554267E+01  0.134275E+00  0.175838E+00
  0.554536E+01  0.146550E+00  0.176975E+00
  0.554804E+01  0.305500E+00  0.177102E+00
  0.555073E+01  0.235750E-01  0.174772E+00
  0.555341E+01  0.289150E+00  0.174725E+00
  0.555609E+01  0.291375E+00  0.176383E+00
  0.555878E+01  0.294250E+00  0.174352E+00
  0.556146E+01  0.294275E+00  0.175857E+00
  0.556415E+01  0.119925E+00  0.176374E+00
  0.556683E+01  0.289500E+00  0.177051E+00
  0.556951E+01  0.251375E+00  0.174542E+00
  0.557220E+01 -0.150700E+00  0.174606E+00
  0.557488E+01  0.279925E+00  0.175565E+00
  0.557757E+01  0.245275E+00  0.177144E+00
  0.558025E+01  0.119575E+00  0.175103E+00
  0.558293E+01  0.373850E+00  0.177936E+00
  0.558562E+01  0.436325E+00  0.177616E+00
  0.558830E+01  0.316700E+00  0.177147E+00
  0.559099E+01  0.222800E+00  0.174230E+00
  0.559367E+01  0.154725E+00  0.175393E+00
  0.559635E+01 -0.281250E-01  0.175001E+00
  0.559904E+01  0.385575E+00  0.176617E+00
  0.560172E+01  0.180900E+00  0.175507E+00
  0.560441E+01  0.159050E+00  0.176046E+00
  0.560709E+01  0.419725E+00  0.177827E+00
  0.560977E+01  0.922000E-01  0.177522E+00
  0.561246E+01  0.215200E+00  0.174734E+00
  0.561514E+01  0.275625E+00  0.177587E+00
  0.561782E+01  0.291525E+00  0.177169E+00
  0.562051E+01 -0.362250E-01  0.176931E+00
  0.562319E+01  0.366575E+00  0.178241E+00
  0.562588E+01  0.243625E+00  0.174944E+00
  0.562856E+01  0.152700E+00  0.174905E+00
  0.563124E+01  0.867500E-02  0.175058E+00
  0.563393E+01  0.268675E+00  0.174611E+00
  0.563661E+01  0.370175E+00  0.177650E+00
  0.563930E+01  0.196800E+00  0.178838E+00
  0.564198E+01  0.105350E+00  0.174331E+00
  0.564466E+01  0.214475E+00  0.175512E+00
  0.564735E+01  0.220950E+00  0.176505E+00
  0.565003E+01  0.296500E+00  0.177401E+00
  0.565272E+01  0.319100E+00  0.174388E+00
  0.565540E+01  0.326800E+00  0.175660E+00
  0.565808E+01  0.201475E+00  0.176005E+00
  0.566077E+01  0.308325E+00  0.174378E+00
  0.566345E+01 -0.336750E-01  0.171754E+00
  0.566614E+01  0.128025E+00  0.173669E+00
  0.566882E+01  0.411400E+00  0.176488E+00
  0.567150E+01  0.129875E+00  0.176005E+00
  0.567419E+01  0.292700E+00  0.175123E+00
  0.567687E+01  0.133150E+00  0.175173E+00
  0.567956E+01  0.177925E+00  0.176750E+00
  0.568224E+01  0.337500E-01  0.176669E+00
  0.568492E+01  0.295075E+00  0.177540E+00
  0.568761E+01  0.253975E+00  0.174078E+00
  0.569029E+01  0.290150E+00  0.176668E+00
  0.569297E+01  0.404700E+00  0.176308E+00
  0.569566E+01  0.236675E+00  0.173966E+00
  0.569834E+01  0.274500E+00  0.176058E+00
  0.570103E+01  0.335000E-01  0.177959E+00
  0.570371E+01  0.415575E+00  0.177445E+00
  0.570639E+01  0.250800E+00  0.177848E+00
  0.570908E+01  0.201250E+00  0.176379E+00
  0.571176E+01  0.911500E-01  0.177064E+00
  0.571445E+01  0.768250E-01  0.176235E+00
  0.571713E+01  0.329625E+00  0.176691E+00
  0.571981E+01  0.300075E+00  0.175074E+00
  0.572250E+01 -0.617500E-01  0.175221E+00
  0.572518E+01  0.253300E+00  0.174457E+00
  0.572787E+01  0.286325E+00  0.179318E+00
  0.573055E+01  0.335500E-01  0.176278E+00
  0.573323E+01  0.369275E+00  0.175319E+00
  0.573592E+01  0.181825E+00  0.176674E+00
  0.573860E+01  0.119025E+00  0.174759E+00
  0.574129E+01 -0.398000E-01  0.174444E+00
  0.574397E+01  0.379450E+00  0.175562E+00
  0.574665E+01  0.331300E+00  0.173649E+00
  0.574934E+01  0.436750E-01  0.173633E+00
  0.575202E+01  0.185025E+00  0.176892E+00
  0.575471E+01  0.246900E+00  0.177377E+00
  0.575739E+01  0.148000E+00  0.174178E+00
  0.576007E+01  0.156100E+00  0.175403E+00
  0.576276E+01  0.173875E+00  0.174587E+00
  0.576544E+01  0.331500E-01  0.174247E+00
  0.576812E+01  0.280725E+00  0.177147E+00
  0.577081E+01  0.292225E+00  0.176111E+00
  0.577349E+01 -0.100000E-03  0.177302E+00
  0.577618E+01  0.331250E-01  0.173613E+00
  0.577886E+01  0.361900E+00  0.176705E+00
  0.578154E+01  0.236300E+00  0.177417E+00
  0.578423E+01  0.531750E-01  0.177014E+00
  0.578691E+01  0.196500E+00  0.172360E+00
  0.578960E+01  0.114250E+00  0.176504E+00
  0.579228E+01  0.276625E+00  0.176634E+00
  0.579496E+01  0.174375E+00  0.175503E+00
  0.579765E+01  0.170750E+00  0.178105E+00
  0.580033E+01  0.226750E+00  0.175192E+00
  0.580302E+01  0.223700E+00  0.175840E+00
  0.580570E+01  0.179150E+00  0.176612E+00
  0.580838E+01  0.347400E+00  0.179593E+00
  0.581107E+01  0.235200E+00  0.175243E+00
  0.581375E+01  0.237250E+00  0.175873E+00
  0.581644E+01 -0.176000E-01  0.174417E+00
  0.581912E+01 -0.834750E-01  0.172301E+00
  0.582180E+01  0.143875E+00  0.176001E+00
  0.582449E+01  0.468050E+00  0.179921E+00
  0.582717E+01  0.178200E+00  0.177723E+00
  0.582986E+01  0.164000E+00  0.177082E+00
  0.583254E+01 -0.279000E-01  0.174581E+00
  0.583522E+01 -0.722500E-02  0.173264E+00
  0.583791E+01  0.735000E-02  0.174796E+00
  0.584059E+01  0.265450E+00  0.174628E+00
  0.584327E+01  0.187400E+00  0.175056E+00
  0.584596E+01  0.240425E+00  0.175814E+00
  0.584864E+01  0.605000E-01  0.176087E+00
  0.585133E+01  0.843000E-01  0.175009E+00
  0.585401E+01  0.358950E+00  0.177942E+00
  0.585669E+01  0.344925E+00  0.177754E+00
  0.585938E+01  0.335025E+00  0.176772E+00
  0.586206E+01  0.347350E+00  0.173678E+00
  0.586475E+01  0.271875E+00  0.177225E+00
  0.586743E+01 -0.149500E-01  0.173235E+00
  0.587011E+01  0.356625E+00  0.176664E+00
  0.587280E+01  0.116175E+00  0.175500E+00
  0.587548E+01  0.126250E+00  0.177251E+00
  0.587817E+01  0.226575E+00  0.177529E+00
  0.588085E+01  0.699750E-01  0.176752E+00
  0.588353E+01  0.218675E+00  0.178513E+00
  0.588622E+01  0.271375E+00  0.174477E+00
  0.588890E+01  0.218450E+00  0.174098E+00
  0.589159E+01  0.168175E+00  0.174743E+00
  0.589427E+01  0.269175E+00  0.173984E+00
  0.589695E+01  0.168125E+00  0.174734E+00
  0.589964E+01  0.128825E+00  0.177523E+00
  0.590232E+01  0.241600E+00  0.177287E+00
  0.590501E+01  0.313800E+00  0.176159E+00
  0.590769E+01  0.323650E+00  0.176442E+00
  0.591037E+01  0.845000E-02  0.202663E+00
  0.591306E+01  0.681000E-01  0.222090E+00
  0.591574E+01  0.377425E+00  0.241417E+00
  0.591842E+01  0.125800E+00  0.198537E+00
  0.592111E+01  0.209425E+00  0.192790E+00
  0.592379E+01  0.819000E-01  0.185142E+00
  0.592648E+01  0.213475E+00  0.182718E+00
  0.592916E+01  0.285225E+00  0.180100E+00
  0.593184E+01  0.412325E+00  0.182999E+00
  0.593453E+01  0.161450E+00  0.180594E+00
  0.593721E+01 -0.261250E-01  0.181306E+00
  0.593990E+01  0.390025E+00  0.180404E+00
  0.594258E+01  0.199425E+00  0.181776E+00
  0.594526E+01  0.800750E-01  0.175138E+00
  0.594795E+01  0.356350E+00  0.181561E+00
  0.595063E+01  0.343450E+00  0.182587E+00
  0.595332E+01  0.135350E+00  0.179817E+00
  0.595600E+01  0.275250E-01  0.175520E+00
  0.595868E+01  0.187600E+00  0.179349E+00
  0.596137E+01  0.248575E+00  0.203161E+00
  0.596405E+01 -0.151375E+00  0.216560E+00
  0.596674E+01 -0.139625E+00  0.239079E+00
  0.596942E+01  0.227125E+00  0.197585E+00
  0.597210E+01  0.113700E+00  0.189373E+00
  0.597479E+01  0.413350E+00  0.187579E+00
  0.597747E+01  0.253800E+00  0.182398E+00
  0.598016E+01  0.287675E+00  0.183322E+00
  0.598284E+01  0.116575E+00  0.179753E+00
  0.598552E+01  0.166175E+00  0.181968E+00
  0.598821E+01  0.130775E+00  0.180588E+00
  0.599089E+01  0.259825E+00  0.179733E+00
  0.599357E+01  0.439625E+00  0.182941E+00
  0.599626E+01  0.240500E+00  0.181769E+00
  0.599894E+01  0.987500E-01  0.180836E+00
  0.600163E+01  0.311175E+00  0.181575E+00
  0.600431E+01  0.184750E+00  0.180050E+00
  0.600699E+01  0.229000E+00  0.176614E+00
  0.600968E+01  0.306475E+00  0.177958E+00
  0.601236E+01  0.107275E+00  0.172516E+00
  0.601505E+01  0.101400E+00  0.173281E+00
  0.601773E+01  0.284250E+00  0.176391E+00
  0.602041E+01  0.426000E-01  0.174017E+00
  0.602310E+01  0.210900E+00  0.175855E+00
  0.602578E+01  0.193075E+00  0.178249E+00
  0.602847E+01  0.130775E+00  0.176086E+00
  0.603115E+01  0.184200E+00  0.174727E+00
  0.603383E+01  0.190975E+00  0.178601E+00
  0.603652E+01  0.413375E+00  0.176701E+00
  0.603920E+01  0.101950E+00  0.177076E+00
  0.604189E+01  0.548950E+00  0.179025E+00
  0.604457E+01  0.154250E-01  0.174305E+00
  0.604725E+01  0.887500E-01  0.175799E+00
  0.604994E+01  0.127150E+00  0.174886E+00
  0.605262E+01  0.343575E+00  0.178865E+00
  0.605531E+01  0.234950E+00  0.178722E+00
  0.605799E+01 -0.480000E-02  0.174154E+00
  0.606067E+01  0.204750E+00  0.176084E+00
  0.606336E+01  0.264275E+00  0.175595E+00
  0.606604E+01  0.580400E+00  0.177194E+00
  0.606873E+01  0.358925E+00  0.175899E+00
  0.607141E+01  0.989500E-01  0.175616E+00
  0.607409E+01  0.491000E-01  0.175720E+00
  0.607678E+01  0.348175E+00  0.176716E+00
  0.607946E+01 -0.315000E-02  0.172332E+00
  0.608214E+01  0.146500E+00  0.172231E+00
  0.608483E+01  0.193100E+00  0.174695E+00
  0.608751E+01  0.261600E+00  0.172011E+00
  0.609020E+01  0.145775E+00  0.172756E+00
  0.609288E+01  0.897000E-01  0.171126E+00
  0.609556E+01  0.435200E+00  0.173659E+00
  0.609825E+01  0.186475E+00  0.174403E+00
  0.610093E+01  0.141325E+00  0.174103E+00
  0.610362E+01  0.215500E+00  0.173597E+00
  0.610630E+01  0.108775E+00  0.174555E+00
  0.610898E+01  0.128925E+00  0.175099E+00
  0.611167E+01  0.588075E+00  0.177283E+00
  0.611435E+01  0.185825E+00  0.175652E+00
  0.611704E+01  0.397150E+00  0.177901E+00
  0.611972E+01  0.302500E-02  0.176228E+00
  0.612240E+01  0.632000E-01  0.176970E+00
  0.612509E+01  0.296850E+00  0.176430E+00
  0.612777E+01  0.226775E+00  0.178298E+00
  0.613046E+01  0.423175E+00  0.177296E+00
  0.613314E+01  0.382875E+00  0.177427E+00
  0.613582E+01  0.172775E+00  0.176237E+00
  0.613851E+01  0.311000E+00  0.176242E+00
  0.614119E+01  0.117600E+00  0.175625E+00
  0.614388E+01  0.401750E+00  0.180443E+00
  0.614656E+01  0.113200E+00  0.175794E+00
  0.614924E+01  0.755250E-01  0.172949E+00
  0.615193E+01  0.409175E+00  0.175569E+00
  0.615461E+01  0.278950E+00  0.174649E+00
  0.615729E+01  0.184375E+00  0.175797E+00
  0.615998E+01  0.320225E+00  0.175404E+00
  0.616266E+01  0.232500E+00  0.177322E+00
  0.616535E+01  0.321725E+00  0.175003E+00
  0.616803E+01  0.108550E+00  0.177403E+00
  0.617071E+01 -0.187500E-01  0.175205E+00
  0.617340E+01  0.687750E-01  0.174744E+00
  0.617608E+01  0.147050E+00  0.176140E+00
  0.617877E+01  0.177250E+00  0.177196E+00
  0.618145E+01  0.957000E-01  0.173665E+00
  0.618413E+01 -0.537750E-01  0.175589E+00
  0.618682E+01  0.151875E+00  0.176805E+00
  0.618950E+01  0.301550E+00  0.177947E+00
  0.619219E+01  0.310475E+00  0.176992E+00
  0.619487E+01  0.223075E+00  0.177337E+00
  0.619755E+01  0.339900E+00  0.175769E+00
  0.620024E+01  0.286450E+00  0.177196E+00
  0.620292E+01  0.218375E+00  0.178381E+00
  0.620561E+01  0.167375E+00  0.175553E+00
  0.620829E+01  0.973750E-01  0.176429E+00
  0.621097E+01  0.239200E+00  0.177532E+00
  0.621366E+01  0.294425E+00  0.177031E+00
  0.621634E+01  0.277925E+00  0.177182E+00
  0.621903E+01 -0.270000E-01  0.174791E+00
  0.622171E+01 -0.416000E-01  0.173045E+00
  0.622439E+01 -0.727000E-01  0.175389E+00
  0.622708E+01  0.261975E+00  0.177900E+00
  0.622976E+01 -0.196725E+00  0.175224E+00
  0.623244E+01  0.344200E+00  0.174133E+00
  0.623513E+01  0.443000E-01  0.176938E+00
  0.623781E+01  0.228225E+00  0.172046E+00
  0.624050E+01  0.159900E+00  0.177042E+00
  0.624318E+01  0.362100E+00  0.177260E+00
  0.624586E+01  0.374075E+00  0.175309E+00
  0.624855E+01  0.192075E+00  0.175015E+00
  0.625123E+01  0.372775E+00  0.178409E+00
  0.625392E+01  0.596000E-01  0.176280E+00
  0.625660E+01  0.207225E+00  0.177979E+00
  0.625928E+01  0.108650E+00  0.176872E+00
  0.626197E+01  0.157375E+00  0.178299E+00
  0.626465E+01  0.317775E+00  0.180956E+00
  0.626734E+01  0.264500E-01  0.179578E+00
  0.627002E+01  0.220300E+00  0.181646E+00
  0.627270E+01  0.103225E+00  0.183436E+00
  0.627539E+01  0.223050E+00  0.184274E+00
  0.627807E+01  0.421400E+00  0.189034E+00
  0.628076E+01  0.354800E+00  0.190867E+00
  0.628344E+01  0.272250E+00  0.196197E+00
  0.628612E+01  0.126750E-01  0.196175E+00
  0.628881E+01  0.454750E-01  0.196570E+00
  0.629149E+01  0.324000E-01  0.200855E+00
  0.629418E+01  0.517550E+00  0.204084E+00
  0.629686E+01  0.359750E-01  0.207644E+00
  0.629954E+01  0.265225E+00  0.209513E+00
  0.630223E+01  0.442250E+00  0.216428E+00
  0.630491E+01 -0.517750E-01  0.216956E+00
  0.630759E+01  0.297650E+00  0.226508E+00
  0.631028E+01  0.282500E+00  0.228414E+00
  0.631296E+01  0.422500E-01  0.229907E+00
  0.631565E+01  0.140650E+00  0.227640E+00
  0.631833E+01 -0.414500E-01  0.228580E+00
  0.632101E+01 -0.194575E+00  0.234617E+00
  0.632370E+01  0.124425E+00  0.243068E+00
  0.632638E+01  0.118075E+00  0.249738E+00
  0.632907E+01  0.397625E+00  0.258474E+00
  0.633175E+01  0.675000E+00  0.265829E+00
  0.633443E+01 -0.635000E-02  0.323230E+00
  0.633712E+01  0.363350E+00  0.374942E+00
  0.633980E+01 -0.373000E-01  0.506344E+00
  0.634249E+01  0.541550E+00  0.738949E+00
  0.634517E+01 -0.504025E+00  0.961556E+00
