# Supplementary material for: Modeling the Structure of RNA Molecules with Small-Angle X-Ray Scattering Data
Source: PLoS One. 2013 Nov 4;8(11):e78007. doi: 10.1371/journal.pone.0078007 (PMC3817170; doi:10.1371/journal.pone.0078007)
Supplement: File S5 — Model and SAXS data for HP4. Archive with a model of HP4 in.pdb format, and SAXS data used to compute it in.dat format. (ZIP) [file pone.0078007.s005.zip › hp4model.pdb]

HEADER Model for hp4u.fas using None data.
REMARK     SeqMatch: -30.0
REMARK     Chi(hp4u_149.dat): 1.075
REMARK     SASA(Main-Chain): 263.0
REMARK     Integrity: 0.0
REMARK     SASA(All-polar): 4663.5
REMARK     PClashes: 0
REMARK     Clashes: 4
REMARK     SASA(All-atoms): 7246.8
REMARK     Pairings: 1.0
REMARK     Filename: hp4u.fas
REMARK     BBClashes: 17
REMARK     Total: 1055.975
REMARK     SASA(Non-polar): 2583.2
REMARK     Stackings: 4.8
REMARK     SASA(Total-Side): 6983.8
ATOM      2  C1'   G A   1       3.856   7.590   1.601  1.00175.23              @3ohy_A_1139-1141_1150-1152
ATOM      3  C2    G A   1       5.161   4.798  -1.378  1.00  0.00              @3ohy_A_1139-1141_1150-1152
ATOM      4  C2'   G A   1       2.556   7.964   0.882  1.00176.94              @3ohy_A_1139-1141_1150-1152
ATOM      5  C3'   G A   1       1.639   8.336   2.051  1.00180.44              @3ohy_A_1139-1141_1150-1152
ATOM      6  C4    G A   1       4.474   5.398   0.641  1.00  0.00              @3ohy_A_1139-1141_1150-1152
ATOM      7  C4'   G A   1       2.607   8.922   3.072  1.00177.86              @3ohy_A_1139-1141_1150-1152
ATOM      8  C5    G A   1       4.515   4.122   1.164  1.00  0.00              @3ohy_A_1139-1141_1150-1152
ATOM      9  C5'   G A   1       2.161   8.895   4.520  1.00177.84              @3ohy_A_1139-1141_1150-1152
ATOM     10  C6    G A   1       4.926   3.053   0.328  1.00  0.00              @3ohy_A_1139-1141_1150-1152
ATOM     11  C8    G A   1       3.855   5.376   2.753  1.00  0.00              @3ohy_A_1139-1141_1150-1152
ATOM     12  N1    G A   1       5.236   3.494  -0.954  1.00  0.00              @3ohy_A_1139-1141_1150-1152
ATOM     13  N2    G A   1       5.503   5.025  -2.656  1.00  0.00              @3ohy_A_1139-1141_1150-1152
ATOM     14  N3    G A   1       4.779   5.804  -0.610  1.00  0.00              @3ohy_A_1139-1141_1150-1152
ATOM     15  N7    G A   1       4.122   4.125   2.496  1.00  0.00              @3ohy_A_1139-1141_1150-1152
ATOM     16  N9    G A   1       4.047   6.201   1.670  1.00  0.00              @3ohy_A_1139-1141_1150-1152
ATOM     17  O2'   G A   1       2.812   9.091   0.055  1.00178.70              @3ohy_A_1139-1141_1150-1152
ATOM     18  O3'   G A   1       0.597   9.237   1.694  1.00182.19              @3ohy_A_1139-1141_1150-1152
ATOM     19  O4'   G A   1       3.813   8.134   2.906  1.00176.56              @3ohy_A_1139-1141_1150-1152
ATOM     20  O5'   G A   1       1.871   7.575   4.966  1.00180.99              @3ohy_A_1139-1141_1150-1152
ATOM     21  O6    G A   1       5.028   1.851   0.607  1.00  0.00              @3ohy_A_1139-1141_1150-1152
ATOM     22  OP1   G A   1      -0.497   8.232   5.545  1.00188.09              @3ohy_A_1139-1141_1150-1152
ATOM     23  OP2   G A   1       0.299   5.827   5.872  1.00189.48              @3ohy_A_1139-1141_1150-1152
ATOM     24  P     G A   1       0.594   7.279   5.879  1.00193.80              @3ohy_A_1139-1141_1150-1152
ATOM     25  C1'   G A   2       0.681   6.255  -3.498  1.00174.10              @3ohy_A_1139-1141_1150-1152
ATOM     26  C2    G A   2       1.405   2.046  -3.985  1.00  0.00              @3ohy_A_1139-1141_1150-1152
ATOM     27  C2'   G A   2      -0.746   6.419  -4.009  1.00174.56              @3ohy_A_1139-1141_1150-1152
ATOM     28  C3'   G A   2      -1.297   7.417  -3.001  1.00175.11              @3ohy_A_1139-1141_1150-1152
ATOM     29  C4    G A   2       1.009   3.895  -2.831  1.00  0.00              @3ohy_A_1139-1141_1150-1152
ATOM     30  C4'   G A   2      -0.113   8.338  -2.763  1.00173.63              @3ohy_A_1139-1141_1150-1152
ATOM     31  C5    G A   2       1.008   3.268  -1.602  1.00  0.00              @3ohy_A_1139-1141_1150-1152
ATOM     32  C5'   G A   2      -0.100   9.052  -1.437  1.00170.82              @3ohy_A_1139-1141_1150-1152
ATOM     33  C6    G A   2       1.230   1.869  -1.547  1.00  0.00              @3ohy_A_1139-1141_1150-1152
ATOM     34  C8    G A   2       0.640   5.327  -1.201  1.00  0.00              @3ohy_A_1139-1141_1150-1152
ATOM     35  N1    G A   2       1.423   1.330  -2.814  1.00  0.00              @3ohy_A_1139-1141_1150-1152
ATOM     36  N2    G A   2       1.614   1.345  -5.110  1.00  0.00              @3ohy_A_1139-1141_1150-1152
ATOM     37  N3    G A   2       1.198   3.351  -4.051  1.00  0.00              @3ohy_A_1139-1141_1150-1152
ATOM     38  N7    G A   2       0.774   4.184  -0.584  1.00  0.00              @3ohy_A_1139-1141_1150-1152
ATOM     39  N9    G A   2       0.771   5.222  -2.565  1.00  0.00              @3ohy_A_1139-1141_1150-1152
ATOM     40  O2'   G A   2      -0.694   6.988  -5.307  1.00172.34              @3ohy_A_1139-1141_1150-1152
ATOM     41  O3'   G A   2      -2.452   8.103  -3.443  1.00177.08              @3ohy_A_1139-1141_1150-1152
ATOM     42  O4'   G A   2       1.042   7.461  -2.859  1.00176.25              @3ohy_A_1139-1141_1150-1152
ATOM     43  O5'   G A   2      -0.333   8.152  -0.365  1.00171.22              @3ohy_A_1139-1141_1150-1152
ATOM     44  O6    G A   2       1.266   1.133  -0.552  1.00  0.00              @3ohy_A_1139-1141_1150-1152
ATOM     45  OP1   G A   2      -1.685   9.849   0.912  1.00186.12              @3ohy_A_1139-1141_1150-1152
ATOM     46  OP2   G A   2      -1.217   7.549   1.913  1.00185.82              @3ohy_A_1139-1141_1150-1152
ATOM     47  P     G A   2      -0.779   8.685   1.068  1.00185.39              @3ohy_A_1139-1141_1150-1152
ATOM     48  C1'   C A   3      -3.622   3.242  -5.926  1.00189.53              @3ohy_A_1139-1141_1150-1152
ATOM     49  C2    C A   3      -3.396   1.418  -4.242  1.00191.15              @3ohy_A_1139-1141_1150-1152
ATOM     50  C2'   C A   3      -5.119   3.137  -6.219  1.00190.96              @3ohy_A_1139-1141_1150-1152
ATOM     51  C3'   C A   3      -5.596   4.495  -5.733  1.00190.52              @3ohy_A_1139-1141_1150-1152
ATOM     52  C4    C A   3      -2.766   1.900  -2.055  1.00187.24              @3ohy_A_1139-1141_1150-1152
ATOM     53  C4'   C A   3      -4.477   5.411  -6.204  1.00188.99              @3ohy_A_1139-1141_1150-1152
ATOM     54  C5    C A   3      -2.670   3.292  -2.341  1.00185.47              @3ohy_A_1139-1141_1150-1152
ATOM     55  C5'   C A   3      -4.281   6.682  -5.414  1.00189.25              @3ohy_A_1139-1141_1150-1152
ATOM     56  C6    C A   3      -2.948   3.683  -3.589  1.00185.74              @3ohy_A_1139-1141_1150-1152
ATOM     57  N1    C A   3      -3.303   2.781  -4.555  1.00190.65              @3ohy_A_1139-1141_1150-1152
ATOM     58  N3    C A   3      -3.119   1.011  -2.983  1.00187.61              @3ohy_A_1139-1141_1150-1152
ATOM     59  N4    C A   3      -2.501   1.444  -0.830  1.00188.53              @3ohy_A_1139-1141_1150-1152
ATOM     60  O2    C A   3      -3.725   0.606  -5.121  1.00193.06              @3ohy_A_1139-1141_1150-1152
ATOM     61  O2'   C A   3      -5.293   3.020  -7.625  1.00186.07              @3ohy_A_1139-1141_1150-1152
ATOM     62  O3'   C A   3      -6.873   4.866  -6.220  1.00188.32              @3ohy_A_1139-1141_1150-1152
ATOM     63  O4'   C A   3      -3.274   4.610  -6.027  1.00184.63              @3ohy_A_1139-1141_1150-1152
ATOM     64  O5'   C A   3      -4.214   6.427  -4.018  1.00191.75              @3ohy_A_1139-1141_1150-1152
ATOM     65  OP1   C A   3      -4.992   8.619  -3.037  1.00188.03              @3ohy_A_1139-1141_1150-1152
ATOM     66  OP2   C A   3      -3.530   7.030  -1.669  1.00187.27              @3ohy_A_1139-1141_1150-1152
ATOM     67  P     C A   3      -3.909   7.602  -2.985  1.00189.11              @3ohy_A_1139-1141_1150-1152
ATOM     68  C1'   G A   4      -7.666   0.463  -3.314  1.00182.13              @1n36_A_1096-1100_1129-1133
ATOM     69  C2    G A   4      -6.474  -0.012   0.790  1.00  0.00              @1n36_A_1096-1100_1129-1133
ATOM     70  C2'   G A   4      -9.081  -0.098  -3.465  1.00182.13              @1n36_A_1096-1100_1129-1133
ATOM     71  C3'   G A   4      -9.659   0.809  -4.548  1.00182.13              @1n36_A_1096-1100_1129-1133
ATOM     72  C4    G A   4      -7.176   1.127  -0.976  1.00  0.00              @1n36_A_1096-1100_1129-1133
ATOM     73  C4'   G A   4      -8.449   1.090  -5.433  1.00182.13              @1n36_A_1096-1100_1129-1133
ATOM     74  C5    G A   4      -7.246   2.336  -0.315  1.00  0.00              @1n36_A_1096-1100_1129-1133
ATOM     75  C5'   G A   4      -8.592   2.248  -6.392  1.00182.13              @1n36_A_1096-1100_1129-1133
ATOM     76  C6    G A   4      -6.891   2.389   1.056  1.00  0.00              @1n36_A_1096-1100_1129-1133
ATOM     77  C8    G A   4      -7.860   2.734  -2.316  1.00  0.00              @1n36_A_1096-1100_1129-1133
ATOM     78  N1    G A   4      -6.510   1.140   1.536  1.00  0.00              @1n36_A_1096-1100_1129-1133
ATOM     79  N2    G A   4      -6.075  -1.121   1.434  1.00  0.00              @1n36_A_1096-1100_1129-1133
ATOM     80  N3    G A   4      -6.802  -0.075  -0.489  1.00  0.00              @1n36_A_1096-1100_1129-1133
ATOM     81  N7    G A   4      -7.679   3.339  -1.173  1.00  0.00              @1n36_A_1096-1100_1129-1133
ATOM     82  N9    G A   4      -7.573   1.390  -2.265  1.00  0.00              @1n36_A_1096-1100_1129-1133
ATOM     83  O2'   G A   4      -9.021  -1.468  -3.826  1.00182.13              @1n36_A_1096-1100_1129-1133
ATOM     84  O3'   G A   4     -10.707   0.170  -5.280  1.00182.13              @1n36_A_1096-1100_1129-1133
ATOM     85  O4'   G A   4      -7.317   1.103  -4.528  1.00182.13              @1n36_A_1096-1100_1129-1133
ATOM     86  O5'   G A   4      -8.487   3.503  -5.684  1.00182.13              @1n36_A_1096-1100_1129-1133
ATOM     87  O6    G A   4      -6.889   3.367   1.814  1.00  0.00              @1n36_A_1096-1100_1129-1133
ATOM     88  OP1   G A   4      -9.012   4.938  -7.644  1.00106.60              @1n36_A_1096-1100_1129-1133
ATOM     89  OP2   G A   4      -8.168   5.962  -5.456  1.00106.60              @1n36_A_1096-1100_1129-1133
ATOM     90  P     G A   4      -8.143   4.861  -6.450  1.00106.60              @1n36_A_1096-1100_1129-1133
ATOM     91  C1'   C A   5     -10.859  -2.911  -0.568  1.00129.94              @1n36_A_1096-1100_1129-1133
ATOM     92  C2    C A   5     -10.417  -1.708   1.553  1.00100.90              @1n36_A_1096-1100_1129-1133
ATOM     93  C2'   C A   5     -12.176  -3.670  -0.427  1.00129.94              @1n36_A_1096-1100_1129-1133
ATOM     94  C3'   C A   5     -12.866  -3.359  -1.752  1.00129.94              @1n36_A_1096-1100_1129-1133
ATOM     95  C4    C A   5     -10.349   0.619   1.631  1.00100.90              @1n36_A_1096-1100_1129-1133
ATOM     96  C4'   C A   5     -11.703  -3.230  -2.731  1.00129.94              @1n36_A_1096-1100_1129-1133
ATOM     97  C5    C A   5     -10.767   0.717   0.260  1.00100.90              @1n36_A_1096-1100_1129-1133
ATOM     98  C5'   C A   5     -11.924  -2.380  -3.973  1.00129.94              @1n36_A_1096-1100_1129-1133
ATOM     99  C6    C A   5     -10.962  -0.430  -0.415  1.00100.90              @1n36_A_1096-1100_1129-1133
ATOM    100  N1    C A   5     -10.762  -1.645   0.189  1.00100.90              @1n36_A_1096-1100_1129-1133
ATOM    101  N3    C A   5     -10.203  -0.560   2.240  1.00100.90              @1n36_A_1096-1100_1129-1133
ATOM    102  N4    C A   5     -10.082   1.726   2.343  1.00100.90              @1n36_A_1096-1100_1129-1133
ATOM    103  O2    C A   5     -10.328  -2.819   2.100  1.00100.90              @1n36_A_1096-1100_1129-1133
ATOM    104  O2'   C A   5     -11.900  -5.048  -0.263  1.00129.94              @1n36_A_1096-1100_1129-1133
ATOM    105  O3'   C A   5     -13.727  -4.430  -2.118  1.00129.94              @1n36_A_1096-1100_1129-1133
ATOM    106  O4'   C A   5     -10.625  -2.663  -1.944  1.00129.94              @1n36_A_1096-1100_1129-1133
ATOM    107  O5'   C A   5     -12.214  -1.007  -3.609  1.00129.94              @1n36_A_1096-1100_1129-1133
ATOM    108  OP1   C A   5     -13.092  -0.226  -5.838  1.00102.64              @1n36_A_1096-1100_1129-1133
ATOM    109  OP2   C A   5     -12.460   1.443  -3.985  1.00102.64              @1n36_A_1096-1100_1129-1133
ATOM    110  P     C A   5     -12.212   0.162  -4.700  1.00102.64              @1n36_A_1096-1100_1129-1133
ATOM    111  C1'   U A   6     -13.709  -4.835   3.801  1.00148.25              @1n36_A_1096-1100_1129-1133
ATOM    112  C2    U A   6     -13.363  -2.513   4.661  1.00  0.00              @1n36_A_1096-1100_1129-1133
ATOM    113  C2'   U A   6     -15.095  -5.201   4.321  1.00148.25              @1n36_A_1096-1100_1129-1133
ATOM    114  C3'   U A   6     -15.807  -5.619   3.039  1.00148.25              @1n36_A_1096-1100_1129-1133
ATOM    115  C4    U A   6     -13.429  -0.573   3.144  1.00  0.00              @1n36_A_1096-1100_1129-1133
ATOM    116  C4'   U A   6     -14.690  -6.281   2.230  1.00148.25              @1n36_A_1096-1100_1129-1133
ATOM    117  C5    U A   6     -13.681  -1.479   2.067  1.00  0.00              @1n36_A_1096-1100_1129-1133
ATOM    118  C5'   U A   6     -14.819  -6.302   0.713  1.00148.25              @1n36_A_1096-1100_1129-1133
ATOM    119  C6    U A   6     -13.760  -2.792   2.310  1.00  0.00              @1n36_A_1096-1100_1129-1133
ATOM    120  N1    U A   6     -13.608  -3.323   3.570  1.00  0.00              @1n36_A_1096-1100_1129-1133
ATOM    121  N3    U A   6     -13.287  -1.172   4.379  1.00  0.00              @1n36_A_1096-1100_1129-1133
ATOM    122  O2    U A   6     -13.224  -2.950   5.790  1.00  0.00              @1n36_A_1096-1100_1129-1133
ATOM    123  O2'   U A   6     -14.987  -6.240   5.274  1.00148.25              @1n36_A_1096-1100_1129-1133
ATOM    124  O3'   U A   6     -16.914  -6.479   3.340  1.00148.25              @1n36_A_1096-1100_1129-1133
ATOM    125  O4    U A   6     -13.333   0.652   3.050  1.00  0.00              @1n36_A_1096-1100_1129-1133
ATOM    126  O4'   U A   6     -13.504  -5.513   2.572  1.00148.25              @1n36_A_1096-1100_1129-1133
ATOM    127  O5'   U A   6     -14.725  -4.955   0.167  1.00148.25              @1n36_A_1096-1100_1129-1133
ATOM    128  OP1   U A   6     -15.746  -5.833  -1.970  1.00176.63              @1n36_A_1096-1100_1129-1133
ATOM    129  OP2   U A   6     -15.862  -3.333  -1.355  1.00176.63              @1n36_A_1096-1100_1129-1133
ATOM    130  P     U A   6     -15.126  -4.631  -1.349  1.00176.63              @1n36_A_1096-1100_1129-1133
ATOM    131  C1'   G A   7     -16.633  -3.825   9.006  1.00108.10              @1n36_A_1096-1100_1129-1133
ATOM    132  C2    G A   7     -14.755  -0.404  10.773  1.00  0.00              @1n36_A_1096-1100_1129-1133
ATOM    133  C2'   G A   7     -18.130  -3.910   9.332  1.00108.10              @1n36_A_1096-1100_1129-1133
ATOM    134  C3'   G A   7     -18.651  -4.812   8.209  1.00108.10              @1n36_A_1096-1100_1129-1133
ATOM    135  C4    G A   7     -15.639  -1.568   9.108  1.00  0.00              @1n36_A_1096-1100_1129-1133
ATOM    136  C4'   G A   7     -17.467  -5.726   7.924  1.00108.10              @1n36_A_1096-1100_1129-1133
ATOM    137  C5    G A   7     -15.437  -0.588   8.158  1.00  0.00              @1n36_A_1096-1100_1129-1133
ATOM    138  C5'   G A   7     -17.428  -6.379   6.560  1.00108.10              @1n36_A_1096-1100_1129-1133
ATOM    139  C6    G A   7     -14.824   0.629   8.550  1.00  0.00              @1n36_A_1096-1100_1129-1133
ATOM    140  C8    G A   7     -16.367  -2.205   7.131  1.00  0.00              @1n36_A_1096-1100_1129-1133
ATOM    141  N1    G A   7     -14.511   0.633   9.905  1.00  0.00              @1n36_A_1096-1100_1129-1133
ATOM    142  N2    G A   7     -14.378  -0.209  12.046  1.00  0.00              @1n36_A_1096-1100_1129-1133
ATOM    143  N3    G A   7     -15.326  -1.543  10.421  1.00  0.00              @1n36_A_1096-1100_1129-1133
ATOM    144  N7    G A   7     -15.902  -1.005   6.918  1.00  0.00              @1n36_A_1096-1100_1129-1133
ATOM    145  N9    G A   7     -16.239  -2.608   8.440  1.00  0.00              @1n36_A_1096-1100_1129-1133
ATOM    146  O2'   G A   7     -18.308  -4.430  10.636  1.00108.10              @1n36_A_1096-1100_1129-1133
ATOM    147  O3'   G A   7     -19.805  -5.566   8.574  1.00108.10              @1n36_A_1096-1100_1129-1133
ATOM    148  O4'   G A   7     -16.298  -4.891   8.130  1.00108.10              @1n36_A_1096-1100_1129-1133
ATOM    149  O5'   G A   7     -17.690  -5.410   5.521  1.00108.10              @1n36_A_1096-1100_1129-1133
ATOM    150  O6    G A   7     -14.560   1.617   7.854  1.00  0.00              @1n36_A_1096-1100_1129-1133
ATOM    151  OP1   G A   7     -19.171  -7.009   4.293  1.00194.73              @1n36_A_1096-1100_1129-1133
ATOM    152  OP2   G A   7     -18.689  -4.654   3.373  1.00194.73              @1n36_A_1096-1100_1129-1133
ATOM    153  P     G A   7     -18.222  -5.876   4.088  1.00194.73              @1n36_A_1096-1100_1129-1133
ATOM    154  C1'   C A   8     -21.040  -1.542  12.130  1.00 88.78              @1n36_A_1096-1100_1129-1133
ATOM    155  C2    C A   8     -19.978   0.410  11.081  1.00  0.00              @1n36_A_1096-1100_1129-1133
ATOM    156  C2'   C A   8     -22.554  -1.327  12.248  1.00 88.78              @1n36_A_1096-1100_1129-1133
ATOM    157  C3'   C A   8     -23.106  -2.629  11.663  1.00 88.78              @1n36_A_1096-1100_1129-1133
ATOM    158  C4    C A   8     -19.397   0.404   8.827  1.00  0.00              @1n36_A_1096-1100_1129-1133
ATOM    159  C4'   C A   8     -22.053  -3.654  12.051  1.00 88.78              @1n36_A_1096-1100_1129-1133
ATOM    160  C5    C A   8     -19.890  -0.921   8.660  1.00  0.00              @1n36_A_1096-1100_1129-1133
ATOM    161  C5'   C A   8     -21.755  -4.694  10.994  1.00 88.78              @1n36_A_1096-1100_1129-1133
ATOM    162  C6    C A   8     -20.412  -1.526   9.735  1.00  0.00              @1n36_A_1096-1100_1129-1133
ATOM    163  N1    C A   8     -20.468  -0.890  10.944  1.00  0.00              @1n36_A_1096-1100_1129-1133
ATOM    164  N3    C A   8     -19.447   1.034  10.004  1.00  0.00              @1n36_A_1096-1100_1129-1133
ATOM    165  N4    C A   8     -18.865   1.058   7.791  1.00  0.00              @1n36_A_1096-1100_1129-1133
ATOM    166  O2    C A   8     -20.043   0.962  12.189  1.00  0.00              @1n36_A_1096-1100_1129-1133
ATOM    167  O2'   C A   8     -22.920  -1.058  13.591  1.00 88.78              @1n36_A_1096-1100_1129-1133
ATOM    168  O3'   C A   8     -24.397  -2.994  12.162  1.00 88.78              @1n36_A_1096-1100_1129-1133
ATOM    169  O4'   C A   8     -20.793  -2.936  12.028  1.00 88.78              @1n36_A_1096-1100_1129-1133
ATOM    170  O5'   C A   8     -21.422  -4.060   9.742  1.00 88.78              @1n36_A_1096-1100_1129-1133
ATOM    171  OP1   C A   8     -22.490  -5.742   8.243  1.00148.85              @1n36_A_1096-1100_1129-1133
ATOM    172  OP2   C A   8     -20.826  -4.016   7.310  1.00148.85              @1n36_A_1096-1100_1129-1133
ATOM    173  P     C A   8     -21.266  -4.919   8.411  1.00148.85              @1n36_A_1096-1100_1129-1133
ATOM    174  C1'   A A   9     -28.116   0.188  16.771  1.00179.33              @2du3_D_HairpinLoop_32-37
ATOM    175  C2    A A   9     -29.510  -0.934  20.689  1.00  0.00              @2du3_D_HairpinLoop_32-37
ATOM    176  C2'   A A   9     -27.545   1.518  17.252  1.00174.75              @2du3_D_HairpinLoop_32-37
ATOM    177  C3'   A A   9     -26.130   1.414  16.709  1.00172.50              @2du3_D_HairpinLoop_32-37
ATOM    178  C4    A A   9     -28.283  -1.094  18.873  1.00  0.00              @2du3_D_HairpinLoop_32-37
ATOM    179  C4'   A A   9     -26.373   0.827  15.328  1.00171.10              @2du3_D_HairpinLoop_32-37
ATOM    180  C5    A A   9     -27.618  -2.208  19.354  1.00  0.00              @2du3_D_HairpinLoop_32-37
ATOM    181  C5'   A A   9     -25.217   0.032  14.767  1.00169.15              @2du3_D_HairpinLoop_32-37
ATOM    182  C6    A A   9     -27.987  -2.672  20.628  1.00  0.00              @2du3_D_HairpinLoop_32-37
ATOM    183  C8    A A   9     -26.798  -1.818  17.431  1.00  0.00              @2du3_D_HairpinLoop_32-37
ATOM    184  N1    A A   9     -28.957  -1.997  21.283  1.00  0.00              @2du3_D_HairpinLoop_32-37
ATOM    185  N3    A A   9     -29.250  -0.401  19.498  1.00  0.00              @2du3_D_HairpinLoop_32-37
ATOM    186  N6    A A   9     -27.434  -3.733  21.219  1.00  0.00              @2du3_D_HairpinLoop_32-37
ATOM    187  N7    A A   9     -26.682  -2.656  18.431  1.00  0.00              @2du3_D_HairpinLoop_32-37
ATOM    188  N9    A A   9     -27.749  -0.847  17.631  1.00  0.00              @2du3_D_HairpinLoop_32-37
ATOM    189  O2'   A A   9     -28.273   2.588  16.683  1.00172.67              @2du3_D_HairpinLoop_32-37
ATOM    190  O3'   A A   9     -25.472   2.668  16.658  1.00174.06              @2du3_D_HairpinLoop_32-37
ATOM    191  O4'   A A   9     -27.513  -0.060  15.509  1.00174.75              @2du3_D_HairpinLoop_32-37
ATOM    192  O5'   A A   9     -25.623  -0.671  13.597  1.00168.35              @2du3_D_HairpinLoop_32-37
ATOM    193  OP1   A A   9     -26.018  -2.960  14.516  1.00168.77              @2du3_D_HairpinLoop_32-37
ATOM    194  OP2   A A   9     -25.565  -2.602  12.017  1.00167.73              @2du3_D_HairpinLoop_32-37
ATOM    195  P     A A   9     -25.319  -2.227  13.432  1.00168.39              @2du3_D_HairpinLoop_32-37
ATOM    196  C1'   U A  10     -25.672   4.996  13.561  1.00136.44              @2du3_D_HairpinLoop_32-37
ATOM    197  C2    U A  10     -27.598   3.685  12.649  1.00  0.00              @2du3_D_HairpinLoop_32-37
ATOM    198  C2'   U A  10     -25.540   6.514  13.446  1.00141.85              @2du3_D_HairpinLoop_32-37
ATOM    199  C3'   U A  10     -25.483   6.906  14.913  1.00145.52              @2du3_D_HairpinLoop_32-37
ATOM    200  C4    U A  10     -29.817   3.775  13.716  1.00  0.00              @2du3_D_HairpinLoop_32-37
ATOM    201  C4'   U A  10     -24.605   5.809  15.491  1.00150.66              @2du3_D_HairpinLoop_32-37
ATOM    202  C5    U A  10     -29.268   4.679  14.680  1.00  0.00              @2du3_D_HairpinLoop_32-37
ATOM    203  C5'   U A  10     -24.753   5.574  16.976  1.00161.95              @2du3_D_HairpinLoop_32-37
ATOM    204  C6    U A  10     -27.981   5.033  14.599  1.00  0.00              @2du3_D_HairpinLoop_32-37
ATOM    205  N1    U A  10     -27.143   4.561  13.615  1.00  0.00              @2du3_D_HairpinLoop_32-37
ATOM    206  N3    U A  10     -28.923   3.342  12.759  1.00  0.00              @2du3_D_HairpinLoop_32-37
ATOM    207  O2    U A  10     -26.884   3.248  11.764  1.00  0.00              @2du3_D_HairpinLoop_32-37
ATOM    208  O2'   U A  10     -24.356   6.838  12.747  1.00140.93              @2du3_D_HairpinLoop_32-37
ATOM    209  O3'   U A  10     -24.925   8.193  15.106  1.00141.72              @2du3_D_HairpinLoop_32-37
ATOM    210  O4    U A  10     -30.982   3.374  13.684  1.00  0.00              @2du3_D_HairpinLoop_32-37
ATOM    211  O4'   U A  10     -25.044   4.621  14.776  1.00146.21              @2du3_D_HairpinLoop_32-37
ATOM    212  O5'   U A  10     -23.909   4.501  17.392  1.00171.84              @2du3_D_HairpinLoop_32-37
ATOM    213  OP1   U A  10     -23.420   2.131  18.002  1.00172.98              @2du3_D_HairpinLoop_32-37
ATOM    214  OP2   U A  10     -25.409   3.378  19.045  1.00174.13              @2du3_D_HairpinLoop_32-37
ATOM    215  P     U A  10     -24.527   3.115  17.879  1.00174.94              @2du3_D_HairpinLoop_32-37
ATOM    216  C1'   G A  11     -30.187  11.047  13.176  1.00122.46              @2du3_D_HairpinLoop_32-37
ATOM    217  C2    G A  11     -34.262  10.135  12.164  1.00  0.00              @2du3_D_HairpinLoop_32-37
ATOM    218  C2'   G A  11     -30.080  12.089  14.296  1.00126.99              @2du3_D_HairpinLoop_32-37
ATOM    219  C3'   G A  11     -28.589  12.052  14.656  1.00126.91              @2du3_D_HairpinLoop_32-37
ATOM    220  C4    G A  11     -32.278   9.722  13.057  1.00  0.00              @2du3_D_HairpinLoop_32-37
ATOM    221  C4'   G A  11     -27.927  11.580  13.370  1.00123.32              @2du3_D_HairpinLoop_32-37
ATOM    222  C5    G A  11     -32.616   8.468  13.522  1.00  0.00              @2du3_D_HairpinLoop_32-37
ATOM    223  C5'   G A  11     -26.623  10.843  13.566  1.00130.48              @2du3_D_HairpinLoop_32-37
ATOM    224  C6    G A  11     -33.926   7.981  13.286  1.00  0.00              @2du3_D_HairpinLoop_32-37
ATOM    225  C8    G A  11     -30.588   8.769  14.098  1.00  0.00              @2du3_D_HairpinLoop_32-37
ATOM    226  N1    G A  11     -34.697   8.902  12.585  1.00  0.00              @2du3_D_HairpinLoop_32-37
ATOM    227  N2    G A  11     -35.157  10.882  11.498  1.00  0.00              @2du3_D_HairpinLoop_32-37
ATOM    228  N3    G A  11     -33.043  10.601  12.378  1.00  0.00              @2du3_D_HairpinLoop_32-37
ATOM    229  N7    G A  11     -31.541   7.880  14.175  1.00  0.00              @2du3_D_HairpinLoop_32-37
ATOM    230  N9    G A  11     -30.969   9.910  13.431  1.00  0.00              @2du3_D_HairpinLoop_32-37
ATOM    231  O2'   G A  11     -30.516  13.343  13.812  1.00127.11              @2du3_D_HairpinLoop_32-37
ATOM    232  O3'   G A  11     -28.172  13.364  15.085  1.00136.21              @2du3_D_HairpinLoop_32-37
ATOM    233  O4'   G A  11     -28.883  10.653  12.807  1.00120.08              @2du3_D_HairpinLoop_32-37
ATOM    234  O5'   G A  11     -26.827   9.696  14.393  1.00140.33              @2du3_D_HairpinLoop_32-37
ATOM    235  O6    G A  11     -34.417   6.895  13.619  1.00  0.00              @2du3_D_HairpinLoop_32-37
ATOM    236  OP1   G A  11     -25.022  10.579  15.900  1.00139.71              @2du3_D_HairpinLoop_32-37
ATOM    237  OP2   G A  11     -26.704   8.810  16.711  1.00143.53              @2du3_D_HairpinLoop_32-37
ATOM    238  P     G A  11     -25.865   9.384  15.627  1.00142.59              @2du3_D_HairpinLoop_32-37
ATOM    239  C1'   U A  12     -24.437  14.026  10.159  1.00151.04              @2du3_D_HairpinLoop_32-37
ATOM    240  C2    U A  12     -25.034  15.307   8.075  1.00  0.00              @2du3_D_HairpinLoop_32-37
ATOM    241  C2'   U A  12     -22.939  14.258  10.391  1.00153.17              @2du3_D_HairpinLoop_32-37
ATOM    242  C3'   U A  12     -22.887  14.594  11.881  1.00148.89              @2du3_D_HairpinLoop_32-37
ATOM    243  C4    U A  12     -26.720  17.102   8.130  1.00  0.00              @2du3_D_HairpinLoop_32-37
ATOM    244  C4'   U A  12     -24.039  13.779  12.454  1.00148.23              @2du3_D_HairpinLoop_32-37
ATOM    245  C5    U A  12     -26.880  16.849   9.529  1.00  0.00              @2du3_D_HairpinLoop_32-37
ATOM    246  C5'   U A  12     -24.636  14.300  13.745  1.00145.62              @2du3_D_HairpinLoop_32-37
ATOM    247  C6    U A  12     -26.154  15.891  10.116  1.00  0.00              @2du3_D_HairpinLoop_32-37
ATOM    248  N1    U A  12     -25.245  15.123   9.427  1.00  0.00              @2du3_D_HairpinLoop_32-37
ATOM    249  N3    U A  12     -25.793  16.296   7.501  1.00  0.00              @2du3_D_HairpinLoop_32-37
ATOM    250  O2    U A  12     -24.237  14.644   7.434  1.00  0.00              @2du3_D_HairpinLoop_32-37
ATOM    251  O2'   U A  12     -22.235  13.069  10.090  1.00165.30              @2du3_D_HairpinLoop_32-37
ATOM    252  O3'   U A  12     -21.657  14.170  12.474  1.00148.55              @2du3_D_HairpinLoop_32-37
ATOM    253  O4    U A  12     -27.328  17.952   7.476  1.00  0.00              @2du3_D_HairpinLoop_32-37
ATOM    254  O4'   U A  12     -25.049  13.788  11.413  1.00151.08              @2du3_D_HairpinLoop_32-37
ATOM    255  O5'   U A  12     -25.815  13.564  14.085  1.00141.95              @2du3_D_HairpinLoop_32-37
ATOM    256  OP1   U A  12     -27.018  15.578  14.859  1.00131.78              @2du3_D_HairpinLoop_32-37
ATOM    257  OP2   U A  12     -27.805  14.314  12.778  1.00140.04              @2du3_D_HairpinLoop_32-37
ATOM    258  P     U A  12     -27.232  14.293  14.145  1.00136.76              @2du3_D_HairpinLoop_32-37
ATOM    259  C1'   G A  13     -20.343  14.259   6.880  1.00143.81              @2du3_D_HairpinLoop_32-37
ATOM    260  C2    G A  13     -21.742  15.829   3.106  1.00123.79              @2du3_D_HairpinLoop_32-37
ATOM    261  C2'   G A  13     -18.990  13.821   6.321  1.00145.89              @2du3_D_HairpinLoop_32-37
ATOM    262  C3'   G A  13     -18.083  13.965   7.536  1.00141.42              @2du3_D_HairpinLoop_32-37
ATOM    263  C4    G A  13     -21.207  15.979   5.251  1.00139.46              @2du3_D_HairpinLoop_32-37
ATOM    264  C4'   G A  13     -19.017  13.575   8.670  1.00143.26              @2du3_D_HairpinLoop_32-37
ATOM    265  C5    G A  13     -21.581  17.300   5.380  1.00136.41              @2du3_D_HairpinLoop_32-37
ATOM    266  C5'   G A  13     -18.647  14.053  10.052  1.00143.49              @2du3_D_HairpinLoop_32-37
ATOM    267  C6    G A  13     -22.116  17.970   4.253  1.00129.74              @2du3_D_HairpinLoop_32-37
ATOM    268  C8    G A  13     -20.871  16.713   7.299  1.00139.00              @2du3_D_HairpinLoop_32-37
ATOM    269  N1    G A  13     -22.155  17.139   3.135  1.00126.00              @2du3_D_HairpinLoop_32-37
ATOM    270  N2    G A  13     -21.847  15.192   1.929  1.00104.79              @2du3_D_HairpinLoop_32-37
ATOM    271  N3    G A  13     -21.258  15.190   4.156  1.00131.38              @2du3_D_HairpinLoop_32-37
ATOM    272  N7    G A  13     -21.356  17.752   6.675  1.00135.74              @2du3_D_HairpinLoop_32-37
ATOM    273  N9    G A  13     -20.775  15.599   6.499  1.00141.59              @2du3_D_HairpinLoop_32-37
ATOM    274  O2'   G A  13     -19.102  12.469   5.931  1.00156.11              @2du3_D_HairpinLoop_32-37
ATOM    275  O3'   G A  13     -17.029  13.014   7.430  1.00144.34              @2du3_D_HairpinLoop_32-37
ATOM    276  O4'   G A  13     -20.281  14.169   8.287  1.00147.77              @2du3_D_HairpinLoop_32-37
ATOM    277  O5'   G A  13     -19.678  13.714  10.975  1.00135.42              @2du3_D_HairpinLoop_32-37
ATOM    278  O6    G A  13     -22.528  19.131   4.173  1.00130.98              @2du3_D_HairpinLoop_32-37
ATOM    279  OP1   G A  13     -19.341  14.865  13.140  1.00149.92              @2du3_D_HairpinLoop_32-37
ATOM    280  OP2   G A  13     -20.565  16.040  11.214  1.00147.86              @2du3_D_HairpinLoop_32-37
ATOM    281  P     G A  13     -20.263  14.802  11.978  1.00144.38              @2du3_D_HairpinLoop_32-37
ATOM    282  C1'   G A  14     -16.671  10.193  11.128  1.00131.70              @1n36_A_1096-1100_1129-1133
ATOM    283  C2    G A  14     -20.907   9.515  11.650  1.00  0.00              @1n36_A_1096-1100_1129-1133
ATOM    284  C2'   G A  14     -15.206   9.798  11.008  1.00131.70              @1n36_A_1096-1100_1129-1133
ATOM    285  C3'   G A  14     -14.517  11.141  11.238  1.00131.70              @1n36_A_1096-1100_1129-1133
ATOM    286  C4    G A  14     -18.942   9.197  10.677  1.00  0.00              @1n36_A_1096-1100_1129-1133
ATOM    287  C4'   G A  14     -15.472  12.131  10.592  1.00131.70              @1n36_A_1096-1100_1129-1133
ATOM    288  C5    G A  14     -19.411   8.279   9.761  1.00  0.00              @1n36_A_1096-1100_1129-1133
ATOM    289  C5'   G A  14     -14.862  12.985   9.504  1.00131.70              @1n36_A_1096-1100_1129-1133
ATOM    290  C6    G A  14     -20.785   7.931   9.782  1.00  0.00              @1n36_A_1096-1100_1129-1133
ATOM    291  C8    G A  14     -17.330   8.485   9.358  1.00  0.00              @1n36_A_1096-1100_1129-1133
ATOM    292  N1    G A  14     -21.471   8.613  10.782  1.00  0.00              @1n36_A_1096-1100_1129-1133
ATOM    293  N2    G A  14     -21.736  10.071  12.546  1.00  0.00              @1n36_A_1096-1100_1129-1133
ATOM    294  N3    G A  14     -19.627   9.847  11.641  1.00  0.00              @1n36_A_1096-1100_1129-1133
ATOM    295  N7    G A  14     -18.383   7.839   8.937  1.00  0.00              @1n36_A_1096-1100_1129-1133
ATOM    296  N9    G A  14     -17.600   9.325  10.412  1.00  0.00              @1n36_A_1096-1100_1129-1133
ATOM    297  O2'   G A  14     -14.901   8.778  11.932  1.00131.70              @1n36_A_1096-1100_1129-1133
ATOM    298  O3'   G A  14     -14.456  11.456  12.616  1.00131.70              @1n36_A_1096-1100_1129-1133
ATOM    299  O4'   G A  14     -16.776  11.490  10.586  1.00131.70              @1n36_A_1096-1100_1129-1133
ATOM    300  O5'   G A  14     -15.780  14.028   9.110  1.00131.70              @1n36_A_1096-1100_1129-1133
ATOM    301  O6    G A  14     -21.391   7.137   9.051  1.00  0.00              @1n36_A_1096-1100_1129-1133
ATOM    302  OP1   G A  14     -16.744  13.255   6.970  1.00113.37              @1n36_A_1096-1100_1129-1133
ATOM    303  OP2   G A  14     -16.539  15.770   7.483  1.00113.37              @1n36_A_1096-1100_1129-1133
ATOM    304  P     G A  14     -15.991  14.387   7.574  1.00113.37              @1n36_A_1096-1100_1129-1133
ATOM    305  C1'   C A  15     -13.836   5.741  12.631  1.00125.21              @1n36_A_1096-1100_1129-1133
ATOM    306  C2    C A  15     -14.261   4.620  10.435  1.00  0.00              @1n36_A_1096-1100_1129-1133
ATOM    307  C2'   C A  15     -12.547   5.417  13.383  1.00125.21              @1n36_A_1096-1100_1129-1133
ATOM    308  C3'   C A  15     -12.212   6.758  14.064  1.00125.21              @1n36_A_1096-1100_1129-1133
ATOM    309  C4    C A  15     -13.699   5.611   8.406  1.00  0.00              @1n36_A_1096-1100_1129-1133
ATOM    310  C4'   C A  15     -13.580   7.400  14.234  1.00125.21              @1n36_A_1096-1100_1129-1133
ATOM    311  C5    C A  15     -13.185   6.765   9.064  1.00  0.00              @1n36_A_1096-1100_1129-1133
ATOM    312  C5'   C A  15     -13.701   8.901  14.454  1.00125.21              @1n36_A_1096-1100_1129-1133
ATOM    313  C6    C A  15     -13.237   6.787  10.402  1.00  0.00              @1n36_A_1096-1100_1129-1133
ATOM    314  N1    C A  15     -13.764   5.740  11.105  1.00  0.00              @1n36_A_1096-1100_1129-1133
ATOM    315  N3    C A  15     -14.216   4.583   9.083  1.00  0.00              @1n36_A_1096-1100_1129-1133
ATOM    316  N4    C A  15     -13.673   5.531   7.073  1.00  0.00              @1n36_A_1096-1100_1129-1133
ATOM    317  O2    C A  15     -14.732   3.684  11.099  1.00  0.00              @1n36_A_1096-1100_1129-1133
ATOM    318  O2'   C A  15     -12.849   4.355  14.269  1.00125.21              @1n36_A_1096-1100_1129-1133
ATOM    319  O3'   C A  15     -11.594   6.598  15.351  1.00125.21              @1n36_A_1096-1100_1129-1133
ATOM    320  O4'   C A  15     -14.318   6.992  13.063  1.00125.21              @1n36_A_1096-1100_1129-1133
ATOM    321  O5'   C A  15     -12.922   9.667  13.497  1.00125.21              @1n36_A_1096-1100_1129-1133
ATOM    322  OP1   C A  15     -13.317  11.821  14.767  1.00109.67              @1n36_A_1096-1100_1129-1133
ATOM    323  OP2   C A  15     -12.000  11.813  12.576  1.00109.67              @1n36_A_1096-1100_1129-1133
ATOM    324  P     C A  15     -13.086  11.259  13.414  1.00109.67              @1n36_A_1096-1100_1129-1133
ATOM    325  C1'   A A  16     -11.511   1.001  12.758  1.00113.00              @1n36_A_1096-1100_1129-1133
ATOM    326  C2    A A  16     -12.383  -1.189   9.132  1.00  0.00              @1n36_A_1096-1100_1129-1133
ATOM    327  C2'   A A  16     -10.308   0.096  13.049  1.00113.00              @1n36_A_1096-1100_1129-1133
ATOM    328  C3'   A A  16      -9.351   1.053  13.750  1.00113.00              @1n36_A_1096-1100_1129-1133
ATOM    329  C4    A A  16     -11.934   0.588  10.345  1.00  0.00              @1n36_A_1096-1100_1129-1133
ATOM    330  C4'   A A  16     -10.276   2.021  14.454  1.00113.00              @1n36_A_1096-1100_1129-1133
ATOM    331  C5    A A  16     -11.974   1.421   9.240  1.00  0.00              @1n36_A_1096-1100_1129-1133
ATOM    332  C5'   A A  16      -9.646   3.367  14.656  1.00113.00              @1n36_A_1096-1100_1129-1133
ATOM    333  C6    A A  16     -12.250   0.822   7.999  1.00  0.00              @1n36_A_1096-1100_1129-1133
ATOM    334  C8    A A  16     -11.536   2.671  10.904  1.00  0.00              @1n36_A_1096-1100_1129-1133
ATOM    335  N1    A A  16     -12.454  -0.513   7.980  1.00  0.00              @1n36_A_1096-1100_1129-1133
ATOM    336  N3    A A  16     -12.131  -0.740  10.359  1.00  0.00              @1n36_A_1096-1100_1129-1133
ATOM    337  N6    A A  16     -12.320   1.498   6.850  1.00  0.00              @1n36_A_1096-1100_1129-1133
ATOM    338  N7    A A  16     -11.721   2.736   9.608  1.00  0.00              @1n36_A_1096-1100_1129-1133
ATOM    339  N9    A A  16     -11.651   1.401  11.416  1.00  0.00              @1n36_A_1096-1100_1129-1133
ATOM    340  O2'   A A  16     -10.703  -0.990  13.855  1.00113.00              @1n36_A_1096-1100_1129-1133
ATOM    341  O3'   A A  16      -8.497   0.427  14.705  1.00113.00              @1n36_A_1096-1100_1129-1133
ATOM    342  O4'   A A  16     -11.433   2.140  13.594  1.00113.00              @1n36_A_1096-1100_1129-1133
ATOM    343  O5'   A A  16     -10.624   4.302  15.074  1.00113.00              @1n36_A_1096-1100_1129-1133
ATOM    344  OP1   A A  16      -9.874   5.686  16.934  1.00176.96              @1n36_A_1096-1100_1129-1133
ATOM    345  OP2   A A  16      -9.202   6.295  14.528  1.00176.96              @1n36_A_1096-1100_1129-1133
ATOM    346  P     A A  16     -10.213   5.776  15.494  1.00176.96              @1n36_A_1096-1100_1129-1133
ATOM    347  C1'   G A  17      -8.635  -2.671  10.872  1.00 66.08              @1n36_A_1096-1100_1129-1133
ATOM    348  C2    G A  17      -9.898  -2.484   6.753  1.00147.40              @1n36_A_1096-1100_1129-1133
ATOM    349  C2'   G A  17      -7.396  -3.470  10.448  1.00 66.08              @1n36_A_1096-1100_1129-1133
ATOM    350  C3'   G A  17      -6.364  -3.053  11.494  1.00 66.08              @1n36_A_1096-1100_1129-1133
ATOM    351  C4    G A  17      -9.283  -1.597   8.685  1.00147.40              @1n36_A_1096-1100_1129-1133
ATOM    352  C4'   G A  17      -7.231  -2.839  12.726  1.00 66.08              @1n36_A_1096-1100_1129-1133
ATOM    353  C5    G A  17      -9.326  -0.294   8.243  1.00147.40              @1n36_A_1096-1100_1129-1133
ATOM    354  C5'   G A  17      -6.689  -2.000  13.854  1.00 66.08              @1n36_A_1096-1100_1129-1133
ATOM    355  C6    G A  17      -9.699  -0.043   6.900  1.00147.40              @1n36_A_1096-1100_1129-1133
ATOM    356  C8    G A  17      -8.712  -0.190  10.281  1.00147.40              @1n36_A_1096-1100_1129-1133
ATOM    357  N1    G A  17      -9.972  -1.222   6.215  1.00147.40              @1n36_A_1096-1100_1129-1133
ATOM    358  N2    G A  17     -10.196  -3.505   5.933  1.00147.40              @1n36_A_1096-1100_1129-1133
ATOM    359  N3    G A  17      -9.557  -2.731   8.003  1.00147.40              @1n36_A_1096-1100_1129-1133
ATOM    360  N7    G A  17      -8.967   0.583   9.258  1.00147.40              @1n36_A_1096-1100_1129-1133
ATOM    361  N9    G A  17      -8.872  -1.526   9.998  1.00147.40              @1n36_A_1096-1100_1129-1133
ATOM    362  O2'   G A  17      -7.705  -4.852  10.448  1.00 66.08              @1n36_A_1096-1100_1129-1133
ATOM    363  O3'   G A  17      -5.387  -4.078  11.693  1.00 66.08              @1n36_A_1096-1100_1129-1133
ATOM    364  O4'   G A  17      -8.439  -2.230  12.203  1.00 66.08              @1n36_A_1096-1100_1129-1133
ATOM    365  O5'   G A  17      -6.586  -0.624  13.469  1.00 66.08              @1n36_A_1096-1100_1129-1133
ATOM    366  O6    G A  17      -9.797   1.042   6.319  1.00147.40              @1n36_A_1096-1100_1129-1133
ATOM    367  OP1   G A  17      -6.295   0.162  15.848  1.00177.89              @1n36_A_1096-1100_1129-1133
ATOM    368  OP2   G A  17      -6.558   1.834  13.915  1.00177.89              @1n36_A_1096-1100_1129-1133
ATOM    369  P     G A  17      -6.899   0.524  14.532  1.00177.89              @1n36_A_1096-1100_1129-1133
ATOM    370  C1'   U A  18      -5.908  -6.097   5.872  1.00123.59              @1n36_A_1096-1100_1129-1133
ATOM    371  C2    U A  18      -5.749  -4.220   4.205  1.00  0.00              @1n36_A_1096-1100_1129-1133
ATOM    372  C2'   U A  18      -4.503  -6.698   5.758  1.00123.59              @1n36_A_1096-1100_1129-1133
ATOM    373  C3'   U A  18      -4.015  -6.659   7.203  1.00123.59              @1n36_A_1096-1100_1129-1133
ATOM    374  C4    U A  18      -6.323  -1.912   4.846  1.00  0.00              @1n36_A_1096-1100_1129-1133
ATOM    375  C4'   U A  18      -5.291  -6.835   8.011  1.00123.59              @1n36_A_1096-1100_1129-1133
ATOM    376  C5    U A  18      -6.616  -2.396   6.160  1.00  0.00              @1n36_A_1096-1100_1129-1133
ATOM    377  C5'   U A  18      -5.236  -6.268   9.411  1.00123.59              @1n36_A_1096-1100_1129-1133
ATOM    378  C6    U A  18      -6.474  -3.698   6.433  1.00  0.00              @1n36_A_1096-1100_1129-1133
ATOM    379  N1    U A  18      -6.051  -4.611   5.494  1.00  0.00              @1n36_A_1096-1100_1129-1133
ATOM    380  N3    U A  18      -5.905  -2.879   3.956  1.00  0.00              @1n36_A_1096-1100_1129-1133
ATOM    381  O2    U A  18      -5.372  -5.001   3.349  1.00  0.00              @1n36_A_1096-1100_1129-1133
ATOM    382  O2'   U A  18      -4.581  -8.009   5.236  1.00123.59              @1n36_A_1096-1100_1129-1133
ATOM    383  O3'   U A  18      -3.110  -7.727   7.484  1.00123.59              @1n36_A_1096-1100_1129-1133
ATOM    384  O4    U A  18      -6.416  -0.741   4.471  1.00  0.00              @1n36_A_1096-1100_1129-1133
ATOM    385  O4'   U A  18      -6.342  -6.238   7.212  1.00123.59              @1n36_A_1096-1100_1129-1133
ATOM    386  O5'   U A  18      -4.749  -4.909   9.380  1.00123.59              @1n36_A_1096-1100_1129-1133
ATOM    387  OP1   U A  18      -3.131  -5.132  11.276  1.00166.20              @1n36_A_1096-1100_1129-1133
ATOM    388  OP2   U A  18      -3.743  -2.837  10.302  1.00166.20              @1n36_A_1096-1100_1129-1133
ATOM    389  P     U A  18      -4.140  -4.214  10.680  1.00166.20              @1n36_A_1096-1100_1129-1133
ATOM    390  C1'   C A  19      -0.981 -12.837   9.261  1.00 74.40              @1hnz_A_Bulge_119-121_222-222 % 1
ATOM    391  C2    C A  19       0.730 -13.179  11.064  1.00  0.00              @1hnz_A_Bulge_119-121_222-222 % 1
ATOM    392  C2'   C A  19      -2.456 -12.522   9.515  1.00 74.40              @1hnz_A_Bulge_119-121_222-222 % 1
ATOM    393  C3'   C A  19      -2.855 -11.728   8.266  1.00 74.40              @1hnz_A_Bulge_119-121_222-222 % 1
ATOM    394  C4    C A  19       1.846 -11.396  12.059  1.00  0.00              @1hnz_A_Bulge_119-121_222-222 % 1
ATOM    395  C4'   C A  19      -1.796 -12.072   7.223  1.00 74.40              @1hnz_A_Bulge_119-121_222-222 % 1
ATOM    396  C5    C A  19       1.148 -10.454  11.251  1.00  0.00              @1hnz_A_Bulge_119-121_222-222 % 1
ATOM    397  C5'   C A  19      -1.415 -10.918   6.338  1.00 74.40              @1hnz_A_Bulge_119-121_222-222 % 1
ATOM    398  C6    C A  19       0.258 -10.933  10.373  1.00  0.00              @1hnz_A_Bulge_119-121_222-222 % 1
ATOM    399  N1    C A  19       0.032 -12.276  10.259  1.00  0.00              @1hnz_A_Bulge_119-121_222-222 % 1
ATOM    400  N3    C A  19       1.633 -12.710  11.956  1.00  0.00              @1hnz_A_Bulge_119-121_222-222 % 1
ATOM    401  N4    C A  19       2.746 -10.978  12.953  1.00  0.00              @1hnz_A_Bulge_119-121_222-222 % 1
ATOM    402  O2    C A  19       0.503 -14.392  10.940  1.00  0.00              @1hnz_A_Bulge_119-121_222-222 % 1
ATOM    403  O2'   C A  19      -3.145 -13.723   9.757  1.00 74.40              @1hnz_A_Bulge_119-121_222-222 % 1
ATOM    404  O3'   C A  19      -4.199 -11.944   7.749  1.00 74.40              @1hnz_A_Bulge_119-121_222-222 % 1
ATOM    405  O4'   C A  19      -0.619 -12.418   7.970  1.00 74.40              @1hnz_A_Bulge_119-121_222-222 % 1
ATOM    406  O5'   C A  19      -0.904  -9.836   7.147  1.00 74.40              @1hnz_A_Bulge_119-121_222-222 % 1
ATOM    407  OP1   C A  19      -1.393  -7.844   8.521  1.00 77.15              @1hnz_A_Bulge_119-121_222-222 % 1
ATOM    408  OP2   C A  19      -1.270  -7.643   5.967  1.00 77.15              @1hnz_A_Bulge_119-121_222-222 % 1
ATOM    409  P     C A  19      -1.638  -8.422   7.181  1.00 74.40              @1hnz_A_Bulge_119-121_222-222 % 1
ATOM    410  C1'   U A  20      -5.465 -12.654   2.628  1.00 67.56              @1hnz_A_Bulge_119-121_222-222 % 1
ATOM    411  C2    U A  20      -7.663 -11.592   2.030  1.00  0.00              @1hnz_A_Bulge_119-121_222-222 % 1
ATOM    412  C2'   U A  20      -4.222 -12.015   3.249  1.00 67.56              @1hnz_A_Bulge_119-121_222-222 % 1
ATOM    413  C3'   U A  20      -3.295 -13.223   3.419  1.00 67.56              @1hnz_A_Bulge_119-121_222-222 % 1
ATOM    414  C4    U A  20      -9.270 -10.956   3.785  1.00  0.00              @1hnz_A_Bulge_119-121_222-222 % 1
ATOM    415  C4'   U A  20      -4.261 -14.359   3.703  1.00 67.56              @1hnz_A_Bulge_119-121_222-222 % 1
ATOM    416  C5    U A  20      -8.339 -11.447   4.754  1.00  0.00              @1hnz_A_Bulge_119-121_222-222 % 1
ATOM    417  C5'   U A  20      -4.491 -14.678   5.146  1.00 67.56              @1hnz_A_Bulge_119-121_222-222 % 1
ATOM    418  C6    U A  20      -7.173 -11.962   4.350  1.00  0.00              @1hnz_A_Bulge_119-121_222-222 % 1
ATOM    419  N1    U A  20      -6.818 -12.045   3.023  1.00  0.00              @1hnz_A_Bulge_119-121_222-222 % 1
ATOM    420  N3    U A  20      -8.851 -11.069   2.475  1.00  0.00              @1hnz_A_Bulge_119-121_222-222 % 1
ATOM    421  O2    U A  20      -7.381 -11.650   0.845  1.00  0.00              @1hnz_A_Bulge_119-121_222-222 % 1
ATOM    422  O2'   U A  20      -3.701 -11.027   2.392  1.00 67.56              @1hnz_A_Bulge_119-121_222-222 % 1
ATOM    423  O3'   U A  20      -2.663 -13.634   2.209  1.00 67.56              @1hnz_A_Bulge_119-121_222-222 % 1
ATOM    424  O4    U A  20     -10.372 -10.461   4.029  1.00  0.00              @1hnz_A_Bulge_119-121_222-222 % 1
ATOM    425  O4'   U A  20      -5.522 -13.978   3.110  1.00 67.56              @1hnz_A_Bulge_119-121_222-222 % 1
ATOM    426  O5'   U A  20      -4.878 -13.495   5.851  1.00 67.56              @1hnz_A_Bulge_119-121_222-222 % 1
ATOM    427  OP1   U A  20      -6.099 -13.597   7.970  1.00 90.39              @1hnz_A_Bulge_119-121_222-222 % 1
ATOM    428  OP2   U A  20      -3.703 -14.460   7.731  1.00 90.39              @1hnz_A_Bulge_119-121_222-222 % 1
ATOM    429  P     U A  20      -4.733 -13.445   7.425  1.00 67.56              @1hnz_A_Bulge_119-121_222-222 % 1
ATOM    430  C1'   G A  21      -3.199  -7.577  -1.642  1.00189.07              @3ohy_A_1139-1141_1150-1152
ATOM    431  C2    G A  21      -3.187  -3.232  -1.032  1.00188.76              @3ohy_A_1139-1141_1150-1152
ATOM    432  C2'   G A  21      -2.094  -7.592  -2.699  1.00190.46              @3ohy_A_1139-1141_1150-1152
ATOM    433  C3'   G A  21      -1.272  -8.793  -2.256  1.00191.71              @3ohy_A_1139-1141_1150-1152
ATOM    434  C4    G A  21      -2.891  -5.347  -0.423  1.00189.95              @3ohy_A_1139-1141_1150-1152
ATOM    435  C4'   G A  21      -2.336  -9.759  -1.742  1.00189.87              @3ohy_A_1139-1141_1150-1152
ATOM    436  C5    G A  21      -2.471  -5.042   0.857  1.00191.03              @3ohy_A_1139-1141_1150-1152
ATOM    437  C5'   G A  21      -1.901 -10.693  -0.638  1.00186.36              @3ohy_A_1139-1141_1150-1152
ATOM    438  C6    G A  21      -2.398  -3.680   1.248  1.00191.83              @3ohy_A_1139-1141_1150-1152
ATOM    439  C8    G A  21      -2.417  -7.159   0.735  1.00188.02              @3ohy_A_1139-1141_1150-1152
ATOM    440  N1    G A  21      -2.785  -2.827   0.217  1.00189.43              @3ohy_A_1139-1141_1150-1152
ATOM    441  N2    G A  21      -3.520  -2.253  -1.887  1.00188.24              @3ohy_A_1139-1141_1150-1152
ATOM    442  N3    G A  21      -3.258  -4.500  -1.410  1.00189.21              @3ohy_A_1139-1141_1150-1152
ATOM    443  N7    G A  21      -2.177  -6.193   1.574  1.00189.10              @3ohy_A_1139-1141_1150-1152
ATOM    444  N9    G A  21      -2.849  -6.721  -0.493  1.00188.63              @3ohy_A_1139-1141_1150-1152
ATOM    445  O2'   G A  21      -2.685  -7.831  -3.969  1.00188.94              @3ohy_A_1139-1141_1150-1152
ATOM    446  O3'   G A  21      -0.469  -9.345  -3.288  1.00190.46              @3ohy_A_1139-1141_1150-1152
ATOM    447  O4'   G A  21      -3.362  -8.900  -1.174  1.00187.72              @3ohy_A_1139-1141_1150-1152
ATOM    448  O5'   G A  21      -2.977 -11.509  -0.192  1.00184.63              @3ohy_A_1139-1141_1150-1152
ATOM    449  O6    G A  21      -2.050  -3.217   2.343  1.00192.77              @3ohy_A_1139-1141_1150-1152
ATOM    450  OP1   G A  21      -1.711 -12.546   1.717  1.00133.68              @3ohy_A_1139-1141_1150-1152
ATOM    451  OP2   G A  21      -3.996 -13.475   1.029  1.00141.71              @3ohy_A_1139-1141_1150-1152
ATOM    452  P     G A  21      -2.704 -12.831   0.652  1.00168.62              @3ohy_A_1139-1141_1150-1152
ATOM    453  C1'   C A  22      -0.645  -4.382  -5.977  1.00190.61              @3ohy_A_1139-1141_1150-1152
ATOM    454  C2    C A  22      -0.610  -2.452  -4.381  1.00  0.00              @3ohy_A_1139-1141_1150-1152
ATOM    455  C2'   C A  22       0.690  -4.081  -6.659  1.00188.95              @3ohy_A_1139-1141_1150-1152
ATOM    456  C3'   C A  22       1.459  -5.359  -6.366  1.00188.99              @3ohy_A_1139-1141_1150-1152
ATOM    457  C4    C A  22      -0.698  -2.738  -2.073  1.00  0.00              @3ohy_A_1139-1141_1150-1152
ATOM    458  C4'   C A  22       0.377  -6.418  -6.516  1.00189.78              @3ohy_A_1139-1141_1150-1152
ATOM    459  C5    C A  22      -0.759  -4.154  -2.209  1.00  0.00              @3ohy_A_1139-1141_1150-1152
ATOM    460  C5'   C A  22       0.635  -7.737  -5.838  1.00186.60              @3ohy_A_1139-1141_1150-1152
ATOM    461  C6    C A  22      -0.742  -4.657  -3.450  1.00  0.00              @3ohy_A_1139-1141_1150-1152
ATOM    462  N1    C A  22      -0.669  -3.838  -4.542  1.00  0.00              @3ohy_A_1139-1141_1150-1152
ATOM    463  N3    C A  22      -0.626  -1.929  -3.133  1.00  0.00              @3ohy_A_1139-1141_1150-1152
ATOM    464  N4    C A  22      -0.711  -2.179  -0.860  1.00  0.00              @3ohy_A_1139-1141_1150-1152
ATOM    465  O2    C A  22      -0.543  -1.733  -5.389  1.00  0.00              @3ohy_A_1139-1141_1150-1152
ATOM    466  O2'   C A  22       0.459  -3.941  -8.053  1.00188.88              @3ohy_A_1139-1141_1150-1152
ATOM    467  O3'   C A  22       2.573  -5.566  -7.221  1.00191.79              @3ohy_A_1139-1141_1150-1152
ATOM    468  O4'   C A  22      -0.796  -5.788  -5.940  1.00192.58              @3ohy_A_1139-1141_1150-1152
ATOM    469  O5'   C A  22       0.855  -7.572  -4.451  1.00186.41              @3ohy_A_1139-1141_1150-1152
ATOM    470  OP1   C A  22       1.766  -9.903  -4.232  1.00184.13              @3ohy_A_1139-1141_1150-1152
ATOM    471  OP2   C A  22       1.552  -8.395  -2.182  1.00190.73              @3ohy_A_1139-1141_1150-1152
ATOM    472  P     C A  22       1.041  -8.832  -3.505  1.00187.40              @3ohy_A_1139-1141_1150-1152
ATOM    473  C1'   C A  23       3.875  -0.259  -6.553  1.00180.39              @3ohy_A_1139-1141_1150-1152
ATOM    474  C2    C A  23       3.873   0.256  -4.076  1.00  0.00              @3ohy_A_1139-1141_1150-1152
ATOM    475  C2'   C A  23       5.264   0.110  -7.066  1.00182.47              @3ohy_A_1139-1141_1150-1152
ATOM    476  C3'   C A  23       5.757  -1.245  -7.560  1.00182.86              @3ohy_A_1139-1141_1150-1152
ATOM    477  C4    C A  23       3.973  -1.424  -2.468  1.00  0.00              @3ohy_A_1139-1141_1150-1152
ATOM    478  C4'   C A  23       4.494  -1.848  -8.172  1.00178.54              @3ohy_A_1139-1141_1150-1152
ATOM    479  C5    C A  23       4.014  -2.437  -3.469  1.00  0.00              @3ohy_A_1139-1141_1150-1152
ATOM    480  C5'   C A  23       4.435  -3.354  -8.208  1.00176.82              @3ohy_A_1139-1141_1150-1152
ATOM    481  C6    C A  23       3.981  -2.043  -4.748  1.00  0.00              @3ohy_A_1139-1141_1150-1152
ATOM    482  N1    C A  23       3.912  -0.718  -5.077  1.00  0.00              @3ohy_A_1139-1141_1150-1152
ATOM    483  N3    C A  23       3.905  -0.127  -2.778  1.00  0.00              @3ohy_A_1139-1141_1150-1152
ATOM    484  N4    C A  23       4.003  -1.756  -1.175  1.00  0.00              @3ohy_A_1139-1141_1150-1152
ATOM    485  O2    C A  23       3.811   1.450  -4.403  1.00  0.00              @3ohy_A_1139-1141_1150-1152
ATOM    486  O2'   C A  23       5.108   1.016  -8.150  1.00179.80              @3ohy_A_1139-1141_1150-1152
ATOM    487  O3'   C A  23       6.849  -1.168  -8.475  1.00182.77              @3ohy_A_1139-1141_1150-1152
ATOM    488  O4'   C A  23       3.416  -1.343  -7.332  1.00179.78              @3ohy_A_1139-1141_1150-1152
ATOM    489  O5'   C A  23       4.411  -3.896  -6.896  1.00178.91              @3ohy_A_1139-1141_1150-1152
ATOM    490  OP1   C A  23       4.946  -6.283  -7.492  1.00187.82              @3ohy_A_1139-1141_1150-1152
ATOM    491  OP2   C A  23       4.005  -5.696  -5.188  1.00187.99              @3ohy_A_1139-1141_1150-1152
ATOM    492  P     C A  23       4.071  -5.429  -6.647  1.00188.61              @3ohy_A_1139-1141_1150-1152
ATOM    493  C1'   U A  24       8.847   3.454  -5.688  1.00 54.64              -|@1hnw_A_j41-48_351-360_384-389[0/7]
ATOM    494  C2    U A  24       8.315   3.248  -3.333  1.00 54.09              -|@1hnw_A_j41-48_351-360_384-389[0/7]
ATOM    495  C2'   U A  24      10.375   3.441  -5.707  1.00 54.64              -|@1hnw_A_j41-48_351-360_384-389[0/7]
ATOM    496  C3'   U A  24      10.661   2.341  -6.716  1.00 54.64              -|@1hnw_A_j41-48_351-360_384-389[0/7]
ATOM    497  C4    U A  24       7.343   1.170  -2.439  1.00 54.09              -|@1hnw_A_j41-48_351-360_384-389[0/7]
ATOM    498  C4'   U A  24       9.509   2.451  -7.696  1.00 54.64              -|@1hnw_A_j41-48_351-360_384-389[0/7]
ATOM    499  C5    U A  24       7.357   0.650  -3.770  1.00 54.09              -|@1hnw_A_j41-48_351-360_384-389[0/7]
ATOM    500  C5'   U A  24       9.147   1.171  -8.414  1.00 54.64              -|@1hnw_A_j41-48_351-360_384-389[0/7]
ATOM    501  C6    U A  24       7.827   1.398  -4.767  1.00 54.09              -|@1hnw_A_j41-48_351-360_384-389[0/7]
ATOM    502  N1    U A  24       8.308   2.667  -4.576  1.00 54.09              -|@1hnw_A_j41-48_351-360_384-389[0/7]
ATOM    503  N3    U A  24       7.824   2.458  -2.324  1.00 54.09              -|@1hnw_A_j41-48_351-360_384-389[0/7]
ATOM    504  O2    U A  24       8.734   4.380  -3.135  1.00 54.09              -|@1hnw_A_j41-48_351-360_384-389[0/7]
ATOM    505  O2'   U A  24      10.856   4.703  -6.098  1.00 54.64              -|@1hnw_A_j41-48_351-360_384-389[0/7]
ATOM    506  O3'   U A  24      11.897   2.537  -7.366  1.00 54.64              -|@1hnw_A_j41-48_351-360_384-389[0/7]
ATOM    507  O4    U A  24       7.038   0.541  -1.423  1.00 54.09              -|@1hnw_A_j41-48_351-360_384-389[0/7]
ATOM    508  O4'   U A  24       8.383   2.882  -6.895  1.00 54.64              -|@1hnw_A_j41-48_351-360_384-389[0/7]
ATOM    509  O5'   U A  24       8.763   0.153  -7.466  1.00 54.64              -|@1hnw_A_j41-48_351-360_384-389[0/7]
ATOM    510  OP1   U A  24       9.187  -1.644  -9.164  1.00 54.09              -|@1hnw_A_j41-48_351-360_384-389[0/7]
ATOM    511  OP2   U A  24       8.376  -2.217  -6.760  1.00 54.09              -|@1hnw_A_j41-48_351-360_384-389[0/7]
ATOM    512  P     U A  24       8.361  -1.313  -7.958  1.00 54.64              -|@1hnw_A_j41-48_351-360_384-389[0/7]
ATOM    513  C1'   U A  25      12.840   5.327  -2.371  1.00 42.04              -|@1hnw_A_j41-48_351-360_384-389[0/7]
ATOM    514  C2    U A  25      11.586   4.125  -0.564  1.00  0.00              -|@1hnw_A_j41-48_351-360_384-389[0/7]
ATOM    515  C2'   U A  25      14.334   5.197  -2.076  1.00 42.04              -|@1hnw_A_j41-48_351-360_384-389[0/7]
ATOM    516  C3'   U A  25      14.843   4.551  -3.354  1.00 42.04              -|@1hnw_A_j41-48_351-360_384-389[0/7]
ATOM    517  C4    U A  25      10.638   1.886  -0.962  1.00  0.00              -|@1hnw_A_j41-48_351-360_384-389[0/7]
ATOM    518  C4'   U A  25      13.988   5.216  -4.412  1.00 42.04              -|@1hnw_A_j41-48_351-360_384-389[0/7]
ATOM    519  C5    U A  25      11.158   1.950  -2.293  1.00  0.00              -|@1hnw_A_j41-48_351-360_384-389[0/7]
ATOM    520  C5'   U A  25      13.820   4.456  -5.700  1.00 42.04              -|@1hnw_A_j41-48_351-360_384-389[0/7]
ATOM    521  C6    U A  25      11.834   3.035  -2.689  1.00  0.00              -|@1hnw_A_j41-48_351-360_384-389[0/7]
ATOM    522  N1    U A  25      12.057   4.112  -1.862  1.00  0.00              -|@1hnw_A_j41-48_351-360_384-389[0/7]
ATOM    523  N3    U A  25      10.898   2.998  -0.188  1.00  0.00              -|@1hnw_A_j41-48_351-360_384-389[0/7]
ATOM    524  O2    U A  25      11.766   5.062   0.194  1.00  0.00              -|@1hnw_A_j41-48_351-360_384-389[0/7]
ATOM    525  O2'   U A  25      14.862   6.496  -1.920  1.00 42.04              -|@1hnw_A_j41-48_351-360_384-389[0/7]
ATOM    526  O3'   U A  25      16.221   4.782  -3.565  1.00 42.04              -|@1hnw_A_j41-48_351-360_384-389[0/7]
ATOM    527  O4    U A  25      10.001   0.947  -0.480  1.00  0.00              -|@1hnw_A_j41-48_351-360_384-389[0/7]
ATOM    528  O4'   U A  25      12.694   5.377  -3.776  1.00 42.04              -|@1hnw_A_j41-48_351-360_384-389[0/7]
ATOM    529  O5'   U A  25      13.367   3.121  -5.441  1.00 42.04              -|@1hnw_A_j41-48_351-360_384-389[0/7]
ATOM    530  OP1   U A  25      14.371   2.327  -7.576  1.00 52.26              -|@1hnw_A_j41-48_351-360_384-389[0/7]
ATOM    531  OP2   U A  25      13.043   0.707  -6.091  1.00 52.26              -|@1hnw_A_j41-48_351-360_384-389[0/7]
ATOM    532  P     U A  25      13.243   2.078  -6.637  1.00 42.04              -|@1hnw_A_j41-48_351-360_384-389[0/7]
ATOM    533  C1'   U A  26      21.747   7.215  -1.688  1.00 53.14              -|@1hnw_A_j41-48_351-360_384-389[0/7]
ATOM    534  C2    U A  26      22.816   8.635   0.000  1.00  0.00              -|@1hnw_A_j41-48_351-360_384-389[0/7]
ATOM    535  C2'   U A  26      22.259   5.816  -2.006  1.00 53.14              -|@1hnw_A_j41-48_351-360_384-389[0/7]
ATOM    536  C3'   U A  26      21.471   5.503  -3.275  1.00 53.14              -|@1hnw_A_j41-48_351-360_384-389[0/7]
ATOM    537  C4    U A  26      22.013   8.613   2.329  1.00  0.00              -|@1hnw_A_j41-48_351-360_384-389[0/7]
ATOM    538  C4'   U A  26      20.132   6.188  -3.017  1.00 53.14              -|@1hnw_A_j41-48_351-360_384-389[0/7]
ATOM    539  C5    U A  26      21.035   7.645   1.937  1.00  0.00              -|@1hnw_A_j41-48_351-360_384-389[0/7]
ATOM    540  C5'   U A  26      19.029   5.323  -2.465  1.00 53.14              -|@1hnw_A_j41-48_351-360_384-389[0/7]
ATOM    541  C6    U A  26      20.986   7.231   0.666  1.00  0.00              -|@1hnw_A_j41-48_351-360_384-389[0/7]
ATOM    542  N1    U A  26      21.846   7.700  -0.301  1.00  0.00              -|@1hnw_A_j41-48_351-360_384-389[0/7]
ATOM    543  N3    U A  26      22.842   9.039   1.312  1.00  0.00              -|@1hnw_A_j41-48_351-360_384-389[0/7]
ATOM    544  O2    U A  26      23.593   9.071  -0.831  1.00  0.00              -|@1hnw_A_j41-48_351-360_384-389[0/7]
ATOM    545  O2'   U A  26      23.651   5.873  -2.229  1.00 53.14              -|@1hnw_A_j41-48_351-360_384-389[0/7]
ATOM    546  O3'   U A  26      22.085   6.208  -4.353  1.00 53.14              -|@1hnw_A_j41-48_351-360_384-389[0/7]
ATOM    547  O4    U A  26      22.159   9.072   3.463  1.00  0.00              -|@1hnw_A_j41-48_351-360_384-389[0/7]
ATOM    548  O4'   U A  26      20.390   7.241  -2.060  1.00 53.14              -|@1hnw_A_j41-48_351-360_384-389[0/7]
ATOM    549  O5'   U A  26      18.671   4.308  -3.409  1.00 53.14              -|@1hnw_A_j41-48_351-360_384-389[0/7]
ATOM    550  OP1   U A  26      17.195   2.605  -4.424  1.00 60.88              -|@1hnw_A_j41-48_351-360_384-389[0/7]
ATOM    551  OP2   U A  26      17.064   3.114  -1.918  1.00 60.88              -|@1hnw_A_j41-48_351-360_384-389[0/7]
ATOM    552  P     U A  26      17.262   3.584  -3.308  1.00 53.14              -|@1hnw_A_j41-48_351-360_384-389[0/7]
ATOM    553  C1'   C A  27      20.646  10.659  -8.466  1.00 57.57              -|@1hnw_A_j41-48_351-360_384-389[0/7]
ATOM    554  C2    C A  27      18.669  11.570  -9.624  1.00 81.11              -|@1hnw_A_j41-48_351-360_384-389[0/7]
ATOM    555  C2'   C A  27      21.591  11.198  -7.385  1.00 57.57              -|@1hnw_A_j41-48_351-360_384-389[0/7]
ATOM    556  C3'   C A  27      22.320   9.941  -6.880  1.00 57.57              -|@1hnw_A_j41-48_351-360_384-389[0/7]
ATOM    557  C4    C A  27      16.624  11.790  -8.526  1.00 81.11              -|@1hnw_A_j41-48_351-360_384-389[0/7]
ATOM    558  C4'   C A  27      21.728   8.777  -7.648  1.00 57.57              -|@1hnw_A_j41-48_351-360_384-389[0/7]
ATOM    559  C5    C A  27      17.197  11.367  -7.293  1.00 81.11              -|@1hnw_A_j41-48_351-360_384-389[0/7]
ATOM    560  C5'   C A  27      21.348   7.560  -6.846  1.00 57.57              -|@1hnw_A_j41-48_351-360_384-389[0/7]
ATOM    561  C6    C A  27      18.501  11.049  -7.291  1.00 81.11              -|@1hnw_A_j41-48_351-360_384-389[0/7]
ATOM    562  N1    C A  27      19.247  11.115  -8.436  1.00 81.11              -|@1hnw_A_j41-48_351-360_384-389[0/7]
ATOM    563  N3    C A  27      17.350  11.891  -9.640  1.00 81.11              -|@1hnw_A_j41-48_351-360_384-389[0/7]
ATOM    564  N4    C A  27      15.326  12.103  -8.596  1.00 81.11              -|@1hnw_A_j41-48_351-360_384-389[0/7]
ATOM    565  O2    C A  27      19.381  11.669 -10.642  1.00 81.11              -|@1hnw_A_j41-48_351-360_384-389[0/7]
ATOM    566  O2'   C A  27      22.442  12.193  -7.912  1.00 57.57              -|@1hnw_A_j41-48_351-360_384-389[0/7]
ATOM    567  O3'   C A  27      23.768   9.897  -6.825  1.00 57.57              -|@1hnw_A_j41-48_351-360_384-389[0/7]
ATOM    568  O4'   C A  27      20.583   9.266  -8.355  1.00 57.57              -|@1hnw_A_j41-48_351-360_384-389[0/7]
ATOM    569  O5'   C A  27      22.453   6.665  -6.761  1.00 57.57              -|@1hnw_A_j41-48_351-360_384-389[0/7]
ATOM    570  OP1   C A  27      21.276   4.578  -6.068  1.00 81.11              -|@1hnw_A_j41-48_351-360_384-389[0/7]
ATOM    571  OP2   C A  27      23.821   4.901  -5.700  1.00 81.11              -|@1hnw_A_j41-48_351-360_384-389[0/7]
ATOM    572  P     C A  27      22.429   5.461  -5.731  1.00 57.57              -|@1hnw_A_j41-48_351-360_384-389[0/7]
ATOM    573  C1'   U A  28      26.506  12.684  -4.192  1.00 59.19              -|@1hnw_A_j41-48_351-360_384-389[0/7]
ATOM    574  C2    U A  28      25.052  13.200  -2.295  1.00 54.75              -|@1hnw_A_j41-48_351-360_384-389[0/7]
ATOM    575  C2'   U A  28      27.601  11.651  -3.930  1.00 59.19              -|@1hnw_A_j41-48_351-360_384-389[0/7]
ATOM    576  C3'   U A  28      28.367  11.661  -5.246  1.00 59.19              -|@1hnw_A_j41-48_351-360_384-389[0/7]
ATOM    577  C4    U A  28      22.967  11.944  -1.938  1.00 54.75              -|@1hnw_A_j41-48_351-360_384-389[0/7]
ATOM    578  C4'   U A  28      27.288  11.943  -6.279  1.00 59.19              -|@1hnw_A_j41-48_351-360_384-389[0/7]
ATOM    579  C5    U A  28      23.277  11.190  -3.104  1.00 54.75              -|@1hnw_A_j41-48_351-360_384-389[0/7]
ATOM    580  C5'   U A  28      26.817  10.669  -6.940  1.00 59.19              -|@1hnw_A_j41-48_351-360_384-389[0/7]
ATOM    581  C6    U A  28      24.396  11.449  -3.788  1.00 54.75              -|@1hnw_A_j41-48_351-360_384-389[0/7]
ATOM    582  N1    U A  28      25.283  12.426  -3.418  1.00 54.75              -|@1hnw_A_j41-48_351-360_384-389[0/7]
ATOM    583  N3    U A  28      23.895  12.905  -1.617  1.00 54.75              -|@1hnw_A_j41-48_351-360_384-389[0/7]
ATOM    584  O2    U A  28      25.810  14.084  -1.923  1.00 54.75              -|@1hnw_A_j41-48_351-360_384-389[0/7]
ATOM    585  O2'   U A  28      28.397  11.966  -2.809  1.00 59.19              -|@1hnw_A_j41-48_351-360_384-389[0/7]
ATOM    586  O3'   U A  28      29.382  12.655  -5.294  1.00 59.19              -|@1hnw_A_j41-48_351-360_384-389[0/7]
ATOM    587  O4    U A  28      21.955  11.829  -1.251  1.00 54.75              -|@1hnw_A_j41-48_351-360_384-389[0/7]
ATOM    588  O4'   U A  28      26.192  12.589  -5.566  1.00 59.19              -|@1hnw_A_j41-48_351-360_384-389[0/7]
ATOM    589  O5'   U A  28      25.797  10.939  -7.905  1.00 59.19              -|@1hnw_A_j41-48_351-360_384-389[0/7]
ATOM    590  OP1   U A  28      23.872  10.299  -9.371  1.00 54.75              -|@1hnw_A_j41-48_351-360_384-389[0/7]
ATOM    591  OP2   U A  28      25.361   8.523  -8.218  1.00 54.75              -|@1hnw_A_j41-48_351-360_384-389[0/7]
ATOM    592  P     U A  28      24.666   9.857  -8.185  1.00 59.19              -|@1hnw_A_j41-48_351-360_384-389[0/7]
ATOM    593  C1'   U A  29      31.951   9.788  -1.530  1.00 65.83              -|@1hnw_A_j41-48_351-360_384-389[0/7]
ATOM    594  C2    U A  29      32.540  11.126   0.501  1.00  0.00              -|@1hnw_A_j41-48_351-360_384-389[0/7]
ATOM    595  C2'   U A  29      30.512   9.619  -2.012  1.00 65.83              -|@1hnw_A_j41-48_351-360_384-389[0/7]
ATOM    596  C3'   U A  29      30.692   8.574  -3.106  1.00 65.83              -|@1hnw_A_j41-48_351-360_384-389[0/7]
ATOM    597  C4    U A  29      32.772  13.576   0.389  1.00  0.00              -|@1hnw_A_j41-48_351-360_384-389[0/7]
ATOM    598  C4'   U A  29      32.044   8.954  -3.711  1.00 65.83              -|@1hnw_A_j41-48_351-360_384-389[0/7]
ATOM    599  C5    U A  29      32.455  13.498  -1.004  1.00  0.00              -|@1hnw_A_j41-48_351-360_384-389[0/7]
ATOM    600  C5'   U A  29      31.924   9.855  -4.905  1.00 65.83              -|@1hnw_A_j41-48_351-360_384-389[0/7]
ATOM    601  C6    U A  29      32.207  12.308  -1.561  1.00  0.00              -|@1hnw_A_j41-48_351-360_384-389[0/7]
ATOM    602  N1    U A  29      32.243  11.132  -0.847  1.00  0.00              -|@1hnw_A_j41-48_351-360_384-389[0/7]
ATOM    603  N3    U A  29      32.790  12.362   1.044  1.00  0.00              -|@1hnw_A_j41-48_351-360_384-389[0/7]
ATOM    604  O2    U A  29      32.580  10.104   1.164  1.00  0.00              -|@1hnw_A_j41-48_351-360_384-389[0/7]
ATOM    605  O2'   U A  29      29.667   9.207  -0.960  1.00 65.83              -|@1hnw_A_j41-48_351-360_384-389[0/7]
ATOM    606  O3'   U A  29      30.794   7.283  -2.494  1.00 65.83              -|@1hnw_A_j41-48_351-360_384-389[0/7]
ATOM    607  O4    U A  29      33.019  14.607   1.017  1.00  0.00              -|@1hnw_A_j41-48_351-360_384-389[0/7]
ATOM    608  O4'   U A  29      32.766   9.676  -2.678  1.00 65.83              -|@1hnw_A_j41-48_351-360_384-389[0/7]
ATOM    609  O5'   U A  29      31.081  10.965  -4.568  1.00 65.83              -|@1hnw_A_j41-48_351-360_384-389[0/7]
ATOM    610  OP1   U A  29      31.780  13.294  -5.033  1.00 62.41              -|@1hnw_A_j41-48_351-360_384-389[0/7]
ATOM    611  OP2   U A  29      31.063  11.742  -6.945  1.00 62.41              -|@1hnw_A_j41-48_351-360_384-389[0/7]
ATOM    612  P     U A  29      30.907  12.208  -5.542  1.00 65.83              -|@1hnw_A_j41-48_351-360_384-389[0/7]
ATOM    613  C1'   U A  30      33.126   2.939  -6.660  1.00 61.64              -|@1hnw_A_j41-48_351-360_384-389[0/7]
ATOM    614  C2    U A  30      33.166   1.190  -8.460  1.00  0.00              -|@1hnw_A_j41-48_351-360_384-389[0/7]
ATOM    615  C2'   U A  30      33.941   4.092  -7.252  1.00 61.64              -|@1hnw_A_j41-48_351-360_384-389[0/7]
ATOM    616  C3'   U A  30      33.362   5.314  -6.536  1.00 61.64              -|@1hnw_A_j41-48_351-360_384-389[0/7]
ATOM    617  C4    U A  30      31.078   0.304  -9.422  1.00  0.00              -|@1hnw_A_j41-48_351-360_384-389[0/7]
ATOM    618  C4'   U A  30      32.625   4.771  -5.320  1.00 61.64              -|@1hnw_A_j41-48_351-360_384-389[0/7]
ATOM    619  C5    U A  30      30.356   1.175  -8.546  1.00  0.00              -|@1hnw_A_j41-48_351-360_384-389[0/7]
ATOM    620  C5'   U A  30      31.428   5.607  -4.963  1.00 61.64              -|@1hnw_A_j41-48_351-360_384-389[0/7]
ATOM    621  C6    U A  30      31.025   1.974  -7.708  1.00  0.00              -|@1hnw_A_j41-48_351-360_384-389[0/7]
ATOM    622  N1    U A  30      32.400   2.001  -7.647  1.00  0.00              -|@1hnw_A_j41-48_351-360_384-389[0/7]
ATOM    623  N3    U A  30      32.451   0.381  -9.309  1.00  0.00              -|@1hnw_A_j41-48_351-360_384-389[0/7]
ATOM    624  O2    U A  30      34.384   1.188  -8.432  1.00  0.00              -|@1hnw_A_j41-48_351-360_384-389[0/7]
ATOM    625  O2'   U A  30      35.322   3.891  -7.054  1.00 61.64              -|@1hnw_A_j41-48_351-360_384-389[0/7]
ATOM    626  O3'   U A  30      34.313   6.362  -6.204  1.00 61.64              -|@1hnw_A_j41-48_351-360_384-389[0/7]
ATOM    627  O4    U A  30      30.580  -0.477 -10.235  1.00  0.00              -|@1hnw_A_j41-48_351-360_384-389[0/7]
ATOM    628  O4'   U A  30      32.199   3.455  -5.724  1.00 61.64              -|@1hnw_A_j41-48_351-360_384-389[0/7]
ATOM    629  O5'   U A  30      30.792   5.120  -3.777  1.00 61.64              -|@1hnw_A_j41-48_351-360_384-389[0/7]
ATOM    630  OP1   U A  30      28.829   6.692  -3.894  1.00 58.25              -|@1hnw_A_j41-48_351-360_384-389[0/7]
ATOM    631  OP2   U A  30      29.319   5.379  -1.714  1.00 58.25              -|@1hnw_A_j41-48_351-360_384-389[0/7]
ATOM    632  P     U A  30      29.816   6.084  -2.953  1.00 61.64              -|@1hnw_A_j41-48_351-360_384-389[0/7]
