# Supplementary material for: Modeling the Structure of RNA Molecules with Small-Angle X-Ray Scattering Data
Source: PLoS One. 2013 Nov 4;8(11):e78007. doi: 10.1371/journal.pone.0078007 (PMC3817170; doi:10.1371/journal.pone.0078007)
Supplement: File S6 — Benchmark data. Simulated SAXS data, fit plots, RFR models, and best ROSETTA decoys (by ) for 10 benchmark targets. Within the archive, simulated SAXS data are named in benchmark_models/*.dat, fit plots are named benchmark_models/*_fit.pdf, RFR models are named benchmark_models/*model.pdb, and top ROSETTA decoys are named rosetta_decoys/*.pdb. (ZIP) [file pone.0078007.s006.zip]

Archive with 42 entries (40 files):
- benchmark_models/
- rosetta_decoys/
- rosetta_decoys/1U8D.pdb
- rosetta_decoys/1L2X.pdb
- rosetta_decoys/2LJJ.pdb
- rosetta_decoys/1XJR.pdb
- rosetta_decoys/1DDY.pdb
- rosetta_decoys/2AU4.pdb
- rosetta_decoys/2KZL.pdb
- rosetta_decoys/2L3E.pdb
- rosetta_decoys/1Q9A.pdb
- rosetta_decoys/3E5C.pdb
- benchmark_models/1L2X.dat
- benchmark_models/1Q9A.dat
- benchmark_models/2KZL.dat
- benchmark_models/2L3Emodel.pdb
- benchmark_models/1U8Dmodel.pdb
- benchmark_models/2KZLmodel.pdb
- benchmark_models/3E5C.dat
- benchmark_models/2AU4model.pdb
- benchmark_models/1L2Xmodel.pdb
- benchmark_models/3E5Cmodel.pdb
- benchmark_models/2LJJ.dat
- benchmark_models/1Q9Amodel.pdb
- benchmark_models/2L3E.dat
- benchmark_models/1U8D.dat
- benchmark_models/2AU4.dat
- benchmark_models/1XJRmodel.pdb
- benchmark_models/1XJR.dat
- benchmark_models/1DDYmodel.pdb
- benchmark_models/1DDY.dat
- benchmark_models/2LJJmodel.pdb
- benchmark_models/1U8D_fit.pdf
- benchmark_models/2AU4_fit.pdf
- benchmark_models/2LJJ_fit.pdf
- benchmark_models/2KZL_fit.pdf
- benchmark_models/1XJR_fit.pdf
- benchmark_models/1DDY_fit.pdf
- benchmark_models/1Q9A_fit.pdf
- benchmark_models/3E5C_fit.pdf
- benchmark_models/1L2X_fit.pdf
- benchmark_models/2L3E_fit.pdf
