# Supplementary material for: Modeling the Structure of RNA Molecules with Small-Angle X-Ray Scattering Data
Source: PLoS One. 2013 Nov 4;8(11):e78007. doi: 10.1371/journal.pone.0078007 (PMC3817170; doi:10.1371/journal.pone.0078007)
Supplement: File S6 — Benchmark data. Simulated SAXS data, fit plots, RFR models, and best ROSETTA decoys (by ) for 10 benchmark targets. Within the archive, simulated SAXS data are named in benchmark_models/*.dat, fit plots are named benchmark_models/*_fit.pdf, RFR models are named benchmark_models/*model.pdb, and top ROSETTA decoys are named rosetta_decoys/*.pdb. (ZIP) [file pone.0078007.s006.zip › rosetta_decoys/1U8D.pdb]

ATOM      1  C5*   G A   1       2.329   1.239   0.000  1.00  0.00              
ATOM      2  C4*   G A   1       3.801   0.948   0.168  1.00  0.00              
ATOM      3  O4*   G A   1       4.009   0.334   1.466  1.00  0.00              
ATOM      4  C3*   G A   1       4.381  -0.065  -0.808  1.00  0.00              
ATOM      5  O3*   G A   1       4.768   0.547  -2.042  1.00  0.00              
ATOM      6  C1*   G A   1       5.053  -0.614   1.378  1.00  0.00              
ATOM      7  C2*   G A   1       5.588  -0.592  -0.049  1.00  0.00              
ATOM      8  O2*   G A   1       6.707   0.268  -0.130  1.00  0.00              
ATOM      9  N1    G A   1       6.236  -5.275   2.982  1.00  0.00              
ATOM     10  C2    G A   1       7.059  -4.250   2.581  1.00  0.00              
ATOM     11  N2    G A   1       8.376  -4.498   2.628  1.00  0.00              
ATOM     12  N3    G A   1       6.623  -3.072   2.167  1.00  0.00              
ATOM     13  C4    G A   1       5.275  -2.996   2.186  1.00  0.00              
ATOM     14  C5    G A   1       4.366  -3.959   2.566  1.00  0.00              
ATOM     15  C6    G A   1       4.846  -5.219   3.005  1.00  0.00              
ATOM     16  O6    G A   1       4.197  -6.202   3.385  1.00  0.00              
ATOM     17  N7    G A   1       3.066  -3.487   2.437  1.00  0.00              
ATOM     18  C8    G A   1       3.208  -2.269   1.989  1.00  0.00              
ATOM     19  N9    G A   1       4.522  -1.907   1.815  1.00  0.00              
ATOM     20  H4*   G A   1       4.286   1.924   0.025  1.00  0.00              
ATOM     21  H3*   G A   1       3.672  -0.855  -1.099  1.00  0.00              
ATOM     22  H1*   G A   1       5.903  -0.401   2.042  1.00  0.00              
ATOM     23 1H2*   G A   1       5.948  -1.555  -0.439  1.00  0.00              
ATOM     24 2HO*   G A   1       6.557   0.944  -0.852  1.00  0.00              
ATOM     25  H1    G A   1       6.669  -6.125   3.278  1.00  0.00              
ATOM     26 1H2    G A   1       9.027  -3.791   2.351  1.00  0.00              
ATOM     27 2H2    G A   1       8.706  -5.387   2.940  1.00  0.00              
ATOM     28  H8    G A   1       2.361  -1.600   1.773  1.00  0.00              
ATOM     29  P     G A   2       4.724  -0.305  -3.405  1.00  0.00              
ATOM     30  O1P   G A   2       3.336  -0.831  -3.433  1.00  0.00              
ATOM     31  O2P   G A   2       5.202   0.562  -4.512  1.00  0.00              
ATOM     32  O5*   G A   2       5.719  -1.542  -3.274  1.00  0.00              
ATOM     33  C5*   G A   2       7.139  -1.335  -3.150  1.00  0.00              
ATOM     34  C4*   G A   2       7.812  -2.649  -2.827  1.00  0.00              
ATOM     35  O4*   G A   2       7.374  -3.156  -1.535  1.00  0.00              
ATOM     36  C3*   G A   2       7.480  -3.798  -3.765  1.00  0.00              
ATOM     37  O3*   G A   2       8.189  -3.696  -5.003  1.00  0.00              
ATOM     38  C1*   G A   2       7.460  -4.574  -1.536  1.00  0.00              
ATOM     39  C2*   G A   2       7.936  -4.991  -2.933  1.00  0.00              
ATOM     40  O2*   G A   2       9.339  -5.157  -2.935  1.00  0.00              
ATOM     41  N1    G A   2       4.790  -8.689  -0.257  1.00  0.00              
ATOM     42  C2    G A   2       6.110  -8.578  -0.623  1.00  0.00              
ATOM     43  N2    G A   2       6.816  -9.718  -0.635  1.00  0.00              
ATOM     44  N3    G A   2       6.692  -7.437  -0.950  1.00  0.00              
ATOM     45  C4    G A   2       5.837  -6.394  -0.881  1.00  0.00              
ATOM     46  C5    G A   2       4.504  -6.398  -0.530  1.00  0.00              
ATOM     47  C6    G A   2       3.891  -7.629  -0.184  1.00  0.00              
ATOM     48  O6    G A   2       2.719  -7.838   0.157  1.00  0.00              
ATOM     49  N7    G A   2       3.977  -5.115  -0.586  1.00  0.00              
ATOM     50  C8    G A   2       4.981  -4.370  -0.964  1.00  0.00              
ATOM     51  N9    G A   2       6.138  -5.082  -1.160  1.00  0.00              
ATOM     52 1H5*   G A   2       7.346  -0.600  -2.359  1.00  0.00              
ATOM     53 2H5*   G A   2       7.544  -0.923  -4.086  1.00  0.00              
ATOM     54  H4*   G A   2       8.886  -2.421  -2.884  1.00  0.00              
ATOM     55  H3*   G A   2       6.420  -3.838  -4.060  1.00  0.00              
ATOM     56  H1*   G A   2       8.165  -5.012  -0.814  1.00  0.00              
ATOM     57 1H2*   G A   2       7.541  -5.945  -3.309  1.00  0.00              
ATOM     58 2HO*   G A   2       9.582  -5.950  -2.375  1.00  0.00              
ATOM     59  H1    G A   2       4.449  -9.600  -0.027  1.00  0.00              
ATOM     60 1H2    G A   2       7.783  -9.703  -0.890  1.00  0.00              
ATOM     61 2H2    G A   2       6.377 -10.581  -0.388  1.00  0.00              
ATOM     62  H8    G A   2       4.906  -3.281  -1.112  1.00  0.00              
ATOM     63  P     A A   3       7.662  -4.494  -6.296  1.00  0.00              
ATOM     64  O1P   A A   3       6.200  -4.230  -6.285  1.00  0.00              
ATOM     65  O2P   A A   3       8.473  -4.073  -7.466  1.00  0.00              
ATOM     66  O5*   A A   3       7.884  -6.054  -6.068  1.00  0.00              
ATOM     67  C5*   A A   3       7.128  -7.027  -6.814  1.00  0.00              
ATOM     68  C4*   A A   3       7.341  -8.397  -6.213  1.00  0.00              
ATOM     69  O4*   A A   3       6.976  -8.352  -4.812  1.00  0.00              
ATOM     70  C3*   A A   3       6.485  -9.507  -6.801  1.00  0.00              
ATOM     71  O3*   A A   3       7.056 -10.042  -7.999  1.00  0.00              
ATOM     72  C1*   A A   3       6.284  -9.535  -4.444  1.00  0.00              
ATOM     73  C2*   A A   3       6.350 -10.489  -5.642  1.00  0.00              
ATOM     74  O2*   A A   3       7.469 -11.343  -5.512  1.00  0.00              
ATOM     75  N1    A A   3       1.839 -11.144  -2.441  1.00  0.00              
ATOM     76  C2    A A   3       2.970 -11.785  -2.759  1.00  0.00              
ATOM     77  N3    A A   3       4.091 -11.305  -3.293  1.00  0.00              
ATOM     78  C4    A A   3       3.982  -9.983  -3.509  1.00  0.00              
ATOM     79  C5    A A   3       2.885  -9.186  -3.235  1.00  0.00              
ATOM     80  C6    A A   3       1.762  -9.815  -2.671  1.00  0.00              
ATOM     81  N6    A A   3       0.634  -9.175  -2.355  1.00  0.00              
ATOM     82  N7    A A   3       3.135  -7.867  -3.591  1.00  0.00              
ATOM     83  C8    A A   3       4.356  -7.895  -4.065  1.00  0.00              
ATOM     84  N9    A A   3       4.929  -9.143  -4.045  1.00  0.00              
ATOM     85 1H5*   A A   3       7.442  -7.024  -7.868  1.00  0.00              
ATOM     86 2H5*   A A   3       6.058  -6.769  -6.795  1.00  0.00              
ATOM     87  H4*   A A   3       8.400  -8.617  -6.417  1.00  0.00              
ATOM     88  H3*   A A   3       5.513  -9.161  -7.182  1.00  0.00              
ATOM     89  H1*   A A   3       6.706 -10.073  -3.583  1.00  0.00              
ATOM     90 1H2*   A A   3       5.493 -11.168  -5.759  1.00  0.00              
ATOM     91 2HO*   A A   3       8.033 -11.283  -6.336  1.00  0.00              
ATOM     92  H2    A A   3       2.973 -12.863  -2.550  1.00  0.00              
ATOM     93 1H6    A A   3      -0.133  -9.679  -1.955  1.00  0.00              
ATOM     94 2H6    A A   3       0.555  -8.192  -2.516  1.00  0.00              
ATOM     95  H8    A A   3       4.875  -7.001  -4.443  1.00  0.00              
ATOM     96  P     C A   4       6.419  -9.664  -9.425  1.00  0.00              
ATOM     97  O1P   C A   4       6.276  -8.188  -9.353  1.00  0.00              
ATOM     98  O2P   C A   4       7.263 -10.268 -10.487  1.00  0.00              
ATOM     99  O5*   C A   4       4.960 -10.298  -9.524  1.00  0.00              
ATOM    100  C5*   C A   4       4.773 -11.724  -9.601  1.00  0.00              
ATOM    101  C4*   C A   4       3.325 -12.024  -9.912  1.00  0.00              
ATOM    102  O4*   C A   4       2.501 -11.614  -8.802  1.00  0.00              
ATOM    103  C3*   C A   4       2.732 -11.240 -11.072  1.00  0.00              
ATOM    104  O3*   C A   4       3.096 -11.802 -12.336  1.00  0.00              
ATOM    105  C1*   C A   4       1.235 -11.196  -9.283  1.00  0.00              
ATOM    106  C2*   C A   4       1.239 -11.333 -10.795  1.00  0.00              
ATOM    107  O2*   C A   4       0.686 -12.577 -11.178  1.00  0.00              
ATOM    108  N1    C A   4       1.040  -9.823  -8.787  1.00  0.00              
ATOM    109  C2    C A   4      -0.257  -9.339  -8.611  1.00  0.00              
ATOM    110  O2    C A   4      -1.215 -10.065  -8.916  1.00  0.00              
ATOM    111  N3    C A   4      -0.437  -8.091  -8.115  1.00  0.00              
ATOM    112  C4    C A   4       0.621  -7.342  -7.800  1.00  0.00              
ATOM    113  N4    C A   4       0.396  -6.117  -7.315  1.00  0.00              
ATOM    114  C5    C A   4       1.955  -7.812  -7.970  1.00  0.00              
ATOM    115  C6    C A   4       2.118  -9.045  -8.462  1.00  0.00              
ATOM    116 1H5*   C A   4       5.061 -12.195  -8.650  1.00  0.00              
ATOM    117 2H5*   C A   4       5.423 -12.149 -10.380  1.00  0.00              
ATOM    118  H4*   C A   4       3.315 -13.103 -10.127  1.00  0.00              
ATOM    119  H3*   C A   4       3.098 -10.204 -11.139  1.00  0.00              
ATOM    120  H1*   C A   4       0.375 -11.772  -8.912  1.00  0.00              
ATOM    121 1H2*   C A   4       0.657 -10.586 -11.353  1.00  0.00              
ATOM    122 2HO*   C A   4      -0.157 -12.740 -10.663  1.00  0.00              
ATOM    123 1H4    C A   4       1.166  -5.527  -7.070  1.00  0.00              
ATOM    124 2H4    C A   4      -0.541  -5.791  -7.198  1.00  0.00              
ATOM    125  H5    C A   4       2.818  -7.182  -7.708  1.00  0.00              
ATOM    126  H6    C A   4       3.134  -9.442  -8.606  1.00  0.00              
ATOM    127  P     A A   5       3.162 -10.861 -13.639  1.00  0.00              
ATOM    128  O1P   A A   5       4.021  -9.732 -13.199  1.00  0.00              
ATOM    129  O2P   A A   5       3.580 -11.693 -14.795  1.00  0.00              
ATOM    130  O5*   A A   5       1.706 -10.287 -13.936  1.00  0.00              
ATOM    131  C5*   A A   5       0.700 -11.107 -14.562  1.00  0.00              
ATOM    132  C4*   A A   5      -0.647 -10.435 -14.432  1.00  0.00              
ATOM    133  O4*   A A   5      -0.829  -9.892 -13.097  1.00  0.00              
ATOM    134  C3*   A A   5      -0.872  -9.245 -15.352  1.00  0.00              
ATOM    135  O3*   A A   5      -1.282  -9.655 -16.660  1.00  0.00              
ATOM    136  C1*   A A   5      -1.636  -8.733 -13.155  1.00  0.00              
ATOM    137  C2*   A A   5      -1.935  -8.429 -14.627  1.00  0.00              
ATOM    138  O2*   A A   5      -3.251  -8.845 -14.932  1.00  0.00              
ATOM    139  N1    A A   5      -2.288  -4.640 -10.126  1.00  0.00              
ATOM    140  C2    A A   5      -3.153  -5.468 -10.721  1.00  0.00              
ATOM    141  N3    A A   5      -2.915  -6.512 -11.512  1.00  0.00              
ATOM    142  C4    A A   5      -1.593  -6.683 -11.682  1.00  0.00              
ATOM    143  C5    A A   5      -0.580  -5.914 -11.137  1.00  0.00              
ATOM    144  C6    A A   5      -0.965  -4.839 -10.318  1.00  0.00              
ATOM    145  N6    A A   5      -0.101  -4.012  -9.725  1.00  0.00              
ATOM    146  N7    A A   5       0.663  -6.388 -11.532  1.00  0.00              
ATOM    147  C8    A A   5       0.382  -7.415 -12.294  1.00  0.00              
ATOM    148  N9    A A   5      -0.965  -7.652 -12.429  1.00  0.00              
ATOM    149 1H5*   A A   5       0.674 -12.100 -14.089  1.00  0.00              
ATOM    150 2H5*   A A   5       0.945 -11.262 -15.623  1.00  0.00              
ATOM    151  H4*   A A   5      -1.366 -11.221 -14.705  1.00  0.00              
ATOM    152  H3*   A A   5       0.040  -8.665 -15.556  1.00  0.00              
ATOM    153  H1*   A A   5      -2.605  -8.873 -12.655  1.00  0.00              
ATOM    154 1H2*   A A   5      -1.910  -7.364 -14.898  1.00  0.00              
ATOM    155 2HO*   A A   5      -3.905  -8.279 -14.430  1.00  0.00              
ATOM    156  H2    A A   5      -4.214  -5.256 -10.529  1.00  0.00              
ATOM    157 1H6    A A   5      -0.437  -3.263  -9.152  1.00  0.00              
ATOM    158 2H6    A A   5       0.882  -4.140  -9.853  1.00  0.00              
ATOM    159  H8    A A   5       1.152  -8.032 -12.782  1.00  0.00              
ATOM    160  P     U A   6      -0.256  -9.536 -17.892  1.00  0.00              
ATOM    161  O1P   U A   6       1.064  -9.411 -17.224  1.00  0.00              
ATOM    162  O2P   U A   6      -0.505 -10.671 -18.817  1.00  0.00              
ATOM    163  O5*   U A   6      -0.544  -8.180 -18.677  1.00  0.00              
ATOM    164  C5*   U A   6       0.241  -7.000 -18.419  1.00  0.00              
ATOM    165  C4*   U A   6      -0.460  -5.795 -19.001  1.00  0.00              
ATOM    166  O4*   U A   6      -0.445  -5.950 -20.431  1.00  0.00              
ATOM    167  C3*   U A   6      -1.932  -5.661 -18.646  1.00  0.00              
ATOM    168  O3*   U A   6      -2.123  -4.918 -17.439  1.00  0.00              
ATOM    169  C1*   U A   6      -1.619  -5.382 -20.983  1.00  0.00              
ATOM    170  C2*   U A   6      -2.586  -5.015 -19.858  1.00  0.00              
ATOM    171  O2*   U A   6      -2.670  -3.608 -19.753  1.00  0.00              
ATOM    172  N1    U A   6      -2.160  -6.319 -21.982  1.00  0.00              
ATOM    173  C2    U A   6      -2.164  -5.952 -23.329  1.00  0.00              
ATOM    174  O2    U A   6      -1.766  -4.869 -23.719  1.00  0.00              
ATOM    175  N3    U A   6      -2.653  -6.906 -24.186  1.00  0.00              
ATOM    176  C4    U A   6      -3.129  -8.158 -23.853  1.00  0.00              
ATOM    177  O4    U A   6      -3.536  -8.908 -24.742  1.00  0.00              
ATOM    178  C5    U A   6      -3.091  -8.458 -22.455  1.00  0.00              
ATOM    179  C6    U A   6      -2.620  -7.549 -21.596  1.00  0.00              
ATOM    180 1H5*   U A   6       1.241  -7.106 -18.863  1.00  0.00              
ATOM    181 2H5*   U A   6       0.382  -6.868 -17.336  1.00  0.00              
ATOM    182  H4*   U A   6       0.103  -4.938 -18.603  1.00  0.00              
ATOM    183  H3*   U A   6      -2.413  -6.617 -18.390  1.00  0.00              
ATOM    184  H1*   U A   6      -1.399  -4.454 -21.530  1.00  0.00              
ATOM    185 1H2*   U A   6      -3.623  -5.346 -20.007  1.00  0.00              
ATOM    186 2HO*   U A   6      -1.774  -3.237 -19.509  1.00  0.00              
ATOM    187  H3    U A   6      -2.669  -6.667 -25.158  1.00  0.00              
ATOM    188  H5    U A   6      -3.449  -9.433 -22.089  1.00  0.00              
ATOM    189  H6    U A   6      -2.597  -7.798 -20.524  1.00  0.00              
ATOM    190  P     A A   7      -1.580  -3.408 -17.335  1.00  0.00              
ATOM    191  O1P   A A   7      -0.531  -3.495 -16.287  1.00  0.00              
ATOM    192  O2P   A A   7      -1.218  -2.948 -18.700  1.00  0.00              
ATOM    193  O5*   A A   7      -2.749  -2.475 -16.787  1.00  0.00              
ATOM    194  C5*   A A   7      -3.767  -2.998 -15.912  1.00  0.00              
ATOM    195  C4*   A A   7      -4.796  -3.744 -16.728  1.00  0.00              
ATOM    196  O4*   A A   7      -4.938  -5.066 -16.174  1.00  0.00              
ATOM    197  C3*   A A   7      -6.198  -3.156 -16.702  1.00  0.00              
ATOM    198  O3*   A A   7      -6.361  -2.124 -17.679  1.00  0.00              
ATOM    199  C1*   A A   7      -6.293  -5.432 -16.129  1.00  0.00              
ATOM    200  C2*   A A   7      -7.051  -4.392 -16.950  1.00  0.00              
ATOM    201  O2*   A A   7      -7.081  -4.775 -18.310  1.00  0.00              
ATOM    202  N1    A A   7     -10.035  -6.189 -12.697  1.00  0.00              
ATOM    203  C2    A A   7     -10.026  -6.181 -14.034  1.00  0.00              
ATOM    204  N3    A A   7      -9.014  -5.963 -14.871  1.00  0.00              
ATOM    205  C4    A A   7      -7.881  -5.725 -14.188  1.00  0.00              
ATOM    206  C5    A A   7      -7.732  -5.699 -12.813  1.00  0.00              
ATOM    207  C6    A A   7      -8.880  -5.946 -12.041  1.00  0.00              
ATOM    208  N6    A A   7      -8.887  -5.953 -10.706  1.00  0.00              
ATOM    209  N7    A A   7      -6.416  -5.421 -12.467  1.00  0.00              
ATOM    210  C8    A A   7      -5.809  -5.287 -13.620  1.00  0.00              
ATOM    211  N9    A A   7      -6.635  -5.459 -14.704  1.00  0.00              
ATOM    212 1H5*   A A   7      -4.245  -2.179 -15.356  1.00  0.00              
ATOM    213 2H5*   A A   7      -3.315  -3.671 -15.167  1.00  0.00              
ATOM    214  H4*   A A   7      -4.407  -3.699 -17.756  1.00  0.00              
ATOM    215  H3*   A A   7      -6.441  -2.634 -15.765  1.00  0.00              
ATOM    216  H1*   A A   7      -6.577  -6.419 -16.523  1.00  0.00              
ATOM    217 1H2*   A A   7      -8.106  -4.240 -16.680  1.00  0.00              
ATOM    218 2HO*   A A   7      -6.857  -3.986 -18.884  1.00  0.00              
ATOM    219  H2    A A   7     -10.995  -6.384 -14.512  1.00  0.00              
ATOM    220 1H6    A A   7      -9.738  -6.135 -10.211  1.00  0.00              
ATOM    221 2H6    A A   7      -8.045  -5.775 -10.200  1.00  0.00              
ATOM    222  H8    A A   7      -4.736  -5.059 -13.712  1.00  0.00              
ATOM    223  P     U A   8      -7.125  -0.766 -17.286  1.00  0.00              
ATOM    224  O1P   U A   8      -6.458  -0.353 -16.025  1.00  0.00              
ATOM    225  O2P   U A   8      -7.097   0.141 -18.462  1.00  0.00              
ATOM    226  O5*   U A   8      -8.645  -1.105 -16.953  1.00  0.00              
ATOM    227  C5*   U A   8      -9.474  -1.791 -17.910  1.00  0.00              
ATOM    228  C4*   U A   8     -10.652  -2.413 -17.199  1.00  0.00              
ATOM    229  O4*   U A   8     -10.182  -3.385 -16.231  1.00  0.00              
ATOM    230  C3*   U A   8     -11.492  -1.457 -16.367  1.00  0.00              
ATOM    231  O3*   U A   8     -12.344  -0.649 -17.183  1.00  0.00              
ATOM    232  C1*   U A   8     -11.052  -3.390 -15.114  1.00  0.00              
ATOM    233  C2*   U A   8     -12.219  -2.466 -15.478  1.00  0.00              
ATOM    234  O2*   U A   8     -13.221  -3.184 -16.168  1.00  0.00              
ATOM    235  N1    U A   8     -10.319  -3.009 -13.894  1.00  0.00              
ATOM    236  C2    U A   8     -10.859  -3.329 -12.647  1.00  0.00              
ATOM    237  O2    U A   8     -11.934  -3.887 -12.516  1.00  0.00              
ATOM    238  N3    U A   8     -10.085  -2.966 -11.573  1.00  0.00              
ATOM    239  C4    U A   8      -8.859  -2.332 -11.606  1.00  0.00              
ATOM    240  O4    U A   8      -8.282  -2.072 -10.549  1.00  0.00              
ATOM    241  C5    U A   8      -8.375  -2.040 -12.920  1.00  0.00              
ATOM    242  C6    U A   8      -9.107  -2.381 -13.986  1.00  0.00              
ATOM    243 1H5*   U A   8      -8.892  -2.567 -18.427  1.00  0.00              
ATOM    244 2H5*   U A   8      -9.826  -1.087 -18.679  1.00  0.00              
ATOM    245  H4*   U A   8     -11.268  -2.830 -18.010  1.00  0.00              
ATOM    246  H3*   U A   8     -10.898  -0.708 -15.822  1.00  0.00              
ATOM    247  H1*   U A   8     -11.482  -4.381 -14.908  1.00  0.00              
ATOM    248 1H2*   U A   8     -12.745  -1.989 -14.639  1.00  0.00              
ATOM    249 2HO*   U A   8     -13.662  -3.828 -15.542  1.00  0.00              
ATOM    250  H3    U A   8     -10.449  -3.183 -10.666  1.00  0.00              
ATOM    251  H5    U A   8      -7.406  -1.535 -13.053  1.00  0.00              
ATOM    252  H6    U A   8      -8.718  -2.148 -14.989  1.00  0.00              
ATOM    253  P     A A   9     -12.997   0.690 -16.578  1.00  0.00              
ATOM    254  O1P   A A   9     -11.864   1.325 -15.859  1.00  0.00              
ATOM    255  O2P   A A   9     -13.668   1.421 -17.683  1.00  0.00              
ATOM    256  O5*   A A   9     -14.101   0.287 -15.503  1.00  0.00              
ATOM    257  C5*   A A   9     -15.132  -0.667 -15.820  1.00  0.00              
ATOM    258  C4*   A A   9     -15.888  -1.026 -14.563  1.00  0.00              
ATOM    259  O4*   A A   9     -14.981  -1.628 -13.602  1.00  0.00              
ATOM    260  C3*   A A   9     -16.565   0.137 -13.855  1.00  0.00              
ATOM    261  O3*   A A   9     -17.856  -0.224 -13.354  1.00  0.00              
ATOM    262  C1*   A A   9     -15.017  -0.913 -12.382  1.00  0.00              
ATOM    263  C2*   A A   9     -15.646   0.441 -12.676  1.00  0.00              
ATOM    264  O2*   A A   9     -16.348   0.884 -11.531  1.00  0.00              
ATOM    265  N1    A A   9     -11.992  -1.252  -8.248  1.00  0.00              
ATOM    266  C2    A A   9     -13.320  -1.300  -8.400  1.00  0.00              
ATOM    267  N3    A A   9     -14.047  -1.190  -9.510  1.00  0.00              
ATOM    268  C4    A A   9     -13.253  -1.009 -10.578  1.00  0.00              
ATOM    269  C5    A A   9     -11.871  -0.937 -10.582  1.00  0.00              
ATOM    270  C6    A A   9     -11.221  -1.068  -9.342  1.00  0.00              
ATOM    271  N6    A A   9      -9.896  -1.019  -9.192  1.00  0.00              
ATOM    272  N7    A A   9     -11.393  -0.743 -11.870  1.00  0.00              
ATOM    273  C8    A A   9     -12.476  -0.701 -12.606  1.00  0.00              
ATOM    274  N9    A A   9     -13.638  -0.856 -11.889  1.00  0.00              
ATOM    275 1H5*   A A   9     -14.689  -1.569 -16.266  1.00  0.00              
ATOM    276 2H5*   A A   9     -15.820  -0.244 -16.568  1.00  0.00              
ATOM    277  H4*   A A   9     -16.696  -1.685 -14.914  1.00  0.00              
ATOM    278  H3*   A A   9     -16.721   1.016 -14.498  1.00  0.00              
ATOM    279  H1*   A A   9     -15.605  -1.370 -11.573  1.00  0.00              
ATOM    280 1H2*   A A   9     -14.930   1.247 -12.892  1.00  0.00              
ATOM    281 2HO*   A A   9     -16.807   0.107 -11.100  1.00  0.00              
ATOM    282  H2    A A   9     -13.893  -1.450  -7.475  1.00  0.00              
ATOM    283 1H6    A A   9      -9.491  -1.118  -8.282  1.00  0.00              
ATOM    284 2H6    A A   9      -9.307  -0.883  -9.987  1.00  0.00              
ATOM    285  H8    A A   9     -12.458  -0.557 -13.697  1.00  0.00              
ATOM    286  P     A A  10     -19.150   0.619 -13.799  1.00  0.00              
ATOM    287  O1P   A A  10     -18.750   2.024 -13.528  1.00  0.00              
ATOM    288  O2P   A A  10     -19.517   0.214 -15.180  1.00  0.00              
ATOM    289  O5*   A A  10     -20.362   0.256 -12.832  1.00  0.00              
ATOM    290  C5*   A A  10     -21.565  -0.348 -13.346  1.00  0.00              
ATOM    291  C4*   A A  10     -22.258  -1.107 -12.239  1.00  0.00              
ATOM    292  O4*   A A  10     -21.357  -2.147 -11.817  1.00  0.00              
ATOM    293  C3*   A A  10     -22.491  -0.322 -10.958  1.00  0.00              
ATOM    294  O3*   A A  10     -23.663   0.495 -11.040  1.00  0.00              
ATOM    295  C1*   A A  10     -21.505  -2.388 -10.429  1.00  0.00              
ATOM    296  C2*   A A  10     -22.558  -1.418  -9.896  1.00  0.00              
ATOM    297  O2*   A A  10     -23.821  -2.051  -9.839  1.00  0.00              
ATOM    298  N1    A A  10     -18.809  -2.896  -6.090  1.00  0.00              
ATOM    299  C2    A A  10     -20.109  -3.046  -6.367  1.00  0.00              
ATOM    300  N3    A A  10     -20.750  -2.883  -7.522  1.00  0.00              
ATOM    301  C4    A A  10     -19.893  -2.518  -8.490  1.00  0.00              
ATOM    302  C5    A A  10     -18.529  -2.324  -8.360  1.00  0.00              
ATOM    303  C6    A A  10     -17.974  -2.528  -7.086  1.00  0.00              
ATOM    304  N6    A A  10     -16.676  -2.377  -6.811  1.00  0.00              
ATOM    305  N7    A A  10     -17.969  -1.951  -9.575  1.00  0.00              
ATOM    306  C8    A A  10     -18.987  -1.928 -10.398  1.00  0.00              
ATOM    307  N9    A A  10     -20.183  -2.261  -9.809  1.00  0.00              
ATOM    308 1H5*   A A  10     -21.322  -1.028 -14.176  1.00  0.00              
ATOM    309 2H5*   A A  10     -22.233   0.426 -13.751  1.00  0.00              
ATOM    310  H4*   A A  10     -23.204  -1.439 -12.693  1.00  0.00              
ATOM    311  H3*   A A  10     -21.713   0.428 -10.751  1.00  0.00              
ATOM    312  H1*   A A  10     -21.853  -3.402 -10.187  1.00  0.00              
ATOM    313 1H2*   A A  10     -22.393  -1.034  -8.880  1.00  0.00              
ATOM    314 2HO*   A A  10     -24.504  -1.474 -10.288  1.00  0.00              
ATOM    315  H2    A A  10     -20.738  -3.345  -5.518  1.00  0.00              
ATOM    316 1H6    A A  10     -16.339  -2.537  -5.882  1.00  0.00              
ATOM    317 2H6    A A  10     -16.040  -2.105  -7.532  1.00  0.00              
ATOM    318  H8    A A  10     -18.894  -1.666 -11.463  1.00  0.00              
ATOM    319  P     U A  11     -23.569   2.063 -10.702  1.00  0.00              
ATOM    320  O1P   U A  11     -22.315   2.482 -11.379  1.00  0.00              
ATOM    321  O2P   U A  11     -24.855   2.700 -11.081  1.00  0.00              
ATOM    322  O5*   U A  11     -23.365   2.243  -9.132  1.00  0.00              
ATOM    323  C5*   U A  11     -24.316   1.698  -8.199  1.00  0.00              
ATOM    324  C4*   U A  11     -23.943   2.120  -6.797  1.00  0.00              
ATOM    325  O4*   U A  11     -22.733   1.459  -6.439  1.00  0.00              
ATOM    326  C3*   U A  11     -23.575   3.586  -6.633  1.00  0.00              
ATOM    327  O3*   U A  11     -24.734   4.422  -6.573  1.00  0.00              
ATOM    328  C1*   U A  11     -21.931   2.310  -5.592  1.00  0.00              
ATOM    329  C2*   U A  11     -22.719   3.607  -5.373  1.00  0.00              
ATOM    330  O2*   U A  11     -23.486   3.537  -4.187  1.00  0.00              
ATOM    331  N1    U A  11     -20.593   2.493  -6.181  1.00  0.00              
ATOM    332  C2    U A  11     -19.539   2.905  -5.365  1.00  0.00              
ATOM    333  O2    U A  11     -19.679   3.154  -4.181  1.00  0.00              
ATOM    334  N3    U A  11     -18.325   3.010  -5.998  1.00  0.00              
ATOM    335  C4    U A  11     -18.055   2.755  -7.328  1.00  0.00              
ATOM    336  O4    U A  11     -16.906   2.893  -7.751  1.00  0.00              
ATOM    337  C5    U A  11     -19.187   2.337  -8.096  1.00  0.00              
ATOM    338  C6    U A  11     -20.382   2.226  -7.507  1.00  0.00              
ATOM    339 1H5*   U A  11     -24.332   0.601  -8.272  1.00  0.00              
ATOM    340 2H5*   U A  11     -25.330   2.051  -8.442  1.00  0.00              
ATOM    341  H4*   U A  11     -24.823   1.855  -6.193  1.00  0.00              
ATOM    342  H3*   U A  11     -23.051   4.009  -7.503  1.00  0.00              
ATOM    343  H1*   U A  11     -21.762   1.867  -4.600  1.00  0.00              
ATOM    344 1H2*   U A  11     -22.135   4.532  -5.272  1.00  0.00              
ATOM    345 2HO*   U A  11     -22.901   3.730  -3.399  1.00  0.00              
ATOM    346  H3    U A  11     -17.552   3.305  -5.436  1.00  0.00              
ATOM    347  H5    U A  11     -19.075   2.110  -9.167  1.00  0.00              
ATOM    348  H6    U A  11     -21.242   1.902  -8.114  1.00  0.00              
ATOM    349  P     C A  12     -24.681   5.906  -7.188  1.00  0.00              
ATOM    350  O1P   C A  12     -23.750   5.766  -8.336  1.00  0.00              
ATOM    351  O2P   C A  12     -26.074   6.362  -7.426  1.00  0.00              
ATOM    352  O5*   C A  12     -24.010   6.885  -6.124  1.00  0.00              
ATOM    353  C5*   C A  12     -24.675   7.208  -4.888  1.00  0.00              
ATOM    354  C4*   C A  12     -23.813   8.155  -4.087  1.00  0.00              
ATOM    355  O4*   C A  12     -22.589   7.500  -3.666  1.00  0.00              
ATOM    356  C3*   C A  12     -23.289   9.362  -4.848  1.00  0.00              
ATOM    357  O3*   C A  12     -24.289  10.376  -4.991  1.00  0.00              
ATOM    358  C1*   C A  12     -21.556   8.465  -3.528  1.00  0.00              
ATOM    359  C2*   C A  12     -22.137   9.811  -3.959  1.00  0.00              
ATOM    360  O2*   C A  12     -22.568  10.536  -2.824  1.00  0.00              
ATOM    361  N1    C A  12     -20.402   8.007  -4.322  1.00  0.00              
ATOM    362  C2    C A  12     -19.128   8.483  -4.011  1.00  0.00              
ATOM    363  O2    C A  12     -19.004   9.314  -3.098  1.00  0.00              
ATOM    364  N3    C A  12     -18.062   8.030  -4.713  1.00  0.00              
ATOM    365  C4    C A  12     -18.238   7.137  -5.688  1.00  0.00              
ATOM    366  N4    C A  12     -17.159   6.718  -6.354  1.00  0.00              
ATOM    367  C5    C A  12     -19.528   6.635  -6.025  1.00  0.00              
ATOM    368  C6    C A  12     -20.572   7.091  -5.325  1.00  0.00              
ATOM    369 1H5*   C A  12     -24.868   6.292  -4.311  1.00  0.00              
ATOM    370 2H5*   C A  12     -25.652   7.669  -5.095  1.00  0.00              
ATOM    371  H4*   C A  12     -24.465   8.478  -3.262  1.00  0.00              
ATOM    372  H3*   C A  12     -22.987   9.136  -5.882  1.00  0.00              
ATOM    373  H1*   C A  12     -21.181   8.592  -2.502  1.00  0.00              
ATOM    374 1H2*   C A  12     -21.442  10.489  -4.475  1.00  0.00              
ATOM    375 2HO*   C A  12     -23.509  10.844  -2.963  1.00  0.00              
ATOM    376 1H4    C A  12     -17.254   6.050  -7.093  1.00  0.00              
ATOM    377 2H4    C A  12     -16.256   7.073  -6.115  1.00  0.00              
ATOM    378  H5    C A  12     -19.659   5.900  -6.833  1.00  0.00              
ATOM    379  H6    C A  12     -21.583   6.725  -5.557  1.00  0.00              
ATOM    380  P     G A  13     -24.256  11.354  -6.267  1.00  0.00              
ATOM    381  O1P   G A  13     -24.305  10.415  -7.416  1.00  0.00              
ATOM    382  O2P   G A  13     -25.328  12.370  -6.104  1.00  0.00              
ATOM    383  O5*   G A  13     -22.854  12.109  -6.305  1.00  0.00              
ATOM    384  C5*   G A  13     -22.581  13.202  -5.405  1.00  0.00              
ATOM    385  C4*   G A  13     -21.143  13.633  -5.561  1.00  0.00              
ATOM    386  O4*   G A  13     -20.246  12.515  -5.307  1.00  0.00              
ATOM    387  C3*   G A  13     -20.738  14.059  -6.963  1.00  0.00              
ATOM    388  O3*   G A  13     -21.163  15.394  -7.256  1.00  0.00              
ATOM    389  C1*   G A  13     -19.045  12.704  -6.043  1.00  0.00              
ATOM    390  C2*   G A  13     -19.221  13.987  -6.853  1.00  0.00              
ATOM    391  O2*   G A  13     -18.668  15.081  -6.149  1.00  0.00              
ATOM    392  N1    G A  13     -15.765  10.067  -8.868  1.00  0.00              
ATOM    393  C2    G A  13     -15.614  11.289  -8.259  1.00  0.00              
ATOM    394  N2    G A  13     -14.420  11.881  -8.413  1.00  0.00              
ATOM    395  N3    G A  13     -16.559  11.885  -7.552  1.00  0.00              
ATOM    396  C4    G A  13     -17.690  11.149  -7.499  1.00  0.00              
ATOM    397  C5    G A  13     -17.944   9.922  -8.072  1.00  0.00              
ATOM    398  C6    G A  13     -16.922   9.295  -8.829  1.00  0.00              
ATOM    399  O6    G A  13     -16.955   8.204  -9.415  1.00  0.00              
ATOM    400  N7    G A  13     -19.236   9.502  -7.783  1.00  0.00              
ATOM    401  C8    G A  13     -19.733  10.465  -7.055  1.00  0.00              
ATOM    402  N9    G A  13     -18.849  11.494  -6.844  1.00  0.00              
ATOM    403 1H5*   G A  13     -22.774  12.894  -4.368  1.00  0.00              
ATOM    404 2H5*   G A  13     -23.255  14.044  -5.621  1.00  0.00              
ATOM    405  H4*   G A  13     -21.037  14.473  -4.859  1.00  0.00              
ATOM    406  H3*   G A  13     -21.162  13.427  -7.758  1.00  0.00              
ATOM    407  H1*   G A  13     -18.126  12.824  -5.451  1.00  0.00              
ATOM    408 1H2*   G A  13     -18.723  14.006  -7.833  1.00  0.00              
ATOM    409 2HO*   G A  13     -18.027  15.570  -6.741  1.00  0.00              
ATOM    410  H1    G A  13     -14.986   9.705  -9.378  1.00  0.00              
ATOM    411 1H2    G A  13     -14.246  12.771  -7.992  1.00  0.00              
ATOM    412 2H2    G A  13     -13.705  11.432  -8.947  1.00  0.00              
ATOM    413  H8    G A  13     -20.757  10.453  -6.651  1.00  0.00              
ATOM    414  P     C A  14     -22.318  15.645  -8.347  1.00  0.00              
ATOM    415  O1P   C A  14     -23.320  14.596  -8.027  1.00  0.00              
ATOM    416  O2P   C A  14     -22.710  17.076  -8.290  1.00  0.00              
ATOM    417  O5*   C A  14     -21.734  15.343  -9.798  1.00  0.00              
ATOM    418  C5*   C A  14     -20.314  15.250 -10.024  1.00  0.00              
ATOM    419  C4*   C A  14     -19.940  16.093 -11.220  1.00  0.00              
ATOM    420  O4*   C A  14     -20.352  17.458 -10.955  1.00  0.00              
ATOM    421  C3*   C A  14     -18.453  16.163 -11.530  1.00  0.00              
ATOM    422  O3*   C A  14     -18.057  15.159 -12.470  1.00  0.00              
ATOM    423  C1*   C A  14     -19.302  18.347 -11.277  1.00  0.00              
ATOM    424  C2*   C A  14     -18.290  17.556 -12.110  1.00  0.00              
ATOM    425  O2*   C A  14     -18.636  17.625 -13.479  1.00  0.00              
ATOM    426  N1    C A  14     -18.777  18.877 -10.006  1.00  0.00              
ATOM    427  C2    C A  14     -17.694  19.756 -10.029  1.00  0.00              
ATOM    428  O2    C A  14     -17.173  20.037 -11.119  1.00  0.00              
ATOM    429  N3    C A  14     -17.237  20.276  -8.865  1.00  0.00              
ATOM    430  C4    C A  14     -17.826  19.947  -7.714  1.00  0.00              
ATOM    431  N4    C A  14     -17.343  20.483  -6.590  1.00  0.00              
ATOM    432  C5    C A  14     -18.933  19.053  -7.662  1.00  0.00              
ATOM    433  C6    C A  14     -19.372  18.545  -8.820  1.00  0.00              
ATOM    434 1H5*   C A  14     -20.026  14.202 -10.194  1.00  0.00              
ATOM    435 2H5*   C A  14     -19.768  15.593  -9.133  1.00  0.00              
ATOM    436  H4*   C A  14     -20.443  15.598 -12.064  1.00  0.00              
ATOM    437  H3*   C A  14     -17.811  15.986 -10.653  1.00  0.00              
ATOM    438  H1*   C A  14     -19.588  19.227 -11.872  1.00  0.00              
ATOM    439 1H2*   C A  14     -17.252  17.915 -12.067  1.00  0.00              
ATOM    440 2HO*   C A  14     -18.572  16.714 -13.886  1.00  0.00              
ATOM    441 1H4    C A  14     -17.758  20.257  -5.708  1.00  0.00              
ATOM    442 2H4    C A  14     -16.566  21.110  -6.629  1.00  0.00              
ATOM    443  H5    C A  14     -19.407  18.788  -6.706  1.00  0.00              
ATOM    444  H6    C A  14     -20.226  17.851  -8.819  1.00  0.00              
ATOM    445  P     G A  15     -17.185  13.902 -11.974  1.00  0.00              
ATOM    446  O1P   G A  15     -17.804  13.552 -10.670  1.00  0.00              
ATOM    447  O2P   G A  15     -17.157  12.895 -13.065  1.00  0.00              
ATOM    448  O5*   G A  15     -15.692  14.383 -11.698  1.00  0.00              
ATOM    449  C5*   G A  15     -14.867  14.873 -12.773  1.00  0.00              
ATOM    450  C4*   G A  15     -13.636  15.535 -12.199  1.00  0.00              
ATOM    451  O4*   G A  15     -14.053  16.710 -11.463  1.00  0.00              
ATOM    452  C3*   G A  15     -12.880  14.719 -11.163  1.00  0.00              
ATOM    453  O3*   G A  15     -11.990  13.779 -11.774  1.00  0.00              
ATOM    454  C1*   G A  15     -13.212  16.897 -10.338  1.00  0.00              
ATOM    455  C2*   G A  15     -12.151  15.802 -10.381  1.00  0.00              
ATOM    456  O2*   G A  15     -10.996  16.275 -11.044  1.00  0.00              
ATOM    457  N1    G A  15     -13.483  18.104  -5.423  1.00  0.00              
ATOM    458  C2    G A  15     -12.430  18.220  -6.298  1.00  0.00              
ATOM    459  N2    G A  15     -11.302  18.743  -5.796  1.00  0.00              
ATOM    460  N3    G A  15     -12.481  17.854  -7.568  1.00  0.00              
ATOM    461  C4    G A  15     -13.689  17.353  -7.902  1.00  0.00              
ATOM    462  C5    G A  15     -14.803  17.193  -7.106  1.00  0.00              
ATOM    463  C6    G A  15     -14.735  17.588  -5.745  1.00  0.00              
ATOM    464  O6    G A  15     -15.617  17.527  -4.879  1.00  0.00              
ATOM    465  N7    G A  15     -15.850  16.638  -7.829  1.00  0.00              
ATOM    466  C8    G A  15     -15.361  16.474  -9.029  1.00  0.00              
ATOM    467  N9    G A  15     -14.057  16.887  -9.142  1.00  0.00              
ATOM    468 1H5*   G A  15     -15.431  15.590 -13.386  1.00  0.00              
ATOM    469 2H5*   G A  15     -14.577  14.044 -13.434  1.00  0.00              
ATOM    470  H4*   G A  15     -13.001  15.726 -13.076  1.00  0.00              
ATOM    471  H3*   G A  15     -13.529  14.088 -10.537  1.00  0.00              
ATOM    472  H1*   G A  15     -12.678  17.858 -10.320  1.00  0.00              
ATOM    473 1H2*   G A  15     -11.787  15.449  -9.406  1.00  0.00              
ATOM    474 2HO*   G A  15     -10.730  15.626 -11.758  1.00  0.00              
ATOM    475  H1    G A  15     -13.339  18.414  -4.484  1.00  0.00              
ATOM    476 1H2    G A  15     -10.500  18.856  -6.384  1.00  0.00              
ATOM    477 2H2    G A  15     -11.262  19.020  -4.837  1.00  0.00              
ATOM    478  H8    G A  15     -15.937  16.047  -9.865  1.00  0.00              
ATOM    479  P     U A  16     -11.711  12.364 -11.063  1.00  0.00              
ATOM    480  O1P   U A  16     -13.034  12.004 -10.491  1.00  0.00              
ATOM    481  O2P   U A  16     -11.071  11.462 -12.054  1.00  0.00              
ATOM    482  O5*   U A  16     -10.694  12.582  -9.856  1.00  0.00              
ATOM    483  C5*   U A  16      -9.401  13.175 -10.081  1.00  0.00              
ATOM    484  C4*   U A  16      -8.831  13.649  -8.764  1.00  0.00              
ATOM    485  O4*   U A  16      -9.661  14.690  -8.193  1.00  0.00              
ATOM    486  C3*   U A  16      -8.780  12.604  -7.661  1.00  0.00              
ATOM    487  O3*   U A  16      -7.691  11.696  -7.838  1.00  0.00              
ATOM    488  C1*   U A  16      -9.628  14.610  -6.779  1.00  0.00              
ATOM    489  C2*   U A  16      -8.691  13.469  -6.410  1.00  0.00              
ATOM    490  O2*   U A  16      -7.389  13.968  -6.178  1.00  0.00              
ATOM    491  N1    U A  16     -11.022  14.432  -6.339  1.00  0.00              
ATOM    492  C2    U A  16     -11.391  14.847  -5.059  1.00  0.00              
ATOM    493  O2    U A  16     -10.600  15.328  -4.267  1.00  0.00              
ATOM    494  N3    U A  16     -12.719  14.674  -4.755  1.00  0.00              
ATOM    495  C4    U A  16     -13.696  14.141  -5.572  1.00  0.00              
ATOM    496  O4    U A  16     -14.852  14.052  -5.155  1.00  0.00              
ATOM    497  C5    U A  16     -13.238  13.740  -6.866  1.00  0.00              
ATOM    498  C6    U A  16     -11.950  13.897  -7.191  1.00  0.00              
ATOM    499 1H5*   U A  16      -9.488  14.017 -10.781  1.00  0.00              
ATOM    500 2H5*   U A  16      -8.724  12.440 -10.542  1.00  0.00              
ATOM    501  H4*   U A  16      -7.809  13.968  -9.013  1.00  0.00              
ATOM    502  H3*   U A  16      -9.643  11.922  -7.659  1.00  0.00              
ATOM    503  H1*   U A  16      -9.261  15.506  -6.257  1.00  0.00              
ATOM    504 1H2*   U A  16      -8.945  12.917  -5.494  1.00  0.00              
ATOM    505 2HO*   U A  16      -7.209  13.988  -5.194  1.00  0.00              
ATOM    506  H3    U A  16     -13.010  14.963  -3.842  1.00  0.00              
ATOM    507  H5    U A  16     -13.942  13.304  -7.591  1.00  0.00              
ATOM    508  H6    U A  16     -11.616  13.584  -8.191  1.00  0.00              
ATOM    509  P     G A  17      -7.789  10.204  -7.246  1.00  0.00              
ATOM    510  O1P   G A  17      -9.099   9.723  -7.753  1.00  0.00              
ATOM    511  O2P   G A  17      -6.548   9.474  -7.612  1.00  0.00              
ATOM    512  O5*   G A  17      -7.873  10.282  -5.657  1.00  0.00              
ATOM    513  C5*   G A  17      -6.908  11.044  -4.906  1.00  0.00              
ATOM    514  C4*   G A  17      -7.305  11.060  -3.449  1.00  0.00              
ATOM    515  O4*   G A  17      -8.424  11.966  -3.261  1.00  0.00              
ATOM    516  C3*   G A  17      -7.784   9.730  -2.890  1.00  0.00              
ATOM    517  O3*   G A  17      -6.693   8.916  -2.447  1.00  0.00              
ATOM    518  C1*   G A  17      -9.352  11.393  -2.358  1.00  0.00              
ATOM    519  C2*   G A  17      -8.664  10.177  -1.738  1.00  0.00              
ATOM    520  O2*   G A  17      -7.923  10.568  -0.599  1.00  0.00              
ATOM    521  N1    G A  17     -14.328  10.469  -2.070  1.00  0.00              
ATOM    522  C2    G A  17     -13.415  10.682  -1.065  1.00  0.00              
ATOM    523  N2    G A  17     -13.900  10.660   0.185  1.00  0.00              
ATOM    524  N3    G A  17     -12.128  10.902  -1.271  1.00  0.00              
ATOM    525  C4    G A  17     -11.817  10.893  -2.584  1.00  0.00              
ATOM    526  C5    G A  17     -12.650  10.689  -3.663  1.00  0.00              
ATOM    527  C6    G A  17     -14.028  10.452  -3.429  1.00  0.00              
ATOM    528  O6    G A  17     -14.927  10.250  -4.255  1.00  0.00              
ATOM    529  N7    G A  17     -11.939  10.756  -4.854  1.00  0.00              
ATOM    530  C8    G A  17     -10.709  10.994  -4.483  1.00  0.00              
ATOM    531  N9    G A  17     -10.566  11.089  -3.120  1.00  0.00              
ATOM    532 1H5*   G A  17      -6.852  12.071  -5.294  1.00  0.00              
ATOM    533 2H5*   G A  17      -5.907  10.603  -5.020  1.00  0.00              
ATOM    534  H4*   G A  17      -6.383  11.345  -2.922  1.00  0.00              
ATOM    535  H3*   G A  17      -8.309   9.103  -3.626  1.00  0.00              
ATOM    536  H1*   G A  17      -9.674  12.037  -1.527  1.00  0.00              
ATOM    537 1H2*   G A  17      -9.329   9.380  -1.377  1.00  0.00              
ATOM    538 2HO*   G A  17      -8.550  10.854   0.126  1.00  0.00              
ATOM    539  H1    G A  17     -15.279  10.314  -1.805  1.00  0.00              
ATOM    540 1H2    G A  17     -13.286  10.810   0.961  1.00  0.00              
ATOM    541 2H2    G A  17     -14.872  10.493   0.342  1.00  0.00              
ATOM    542  H8    G A  17      -9.873  11.106  -5.190  1.00  0.00              
ATOM    543  P     G A  18      -6.851   7.316  -2.413  1.00  0.00              
ATOM    544  O1P   G A  18      -7.308   6.990  -3.788  1.00  0.00              
ATOM    545  O2P   G A  18      -5.583   6.734  -1.904  1.00  0.00              
ATOM    546  O5*   G A  18      -8.019   6.932  -1.400  1.00  0.00              
ATOM    547  C5*   G A  18      -7.874   7.168   0.014  1.00  0.00              
ATOM    548  C4*   G A  18      -9.182   6.870   0.709  1.00  0.00              
ATOM    549  O4*   G A  18     -10.216   7.792   0.254  1.00  0.00              
ATOM    550  C3*   G A  18      -9.783   5.506   0.409  1.00  0.00              
ATOM    551  O3*   G A  18      -9.125   4.464   1.136  1.00  0.00              
ATOM    552  C1*   G A  18     -11.468   7.117   0.207  1.00  0.00              
ATOM    553  C2*   G A  18     -11.228   5.738   0.822  1.00  0.00              
ATOM    554  O2*   G A  18     -11.397   5.788   2.224  1.00  0.00              
ATOM    555  N1    G A  18     -15.289   6.165  -2.984  1.00  0.00              
ATOM    556  C2    G A  18     -15.227   6.014  -1.620  1.00  0.00              
ATOM    557  N2    G A  18     -16.341   5.562  -1.025  1.00  0.00              
ATOM    558  N3    G A  18     -14.156   6.288  -0.894  1.00  0.00              
ATOM    559  C4    G A  18     -13.132   6.733  -1.652  1.00  0.00              
ATOM    560  C5    G A  18     -13.090   6.917  -3.018  1.00  0.00              
ATOM    561  C6    G A  18     -14.245   6.618  -3.785  1.00  0.00              
ATOM    562  O6    G A  18     -14.405   6.717  -5.008  1.00  0.00              
ATOM    563  N7    G A  18     -11.846   7.390  -3.413  1.00  0.00              
ATOM    564  C8    G A  18     -11.167   7.481  -2.301  1.00  0.00              
ATOM    565  N9    G A  18     -11.887   7.099  -1.196  1.00  0.00              
ATOM    566 1H5*   G A  18      -7.579   8.211   0.196  1.00  0.00              
ATOM    567 2H5*   G A  18      -7.075   6.531   0.422  1.00  0.00              
ATOM    568  H4*   G A  18      -8.940   6.943   1.779  1.00  0.00              
ATOM    569  H3*   G A  18      -9.660   5.188  -0.637  1.00  0.00              
ATOM    570  H1*   G A  18     -12.300   7.573   0.762  1.00  0.00              
ATOM    571 1H2*   G A  18     -11.898   4.933   0.489  1.00  0.00              
ATOM    572 2HO*   G A  18     -12.362   5.944   2.439  1.00  0.00              
ATOM    573  H1    G A  18     -16.149   5.930  -3.436  1.00  0.00              
ATOM    574 1H2    G A  18     -16.360   5.433  -0.034  1.00  0.00              
ATOM    575 2H2    G A  18     -17.151   5.354  -1.573  1.00  0.00              
ATOM    576  H8    G A  18     -10.124   7.829  -2.254  1.00  0.00              
ATOM    577  P     A A  19      -9.171   2.953   0.585  1.00  0.00              
ATOM    578  O1P   A A  19      -8.870   3.109  -0.861  1.00  0.00              
ATOM    579  O2P   A A  19      -8.280   2.121   1.433  1.00  0.00              
ATOM    580  O5*   A A  19     -10.657   2.396   0.724  1.00  0.00              
ATOM    581  C5*   A A  19     -11.285   2.274   2.014  1.00  0.00              
ATOM    582  C4*   A A  19     -12.757   1.989   1.831  1.00  0.00              
ATOM    583  O4*   A A  19     -13.414   3.096   1.151  1.00  0.00              
ATOM    584  C3*   A A  19     -13.084   0.809   0.929  1.00  0.00              
ATOM    585  O3*   A A  19     -12.907  -0.441   1.604  1.00  0.00              
ATOM    586  C1*   A A  19     -14.467   2.599   0.333  1.00  0.00              
ATOM    587  C2*   A A  19     -14.533   1.095   0.580  1.00  0.00              
ATOM    588  O2*   A A  19     -15.421   0.812   1.642  1.00  0.00              
ATOM    589  N1    A A  19     -16.344   3.178  -4.410  1.00  0.00              
ATOM    590  C2    A A  19     -16.888   2.731  -3.273  1.00  0.00              
ATOM    591  N3    A A  19     -16.336   2.593  -2.070  1.00  0.00              
ATOM    592  C4    A A  19     -15.049   2.980  -2.094  1.00  0.00              
ATOM    593  C5    A A  19     -14.349   3.461  -3.185  1.00  0.00              
ATOM    594  C6    A A  19     -15.048   3.560  -4.400  1.00  0.00              
ATOM    595  N6    A A  19     -14.503   4.005  -5.535  1.00  0.00              
ATOM    596  N7    A A  19     -13.039   3.762  -2.835  1.00  0.00              
ATOM    597  C8    A A  19     -12.977   3.461  -1.561  1.00  0.00              
ATOM    598  N9    A A  19     -14.158   2.982  -1.047  1.00  0.00              
ATOM    599 1H5*   A A  19     -11.149   3.201   2.590  1.00  0.00              
ATOM    600 2H5*   A A  19     -10.812   1.465   2.590  1.00  0.00              
ATOM    601  H4*   A A  19     -13.123   1.798   2.850  1.00  0.00              
ATOM    602  H3*   A A  19     -12.425   0.726   0.053  1.00  0.00              
ATOM    603  H1*   A A  19     -15.469   3.001   0.538  1.00  0.00              
ATOM    604 1H2*   A A  19     -14.896   0.482  -0.257  1.00  0.00              
ATOM    605 2HO*   A A  19     -15.020   0.112   2.235  1.00  0.00              
ATOM    606  H2    A A  19     -17.944   2.435  -3.342  1.00  0.00              
ATOM    607 1H6    A A  19     -15.053   4.052  -6.370  1.00  0.00              
ATOM    608 2H6    A A  19     -13.546   4.292  -5.551  1.00  0.00              
ATOM    609  H8    A A  19     -12.064   3.580  -0.959  1.00  0.00              
ATOM    610  P     U A  20     -12.389  -1.723   0.785  1.00  0.00              
ATOM    611  O1P   U A  20     -11.229  -1.194   0.023  1.00  0.00              
ATOM    612  O2P   U A  20     -12.187  -2.838   1.745  1.00  0.00              
ATOM    613  O5*   U A  20     -13.510  -2.159  -0.259  1.00  0.00              
ATOM    614  C5*   U A  20     -14.812  -2.579   0.190  1.00  0.00              
ATOM    615  C4*   U A  20     -15.696  -2.837  -1.007  1.00  0.00              
ATOM    616  O4*   U A  20     -15.796  -1.615  -1.785  1.00  0.00              
ATOM    617  C3*   U A  20     -15.154  -3.839  -2.014  1.00  0.00              
ATOM    618  O3*   U A  20     -15.405  -5.188  -1.612  1.00  0.00              
ATOM    619  C1*   U A  20     -15.924  -1.940  -3.162  1.00  0.00              
ATOM    620  C2*   U A  20     -15.943  -3.464  -3.258  1.00  0.00              
ATOM    621  O2*   U A  20     -17.275  -3.937  -3.227  1.00  0.00              
ATOM    622  N1    U A  20     -14.813  -1.289  -3.876  1.00  0.00              
ATOM    623  C2    U A  20     -14.863  -1.187  -5.267  1.00  0.00              
ATOM    624  O2    U A  20     -15.778  -1.642  -5.930  1.00  0.00              
ATOM    625  N3    U A  20     -13.800  -0.531  -5.837  1.00  0.00              
ATOM    626  C4    U A  20     -12.715   0.019  -5.184  1.00  0.00              
ATOM    627  O4    U A  20     -11.836   0.581  -5.838  1.00  0.00              
ATOM    628  C5    U A  20     -12.738  -0.127  -3.761  1.00  0.00              
ATOM    629  C6    U A  20     -13.761  -0.761  -3.177  1.00  0.00              
ATOM    630 1H5*   U A  20     -15.259  -1.805   0.830  1.00  0.00              
ATOM    631 2H5*   U A  20     -14.726  -3.491   0.800  1.00  0.00              
ATOM    632  H4*   U A  20     -16.641  -3.195  -0.571  1.00  0.00              
ATOM    633  H3*   U A  20     -14.064  -3.784  -2.148  1.00  0.00              
ATOM    634  H1*   U A  20     -16.843  -1.578  -3.645  1.00  0.00              
ATOM    635 1H2*   U A  20     -15.517  -3.894  -4.176  1.00  0.00              
ATOM    636 2HO*   U A  20     -17.747  -3.662  -4.066  1.00  0.00              
ATOM    637  H3    U A  20     -13.811  -0.445  -6.834  1.00  0.00              
ATOM    638  H5    U A  20     -11.917   0.279  -3.151  1.00  0.00              
ATOM    639  H6    U A  20     -13.762  -0.863  -2.082  1.00  0.00              
ATOM    640  P     A A  21     -14.426  -6.364  -2.104  1.00  0.00              
ATOM    641  O1P   A A  21     -13.077  -5.753  -1.990  1.00  0.00              
ATOM    642  O2P   A A  21     -14.743  -7.590  -1.328  1.00  0.00              
ATOM    643  O5*   A A  21     -14.705  -6.660  -3.644  1.00  0.00              
ATOM    644  C5*   A A  21     -15.987  -7.151  -4.083  1.00  0.00              
ATOM    645  C4*   A A  21     -16.022  -7.180  -5.593  1.00  0.00              
ATOM    646  O4*   A A  21     -15.806  -5.854  -6.124  1.00  0.00              
ATOM    647  C3*   A A  21     -14.940  -8.018  -6.254  1.00  0.00              
ATOM    648  O3*   A A  21     -15.293  -9.404  -6.300  1.00  0.00              
ATOM    649  C1*   A A  21     -15.091  -5.934  -7.346  1.00  0.00              
ATOM    650  C2*   A A  21     -14.878  -7.415  -7.648  1.00  0.00              
ATOM    651  O2*   A A  21     -15.907  -7.884  -8.496  1.00  0.00              
ATOM    652  N1    A A  21     -11.181  -3.630  -9.745  1.00  0.00              
ATOM    653  C2    A A  21     -12.210  -4.359 -10.192  1.00  0.00              
ATOM    654  N3    A A  21     -13.190  -4.944  -9.507  1.00  0.00              
ATOM    655  C4    A A  21     -13.046  -4.718  -8.190  1.00  0.00              
ATOM    656  C5    A A  21     -12.041  -3.989  -7.579  1.00  0.00              
ATOM    657  C6    A A  21     -11.065  -3.421  -8.415  1.00  0.00              
ATOM    658  N6    A A  21     -10.038  -2.695  -7.968  1.00  0.00              
ATOM    659  N7    A A  21     -12.217  -3.970  -6.202  1.00  0.00              
ATOM    660  C8    A A  21     -13.305  -4.675  -6.013  1.00  0.00              
ATOM    661  N9    A A  21     -13.860  -5.159  -7.174  1.00  0.00              
ATOM    662 1H5*   A A  21     -16.791  -6.507  -3.698  1.00  0.00              
ATOM    663 2H5*   A A  21     -16.162  -8.160  -3.682  1.00  0.00              
ATOM    664  H4*   A A  21     -17.004  -7.615  -5.830  1.00  0.00              
ATOM    665  H3*   A A  21     -13.976  -7.993  -5.725  1.00  0.00              
ATOM    666  H1*   A A  21     -15.599  -5.499  -8.219  1.00  0.00              
ATOM    667 1H2*   A A  21     -13.947  -7.664  -8.177  1.00  0.00              
ATOM    668 2HO*   A A  21     -16.465  -8.554  -8.005  1.00  0.00              
ATOM    669  H2    A A  21     -12.251  -4.495 -11.281  1.00  0.00              
ATOM    670 1H6    A A  21      -9.374  -2.316  -8.614  1.00  0.00              
ATOM    671 2H6    A A  21      -9.932  -2.528  -6.989  1.00  0.00              
ATOM    672  H8    A A  21     -13.735  -4.863  -5.018  1.00  0.00              
ATOM    673  P     U A  22     -14.142 -10.518  -6.422  1.00  0.00              
ATOM    674  O1P   U A  22     -13.086 -10.018  -5.505  1.00  0.00              
ATOM    675  O2P   U A  22     -14.753 -11.849  -6.180  1.00  0.00              
ATOM    676  O5*   U A  22     -13.557 -10.499  -7.904  1.00  0.00              
ATOM    677  C5*   U A  22     -14.395 -10.821  -9.030  1.00  0.00              
ATOM    678  C4*   U A  22     -13.617 -10.618 -10.309  1.00  0.00              
ATOM    679  O4*   U A  22     -13.289  -9.211 -10.490  1.00  0.00              
ATOM    680  C3*   U A  22     -12.263 -11.306 -10.365  1.00  0.00              
ATOM    681  O3*   U A  22     -12.382 -12.691 -10.700  1.00  0.00              
ATOM    682  C1*   U A  22     -12.036  -9.094 -11.145  1.00  0.00              
ATOM    683  C2*   U A  22     -11.567 -10.513 -11.464  1.00  0.00              
ATOM    684  O2*   U A  22     -11.993 -10.882 -12.760  1.00  0.00              
ATOM    685  N1    U A  22     -11.142  -8.333 -10.255  1.00  0.00              
ATOM    686  C2    U A  22     -10.040  -7.673 -10.799  1.00  0.00              
ATOM    687  O2    U A  22      -9.759  -7.722 -11.983  1.00  0.00              
ATOM    688  N3    U A  22      -9.290  -6.961  -9.896  1.00  0.00              
ATOM    689  C4    U A  22      -9.514  -6.840  -8.540  1.00  0.00              
ATOM    690  O4    U A  22      -8.748  -6.159  -7.856  1.00  0.00              
ATOM    691  C5    U A  22     -10.663  -7.545  -8.061  1.00  0.00              
ATOM    692  C6    U A  22     -11.414  -8.247  -8.916  1.00  0.00              
ATOM    693 1H5*   U A  22     -15.292 -10.186  -9.029  1.00  0.00              
ATOM    694 2H5*   U A  22     -14.739 -11.864  -8.959  1.00  0.00              
ATOM    695  H4*   U A  22     -14.268 -11.038 -11.090  1.00  0.00              
ATOM    696  H3*   U A  22     -11.724 -11.299  -9.406  1.00  0.00              
ATOM    697  H1*   U A  22     -12.053  -8.542 -12.096  1.00  0.00              
ATOM    698 1H2*   U A  22     -10.479 -10.667 -11.474  1.00  0.00              
ATOM    699 2HO*   U A  22     -12.349 -11.817 -12.742  1.00  0.00              
ATOM    700  H3    U A  22      -8.491  -6.479 -10.260  1.00  0.00              
ATOM    701  H5    U A  22     -10.928  -7.510  -6.992  1.00  0.00              
ATOM    702  H6    U A  22     -12.294  -8.782  -8.530  1.00  0.00              
ATOM    703  P     G A  23     -11.369 -13.760 -10.057  1.00  0.00              
ATOM    704  O1P   G A  23     -11.340 -13.380  -8.621  1.00  0.00              
ATOM    705  O2P   G A  23     -11.818 -15.121 -10.446  1.00  0.00              
ATOM    706  O5*   G A  23      -9.914 -13.523 -10.659  1.00  0.00              
ATOM    707  C5*   G A  23      -9.604 -13.913 -12.012  1.00  0.00              
ATOM    708  C4*   G A  23      -8.402 -13.138 -12.495  1.00  0.00              
ATOM    709  O4*   G A  23      -8.426 -11.791 -11.976  1.00  0.00              
ATOM    710  C3*   G A  23      -7.056 -13.653 -12.008  1.00  0.00              
ATOM    711  O3*   G A  23      -6.620 -14.791 -12.757  1.00  0.00              
ATOM    712  C1*   G A  23      -7.098 -11.330 -11.797  1.00  0.00              
ATOM    713  C2*   G A  23      -6.179 -12.444 -12.291  1.00  0.00              
ATOM    714  O2*   G A  23      -5.897 -12.280 -13.666  1.00  0.00              
ATOM    715  N1    G A  23      -3.916  -9.379  -8.367  1.00  0.00              
ATOM    716  C2    G A  23      -3.716  -9.641  -9.701  1.00  0.00              
ATOM    717  N2    G A  23      -2.507  -9.324 -10.189  1.00  0.00              
ATOM    718  N3    G A  23      -4.631 -10.169 -10.496  1.00  0.00              
ATOM    719  C4    G A  23      -5.784 -10.421  -9.842  1.00  0.00              
ATOM    720  C5    G A  23      -6.086 -10.200  -8.515  1.00  0.00              
ATOM    721  C6    G A  23      -5.094  -9.634  -7.673  1.00  0.00              
ATOM    722  O6    G A  23      -5.171  -9.361  -6.468  1.00  0.00              
ATOM    723  N7    G A  23      -7.385 -10.599  -8.233  1.00  0.00              
ATOM    724  C8    G A  23      -7.840 -11.047  -9.372  1.00  0.00              
ATOM    725  N9    G A  23      -6.921 -10.968 -10.389  1.00  0.00              
ATOM    726 1H5*   G A  23     -10.466 -13.722 -12.667  1.00  0.00              
ATOM    727 2H5*   G A  23      -9.401 -14.993 -12.055  1.00  0.00              
ATOM    728  H4*   G A  23      -8.460 -13.207 -13.591  1.00  0.00              
ATOM    729  H3*   G A  23      -7.059 -13.972 -10.955  1.00  0.00              
ATOM    730  H1*   G A  23      -6.844 -10.428 -12.372  1.00  0.00              
ATOM    731 1H2*   G A  23      -5.193 -12.514 -11.810  1.00  0.00              
ATOM    732 2HO*   G A  23      -5.086 -11.704 -13.774  1.00  0.00              
ATOM    733  H1    G A  23      -3.157  -8.976  -7.857  1.00  0.00              
ATOM    734 1H2    G A  23      -2.299  -9.488 -11.154  1.00  0.00              
ATOM    735 2H2    G A  23      -1.814  -8.925  -9.589  1.00  0.00              
ATOM    736  H8    G A  23      -8.857 -11.448  -9.503  1.00  0.00              
ATOM    737  P     G A  24      -6.119 -16.111 -11.986  1.00  0.00              
ATOM    738  O1P   G A  24      -7.068 -16.221 -10.849  1.00  0.00              
ATOM    739  O2P   G A  24      -6.024 -17.218 -12.972  1.00  0.00              
ATOM    740  O5*   G A  24      -4.665 -15.844 -11.392  1.00  0.00              
ATOM    741  C5*   G A  24      -3.572 -15.481 -12.258  1.00  0.00              
ATOM    742  C4*   G A  24      -2.392 -15.048 -11.421  1.00  0.00              
ATOM    743  O4*   G A  24      -2.752 -13.835 -10.709  1.00  0.00              
ATOM    744  C3*   G A  24      -1.985 -16.012 -10.319  1.00  0.00              
ATOM    745  O3*   G A  24      -1.133 -17.051 -10.810  1.00  0.00              
ATOM    746  C1*   G A  24      -2.154 -13.835  -9.424  1.00  0.00              
ATOM    747  C2*   G A  24      -1.293 -15.097  -9.320  1.00  0.00              
ATOM    748  O2*   G A  24       0.041 -14.799  -9.681  1.00  0.00              
ATOM    749  N1    G A  24      -3.297 -12.551  -4.656  1.00  0.00              
ATOM    750  C2    G A  24      -2.080 -12.563  -5.294  1.00  0.00              
ATOM    751  N2    G A  24      -1.028 -12.163  -4.564  1.00  0.00              
ATOM    752  N3    G A  24      -1.908 -12.935  -6.551  1.00  0.00              
ATOM    753  C4    G A  24      -3.070 -13.302  -7.133  1.00  0.00              
ATOM    754  C5    G A  24      -4.335 -13.328  -6.585  1.00  0.00              
ATOM    755  C6    G A  24      -4.504 -12.928  -5.235  1.00  0.00              
ATOM    756  O6    G A  24      -5.547 -12.881  -4.570  1.00  0.00              
ATOM    757  N7    G A  24      -5.265 -13.770  -7.515  1.00  0.00              
ATOM    758  C8    G A  24      -4.561 -14.002  -8.591  1.00  0.00              
ATOM    759  N9    G A  24      -3.223 -13.738  -8.427  1.00  0.00              
ATOM    760 1H5*   G A  24      -3.877 -14.668 -12.932  1.00  0.00              
ATOM    761 2H5*   G A  24      -3.293 -16.336 -12.891  1.00  0.00              
ATOM    762  H4*   G A  24      -1.572 -14.944 -12.146  1.00  0.00              
ATOM    763  H3*   G A  24      -2.829 -16.569  -9.883  1.00  0.00              
ATOM    764  H1*   G A  24      -1.490 -12.979  -9.235  1.00  0.00              
ATOM    765 1H2*   G A  24      -1.218 -15.542  -8.318  1.00  0.00              
ATOM    766 2HO*   G A  24       0.406 -14.101  -9.064  1.00  0.00              
ATOM    767  H1    G A  24      -3.316 -12.249  -3.703  1.00  0.00              
ATOM    768 1H2    G A  24      -0.114 -12.147  -4.972  1.00  0.00              
ATOM    769 2H2    G A  24      -1.156 -11.882  -3.614  1.00  0.00              
ATOM    770  H8    G A  24      -4.996 -14.371  -9.532  1.00  0.00              
ATOM    771  P     C A  25      -1.197 -18.517 -10.151  1.00  0.00              
ATOM    772  O1P   C A  25      -2.650 -18.828 -10.156  1.00  0.00              
ATOM    773  O2P   C A  25      -0.256 -19.400 -10.886  1.00  0.00              
ATOM    774  O5*   C A  25      -0.716 -18.425  -8.635  1.00  0.00              
ATOM    775  C5*   C A  25       0.672 -18.228  -8.306  1.00  0.00              
ATOM    776  C4*   C A  25       0.821 -18.115  -6.807  1.00  0.00              
ATOM    777  O4*   C A  25       0.049 -16.990  -6.299  1.00  0.00              
ATOM    778  C3*   C A  25       0.306 -19.302  -6.009  1.00  0.00              
ATOM    779  O3*   C A  25       1.258 -20.370  -5.970  1.00  0.00              
ATOM    780  C1*   C A  25      -0.407 -17.284  -4.986  1.00  0.00              
ATOM    781  C2*   C A  25       0.099 -18.686  -4.626  1.00  0.00              
ATOM    782  O2*   C A  25       1.298 -18.584  -3.884  1.00  0.00              
ATOM    783  N1    C A  25      -1.871 -17.127  -4.953  1.00  0.00              
ATOM    784  C2    C A  25      -2.480 -16.653  -3.790  1.00  0.00              
ATOM    785  O2    C A  25      -1.775 -16.413  -2.799  1.00  0.00              
ATOM    786  N3    C A  25      -3.822 -16.468  -3.773  1.00  0.00              
ATOM    787  C4    C A  25      -4.544 -16.739  -4.861  1.00  0.00              
ATOM    788  N4    C A  25      -5.864 -16.543  -4.799  1.00  0.00              
ATOM    789  C5    C A  25      -3.948 -17.224  -6.060  1.00  0.00              
ATOM    790  C6    C A  25      -2.622 -17.402  -6.063  1.00  0.00              
ATOM    791 1H5*   C A  25       1.051 -17.318  -8.794  1.00  0.00              
ATOM    792 2H5*   C A  25       1.272 -19.069  -8.683  1.00  0.00              
ATOM    793  H4*   C A  25       1.907 -18.031  -6.651  1.00  0.00              
ATOM    794  H3*   C A  25      -0.605 -19.755  -6.428  1.00  0.00              
ATOM    795  H1*   C A  25      -0.015 -16.597  -4.222  1.00  0.00              
ATOM    796 1H2*   C A  25      -0.571 -19.283  -3.991  1.00  0.00              
ATOM    797 2HO*   C A  25       1.106 -18.175  -2.992  1.00  0.00              
ATOM    798 1H4    C A  25      -6.438 -16.737  -5.596  1.00  0.00              
ATOM    799 2H4    C A  25      -6.280 -16.203  -3.956  1.00  0.00              
ATOM    800  H5    C A  25      -4.556 -17.445  -6.949  1.00  0.00              
ATOM    801  H6    C A  25      -2.127 -17.776  -6.972  1.00  0.00              
ATOM    802  P     A A  26       0.772 -21.857  -5.593  1.00  0.00              
ATOM    803  O1P   A A  26      -0.510 -21.993  -6.329  1.00  0.00              
ATOM    804  O2P   A A  26       1.885 -22.797  -5.879  1.00  0.00              
ATOM    805  O5*   A A  26       0.455 -21.918  -4.033  1.00  0.00              
ATOM    806  C5*   A A  26       1.313 -21.266  -3.076  1.00  0.00              
ATOM    807  C4*   A A  26       0.549 -21.035  -1.794  1.00  0.00              
ATOM    808  O4*   A A  26      -0.398 -19.976  -1.997  1.00  0.00              
ATOM    809  C3*   A A  26      -0.368 -22.170  -1.367  1.00  0.00              
ATOM    810  O3*   A A  26       0.370 -23.291  -0.871  1.00  0.00              
ATOM    811  C1*   A A  26      -1.412 -20.131  -1.013  1.00  0.00              
ATOM    812  C2*   A A  26      -1.226 -21.479  -0.316  1.00  0.00              
ATOM    813  O2*   A A  26      -0.561 -21.323   0.921  1.00  0.00              
ATOM    814  N1    A A  26      -6.397 -19.050  -0.435  1.00  0.00              
ATOM    815  C2    A A  26      -5.396 -19.188   0.442  1.00  0.00              
ATOM    816  N3    A A  26      -4.118 -19.486   0.224  1.00  0.00              
ATOM    817  C4    A A  26      -3.890 -19.653  -1.090  1.00  0.00              
ATOM    818  C5    A A  26      -4.815 -19.544  -2.112  1.00  0.00              
ATOM    819  C6    A A  26      -6.135 -19.224  -1.748  1.00  0.00              
ATOM    820  N6    A A  26      -7.132 -19.087  -2.625  1.00  0.00              
ATOM    821  N7    A A  26      -4.219 -19.783  -3.343  1.00  0.00              
ATOM    822  C8    A A  26      -2.967 -20.028  -3.043  1.00  0.00              
ATOM    823  N9    A A  26      -2.697 -19.966  -1.697  1.00  0.00              
ATOM    824 1H5*   A A  26       1.671 -20.308  -3.481  1.00  0.00              
ATOM    825 2H5*   A A  26       2.200 -21.886  -2.881  1.00  0.00              
ATOM    826  H4*   A A  26       1.331 -20.827  -1.049  1.00  0.00              
ATOM    827  H3*   A A  26      -0.945 -22.607  -2.195  1.00  0.00              
ATOM    828  H1*   A A  26      -1.389 -19.360  -0.230  1.00  0.00              
ATOM    829 1H2*   A A  26      -2.137 -22.045  -0.073  1.00  0.00              
ATOM    830 2HO*   A A  26      -1.048 -21.834   1.630  1.00  0.00              
ATOM    831  H2    A A  26      -5.671 -19.036   1.495  1.00  0.00              
ATOM    832 1H6    A A  26      -8.053 -18.858  -2.304  1.00  0.00              
ATOM    833 2H6    A A  26      -6.962 -19.211  -3.601  1.00  0.00              
ATOM    834  H8    A A  26      -2.202 -20.261  -3.800  1.00  0.00              
ATOM    835  P     C A  27      -0.342 -24.728  -0.757  1.00  0.00              
ATOM    836  O1P   C A  27      -1.561 -24.571  -1.591  1.00  0.00              
ATOM    837  O2P   C A  27       0.655 -25.771  -1.107  1.00  0.00              
ATOM    838  O5*   C A  27      -0.801 -24.960   0.751  1.00  0.00              
ATOM    839  C5*   C A  27      -2.088 -25.530   1.057  1.00  0.00              
ATOM    840  C4*   C A  27      -2.734 -24.741   2.170  1.00  0.00              
ATOM    841  O4*   C A  27      -2.837 -23.321   1.835  1.00  0.00              
ATOM    842  C3*   C A  27      -4.150 -25.161   2.533  1.00  0.00              
ATOM    843  O3*   C A  27      -4.164 -26.329   3.360  1.00  0.00              
ATOM    844  C1*   C A  27      -4.122 -22.817   2.182  1.00  0.00              
ATOM    845  C2*   C A  27      -4.732 -23.875   3.133  1.00  0.00              
ATOM    846  O2*   C A  27      -4.303 -23.644   4.460  1.00  0.00              
ATOM    847  N1    C A  27      -4.887 -22.582   0.946  1.00  0.00              
ATOM    848  C2    C A  27      -6.108 -21.908   1.018  1.00  0.00              
ATOM    849  O2    C A  27      -6.537 -21.561   2.128  1.00  0.00              
ATOM    850  N3    C A  27      -6.792 -21.654  -0.123  1.00  0.00              
ATOM    851  C4    C A  27      -6.295 -22.046  -1.298  1.00  0.00              
ATOM    852  N4    C A  27      -7.005 -21.775  -2.397  1.00  0.00              
ATOM    853  C5    C A  27      -5.052 -22.734  -1.399  1.00  0.00              
ATOM    854  C6    C A  27      -4.388 -22.980  -0.264  1.00  0.00              
ATOM    855 1H5*   C A  27      -1.975 -26.583   1.355  1.00  0.00              
ATOM    856 2H5*   C A  27      -2.729 -25.516   0.162  1.00  0.00              
ATOM    857  H4*   C A  27      -2.104 -24.950   3.047  1.00  0.00              
ATOM    858  H3*   C A  27      -4.730 -25.543   1.678  1.00  0.00              
ATOM    859  H1*   C A  27      -4.126 -21.860   2.723  1.00  0.00              
ATOM    860 1H2*   C A  27      -5.829 -23.894   3.195  1.00  0.00              
ATOM    861 2HO*   C A  27      -3.982 -24.503   4.861  1.00  0.00              
ATOM    862 1H4    C A  27      -6.663 -22.055  -3.295  1.00  0.00              
ATOM    863 2H4    C A  27      -7.876 -21.292  -2.323  1.00  0.00              
ATOM    864  H5    C A  27      -4.656 -23.054  -2.374  1.00  0.00              
ATOM    865  H6    C A  27      -3.424 -23.509  -0.303  1.00  0.00              
ATOM    866  P     G A  28      -4.795 -27.697   2.797  1.00  0.00              
ATOM    867  O1P   G A  28      -4.856 -27.466   1.331  1.00  0.00              
ATOM    868  O2P   G A  28      -3.998 -28.831   3.328  1.00  0.00              
ATOM    869  O5*   G A  28      -6.287 -27.839   3.337  1.00  0.00              
ATOM    870  C5*   G A  28      -6.558 -27.875   4.752  1.00  0.00              
ATOM    871  C4*   G A  28      -8.042 -27.720   4.983  1.00  0.00              
ATOM    872  O4*   G A  28      -8.521 -26.425   4.517  1.00  0.00              
ATOM    873  C3*   G A  28      -8.925 -28.702   4.229  1.00  0.00              
ATOM    874  O3*   G A  28      -8.930 -29.993   4.844  1.00  0.00              
ATOM    875  C1*   G A  28      -9.870 -26.547   4.086  1.00  0.00              
ATOM    876  C2*   G A  28     -10.276 -28.006   4.314  1.00  0.00              
ATOM    877  O2*   G A  28     -10.886 -28.144   5.582  1.00  0.00              
ATOM    878  N1    G A  28     -12.890 -25.391   0.182  1.00  0.00              
ATOM    879  C2    G A  28     -13.214 -25.852   1.436  1.00  0.00              
ATOM    880  N2    G A  28     -14.522 -26.011   1.686  1.00  0.00              
ATOM    881  N3    G A  28     -12.324 -26.132   2.373  1.00  0.00              
ATOM    882  C4    G A  28     -11.060 -25.912   1.951  1.00  0.00              
ATOM    883  C5    G A  28     -10.631 -25.456   0.724  1.00  0.00              
ATOM    884  C6    G A  28     -11.596 -25.161  -0.273  1.00  0.00              
ATOM    885  O6    G A  28     -11.412 -24.745  -1.424  1.00  0.00              
ATOM    886  N7    G A  28      -9.246 -25.367   0.689  1.00  0.00              
ATOM    887  C8    G A  28      -8.867 -25.764   1.874  1.00  0.00              
ATOM    888  N9    G A  28      -9.917 -26.108   2.689  1.00  0.00              
ATOM    889 1H5*   G A  28      -6.010 -27.070   5.262  1.00  0.00              
ATOM    890 2H5*   G A  28      -6.205 -28.825   5.179  1.00  0.00              
ATOM    891  H4*   G A  28      -8.164 -27.882   6.063  1.00  0.00              
ATOM    892  H3*   G A  28      -8.590 -28.899   3.200  1.00  0.00              
ATOM    893  H1*   G A  28     -10.603 -25.925   4.619  1.00  0.00              
ATOM    894 1H2*   G A  28     -11.010 -28.416   3.606  1.00  0.00              
ATOM    895 2HO*   G A  28     -11.881 -28.152   5.475  1.00  0.00              
ATOM    896  H1    G A  28     -13.641 -25.208  -0.451  1.00  0.00              
ATOM    897 1H2    G A  28     -14.822 -26.341   2.581  1.00  0.00              
ATOM    898 2H2    G A  28     -15.196 -25.800   0.979  1.00  0.00              
ATOM    899  H8    G A  28      -7.812 -25.818   2.187  1.00  0.00              
ATOM    900  P     C A  29      -9.100 -31.311   3.938  1.00  0.00              
ATOM    901  O1P   C A  29      -8.249 -31.022   2.756  1.00  0.00              
ATOM    902  O2P   C A  29      -8.807 -32.498   4.781  1.00  0.00              
ATOM    903  O5*   C A  29     -10.613 -31.409   3.445  1.00  0.00              
ATOM    904  C5*   C A  29     -11.681 -31.676   4.374  1.00  0.00              
ATOM    905  C4*   C A  29     -12.976 -31.841   3.615  1.00  0.00              
ATOM    906  O4*   C A  29     -13.303 -30.579   2.986  1.00  0.00              
ATOM    907  C3*   C A  29     -12.931 -32.820   2.452  1.00  0.00              
ATOM    908  O3*   C A  29     -13.155 -34.167   2.882  1.00  0.00              
ATOM    909  C1*   C A  29     -13.909 -30.812   1.727  1.00  0.00              
ATOM    910  C2*   C A  29     -14.049 -32.323   1.552  1.00  0.00              
ATOM    911  O2*   C A  29     -15.329 -32.744   1.982  1.00  0.00              
ATOM    912  N1    C A  29     -13.061 -30.150   0.720  1.00  0.00              
ATOM    913  C2    C A  29     -13.608 -29.818  -0.519  1.00  0.00              
ATOM    914  O2    C A  29     -14.785 -30.126  -0.758  1.00  0.00              
ATOM    915  N3    C A  29     -12.842 -29.171  -1.430  1.00  0.00              
ATOM    916  C4    C A  29     -11.579 -28.857  -1.134  1.00  0.00              
ATOM    917  N4    C A  29     -10.860 -28.220  -2.062  1.00  0.00              
ATOM    918  C5    C A  29     -10.997 -29.185   0.124  1.00  0.00              
ATOM    919  C6    C A  29     -11.765 -29.825   1.013  1.00  0.00              
ATOM    920 1H5*   C A  29     -11.769 -30.852   5.098  1.00  0.00              
ATOM    921 2H5*   C A  29     -11.461 -32.587   4.950  1.00  0.00              
ATOM    922  H4*   C A  29     -13.690 -32.190   4.375  1.00  0.00              
ATOM    923  H3*   C A  29     -11.955 -32.859   1.946  1.00  0.00              
ATOM    924  H1*   C A  29     -14.913 -30.381   1.603  1.00  0.00              
ATOM    925 1H2*   C A  29     -13.964 -32.698   0.523  1.00  0.00              
ATOM    926 2HO*   C A  29     -16.025 -32.389   1.357  1.00  0.00              
ATOM    927 1H4    C A  29      -9.909 -27.971  -1.875  1.00  0.00              
ATOM    928 2H4    C A  29     -11.272 -27.992  -2.944  1.00  0.00              
ATOM    929  H5    C A  29      -9.953 -28.923   0.354  1.00  0.00              
ATOM    930  H6    C A  29     -11.348 -30.093   1.995  1.00  0.00              
ATOM    931  P     A A  30     -12.498 -35.384   2.062  1.00  0.00              
ATOM    932  O1P   A A  30     -11.099 -34.933   1.845  1.00  0.00              
ATOM    933  O2P   A A  30     -12.755 -36.642   2.808  1.00  0.00              
ATOM    934  O5*   A A  30     -13.207 -35.493   0.639  1.00  0.00              
ATOM    935  C5*   A A  30     -14.633 -35.671   0.534  1.00  0.00              
ATOM    936  C4*   A A  30     -15.091 -35.247  -0.841  1.00  0.00              
ATOM    937  O4*   A A  30     -14.458 -33.995  -1.191  1.00  0.00              
ATOM    938  C3*   A A  30     -14.747 -36.208  -1.968  1.00  0.00              
ATOM    939  O3*   A A  30     -15.915 -36.642  -2.672  1.00  0.00              
ATOM    940  C1*   A A  30     -14.295 -33.984  -2.586  1.00  0.00              
ATOM    941  C2*   A A  30     -13.813 -35.397  -2.867  1.00  0.00              
ATOM    942  O2*   A A  30     -13.972 -35.698  -4.239  1.00  0.00              
ATOM    943  N1    A A  30     -13.343 -30.137  -5.849  1.00  0.00              
ATOM    944  C2    A A  30     -14.337 -31.029  -5.772  1.00  0.00              
ATOM    945  N3    A A  30     -14.517 -32.018  -4.900  1.00  0.00              
ATOM    946  C4    A A  30     -13.512 -32.051  -4.009  1.00  0.00              
ATOM    947  C5    A A  30     -12.420 -31.202  -3.959  1.00  0.00              
ATOM    948  C6    A A  30     -12.347 -30.197  -4.938  1.00  0.00              
ATOM    949  N6    A A  30     -11.355 -29.308  -5.015  1.00  0.00              
ATOM    950  N7    A A  30     -11.586 -31.536  -2.900  1.00  0.00              
ATOM    951  C8    A A  30     -12.180 -32.563  -2.343  1.00  0.00              
ATOM    952  N9    A A  30     -13.352 -32.928  -2.962  1.00  0.00              
ATOM    953 1H5*   A A  30     -15.146 -35.076   1.304  1.00  0.00              
ATOM    954 2H5*   A A  30     -14.896 -36.724   0.712  1.00  0.00              
ATOM    955  H4*   A A  30     -16.187 -35.208  -0.759  1.00  0.00              
ATOM    956  H3*   A A  30     -14.288 -37.147  -1.624  1.00  0.00              
ATOM    957  H1*   A A  30     -15.188 -33.822  -3.206  1.00  0.00              
ATOM    958 1H2*   A A  30     -12.751 -35.591  -2.660  1.00  0.00              
ATOM    959 2HO*   A A  30     -13.341 -35.140  -4.778  1.00  0.00              
ATOM    960  H2    A A  30     -15.117 -30.931  -6.540  1.00  0.00              
ATOM    961 1H6    A A  30     -11.358 -28.614  -5.737  1.00  0.00              
ATOM    962 2H6    A A  30     -10.608 -29.334  -4.352  1.00  0.00              
ATOM    963  H8    A A  30     -11.779 -33.084  -1.460  1.00  0.00              
ATOM    964  P     A A  31     -16.218 -38.213  -2.824  1.00  0.00              
ATOM    965  O1P   A A  31     -15.152 -38.677  -3.749  1.00  0.00              
ATOM    966  O2P   A A  31     -16.316 -38.803  -1.465  1.00  0.00              
ATOM    967  O5*   A A  31     -17.621 -38.402  -3.554  1.00  0.00              
ATOM    968  C5*   A A  31     -18.716 -39.067  -2.894  1.00  0.00              
ATOM    969  C4*   A A  31     -20.021 -38.607  -3.501  1.00  0.00              
ATOM    970  O4*   A A  31     -20.119 -37.192  -3.257  1.00  0.00              
ATOM    971  C3*   A A  31     -20.101 -38.694  -5.016  1.00  0.00              
ATOM    972  O3*   A A  31     -20.441 -40.013  -5.456  1.00  0.00              
ATOM    973  C1*   A A  31     -20.794 -36.557  -4.328  1.00  0.00              
ATOM    974  C2*   A A  31     -21.138 -37.627  -5.362  1.00  0.00              
ATOM    975  O2*   A A  31     -22.467 -38.073  -5.181  1.00  0.00              
ATOM    976  N1    A A  31     -20.435 -32.589  -7.565  1.00  0.00              
ATOM    977  C2    A A  31     -21.397 -33.493  -7.350  1.00  0.00              
ATOM    978  N3    A A  31     -21.420 -34.514  -6.496  1.00  0.00              
ATOM    979  C4    A A  31     -20.276 -34.567  -5.793  1.00  0.00              
ATOM    980  C5    A A  31     -19.196 -33.710  -5.901  1.00  0.00              
ATOM    981  C6    A A  31     -19.297 -32.670  -6.842  1.00  0.00              
ATOM    982  N6    A A  31     -18.336 -31.769  -7.056  1.00  0.00              
ATOM    983  N7    A A  31     -18.190 -34.072  -5.015  1.00  0.00              
ATOM    984  C8    A A  31     -18.675 -35.123  -4.401  1.00  0.00              
ATOM    985  N9    A A  31     -19.934 -35.478  -4.822  1.00  0.00              
ATOM    986 1H5*   A A  31     -18.700 -38.844  -1.817  1.00  0.00              
ATOM    987 2H5*   A A  31     -18.614 -40.157  -2.999  1.00  0.00              
ATOM    988  H4*   A A  31     -20.780 -39.237  -3.014  1.00  0.00              
ATOM    989  H3*   A A  31     -19.137 -38.534  -5.520  1.00  0.00              
ATOM    990  H1*   A A  31     -21.739 -36.077  -4.038  1.00  0.00              
ATOM    991 1H2*   A A  31     -21.091 -37.315  -6.415  1.00  0.00              
ATOM    992 2HO*   A A  31     -22.483 -39.073  -5.146  1.00  0.00              
ATOM    993  H2    A A  31     -22.298 -33.377  -7.968  1.00  0.00              
ATOM    994 1H6    A A  31     -18.467 -31.051  -7.741  1.00  0.00              
ATOM    995 2H6    A A  31     -17.486 -31.810  -6.533  1.00  0.00              
ATOM    996  H8    A A  31     -18.126 -35.670  -3.620  1.00  0.00              
ATOM    997  P     G A  32     -19.520 -40.752  -6.547  1.00  0.00              
ATOM    998  O1P   G A  32     -18.140 -40.447  -6.089  1.00  0.00              
ATOM    999  O2P   G A  32     -19.963 -42.166  -6.649  1.00  0.00              
ATOM   1000  O5*   G A  32     -19.736 -40.057  -7.964  1.00  0.00              
ATOM   1001  C5*   G A  32     -20.975 -40.217  -8.681  1.00  0.00              
ATOM   1002  C4*   G A  32     -21.132 -39.087  -9.671  1.00  0.00              
ATOM   1003  O4*   G A  32     -20.815 -37.871  -8.978  1.00  0.00              
ATOM   1004  C3*   G A  32     -20.123 -39.073 -10.808  1.00  0.00              
ATOM   1005  O3*   G A  32     -20.516 -39.938 -11.878  1.00  0.00              
ATOM   1006  C1*   G A  32     -20.203 -36.938  -9.846  1.00  0.00              
ATOM   1007  C2*   G A  32     -20.147 -37.607 -11.216  1.00  0.00              
ATOM   1008  O2*   G A  32     -21.291 -37.267 -11.973  1.00  0.00              
ATOM   1009  N1    G A  32     -16.104 -33.983 -10.243  1.00  0.00              
ATOM   1010  C2    G A  32     -17.210 -34.063 -11.055  1.00  0.00              
ATOM   1011  N2    G A  32     -17.231 -33.231 -12.106  1.00  0.00              
ATOM   1012  N3    G A  32     -18.219 -34.893 -10.850  1.00  0.00              
ATOM   1013  C4    G A  32     -18.033 -35.652  -9.749  1.00  0.00              
ATOM   1014  C5    G A  32     -16.967 -35.652  -8.875  1.00  0.00              
ATOM   1015  C6    G A  32     -15.891 -34.758  -9.108  1.00  0.00              
ATOM   1016  O6    G A  32     -14.856 -34.607  -8.445  1.00  0.00              
ATOM   1017  N7    G A  32     -17.157 -36.587  -7.867  1.00  0.00              
ATOM   1018  C8    G A  32     -18.313 -37.129  -8.142  1.00  0.00              
ATOM   1019  N9    G A  32     -18.898 -36.608  -9.270  1.00  0.00              
ATOM   1020 1H5*   G A  32     -21.820 -40.224  -7.978  1.00  0.00              
ATOM   1021 2H5*   G A  32     -20.985 -41.184  -9.206  1.00  0.00              
ATOM   1022  H4*   G A  32     -22.167 -39.184 -10.028  1.00  0.00              
ATOM   1023  H3*   G A  32     -19.125 -39.435 -10.520  1.00  0.00              
ATOM   1024  H1*   G A  32     -20.722 -35.978  -9.981  1.00  0.00              
ATOM   1025 1H2*   G A  32     -19.297 -37.330 -11.855  1.00  0.00              
ATOM   1026 2HO*   G A  32     -21.731 -38.100 -12.308  1.00  0.00              
ATOM   1027  H1    G A  32     -15.399 -33.319 -10.488  1.00  0.00              
ATOM   1028 1H2    G A  32     -18.010 -33.239 -12.734  1.00  0.00              
ATOM   1029 2H2    G A  32     -16.470 -32.603 -12.263  1.00  0.00              
ATOM   1030  H8    G A  32     -18.771 -37.923  -7.533  1.00  0.00              
ATOM   1031  P     U A  33     -19.448 -40.954 -12.520  1.00  0.00              
ATOM   1032  O1P   U A  33     -18.739 -41.496 -11.332  1.00  0.00              
ATOM   1033  O2P   U A  33     -20.171 -41.880 -13.428  1.00  0.00              
ATOM   1034  O5*   U A  33     -18.398 -40.124 -13.385  1.00  0.00              
ATOM   1035  C5*   U A  33     -18.825 -39.368 -14.533  1.00  0.00              
ATOM   1036  C4*   U A  33     -17.672 -38.534 -15.041  1.00  0.00              
ATOM   1037  O4*   U A  33     -17.237 -37.632 -13.995  1.00  0.00              
ATOM   1038  C3*   U A  33     -16.423 -39.312 -15.424  1.00  0.00              
ATOM   1039  O3*   U A  33     -16.477 -39.773 -16.776  1.00  0.00              
ATOM   1040  C1*   U A  33     -15.835 -37.463 -14.066  1.00  0.00              
ATOM   1041  C2*   U A  33     -15.320 -38.274 -15.258  1.00  0.00              
ATOM   1042  O2*   U A  33     -15.186 -37.431 -16.385  1.00  0.00              
ATOM   1043  N1    U A  33     -15.252 -37.838 -12.766  1.00  0.00              
ATOM   1044  C2    U A  33     -14.087 -37.202 -12.333  1.00  0.00              
ATOM   1045  O2    U A  33     -13.505 -36.365 -13.000  1.00  0.00              
ATOM   1046  N3    U A  33     -13.643 -37.592 -11.094  1.00  0.00              
ATOM   1047  C4    U A  33     -14.221 -38.527 -10.259  1.00  0.00              
ATOM   1048  O4    U A  33     -13.701 -38.769  -9.169  1.00  0.00              
ATOM   1049  C5    U A  33     -15.410 -39.132 -10.775  1.00  0.00              
ATOM   1050  C6    U A  33     -15.868 -38.773 -11.978  1.00  0.00              
ATOM   1051 1H5*   U A  33     -19.671 -38.719 -14.266  1.00  0.00              
ATOM   1052 2H5*   U A  33     -19.177 -40.047 -15.324  1.00  0.00              
ATOM   1053  H4*   U A  33     -18.071 -38.044 -15.942  1.00  0.00              
ATOM   1054  H3*   U A  33     -16.261 -40.213 -14.814  1.00  0.00              
ATOM   1055  H1*   U A  33     -15.538 -36.419 -14.238  1.00  0.00              
ATOM   1056 1H2*   U A  33     -14.327 -38.727 -15.130  1.00  0.00              
ATOM   1057 2HO*   U A  33     -15.647 -37.846 -17.170  1.00  0.00              
ATOM   1058  H3    U A  33     -12.808 -37.152 -10.760  1.00  0.00              
ATOM   1059  H5    U A  33     -15.945 -39.891 -10.183  1.00  0.00              
ATOM   1060  H6    U A  33     -16.784 -39.248 -12.358  1.00  0.00              
ATOM   1061  P     U A  34     -16.180 -41.318 -17.106  1.00  0.00              
ATOM   1062  O1P   U A  34     -16.361 -41.987 -15.792  1.00  0.00              
ATOM   1063  O2P   U A  34     -17.028 -41.721 -18.256  1.00  0.00              
ATOM   1064  O5*   U A  34     -14.653 -41.473 -17.533  1.00  0.00              
ATOM   1065  C5*   U A  34     -14.204 -41.041 -18.831  1.00  0.00              
ATOM   1066  C4*   U A  34     -12.701 -41.170 -18.910  1.00  0.00              
ATOM   1067  O4*   U A  34     -12.049 -40.235 -18.013  1.00  0.00              
ATOM   1068  C3*   U A  34     -12.139 -42.523 -18.504  1.00  0.00              
ATOM   1069  O3*   U A  34     -12.214 -43.472 -19.571  1.00  0.00              
ATOM   1070  C1*   U A  34     -10.856 -40.817 -17.508  1.00  0.00              
ATOM   1071  C2*   U A  34     -10.697 -42.183 -18.170  1.00  0.00              
ATOM   1072  O2*   U A  34      -9.880 -42.068 -19.318  1.00  0.00              
ATOM   1073  N1    U A  34     -10.990 -40.853 -16.042  1.00  0.00              
ATOM   1074  C2    U A  34      -9.861 -40.647 -15.249  1.00  0.00              
ATOM   1075  O2    U A  34      -8.750 -40.468 -15.716  1.00  0.00              
ATOM   1076  N3    U A  34     -10.094 -40.661 -13.896  1.00  0.00              
ATOM   1077  C4    U A  34     -11.305 -40.856 -13.263  1.00  0.00              
ATOM   1078  O4    U A  34     -11.355 -40.839 -12.032  1.00  0.00              
ATOM   1079  C5    U A  34     -12.413 -41.059 -14.145  1.00  0.00              
ATOM   1080  C6    U A  34     -12.217 -41.050 -15.467  1.00  0.00              
ATOM   1081 1H5*   U A  34     -14.504 -39.999 -19.007  1.00  0.00              
ATOM   1082 2H5*   U A  34     -14.677 -41.650 -19.616  1.00  0.00              
ATOM   1083  H4*   U A  34     -12.472 -41.008 -19.974  1.00  0.00              
ATOM   1084  H3*   U A  34     -12.680 -42.992 -17.669  1.00  0.00              
ATOM   1085  H1*   U A  34      -9.933 -40.255 -17.711  1.00  0.00              
ATOM   1086 1H2*   U A  34     -10.210 -42.955 -17.558  1.00  0.00              
ATOM   1087 2HO*   U A  34     -10.347 -42.477 -20.103  1.00  0.00              
ATOM   1088  H3    U A  34      -9.300 -40.517 -13.304  1.00  0.00              
ATOM   1089  H5    U A  34     -13.422 -41.223 -13.736  1.00  0.00              
ATOM   1090  H6    U A  34     -13.081 -41.207 -16.130  1.00  0.00              
ATOM   1091  P     U A  35     -12.282 -45.044 -19.239  1.00  0.00              
ATOM   1092  O1P   U A  35     -13.499 -45.161 -18.396  1.00  0.00              
ATOM   1093  O2P   U A  35     -12.201 -45.794 -20.518  1.00  0.00              
ATOM   1094  O5*   U A  35     -11.023 -45.440 -18.347  1.00  0.00              
ATOM   1095  C5*   U A  35      -9.693 -45.419 -18.899  1.00  0.00              
ATOM   1096  C4*   U A  35      -8.695 -45.759 -17.817  1.00  0.00              
ATOM   1097  O4*   U A  35      -8.600 -44.719 -16.785  1.00  0.00              
ATOM   1098  C3*   U A  35      -9.049 -46.963 -16.959  1.00  0.00              
ATOM   1099  O3*   U A  35      -8.894 -48.191 -17.675  1.00  0.00              
ATOM   1100  C1*   U A  35      -8.251 -45.308 -15.516  1.00  0.00              
ATOM   1101  C2*   U A  35      -8.097 -46.805 -15.772  1.00  0.00              
ATOM   1102  O2*   U A  35      -6.757 -47.119 -16.097  1.00  0.00              
ATOM   1103  N1    U A  35      -9.338 -44.948 -14.590  1.00  0.00              
ATOM   1104  C2    U A  35      -9.085 -44.925 -13.217  1.00  0.00              
ATOM   1105  O2    U A  35      -8.005 -45.222 -12.740  1.00  0.00              
ATOM   1106  N3    U A  35     -10.150 -44.542 -12.440  1.00  0.00              
ATOM   1107  C4    U A  35     -11.412 -44.188 -12.874  1.00  0.00              
ATOM   1108  O4    U A  35     -12.267 -43.863 -12.049  1.00  0.00              
ATOM   1109  C5    U A  35     -11.590 -44.236 -14.292  1.00  0.00              
ATOM   1110  C6    U A  35     -10.571 -44.605 -15.075  1.00  0.00              
ATOM   1111 1H5*   U A  35      -9.473 -44.426 -19.317  1.00  0.00              
ATOM   1112 2H5*   U A  35      -9.615 -46.141 -19.725  1.00  0.00              
ATOM   1113  H4*   U A  35      -7.753 -45.922 -18.361  1.00  0.00              
ATOM   1114  H3*   U A  35     -10.108 -46.999 -16.664  1.00  0.00              
ATOM   1115  H1*   U A  35      -7.323 -44.969 -15.033  1.00  0.00              
ATOM   1116 1H2*   U A  35      -8.345 -47.474 -14.937  1.00  0.00              
ATOM   1117 2HO*   U A  35      -6.246 -46.275 -16.259  1.00  0.00              
ATOM   1118  H3    U A  35      -9.996 -44.519 -11.451  1.00  0.00              
ATOM   1119  H5    U A  35     -12.562 -43.971 -14.736  1.00  0.00              
ATOM   1120  H6    U A  35     -10.727 -44.635 -16.164  1.00  0.00              
ATOM   1121  P     C A  36      -9.770 -49.474 -17.260  1.00  0.00              
ATOM   1122  O1P   C A  36     -11.147 -48.927 -17.160  1.00  0.00              
ATOM   1123  O2P   C A  36      -9.483 -50.566 -18.224  1.00  0.00              
ATOM   1124  O5*   C A  36      -9.324 -49.958 -15.808  1.00  0.00              
ATOM   1125  C5*   C A  36      -8.133 -50.747 -15.621  1.00  0.00              
ATOM   1126  C4*   C A  36      -7.984 -51.088 -14.158  1.00  0.00              
ATOM   1127  O4*   C A  36      -7.818 -49.876 -13.375  1.00  0.00              
ATOM   1128  C3*   C A  36      -9.186 -51.764 -13.518  1.00  0.00              
ATOM   1129  O3*   C A  36      -9.199 -53.174 -13.765  1.00  0.00              
ATOM   1130  C1*   C A  36      -8.473 -50.005 -12.125  1.00  0.00              
ATOM   1131  C2*   C A  36      -8.992 -51.435 -12.048  1.00  0.00              
ATOM   1132  O2*   C A  36      -8.030 -52.261 -11.423  1.00  0.00              
ATOM   1133  N1    C A  36      -9.518 -48.966 -12.105  1.00  0.00              
ATOM   1134  C2    C A  36      -9.994 -48.502 -10.878  1.00  0.00              
ATOM   1135  O2    C A  36      -9.554 -49.006  -9.834  1.00  0.00              
ATOM   1136  N3    C A  36     -10.924 -47.517 -10.858  1.00  0.00              
ATOM   1137  C4    C A  36     -11.371 -47.002 -12.004  1.00  0.00              
ATOM   1138  N4    C A  36     -12.289 -46.033 -11.937  1.00  0.00              
ATOM   1139  C5    C A  36     -10.902 -47.457 -13.269  1.00  0.00              
ATOM   1140  C6    C A  36      -9.985 -48.431 -13.274  1.00  0.00              
ATOM   1141 1H5*   C A  36      -7.252 -50.192 -15.973  1.00  0.00              
ATOM   1142 2H5*   C A  36      -8.193 -51.668 -16.220  1.00  0.00              
ATOM   1143  H4*   C A  36      -7.124 -51.775 -14.129  1.00  0.00              
ATOM   1144  H3*   C A  36     -10.152 -51.419 -13.920  1.00  0.00              
ATOM   1145  H1*   C A  36      -7.867 -49.836 -11.223  1.00  0.00              
ATOM   1146 1H2*   C A  36      -9.908 -51.578 -11.457  1.00  0.00              
ATOM   1147 2HO*   C A  36      -7.649 -51.787 -10.629  1.00  0.00              
ATOM   1148 1H4    C A  36     -12.648 -45.624 -12.777  1.00  0.00              
ATOM   1149 2H4    C A  36     -12.616 -45.716 -11.048  1.00  0.00              
ATOM   1150  H5    C A  36     -11.282 -47.025 -14.207  1.00  0.00              
ATOM   1151  H6    C A  36      -9.598 -48.808 -14.233  1.00  0.00              
ATOM   1152  P     U A  37     -10.594 -53.974 -13.747  1.00  0.00              
ATOM   1153  O1P   U A  37     -11.477 -53.136 -14.597  1.00  0.00              
ATOM   1154  O2P   U A  37     -10.327 -55.383 -14.133  1.00  0.00              
ATOM   1155  O5*   U A  37     -11.178 -53.963 -12.265  1.00  0.00              
ATOM   1156  C5*   U A  37     -10.516 -54.680 -11.207  1.00  0.00              
ATOM   1157  C4*   U A  37     -11.188 -54.367  -9.891  1.00  0.00              
ATOM   1158  O4*   U A  37     -11.283 -52.934  -9.789  1.00  0.00              
ATOM   1159  C3*   U A  37     -12.629 -54.836  -9.766  1.00  0.00              
ATOM   1160  O3*   U A  37     -12.711 -56.235  -9.486  1.00  0.00              
ATOM   1161  C1*   U A  37     -12.480 -52.577  -9.107  1.00  0.00              
ATOM   1162  C2*   U A  37     -13.190 -53.879  -8.749  1.00  0.00              
ATOM   1163  O2*   U A  37     -12.869 -54.240  -7.420  1.00  0.00              
ATOM   1164  N1    U A  37     -13.248 -51.674  -9.981  1.00  0.00              
ATOM   1165  C2    U A  37     -14.181 -50.806  -9.413  1.00  0.00              
ATOM   1166  O2    U A  37     -14.416 -50.780  -8.218  1.00  0.00              
ATOM   1167  N3    U A  37     -14.819 -49.979 -10.305  1.00  0.00              
ATOM   1168  C4    U A  37     -14.631 -49.927 -11.671  1.00  0.00              
ATOM   1169  O4    U A  37     -15.282 -49.124 -12.342  1.00  0.00              
ATOM   1170  C5    U A  37     -13.659 -50.847 -12.175  1.00  0.00              
ATOM   1171  C6    U A  37     -13.021 -51.665 -11.331  1.00  0.00              
ATOM   1172 1H5*   U A  37      -9.454 -54.398 -11.166  1.00  0.00              
ATOM   1173 2H5*   U A  37     -10.554 -55.763 -11.402  1.00  0.00              
ATOM   1174  H4*   U A  37     -10.554 -54.861  -9.140  1.00  0.00              
ATOM   1175  H3*   U A  37     -13.179 -54.828 -10.718  1.00  0.00              
ATOM   1176  H1*   U A  37     -12.328 -52.027  -8.167  1.00  0.00              
ATOM   1177 1H2*   U A  37     -14.288 -53.836  -8.768  1.00  0.00              
ATOM   1178 2HO*   U A  37     -13.651 -54.702  -7.001  1.00  0.00              
ATOM   1179  H3    U A  37     -15.495 -49.347  -9.923  1.00  0.00              
ATOM   1180  H5    U A  37     -13.438 -50.882 -13.253  1.00  0.00              
ATOM   1181  H6    U A  37     -12.276 -52.365 -11.737  1.00  0.00              
ATOM   1182  P     A A  38     -13.813 -57.137 -10.231  1.00  0.00              
ATOM   1183  O1P   A A  38     -14.180 -56.317 -11.414  1.00  0.00              
ATOM   1184  O2P   A A  38     -13.248 -58.496 -10.428  1.00  0.00              
ATOM   1185  O5*   A A  38     -15.098 -57.261  -9.298  1.00  0.00              
ATOM   1186  C5*   A A  38     -15.044 -57.986  -8.054  1.00  0.00              
ATOM   1187  C4*   A A  38     -16.395 -57.932  -7.382  1.00  0.00              
ATOM   1188  O4*   A A  38     -16.687 -56.554  -7.058  1.00  0.00              
ATOM   1189  C3*   A A  38     -17.568 -58.382  -8.240  1.00  0.00              
ATOM   1190  O3*   A A  38     -17.765 -59.797  -8.171  1.00  0.00              
ATOM   1191  C1*   A A  38     -18.061 -56.291  -7.219  1.00  0.00              
ATOM   1192  C2*   A A  38     -18.731 -57.591  -7.658  1.00  0.00              
ATOM   1193  O2*   A A  38     -19.314 -58.217  -6.533  1.00  0.00              
ATOM   1194  N1    A A  38     -21.218 -52.734  -9.153  1.00  0.00              
ATOM   1195  C2    A A  38     -21.403 -53.719  -8.266  1.00  0.00              
ATOM   1196  N3    A A  38     -20.536 -54.623  -7.815  1.00  0.00              
ATOM   1197  C4    A A  38     -19.332 -54.446  -8.384  1.00  0.00              
ATOM   1198  C5    A A  38     -18.986 -53.480  -9.311  1.00  0.00              
ATOM   1199  C6    A A  38     -19.994 -52.584  -9.706  1.00  0.00              
ATOM   1200  N6    A A  38     -19.808 -51.602 -10.591  1.00  0.00              
ATOM   1201  N7    A A  38     -17.652 -53.603  -9.675  1.00  0.00              
ATOM   1202  C8    A A  38     -17.227 -54.623  -8.972  1.00  0.00              
ATOM   1203  N9    A A  38     -18.191 -55.182  -8.168  1.00  0.00              
ATOM   1204 1H5*   A A  38     -14.277 -57.552  -7.396  1.00  0.00              
ATOM   1205 2H5*   A A  38     -14.754 -59.031  -8.239  1.00  0.00              
ATOM   1206  H4*   A A  38     -16.295 -58.611  -6.522  1.00  0.00              
ATOM   1207  H3*   A A  38     -17.422 -58.204  -9.316  1.00  0.00              
ATOM   1208  H1*   A A  38     -18.572 -55.962  -6.303  1.00  0.00              
ATOM   1209 1H2*   A A  38     -19.559 -57.470  -8.370  1.00  0.00              
ATOM   1210 2HO*   A A  38     -19.184 -59.207  -6.597  1.00  0.00              
ATOM   1211  H2    A A  38     -22.418 -53.792  -7.852  1.00  0.00              
ATOM   1212 1H6    A A  38     -20.567 -50.995 -10.833  1.00  0.00              
ATOM   1213 2H6    A A  38     -18.912 -51.472 -11.013  1.00  0.00              
ATOM   1214  H8    A A  38     -16.193 -54.998  -9.020  1.00  0.00              
ATOM   1215  P     C A  39     -18.050 -60.631  -9.515  1.00  0.00              
ATOM   1216  O1P   C A  39     -17.200 -59.949 -10.524  1.00  0.00              
ATOM   1217  O2P   C A  39     -17.834 -62.071  -9.226  1.00  0.00              
ATOM   1218  O5*   C A  39     -19.574 -60.429  -9.936  1.00  0.00              
ATOM   1219  C5*   C A  39     -20.646 -60.924  -9.110  1.00  0.00              
ATOM   1220  C4*   C A  39     -21.912 -60.162  -9.422  1.00  0.00              
ATOM   1221  O4*   C A  39     -21.667 -58.762  -9.159  1.00  0.00              
ATOM   1222  C3*   C A  39     -22.340 -60.178 -10.880  1.00  0.00              
ATOM   1223  O3*   C A  39     -23.034 -61.383 -11.219  1.00  0.00              
ATOM   1224  C1*   C A  39     -22.386 -57.976 -10.086  1.00  0.00              
ATOM   1225  C2*   C A  39     -23.174 -58.911 -10.996  1.00  0.00              
ATOM   1226  O2*   C A  39     -24.491 -59.073 -10.508  1.00  0.00              
ATOM   1227  N1    C A  39     -21.465 -57.063 -10.785  1.00  0.00              
ATOM   1228  C2    C A  39     -21.972 -55.903 -11.374  1.00  0.00              
ATOM   1229  O2    C A  39     -23.193 -55.691 -11.329  1.00  0.00              
ATOM   1230  N3    C A  39     -21.120 -55.042 -11.980  1.00  0.00              
ATOM   1231  C4    C A  39     -19.813 -55.308 -12.007  1.00  0.00              
ATOM   1232  N4    C A  39     -19.010 -54.431 -12.617  1.00  0.00              
ATOM   1233  C5    C A  39     -19.271 -56.483 -11.414  1.00  0.00              
ATOM   1234  C6    C A  39     -20.123 -57.326 -10.820  1.00  0.00              
ATOM   1235 1H5*   C A  39     -20.387 -60.810  -8.047  1.00  0.00              
ATOM   1236 2H5*   C A  39     -20.796 -61.999  -9.291  1.00  0.00              
ATOM   1237  H4*   C A  39     -22.675 -60.640  -8.789  1.00  0.00              
ATOM   1238  H3*   C A  39     -21.498 -60.207 -11.588  1.00  0.00              
ATOM   1239  H1*   C A  39     -23.118 -57.331  -9.579  1.00  0.00              
ATOM   1240 1H2*   C A  39     -23.301 -58.580 -12.036  1.00  0.00              
ATOM   1241 2HO*   C A  39     -24.784 -60.019 -10.647  1.00  0.00              
ATOM   1242 1H4    C A  39     -18.024 -54.599 -12.657  1.00  0.00              
ATOM   1243 2H4    C A  39     -19.394 -53.607 -13.032  1.00  0.00              
ATOM   1244  H5    C A  39     -18.191 -56.691 -11.446  1.00  0.00              
ATOM   1245  H6    C A  39     -19.740 -58.244 -10.350  1.00  0.00              
ATOM   1246  P     C A  40     -22.662 -62.164 -12.575  1.00  0.00              
ATOM   1247  O1P   C A  40     -21.220 -61.856 -12.759  1.00  0.00              
ATOM   1248  O2P   C A  40     -23.098 -63.576 -12.434  1.00  0.00              
ATOM   1249  O5*   C A  40     -23.465 -61.510 -13.786  1.00  0.00              
ATOM   1250  C5*   C A  40     -24.863 -61.792 -13.989  1.00  0.00              
ATOM   1251  C4*   C A  40     -25.484 -60.684 -14.805  1.00  0.00              
ATOM   1252  O4*   C A  40     -25.052 -59.390 -14.326  1.00  0.00              
ATOM   1253  C3*   C A  40     -25.084 -60.650 -16.272  1.00  0.00              
ATOM   1254  O3*   C A  40     -25.835 -61.588 -17.050  1.00  0.00              
ATOM   1255  C1*   C A  40     -24.924 -58.492 -15.404  1.00  0.00              
ATOM   1256  C2*   C A  40     -25.386 -59.216 -16.661  1.00  0.00              
ATOM   1257  O2*   C A  40     -26.762 -58.985 -16.885  1.00  0.00              
ATOM   1258  N1    C A  40     -23.507 -58.089 -15.407  1.00  0.00              
ATOM   1259  C2    C A  40     -23.089 -57.077 -16.271  1.00  0.00              
ATOM   1260  O2    C A  40     -23.913 -56.569 -17.045  1.00  0.00              
ATOM   1261  N3    C A  40     -21.795 -56.676 -16.245  1.00  0.00              
ATOM   1262  C4    C A  40     -20.939 -57.249 -15.397  1.00  0.00              
ATOM   1263  N4    C A  40     -19.672 -56.824 -15.405  1.00  0.00              
ATOM   1264  C5    C A  40     -21.340 -58.284 -14.504  1.00  0.00              
ATOM   1265  C6    C A  40     -22.621 -58.670 -14.542  1.00  0.00              
ATOM   1266 1H5*   C A  40     -25.375 -61.882 -13.020  1.00  0.00              
ATOM   1267 2H5*   C A  40     -24.982 -62.756 -14.507  1.00  0.00              
ATOM   1268  H4*   C A  40     -26.567 -60.863 -14.721  1.00  0.00              
ATOM   1269  H3*   C A  40     -24.037 -60.937 -16.451  1.00  0.00              
ATOM   1270  H1*   C A  40     -25.501 -57.557 -15.344  1.00  0.00              
ATOM   1271 1H2*   C A  40     -24.897 -58.920 -17.600  1.00  0.00              
ATOM   1272 2HO*   C A  40     -26.977 -58.028 -16.688  1.00  0.00              
ATOM   1273 1H4    C A  40     -19.003 -57.232 -14.784  1.00  0.00              
ATOM   1274 2H4    C A  40     -19.394 -56.097 -16.033  1.00  0.00              
ATOM   1275  H5    C A  40     -20.623 -58.749 -13.812  1.00  0.00              
ATOM   1276  H6    C A  40     -22.967 -59.467 -13.867  1.00  0.00              
ATOM   1277  P     G A  41     -25.063 -62.670 -17.956  1.00  0.00              
ATOM   1278  O1P   G A  41     -23.836 -62.958 -17.170  1.00  0.00              
ATOM   1279  O2P   G A  41     -26.008 -63.772 -18.271  1.00  0.00              
ATOM   1280  O5*   G A  41     -24.624 -61.982 -19.324  1.00  0.00              
ATOM   1281  C5*   G A  41     -25.612 -61.514 -20.263  1.00  0.00              
ATOM   1282  C4*   G A  41     -24.920 -60.861 -21.436  1.00  0.00              
ATOM   1283  O4*   G A  41     -24.177 -59.693 -21.006  1.00  0.00              
ATOM   1284  C3*   G A  41     -23.878 -61.718 -22.137  1.00  0.00              
ATOM   1285  O3*   G A  41     -24.478 -62.643 -23.050  1.00  0.00              
ATOM   1286  C1*   G A  41     -23.049 -59.518 -21.842  1.00  0.00              
ATOM   1287  C2*   G A  41     -23.030 -60.670 -22.847  1.00  0.00              
ATOM   1288  O2*   G A  41     -23.595 -60.242 -24.070  1.00  0.00              
ATOM   1289  N1    G A  41     -18.256 -57.887 -21.598  1.00  0.00              
ATOM   1290  C2    G A  41     -19.141 -57.857 -22.649  1.00  0.00              
ATOM   1291  N2    G A  41     -18.689 -57.303 -23.783  1.00  0.00              
ATOM   1292  N3    G A  41     -20.374 -58.331 -22.590  1.00  0.00              
ATOM   1293  C4    G A  41     -20.660 -58.848 -21.376  1.00  0.00              
ATOM   1294  C5    G A  41     -19.850 -58.928 -20.264  1.00  0.00              
ATOM   1295  C6    G A  41     -18.529 -58.417 -20.341  1.00  0.00              
ATOM   1296  O6    G A  41     -17.659 -58.396 -19.461  1.00  0.00              
ATOM   1297  N7    G A  41     -20.520 -59.534 -19.210  1.00  0.00              
ATOM   1298  C8    G A  41     -21.703 -59.806 -19.693  1.00  0.00              
ATOM   1299  N9    G A  41     -21.854 -59.416 -21.001  1.00  0.00              
ATOM   1300 1H5*   G A  41     -26.287 -60.797 -19.775  1.00  0.00              
ATOM   1301 2H5*   G A  41     -26.232 -62.355 -20.609  1.00  0.00              
ATOM   1302  H4*   G A  41     -25.734 -60.648 -22.143  1.00  0.00              
ATOM   1303  H3*   G A  41     -23.300 -62.359 -21.455  1.00  0.00              
ATOM   1304  H1*   G A  41     -23.085 -58.586 -22.424  1.00  0.00              
ATOM   1305 1H2*   G A  41     -22.032 -61.044 -23.118  1.00  0.00              
ATOM   1306 2HO*   G A  41     -23.001 -59.556 -24.491  1.00  0.00              
ATOM   1307  H1    G A  41     -17.348 -57.499 -21.747  1.00  0.00              
ATOM   1308 1H2    G A  41     -19.286 -57.249 -24.584  1.00  0.00              
ATOM   1309 2H2    G A  41     -17.758 -56.944 -23.829  1.00  0.00              
ATOM   1310  H8    G A  41     -22.497 -60.299 -19.111  1.00  0.00              
ATOM   1311  P     G A  42     -23.708 -64.002 -23.432  1.00  0.00              
ATOM   1312  O1P   G A  42     -23.253 -64.517 -22.116  1.00  0.00              
ATOM   1313  O2P   G A  42     -24.612 -64.829 -24.271  1.00  0.00              
ATOM   1314  O5*   G A  42     -22.418 -63.641 -24.294  1.00  0.00              
ATOM   1315  C5*   G A  42     -21.568 -64.681 -24.818  1.00  0.00              
ATOM   1316  C4*   G A  42     -20.247 -64.083 -25.242  1.00  0.00              
ATOM   1317  O4*   G A  42     -19.528 -63.548 -24.101  1.00  0.00              
ATOM   1318  C3*   G A  42     -19.282 -65.046 -25.915  1.00  0.00              
ATOM   1319  O3*   G A  42     -19.377 -64.982 -27.342  1.00  0.00              
ATOM   1320  C1*   G A  42     -18.149 -63.584 -24.383  1.00  0.00              
ATOM   1321  C2*   G A  42     -17.894 -64.558 -25.527  1.00  0.00              
ATOM   1322  O2*   G A  42     -17.245 -63.861 -26.571  1.00  0.00              
ATOM   1323  N1    G A  42     -13.753 -62.738 -22.007  1.00  0.00              
ATOM   1324  C2    G A  42     -14.162 -62.351 -23.260  1.00  0.00              
ATOM   1325  N2    G A  42     -13.283 -61.627 -23.969  1.00  0.00              
ATOM   1326  N3    G A  42     -15.342 -62.648 -23.778  1.00  0.00              
ATOM   1327  C4    G A  42     -16.097 -63.377 -22.928  1.00  0.00              
ATOM   1328  C5    G A  42     -15.783 -63.816 -21.660  1.00  0.00              
ATOM   1329  C6    G A  42     -14.513 -63.492 -21.118  1.00  0.00              
ATOM   1330  O6    G A  42     -14.049 -63.789 -20.009  1.00  0.00              
ATOM   1331  N7    G A  42     -16.834 -64.541 -21.116  1.00  0.00              
ATOM   1332  C8    G A  42     -17.750 -64.530 -22.047  1.00  0.00              
ATOM   1333  N9    G A  42     -17.368 -63.842 -23.171  1.00  0.00              
ATOM   1334 1H5*   G A  42     -22.053 -65.171 -25.673  1.00  0.00              
ATOM   1335 2H5*   G A  42     -21.405 -65.455 -24.053  1.00  0.00              
ATOM   1336  H4*   G A  42     -20.522 -63.333 -25.996  1.00  0.00              
ATOM   1337  H3*   G A  42     -19.437 -66.098 -25.632  1.00  0.00              
ATOM   1338  H1*   G A  42     -17.838 -62.590 -24.735  1.00  0.00              
ATOM   1339 1H2*   G A  42     -17.210 -65.380 -25.274  1.00  0.00              
ATOM   1340 2HO*   G A  42     -16.341 -63.563 -26.263  1.00  0.00              
ATOM   1341  H1    G A  42     -12.840 -62.458 -21.712  1.00  0.00              
ATOM   1342 1H2    G A  42     -13.522 -61.312 -24.889  1.00  0.00              
ATOM   1343 2H2    G A  42     -12.391 -61.401 -23.580  1.00  0.00              
ATOM   1344  H8    G A  42     -18.728 -65.024 -21.941  1.00  0.00              
ATOM   1345  P     G A  43     -20.626 -65.663 -28.092  1.00  0.00              
ATOM   1346  O1P   G A  43     -20.867 -66.896 -27.300  1.00  0.00              
ATOM   1347  O2P   G A  43     -21.704 -64.650 -28.217  1.00  0.00              
ATOM   1348  O5*   G A  43     -20.175 -66.097 -29.557  1.00  0.00              
ATOM   1349  C5*   G A  43     -18.779 -66.177 -29.905  1.00  0.00              
ATOM   1350  C4*   G A  43     -18.634 -66.856 -31.246  1.00  0.00              
ATOM   1351  O4*   G A  43     -19.432 -68.074 -31.226  1.00  0.00              
ATOM   1352  C3*   G A  43     -19.103 -66.042 -32.442  1.00  0.00              
ATOM   1353  O3*   G A  43     -18.004 -65.523 -33.196  1.00  0.00              
ATOM   1354  C1*   G A  43     -20.222 -68.201 -32.394  1.00  0.00              
ATOM   1355  C2*   G A  43     -19.931 -67.003 -33.288  1.00  0.00              
ATOM   1356  O2*   G A  43     -19.233 -67.477 -34.422  1.00  0.00              
ATOM   1357  N1    G A  43     -25.091 -68.617 -33.736  1.00  0.00              
ATOM   1358  C2    G A  43     -23.970 -68.510 -34.523  1.00  0.00              
ATOM   1359  N2    G A  43     -24.176 -68.531 -35.848  1.00  0.00              
ATOM   1360  N3    G A  43     -22.742 -68.393 -34.048  1.00  0.00              
ATOM   1361  C4    G A  43     -22.720 -68.392 -32.698  1.00  0.00              
ATOM   1362  C5    G A  43     -23.780 -68.492 -31.821  1.00  0.00              
ATOM   1363  C6    G A  43     -25.092 -68.615 -32.345  1.00  0.00              
ATOM   1364  O6    G A  43     -26.161 -68.716 -31.729  1.00  0.00              
ATOM   1365  N7    G A  43     -23.336 -68.449 -30.507  1.00  0.00              
ATOM   1366  C8    G A  43     -22.040 -68.325 -30.607  1.00  0.00              
ATOM   1367  N9    G A  43     -21.601 -68.285 -31.907  1.00  0.00              
ATOM   1368 1H5*   G A  43     -18.230 -66.738 -29.136  1.00  0.00              
ATOM   1369 2H5*   G A  43     -18.341 -65.169 -29.941  1.00  0.00              
ATOM   1370  H4*   G A  43     -17.550 -66.999 -31.359  1.00  0.00              
ATOM   1371  H3*   G A  43     -19.680 -65.146 -32.169  1.00  0.00              
ATOM   1372  H1*   G A  43     -20.065 -69.102 -33.005  1.00  0.00              
ATOM   1373 1H2*   G A  43     -20.839 -66.535 -33.695  1.00  0.00              
ATOM   1374 2HO*   G A  43     -19.774 -68.187 -34.875  1.00  0.00              
ATOM   1375  H1    G A  43     -25.973 -68.703 -34.198  1.00  0.00              
ATOM   1376 1H2    G A  43     -23.400 -68.459 -36.475  1.00  0.00              
ATOM   1377 2H2    G A  43     -25.104 -68.619 -36.209  1.00  0.00              
ATOM   1378  H8    G A  43     -21.368 -68.259 -29.738  1.00  0.00              
ATOM   1379  P     C A  44     -18.018 -63.989 -33.678  1.00  0.00              
ATOM   1380  O1P   C A  44     -18.721 -63.292 -32.571  1.00  0.00              
ATOM   1381  O2P   C A  44     -16.628 -63.597 -34.026  1.00  0.00              
ATOM   1382  O5*   C A  44     -18.915 -63.865 -34.989  1.00  0.00              
ATOM   1383  C5*   C A  44     -18.509 -64.478 -36.228  1.00  0.00              
ATOM   1384  C4*   C A  44     -19.683 -64.512 -37.178  1.00  0.00              
ATOM   1385  O4*   C A  44     -20.731 -65.323 -36.607  1.00  0.00              
ATOM   1386  C3*   C A  44     -20.353 -63.172 -37.437  1.00  0.00              
ATOM   1387  O3*   C A  44     -19.663 -62.416 -38.437  1.00  0.00              
ATOM   1388  C1*   C A  44     -21.988 -64.760 -36.909  1.00  0.00              
ATOM   1389  C2*   C A  44     -21.762 -63.572 -37.839  1.00  0.00              
ATOM   1390  O2*   C A  44     -21.853 -63.982 -39.189  1.00  0.00              
ATOM   1391  N1    C A  44     -22.634 -64.428 -35.627  1.00  0.00              
ATOM   1392  C2    C A  44     -23.973 -64.035 -35.620  1.00  0.00              
ATOM   1393  O2    C A  44     -24.575 -63.936 -36.700  1.00  0.00              
ATOM   1394  N3    C A  44     -24.580 -63.770 -34.438  1.00  0.00              
ATOM   1395  C4    C A  44     -23.896 -63.889 -33.299  1.00  0.00              
ATOM   1396  N4    C A  44     -24.534 -63.617 -32.157  1.00  0.00              
ATOM   1397  C5    C A  44     -22.529 -64.288 -33.278  1.00  0.00              
ATOM   1398  C6    C A  44     -21.942 -64.545 -34.452  1.00  0.00              
ATOM   1399 1H5*   C A  44     -18.141 -65.497 -36.043  1.00  0.00              
ATOM   1400 2H5*   C A  44     -17.678 -63.912 -36.674  1.00  0.00              
ATOM   1401  H4*   C A  44     -19.256 -64.893 -38.118  1.00  0.00              
ATOM   1402  H3*   C A  44     -20.329 -62.492 -36.572  1.00  0.00              
ATOM   1403  H1*   C A  44     -22.679 -65.443 -37.424  1.00  0.00              
ATOM   1404 1H2*   C A  44     -22.480 -62.744 -37.751  1.00  0.00              
ATOM   1405 2HO*   C A  44     -21.040 -63.678 -39.686  1.00  0.00              
ATOM   1406 1H4    C A  44     -24.052 -63.694 -31.283  1.00  0.00              
ATOM   1407 2H4    C A  44     -25.493 -63.337 -32.175  1.00  0.00              
ATOM   1408  H5    C A  44     -21.977 -64.379 -32.331  1.00  0.00              
ATOM   1409  H6    C A  44     -20.887 -64.857 -34.475  1.00  0.00              
ATOM   1410  P     A A  45     -19.234 -60.896 -38.134  1.00  0.00              
ATOM   1411  O1P   A A  45     -19.033 -60.887 -36.662  1.00  0.00              
ATOM   1412  O2P   A A  45     -18.105 -60.542 -39.030  1.00  0.00              
ATOM   1413  O5*   A A  45     -20.460 -59.936 -38.471  1.00  0.00              
ATOM   1414  C5*   A A  45     -20.872 -59.710 -39.833  1.00  0.00              
ATOM   1415  C4*   A A  45     -22.235 -59.061 -39.844  1.00  0.00              
ATOM   1416  O4*   A A  45     -23.211 -59.933 -39.202  1.00  0.00              
ATOM   1417  C3*   A A  45     -22.341 -57.754 -39.074  1.00  0.00              
ATOM   1418  O3*   A A  45     -21.912 -56.638 -39.860  1.00  0.00              
ATOM   1419  C1*   A A  45     -24.159 -59.149 -38.484  1.00  0.00              
ATOM   1420  C2*   A A  45     -23.834 -57.679 -38.770  1.00  0.00              
ATOM   1421  O2*   A A  45     -24.597 -57.226 -39.870  1.00  0.00              
ATOM   1422  N1    A A  45     -25.686 -58.047 -33.708  1.00  0.00              
ATOM   1423  C2    A A  45     -25.898 -57.447 -34.884  1.00  0.00              
ATOM   1424  N3    A A  45     -25.457 -57.781 -36.094  1.00  0.00              
ATOM   1425  C4    A A  45     -24.700 -58.889 -36.032  1.00  0.00              
ATOM   1426  C5    A A  45     -24.391 -59.618 -34.897  1.00  0.00              
ATOM   1427  C6    A A  45     -24.920 -59.160 -33.679  1.00  0.00              
ATOM   1428  N6    A A  45     -24.706 -59.760 -32.506  1.00  0.00              
ATOM   1429  N7    A A  45     -23.585 -60.703 -35.216  1.00  0.00              
ATOM   1430  C8    A A  45     -23.426 -60.608 -36.513  1.00  0.00              
ATOM   1431  N9    A A  45     -24.075 -59.533 -37.073  1.00  0.00              
ATOM   1432 1H5*   A A  45     -20.902 -60.662 -40.382  1.00  0.00              
ATOM   1433 2H5*   A A  45     -20.142 -59.065 -40.346  1.00  0.00              
ATOM   1434  H4*   A A  45     -22.429 -58.859 -40.908  1.00  0.00              
ATOM   1435  H3*   A A  45     -21.711 -57.719 -38.173  1.00  0.00              
ATOM   1436  H1*   A A  45     -25.208 -59.306 -38.775  1.00  0.00              
ATOM   1437 1H2*   A A  45     -24.067 -56.974 -37.960  1.00  0.00              
ATOM   1438 2HO*   A A  45     -24.000 -56.751 -40.518  1.00  0.00              
ATOM   1439  H2    A A  45     -26.528 -56.547 -34.844  1.00  0.00              
ATOM   1440 1H6    A A  45     -25.111 -59.385 -31.670  1.00  0.00              
ATOM   1441 2H6    A A  45     -24.143 -60.584 -32.461  1.00  0.00              
ATOM   1442  H8    A A  45     -22.830 -61.322 -37.101  1.00  0.00              
ATOM   1443  P     C A  46     -21.436 -55.285 -39.134  1.00  0.00              
ATOM   1444  O1P   C A  46     -20.286 -55.731 -38.306  1.00  0.00              
ATOM   1445  O2P   C A  46     -21.231 -54.245 -40.173  1.00  0.00              
ATOM   1446  O5*   C A  46     -22.589 -54.791 -38.152  1.00  0.00              
ATOM   1447  C5*   C A  46     -23.905 -54.478 -38.649  1.00  0.00              
ATOM   1448  C4*   C A  46     -24.775 -54.014 -37.505  1.00  0.00              
ATOM   1449  O4*   C A  46     -25.118 -55.128 -36.646  1.00  0.00              
ATOM   1450  C3*   C A  46     -24.140 -52.993 -36.574  1.00  0.00              
ATOM   1451  O3*   C A  46     -24.232 -51.665 -37.099  1.00  0.00              
ATOM   1452  C1*   C A  46     -25.186 -54.693 -35.302  1.00  0.00              
ATOM   1453  C2*   C A  46     -24.933 -53.186 -35.285  1.00  0.00              
ATOM   1454  O2*   C A  46     -26.167 -52.496 -35.291  1.00  0.00              
ATOM   1455  N1    C A  46     -24.222 -55.490 -34.523  1.00  0.00              
ATOM   1456  C2    C A  46     -24.427 -55.659 -33.153  1.00  0.00              
ATOM   1457  O2    C A  46     -25.394 -55.098 -32.617  1.00  0.00              
ATOM   1458  N3    C A  46     -23.565 -56.426 -32.444  1.00  0.00              
ATOM   1459  C4    C A  46     -22.536 -57.012 -33.058  1.00  0.00              
ATOM   1460  N4    C A  46     -21.711 -57.759 -32.320  1.00  0.00              
ATOM   1461  C5    C A  46     -22.305 -56.856 -34.455  1.00  0.00              
ATOM   1462  C6    C A  46     -23.163 -56.094 -35.143  1.00  0.00              
ATOM   1463 1H5*   C A  46     -24.349 -55.363 -39.127  1.00  0.00              
ATOM   1464 2H5*   C A  46     -23.841 -53.695 -39.418  1.00  0.00              
ATOM   1465  H4*   C A  46     -25.634 -53.536 -37.999  1.00  0.00              
ATOM   1466  H3*   C A  46     -23.056 -53.130 -36.442  1.00  0.00              
ATOM   1467  H1*   C A  46     -26.164 -54.858 -34.827  1.00  0.00              
ATOM   1468 1H2*   C A  46     -24.404 -52.803 -34.401  1.00  0.00              
ATOM   1469 2HO*   C A  46     -26.348 -52.143 -36.209  1.00  0.00              
ATOM   1470 1H4    C A  46     -20.928 -58.212 -32.747  1.00  0.00              
ATOM   1471 2H4    C A  46     -21.876 -57.866 -31.340  1.00  0.00              
ATOM   1472  H5    C A  46     -21.450 -57.343 -34.949  1.00  0.00              
ATOM   1473  H6    C A  46     -23.016 -55.952 -36.224  1.00  0.00              
ATOM   1474  P     C A  47     -23.062 -50.604 -36.795  1.00  0.00              
ATOM   1475  O1P   C A  47     -21.832 -51.329 -37.204  1.00  0.00              
ATOM   1476  O2P   C A  47     -23.412 -49.321 -37.456  1.00  0.00              
ATOM   1477  O5*   C A  47     -22.987 -50.353 -35.223  1.00  0.00              
ATOM   1478  C5*   C A  47     -24.149 -49.931 -34.481  1.00  0.00              
ATOM   1479  C4*   C A  47     -23.875 -50.067 -33.002  1.00  0.00              
ATOM   1480  O4*   C A  47     -23.666 -51.473 -32.697  1.00  0.00              
ATOM   1481  C3*   C A  47     -22.619 -49.369 -32.504  1.00  0.00              
ATOM   1482  O3*   C A  47     -22.877 -48.012 -32.131  1.00  0.00              
ATOM   1483  C1*   C A  47     -22.648 -51.605 -31.717  1.00  0.00              
ATOM   1484  C2*   C A  47     -22.238 -50.194 -31.282  1.00  0.00              
ATOM   1485  O2*   C A  47     -22.958 -49.826 -30.123  1.00  0.00              
ATOM   1486  N1    C A  47     -21.559 -52.419 -32.284  1.00  0.00              
ATOM   1487  C2    C A  47     -20.555 -52.896 -31.441  1.00  0.00              
ATOM   1488  O2    C A  47     -20.582 -52.588 -30.240  1.00  0.00              
ATOM   1489  N3    C A  47     -19.576 -53.680 -31.954  1.00  0.00              
ATOM   1490  C4    C A  47     -19.582 -53.987 -33.252  1.00  0.00              
ATOM   1491  N4    C A  47     -18.597 -54.762 -33.715  1.00  0.00              
ATOM   1492  C5    C A  47     -20.596 -53.513 -34.134  1.00  0.00              
ATOM   1493  C6    C A  47     -21.555 -52.739 -33.614  1.00  0.00              
ATOM   1494 1H5*   C A  47     -25.019 -50.541 -34.763  1.00  0.00              
ATOM   1495 2H5*   C A  47     -24.394 -48.887 -34.727  1.00  0.00              
ATOM   1496  H4*   C A  47     -24.752 -49.605 -32.524  1.00  0.00              
ATOM   1497  H3*   C A  47     -21.817 -49.315 -33.255  1.00  0.00              
ATOM   1498  H1*   C A  47     -22.977 -52.135 -30.811  1.00  0.00              
ATOM   1499 1H2*   C A  47     -21.181 -50.075 -31.003  1.00  0.00              
ATOM   1500 2HO*   C A  47     -22.876 -50.547 -29.435  1.00  0.00              
ATOM   1501 1H4    C A  47     -18.570 -55.011 -34.684  1.00  0.00              
ATOM   1502 2H4    C A  47     -17.888 -55.093 -33.094  1.00  0.00              
ATOM   1503  H5    C A  47     -20.587 -53.772 -35.203  1.00  0.00              
ATOM   1504  H6    C A  47     -22.355 -52.355 -34.265  1.00  0.00              
ATOM   1505  P     G A  48     -21.646 -47.015 -31.852  1.00  0.00              
ATOM   1506  O1P   G A  48     -20.788 -47.190 -33.051  1.00  0.00              
ATOM   1507  O2P   G A  48     -22.196 -45.673 -31.534  1.00  0.00              
ATOM   1508  O5*   G A  48     -20.835 -47.536 -30.584  1.00  0.00              
ATOM   1509  C5*   G A  48     -21.275 -47.222 -29.248  1.00  0.00              
ATOM   1510  C4*   G A  48     -20.110 -47.342 -28.294  1.00  0.00              
ATOM   1511  O4*   G A  48     -19.569 -48.663 -28.508  1.00  0.00              
ATOM   1512  C3*   G A  48     -18.965 -46.373 -28.539  1.00  0.00              
ATOM   1513  O3*   G A  48     -19.027 -45.244 -27.663  1.00  0.00              
ATOM   1514  C1*   G A  48     -18.170 -48.630 -28.363  1.00  0.00              
ATOM   1515  C2*   G A  48     -17.708 -47.177 -28.198  1.00  0.00              
ATOM   1516  O2*   G A  48     -17.275 -46.980 -26.867  1.00  0.00              
ATOM   1517  N1    G A  48     -14.394 -51.791 -29.562  1.00  0.00              
ATOM   1518  C2    G A  48     -14.710 -51.221 -28.352  1.00  0.00              
ATOM   1519  N2    G A  48     -13.920 -51.552 -27.320  1.00  0.00              
ATOM   1520  N3    G A  48     -15.725 -50.393 -28.169  1.00  0.00              
ATOM   1521  C4    G A  48     -16.412 -50.174 -29.310  1.00  0.00              
ATOM   1522  C5    G A  48     -16.178 -50.691 -30.566  1.00  0.00              
ATOM   1523  C6    G A  48     -15.086 -51.576 -30.750  1.00  0.00              
ATOM   1524  O6    G A  48     -14.716 -52.140 -31.789  1.00  0.00              
ATOM   1525  N7    G A  48     -17.114 -50.217 -31.476  1.00  0.00              
ATOM   1526  C8    G A  48     -17.884 -49.435 -30.768  1.00  0.00              
ATOM   1527  N9    G A  48     -17.514 -49.364 -29.448  1.00  0.00              
ATOM   1528 1H5*   G A  48     -22.083 -47.904 -28.947  1.00  0.00              
ATOM   1529 2H5*   G A  48     -21.686 -46.202 -29.217  1.00  0.00              
ATOM   1530  H4*   G A  48     -20.550 -47.142 -27.307  1.00  0.00              
ATOM   1531  H3*   G A  48     -18.935 -45.973 -29.564  1.00  0.00              
ATOM   1532  H1*   G A  48     -17.899 -49.159 -27.437  1.00  0.00              
ATOM   1533 1H2*   G A  48     -16.844 -46.896 -28.817  1.00  0.00              
ATOM   1534 2HO*   G A  48     -18.060 -46.754 -26.290  1.00  0.00              
ATOM   1535  H1    G A  48     -13.606 -52.405 -29.591  1.00  0.00              
ATOM   1536 1H2    G A  48     -14.100 -51.171 -26.413  1.00  0.00              
ATOM   1537 2H2    G A  48     -13.153 -52.177 -27.458  1.00  0.00              
ATOM   1538  H8    G A  48     -18.742 -48.887 -31.188  1.00  0.00              
ATOM   1539  P     U A  49     -20.177 -45.164 -26.541  1.00  0.00              
ATOM   1540  O1P   U A  49     -19.961 -43.829 -25.928  1.00  0.00              
ATOM   1541  O2P   U A  49     -21.479 -45.474 -27.185  1.00  0.00              
ATOM   1542  O5*   U A  49     -19.894 -46.270 -25.430  1.00  0.00              
ATOM   1543  C5*   U A  49     -20.085 -45.976 -24.033  1.00  0.00              
ATOM   1544  C4*   U A  49     -20.640 -47.196 -23.336  1.00  0.00              
ATOM   1545  O4*   U A  49     -19.724 -48.287 -23.589  1.00  0.00              
ATOM   1546  C3*   U A  49     -20.763 -47.083 -21.824  1.00  0.00              
ATOM   1547  O3*   U A  49     -22.064 -47.459 -21.367  1.00  0.00              
ATOM   1548  C1*   U A  49     -19.105 -48.697 -22.388  1.00  0.00              
ATOM   1549  C2*   U A  49     -19.513 -47.756 -21.250  1.00  0.00              
ATOM   1550  O2*   U A  49     -19.782 -48.513 -20.086  1.00  0.00              
ATOM   1551  N1    U A  49     -17.652 -48.846 -22.576  1.00  0.00              
ATOM   1552  C2    U A  49     -16.951 -49.754 -21.782  1.00  0.00              
ATOM   1553  O2    U A  49     -17.484 -50.416 -20.908  1.00  0.00              
ATOM   1554  N3    U A  49     -15.610 -49.848 -22.058  1.00  0.00              
ATOM   1555  C4    U A  49     -14.907 -49.149 -23.018  1.00  0.00              
ATOM   1556  O4    U A  49     -13.697 -49.346 -23.147  1.00  0.00              
ATOM   1557  C5    U A  49     -15.696 -48.240 -23.790  1.00  0.00              
ATOM   1558  C6    U A  49     -17.005 -48.126 -23.545  1.00  0.00              
ATOM   1559 1H5*   U A  49     -20.773 -45.128 -23.916  1.00  0.00              
ATOM   1560 2H5*   U A  49     -19.129 -45.682 -23.575  1.00  0.00              
ATOM   1561  H4*   U A  49     -21.651 -47.308 -23.754  1.00  0.00              
ATOM   1562  H3*   U A  49     -20.858 -46.048 -21.465  1.00  0.00              
ATOM   1563  H1*   U A  49     -19.477 -49.698 -22.125  1.00  0.00              
ATOM   1564 1H2*   U A  49     -18.746 -47.033 -20.940  1.00  0.00              
ATOM   1565 2HO*   U A  49     -20.152 -47.914 -19.376  1.00  0.00              
ATOM   1566  H3    U A  49     -15.083 -50.492 -21.501  1.00  0.00              
ATOM   1567  H5    U A  49     -15.227 -47.635 -24.582  1.00  0.00              
ATOM   1568  H6    U A  49     -17.596 -47.422 -24.149  1.00  0.00              
ATOM   1569  P     A A  50     -22.568 -46.986 -19.915  1.00  0.00              
ATOM   1570  O1P   A A  50     -21.686 -47.739 -18.987  1.00  0.00              
ATOM   1571  O2P   A A  50     -22.570 -45.502 -19.882  1.00  0.00              
ATOM   1572  O5*   A A  50     -24.063 -47.493 -19.695  1.00  0.00              
ATOM   1573  C5*   A A  50     -25.105 -47.154 -20.630  1.00  0.00              
ATOM   1574  C4*   A A  50     -26.344 -47.958 -20.313  1.00  0.00              
ATOM   1575  O4*   A A  50     -26.193 -49.350 -20.747  1.00  0.00              
ATOM   1576  C3*   A A  50     -26.701 -48.051 -18.838  1.00  0.00              
ATOM   1577  O3*   A A  50     -27.429 -46.902 -18.394  1.00  0.00              
ATOM   1578  C1*   A A  50     -26.838 -50.208 -19.815  1.00  0.00              
ATOM   1579  C2*   A A  50     -27.597 -49.280 -18.856  1.00  0.00              
ATOM   1580  O2*   A A  50     -28.885 -49.014 -19.373  1.00  0.00              
ATOM   1581  N1    A A  50     -25.916 -54.526 -17.197  1.00  0.00              
ATOM   1582  C2    A A  50     -27.047 -53.959 -17.631  1.00  0.00              
ATOM   1583  N3    A A  50     -27.218 -52.820 -18.298  1.00  0.00              
ATOM   1584  C4    A A  50     -26.035 -52.224 -18.525  1.00  0.00              
ATOM   1585  C5    A A  50     -24.788 -52.684 -18.141  1.00  0.00              
ATOM   1586  C6    A A  50     -24.744 -53.902 -17.441  1.00  0.00              
ATOM   1587  N6    A A  50     -23.614 -54.467 -17.008  1.00  0.00              
ATOM   1588  N7    A A  50     -23.793 -51.805 -18.549  1.00  0.00              
ATOM   1589  C8    A A  50     -24.449 -50.849 -19.159  1.00  0.00              
ATOM   1590  N9    A A  50     -25.810 -51.038 -19.182  1.00  0.00              
ATOM   1591 1H5*   A A  50     -24.773 -47.361 -21.658  1.00  0.00              
ATOM   1592 2H5*   A A  50     -25.328 -46.078 -20.574  1.00  0.00              
ATOM   1593  H4*   A A  50     -27.155 -47.412 -20.817  1.00  0.00              
ATOM   1594  H3*   A A  50     -25.826 -48.136 -18.176  1.00  0.00              
ATOM   1595  H1*   A A  50     -27.575 -50.910 -20.230  1.00  0.00              
ATOM   1596 1H2*   A A  50     -27.779 -49.687 -17.851  1.00  0.00              
ATOM   1597 2HO*   A A  50     -29.117 -49.701 -20.063  1.00  0.00              
ATOM   1598  H2    A A  50     -27.968 -54.512 -17.402  1.00  0.00              
ATOM   1599 1H6    A A  50     -23.647 -55.337 -16.513  1.00  0.00              
ATOM   1600 2H6    A A  50     -22.736 -54.022 -17.177  1.00  0.00              
ATOM   1601  H8    A A  50     -23.956 -49.975 -19.611  1.00  0.00              
ATOM   1602  P     A A  51     -27.258 -46.383 -16.883  1.00  0.00              
ATOM   1603  O1P   A A  51     -25.826 -46.649 -16.592  1.00  0.00              
ATOM   1604  O2P   A A  51     -27.776 -44.994 -16.805  1.00  0.00              
ATOM   1605  O5*   A A  51     -28.136 -47.298 -15.918  1.00  0.00              
ATOM   1606  C5*   A A  51     -29.575 -47.264 -15.971  1.00  0.00              
ATOM   1607  C4*   A A  51     -30.138 -48.134 -14.873  1.00  0.00              
ATOM   1608  O4*   A A  51     -29.994 -49.546 -15.231  1.00  0.00              
ATOM   1609  C3*   A A  51     -29.435 -48.025 -13.529  1.00  0.00              
ATOM   1610  O3*   A A  51     -29.890 -46.893 -12.782  1.00  0.00              
ATOM   1611  C1*   A A  51     -29.677 -50.280 -14.043  1.00  0.00              
ATOM   1612  C2*   A A  51     -29.868 -49.337 -12.866  1.00  0.00              
ATOM   1613  O2*   A A  51     -31.218 -49.321 -12.447  1.00  0.00              
ATOM   1614  N1    A A  51     -26.028 -53.439 -12.296  1.00  0.00              
ATOM   1615  C2    A A  51     -27.261 -53.157 -11.860  1.00  0.00              
ATOM   1616  N3    A A  51     -28.158 -52.309 -12.358  1.00  0.00              
ATOM   1617  C4    A A  51     -27.673 -51.694 -13.449  1.00  0.00              
ATOM   1618  C5    A A  51     -26.425 -51.878 -14.018  1.00  0.00              
ATOM   1619  C6    A A  51     -25.569 -52.803 -13.396  1.00  0.00              
ATOM   1620  N6    A A  51     -24.339 -53.083 -13.831  1.00  0.00              
ATOM   1621  N7    A A  51     -26.272 -51.073 -15.138  1.00  0.00              
ATOM   1622  C8    A A  51     -27.411 -50.429 -15.221  1.00  0.00              
ATOM   1623  N9    A A  51     -28.305 -50.757 -14.231  1.00  0.00              
ATOM   1624 1H5*   A A  51     -29.926 -47.618 -16.952  1.00  0.00              
ATOM   1625 2H5*   A A  51     -29.933 -46.230 -15.856  1.00  0.00              
ATOM   1626  H4*   A A  51     -31.177 -47.790 -14.764  1.00  0.00              
ATOM   1627  H3*   A A  51     -28.345 -47.904 -13.610  1.00  0.00              
ATOM   1628  H1*   A A  51     -30.280 -51.176 -13.836  1.00  0.00              
ATOM   1629 1H2*   A A  51     -29.296 -49.560 -11.954  1.00  0.00              
ATOM   1630 2HO*   A A  51     -31.745 -48.709 -13.038  1.00  0.00              
ATOM   1631  H2    A A  51     -27.578 -53.704 -10.962  1.00  0.00              
ATOM   1632 1H6    A A  51     -23.776 -53.753 -13.344  1.00  0.00              
ATOM   1633 2H6    A A  51     -23.979 -52.625 -14.643  1.00  0.00              
ATOM   1634  H8    A A  51     -27.631 -49.695 -16.011  1.00  0.00              
ATOM   1635  P     A A  52     -28.872 -46.114 -11.813  1.00  0.00              
ATOM   1636  O1P   A A  52     -27.598 -46.129 -12.576  1.00  0.00              
ATOM   1637  O2P   A A  52     -29.486 -44.815 -11.437  1.00  0.00              
ATOM   1638  O5*   A A  52     -28.663 -46.970 -10.486  1.00  0.00              
ATOM   1639  C5*   A A  52     -29.725 -47.118  -9.524  1.00  0.00              
ATOM   1640  C4*   A A  52     -29.310 -48.114  -8.467  1.00  0.00              
ATOM   1641  O4*   A A  52     -29.066 -49.415  -9.069  1.00  0.00              
ATOM   1642  C3*   A A  52     -27.997 -47.808  -7.764  1.00  0.00              
ATOM   1643  O3*   A A  52     -28.170 -46.863  -6.703  1.00  0.00              
ATOM   1644  C1*   A A  52     -28.048 -50.090  -8.349  1.00  0.00              
ATOM   1645  C2*   A A  52     -27.582 -49.171  -7.227  1.00  0.00              
ATOM   1646  O2*   A A  52     -28.241 -49.512  -6.024  1.00  0.00              
ATOM   1647  N1    A A  52     -24.183 -53.372  -9.154  1.00  0.00              
ATOM   1648  C2    A A  52     -25.000 -53.178  -8.112  1.00  0.00              
ATOM   1649  N3    A A  52     -25.982 -52.292  -7.963  1.00  0.00              
ATOM   1650  C4    A A  52     -26.098 -51.527  -9.061  1.00  0.00              
ATOM   1651  C5    A A  52     -25.332 -51.605 -10.211  1.00  0.00              
ATOM   1652  C6    A A  52     -24.326 -52.586 -10.243  1.00  0.00              
ATOM   1653  N6    A A  52     -23.511 -52.778 -11.283  1.00  0.00              
ATOM   1654  N7    A A  52     -25.739 -50.654 -11.137  1.00  0.00              
ATOM   1655  C8    A A  52     -26.724 -50.031 -10.538  1.00  0.00              
ATOM   1656  N9    A A  52     -26.995 -50.508  -9.278  1.00  0.00              
ATOM   1657 1H5*   A A  52     -30.643 -47.459 -10.025  1.00  0.00              
ATOM   1658 2H5*   A A  52     -29.953 -46.147  -9.060  1.00  0.00              
ATOM   1659  H4*   A A  52     -30.135 -48.093  -7.739  1.00  0.00              
ATOM   1660  H3*   A A  52     -27.240 -47.355  -8.419  1.00  0.00              
ATOM   1661  H1*   A A  52     -28.413 -51.013  -7.876  1.00  0.00              
ATOM   1662 1H2*   A A  52     -26.512 -49.223  -6.983  1.00  0.00              
ATOM   1663 2HO*   A A  52     -28.979 -48.859  -5.850  1.00  0.00              
ATOM   1664  H2    A A  52     -24.835 -53.847  -7.256  1.00  0.00              
ATOM   1665 1H6    A A  52     -22.813 -53.493 -11.246  1.00  0.00              
ATOM   1666 2H6    A A  52     -23.599 -52.208 -12.099  1.00  0.00              
ATOM   1667  H8    A A  52     -27.282 -49.204 -11.001  1.00  0.00              
ATOM   1668  P     U A  53     -26.906 -46.030  -6.163  1.00  0.00              
ATOM   1669  O1P   U A  53     -26.174 -45.679  -7.407  1.00  0.00              
ATOM   1670  O2P   U A  53     -27.405 -44.948  -5.277  1.00  0.00              
ATOM   1671  O5*   U A  53     -25.979 -46.996  -5.300  1.00  0.00              
ATOM   1672  C5*   U A  53     -26.400 -47.452  -4.000  1.00  0.00              
ATOM   1673  C4*   U A  53     -25.486 -48.564  -3.539  1.00  0.00              
ATOM   1674  O4*   U A  53     -25.607 -49.689  -4.437  1.00  0.00              
ATOM   1675  C3*   U A  53     -24.001 -48.238  -3.559  1.00  0.00              
ATOM   1676  O3*   U A  53     -23.594 -47.537  -2.381  1.00  0.00              
ATOM   1677  C1*   U A  53     -24.366 -50.341  -4.557  1.00  0.00              
ATOM   1678  C2*   U A  53     -23.355 -49.606  -3.683  1.00  0.00              
ATOM   1679  O2*   U A  53     -23.227 -50.268  -2.441  1.00  0.00              
ATOM   1680  N1    U A  53     -24.077 -50.305  -6.001  1.00  0.00              
ATOM   1681  C2    U A  53     -23.077 -51.130  -6.516  1.00  0.00              
ATOM   1682  O2    U A  53     -22.401 -51.865  -5.818  1.00  0.00              
ATOM   1683  N3    U A  53     -22.908 -51.052  -7.876  1.00  0.00              
ATOM   1684  C4    U A  53     -23.613 -50.258  -8.758  1.00  0.00              
ATOM   1685  O4    U A  53     -23.345 -50.301  -9.960  1.00  0.00              
ATOM   1686  C5    U A  53     -24.620 -49.443  -8.152  1.00  0.00              
ATOM   1687  C6    U A  53     -24.808 -49.497  -6.829  1.00  0.00              
ATOM   1688 1H5*   U A  53     -27.438 -47.810  -4.043  1.00  0.00              
ATOM   1689 2H5*   U A  53     -26.375 -46.620  -3.281  1.00  0.00              
ATOM   1690  H4*   U A  53     -25.802 -48.759  -2.504  1.00  0.00              
ATOM   1691  H3*   U A  53     -23.711 -47.553  -4.369  1.00  0.00              
ATOM   1692  H1*   U A  53     -24.325 -51.402  -4.269  1.00  0.00              
ATOM   1693 1H2*   U A  53     -22.331 -49.557  -4.080  1.00  0.00              
ATOM   1694 2HO*   U A  53     -22.261 -50.314  -2.185  1.00  0.00              
ATOM   1695  H3    U A  53     -22.195 -51.633  -8.272  1.00  0.00              
ATOM   1696  H5    U A  53     -25.237 -48.774  -8.772  1.00  0.00              
ATOM   1697  H6    U A  53     -25.588 -48.864  -6.381  1.00  0.00              
ATOM   1698  P     G A  54     -22.372 -46.495  -2.453  1.00  0.00              
ATOM   1699  O1P   G A  54     -22.474 -45.946  -3.830  1.00  0.00              
ATOM   1700  O2P   G A  54     -22.473 -45.578  -1.290  1.00  0.00              
ATOM   1701  O5*   G A  54     -21.000 -47.296  -2.341  1.00  0.00              
ATOM   1702  C5*   G A  54     -20.683 -48.051  -1.155  1.00  0.00              
ATOM   1703  C4*   G A  54     -19.612 -49.066  -1.477  1.00  0.00              
ATOM   1704  O4*   G A  54     -19.992 -49.839  -2.651  1.00  0.00              
ATOM   1705  C3*   G A  54     -18.273 -48.486  -1.905  1.00  0.00              
ATOM   1706  O3*   G A  54     -17.506 -48.036  -0.784  1.00  0.00              
ATOM   1707  C1*   G A  54     -18.816 -50.314  -3.298  1.00  0.00              
ATOM   1708  C2*   G A  54     -17.621 -49.699  -2.563  1.00  0.00              
ATOM   1709  O2*   G A  54     -17.104 -50.621  -1.625  1.00  0.00              
ATOM   1710  N1    G A  54     -16.863 -51.109  -7.907  1.00  0.00              
ATOM   1711  C2    G A  54     -16.465 -51.604  -6.688  1.00  0.00              
ATOM   1712  N2    G A  54     -15.413 -52.435  -6.704  1.00  0.00              
ATOM   1713  N3    G A  54     -17.055 -51.308  -5.543  1.00  0.00              
ATOM   1714  C4    G A  54     -18.095 -50.463  -5.713  1.00  0.00              
ATOM   1715  C5    G A  54     -18.571 -49.911  -6.883  1.00  0.00              
ATOM   1716  C6    G A  54     -17.927 -50.236  -8.104  1.00  0.00              
ATOM   1717  O6    G A  54     -18.203 -49.848  -9.247  1.00  0.00              
ATOM   1718  N7    G A  54     -19.660 -49.088  -6.631  1.00  0.00              
ATOM   1719  C8    G A  54     -19.821 -49.153  -5.337  1.00  0.00              
ATOM   1720  N9    G A  54     -18.906 -49.969  -4.719  1.00  0.00              
ATOM   1721 1H5*   G A  54     -21.583 -48.557  -0.778  1.00  0.00              
ATOM   1722 2H5*   G A  54     -20.337 -47.375  -0.359  1.00  0.00              
ATOM   1723  H4*   G A  54     -19.511 -49.652  -0.553  1.00  0.00              
ATOM   1724  H3*   G A  54     -18.360 -47.614  -2.570  1.00  0.00              
ATOM   1725  H1*   G A  54     -18.686 -51.405  -3.262  1.00  0.00              
ATOM   1726 1H2*   G A  54     -16.759 -49.428  -3.190  1.00  0.00              
ATOM   1727 2HO*   G A  54     -16.116 -50.709  -1.751  1.00  0.00              
ATOM   1728  H1    G A  54     -16.348 -51.399  -8.713  1.00  0.00              
ATOM   1729 1H2    G A  54     -15.076 -52.831  -5.849  1.00  0.00              
ATOM   1730 2H2    G A  54     -14.966 -52.659  -7.569  1.00  0.00              
ATOM   1731  H8    G A  54     -20.610 -48.608  -4.796  1.00  0.00              
ATOM   1732  P     U A  55     -16.375 -46.911  -0.989  1.00  0.00              
ATOM   1733  O1P   U A  55     -16.985 -45.993  -1.984  1.00  0.00              
ATOM   1734  O2P   U A  55     -15.988 -46.392   0.347  1.00  0.00              
ATOM   1735  O5*   U A  55     -15.093 -47.581  -1.656  1.00  0.00              
ATOM   1736  C5*   U A  55     -14.164 -48.343  -0.863  1.00  0.00              
ATOM   1737  C4*   U A  55     -12.830 -48.402  -1.570  1.00  0.00              
ATOM   1738  O4*   U A  55     -12.940 -49.224  -2.772  1.00  0.00              
ATOM   1739  C3*   U A  55     -12.298 -47.068  -2.070  1.00  0.00              
ATOM   1740  O3*   U A  55     -11.629 -46.341  -1.036  1.00  0.00              
ATOM   1741  C1*   U A  55     -12.101 -48.696  -3.783  1.00  0.00              
ATOM   1742  C2*   U A  55     -11.341 -47.515  -3.176  1.00  0.00              
ATOM   1743  O2*   U A  55     -10.094 -47.956  -2.678  1.00  0.00              
ATOM   1744  N1    U A  55     -12.928 -48.362  -4.956  1.00  0.00              
ATOM   1745  C2    U A  55     -12.309 -47.890  -6.114  1.00  0.00              
ATOM   1746  O2    U A  55     -11.106 -47.710  -6.194  1.00  0.00              
ATOM   1747  N3    U A  55     -13.158 -47.643  -7.164  1.00  0.00              
ATOM   1748  C4    U A  55     -14.529 -47.810  -7.182  1.00  0.00              
ATOM   1749  O4    U A  55     -15.158 -47.544  -8.207  1.00  0.00              
ATOM   1750  C5    U A  55     -15.086 -48.296  -5.958  1.00  0.00              
ATOM   1751  C6    U A  55     -14.284 -48.547  -4.918  1.00  0.00              
ATOM   1752 1H5*   U A  55     -14.550 -49.359  -0.700  1.00  0.00              
ATOM   1753 2H5*   U A  55     -14.045 -47.881   0.129  1.00  0.00              
ATOM   1754  H4*   U A  55     -12.138 -48.790  -0.809  1.00  0.00              
ATOM   1755  H3*   U A  55     -13.084 -46.382  -2.419  1.00  0.00              
ATOM   1756  H1*   U A  55     -11.347 -49.411  -4.143  1.00  0.00              
ATOM   1757 1H2*   U A  55     -11.090 -46.703  -3.873  1.00  0.00              
ATOM   1758 2HO*   U A  55      -9.520 -48.264  -3.437  1.00  0.00              
ATOM   1759  H3    U A  55     -12.740 -47.302  -8.007  1.00  0.00              
ATOM   1760  H5    U A  55     -16.171 -48.462  -5.872  1.00  0.00              
ATOM   1761  H6    U A  55     -14.730 -48.921  -3.985  1.00  0.00              
ATOM   1762  P     C A  56     -11.127 -44.839  -1.312  1.00  0.00              
ATOM   1763  O1P   C A  56     -12.279 -44.219  -2.016  1.00  0.00              
ATOM   1764  O2P   C A  56     -10.657 -44.261  -0.027  1.00  0.00              
ATOM   1765  O5*   C A  56      -9.895 -44.881  -2.322  1.00  0.00              
ATOM   1766  C5*   C A  56      -8.567 -45.197  -1.861  1.00  0.00              
ATOM   1767  C4*   C A  56      -7.589 -45.029  -2.999  1.00  0.00              
ATOM   1768  O4*   C A  56      -7.976 -45.926  -4.083  1.00  0.00              
ATOM   1769  C3*   C A  56      -7.586 -43.660  -3.661  1.00  0.00              
ATOM   1770  O3*   C A  56      -6.712 -42.746  -2.991  1.00  0.00              
ATOM   1771  C1*   C A  56      -7.766 -45.286  -5.332  1.00  0.00              
ATOM   1772  C2*   C A  56      -7.020 -43.990  -5.022  1.00  0.00              
ATOM   1773  O2*   C A  56      -5.626 -44.225  -4.996  1.00  0.00              
ATOM   1774  N1    C A  56      -9.093 -45.103  -5.946  1.00  0.00              
ATOM   1775  C2    C A  56      -9.186 -44.922  -7.326  1.00  0.00              
ATOM   1776  O2    C A  56      -8.145 -44.877  -7.997  1.00  0.00              
ATOM   1777  N3    C A  56     -10.408 -44.796  -7.897  1.00  0.00              
ATOM   1778  C4    C A  56     -11.505 -44.849  -7.139  1.00  0.00              
ATOM   1779  N4    C A  56     -12.689 -44.720  -7.744  1.00  0.00              
ATOM   1780  C5    C A  56     -11.437 -45.034  -5.728  1.00  0.00              
ATOM   1781  C6    C A  56     -10.224 -45.155  -5.178  1.00  0.00              
ATOM   1782 1H5*   C A  56      -8.534 -46.229  -1.482  1.00  0.00              
ATOM   1783 2H5*   C A  56      -8.291 -44.538  -1.025  1.00  0.00              
ATOM   1784  H4*   C A  56      -6.609 -45.235  -2.543  1.00  0.00              
ATOM   1785  H3*   C A  56      -8.578 -43.185  -3.696  1.00  0.00              
ATOM   1786  H1*   C A  56      -7.166 -45.831  -6.074  1.00  0.00              
ATOM   1787 1H2*   C A  56      -7.151 -43.173  -5.746  1.00  0.00              
ATOM   1788 2HO*   C A  56      -5.215 -43.713  -4.241  1.00  0.00              
ATOM   1789 1H4    C A  56     -13.532 -44.754  -7.206  1.00  0.00              
ATOM   1790 2H4    C A  56     -12.733 -44.591  -8.733  1.00  0.00              
ATOM   1791  H5    C A  56     -12.350 -45.074  -5.115  1.00  0.00              
ATOM   1792  H6    C A  56     -10.133 -45.300  -4.091  1.00  0.00              
ATOM   1793  P     C A  57      -6.656 -41.209  -3.459  1.00  0.00              
ATOM   1794  O1P   C A  57      -8.053 -40.743  -3.263  1.00  0.00              
ATOM   1795  O2P   C A  57      -5.551 -40.539  -2.727  1.00  0.00              
ATOM   1796  O5*   C A  57      -6.330 -41.152  -5.017  1.00  0.00              
ATOM   1797  C5*   C A  57      -4.972 -41.058  -5.490  1.00  0.00              
ATOM   1798  C4*   C A  57      -4.960 -40.405  -6.852  1.00  0.00              
ATOM   1799  O4*   C A  57      -5.804 -41.154  -7.768  1.00  0.00              
ATOM   1800  C3*   C A  57      -5.531 -38.997  -6.905  1.00  0.00              
ATOM   1801  O3*   C A  57      -4.544 -38.010  -6.590  1.00  0.00              
ATOM   1802  C1*   C A  57      -6.409 -40.283  -8.702  1.00  0.00              
ATOM   1803  C2*   C A  57      -6.010 -38.856  -8.348  1.00  0.00              
ATOM   1804  O2*   C A  57      -4.990 -38.425  -9.226  1.00  0.00              
ATOM   1805  N1    C A  57      -7.861 -40.537  -8.703  1.00  0.00              
ATOM   1806  C2    C A  57      -8.571 -40.428  -9.899  1.00  0.00              
ATOM   1807  O2    C A  57      -7.969 -40.080 -10.925  1.00  0.00              
ATOM   1808  N3    C A  57      -9.898 -40.703  -9.909  1.00  0.00              
ATOM   1809  C4    C A  57     -10.508 -41.074  -8.782  1.00  0.00              
ATOM   1810  N4    C A  57     -11.817 -41.334  -8.837  1.00  0.00              
ATOM   1811  C5    C A  57      -9.806 -41.192  -7.548  1.00  0.00              
ATOM   1812  C6    C A  57      -8.497 -40.917  -7.553  1.00  0.00              
ATOM   1813 1H5*   C A  57      -4.521 -42.060  -5.546  1.00  0.00              
ATOM   1814 2H5*   C A  57      -4.367 -40.472  -4.783  1.00  0.00              
ATOM   1815  H4*   C A  57      -3.895 -40.375  -7.124  1.00  0.00              
ATOM   1816  H3*   C A  57      -6.334 -38.818  -6.175  1.00  0.00              
ATOM   1817  H1*   C A  57      -6.075 -40.461  -9.735  1.00  0.00              
ATOM   1818 1H2*   C A  57      -6.808 -38.108  -8.459  1.00  0.00              
ATOM   1819 2HO*   C A  57      -5.401 -38.042 -10.054  1.00  0.00              
ATOM   1820 1H4    C A  57     -12.308 -41.614  -8.011  1.00  0.00              
ATOM   1821 2H4    C A  57     -12.307 -41.250  -9.704  1.00  0.00              
ATOM   1822  H5    C A  57     -10.323 -41.497  -6.626  1.00  0.00              
ATOM   1823  H6    C A  57      -7.922 -40.998  -6.618  1.00  0.00              
ATOM   1824  P     G A  58      -4.951 -36.454  -6.568  1.00  0.00              
ATOM   1825  O1P   G A  58      -6.124 -36.422  -5.658  1.00  0.00              
ATOM   1826  O2P   G A  58      -3.742 -35.660  -6.234  1.00  0.00              
ATOM   1827  O5*   G A  58      -5.443 -36.027  -8.022  1.00  0.00              
ATOM   1828  C5*   G A  58      -4.586 -36.196  -9.168  1.00  0.00              
ATOM   1829  C4*   G A  58      -5.134 -35.397 -10.327  1.00  0.00              
ATOM   1830  O4*   G A  58      -6.448 -35.889 -10.662  1.00  0.00              
ATOM   1831  C3*   G A  58      -5.279 -33.904 -10.079  1.00  0.00              
ATOM   1832  O3*   G A  58      -5.106 -33.146 -11.280  1.00  0.00              
ATOM   1833  C1*   G A  58      -7.385 -34.853 -10.597  1.00  0.00              
ATOM   1834  C2*   G A  58      -6.752 -33.779  -9.714  1.00  0.00              
ATOM   1835  O2*   G A  58      -7.294 -32.515 -10.042  1.00  0.00              
ATOM   1836  N1    G A  58     -12.179 -36.035 -11.744  1.00  0.00              
ATOM   1837  C2    G A  58     -11.212 -35.439 -12.519  1.00  0.00              
ATOM   1838  N2    G A  58     -11.570 -35.130 -13.774  1.00  0.00              
ATOM   1839  N3    G A  58      -9.989 -35.169 -12.095  1.00  0.00              
ATOM   1840  C4    G A  58      -9.803 -35.548 -10.813  1.00  0.00              
ATOM   1841  C5    G A  58     -10.699 -36.147  -9.955  1.00  0.00              
ATOM   1842  C6    G A  58     -12.009 -36.430 -10.421  1.00  0.00              
ATOM   1843  O6    G A  58     -12.947 -36.959  -9.811  1.00  0.00              
ATOM   1844  N7    G A  58     -10.117 -36.375  -8.715  1.00  0.00              
ATOM   1845  C8    G A  58      -8.901 -35.918  -8.841  1.00  0.00              
ATOM   1846  N9    G A  58      -8.644 -35.403 -10.088  1.00  0.00              
ATOM   1847 1H5*   G A  58      -4.522 -37.259  -9.439  1.00  0.00              
ATOM   1848 2H5*   G A  58      -3.565 -35.863  -8.928  1.00  0.00              
ATOM   1849  H4*   G A  58      -4.377 -35.513 -11.115  1.00  0.00              
ATOM   1850  H3*   G A  58      -4.603 -33.517  -9.301  1.00  0.00              
ATOM   1851  H1*   G A  58      -7.634 -34.374 -11.555  1.00  0.00              
ATOM   1852 1H2*   G A  58      -6.932 -33.888  -8.635  1.00  0.00              
ATOM   1853 2HO*   G A  58      -7.406 -31.973  -9.209  1.00  0.00              
ATOM   1854  H1    G A  58     -13.072 -36.196 -12.163  1.00  0.00              
ATOM   1855 1H2    G A  58     -10.911 -34.696 -14.388  1.00  0.00              
ATOM   1856 2H2    G A  58     -12.494 -35.333 -14.095  1.00  0.00              
ATOM   1857  H8    G A  58      -8.157 -35.943  -8.030  1.00  0.00              
ATOM   1858  P     A A  59      -3.673 -32.499 -11.619  1.00  0.00              
ATOM   1859  O1P   A A  59      -2.737 -33.289 -10.780  1.00  0.00              
ATOM   1860  O2P   A A  59      -3.504 -32.488 -13.094  1.00  0.00              
ATOM   1861  O5*   A A  59      -3.650 -30.993 -11.102  1.00  0.00              
ATOM   1862  C5*   A A  59      -4.120 -30.655  -9.782  1.00  0.00              
ATOM   1863  C4*   A A  59      -4.079 -29.156  -9.604  1.00  0.00              
ATOM   1864  O4*   A A  59      -2.725 -28.784  -9.978  1.00  0.00              
ATOM   1865  C3*   A A  59      -4.981 -28.364 -10.537  1.00  0.00              
ATOM   1866  O3*   A A  59      -6.221 -28.019  -9.911  1.00  0.00              
ATOM   1867  C1*   A A  59      -2.737 -27.600 -10.748  1.00  0.00              
ATOM   1868  C2*   A A  59      -4.175 -27.090 -10.798  1.00  0.00              
ATOM   1869  O2*   A A  59      -4.359 -26.109  -9.797  1.00  0.00              
ATOM   1870  N1    A A  59       1.598 -27.658 -13.496  1.00  0.00              
ATOM   1871  C2    A A  59       1.328 -27.269 -12.245  1.00  0.00              
ATOM   1872  N3    A A  59       0.168 -27.268 -11.593  1.00  0.00              
ATOM   1873  C4    A A  59      -0.815 -27.740 -12.378  1.00  0.00              
ATOM   1874  C5    A A  59      -0.694 -28.179 -13.684  1.00  0.00              
ATOM   1875  C6    A A  59       0.587 -28.129 -14.259  1.00  0.00              
ATOM   1876  N6    A A  59       0.855 -28.517 -15.508  1.00  0.00              
ATOM   1877  N7    A A  59      -1.922 -28.598 -14.177  1.00  0.00              
ATOM   1878  C8    A A  59      -2.746 -28.406 -13.176  1.00  0.00              
ATOM   1879  N9    A A  59      -2.143 -27.890 -12.055  1.00  0.00              
ATOM   1880 1H5*   A A  59      -3.494 -31.144  -9.022  1.00  0.00              
ATOM   1881 2H5*   A A  59      -5.146 -31.025  -9.641  1.00  0.00              
ATOM   1882  H4*   A A  59      -4.371 -29.002  -8.555  1.00  0.00              
ATOM   1883  H3*   A A  59      -5.242 -28.900 -11.461  1.00  0.00              
ATOM   1884  H1*   A A  59      -2.128 -26.794 -10.314  1.00  0.00              
ATOM   1885 1H2*   A A  59      -4.461 -26.591 -11.734  1.00  0.00              
ATOM   1886 2HO*   A A  59      -5.182 -26.320  -9.269  1.00  0.00              
ATOM   1887  H2    A A  59       2.189 -26.895 -11.674  1.00  0.00              
ATOM   1888 1H6    A A  59       1.790 -28.457 -15.862  1.00  0.00              
ATOM   1889 2H6    A A  59       0.123 -28.869 -16.090  1.00  0.00              
ATOM   1890  H8    A A  59      -3.820 -28.638 -13.228  1.00  0.00              
ATOM   1891  P     C A  60      -7.534 -28.899 -10.202  1.00  0.00              
ATOM   1892  O1P   C A  60      -7.331 -30.101  -9.354  1.00  0.00              
ATOM   1893  O2P   C A  60      -8.727 -28.042  -9.986  1.00  0.00              
ATOM   1894  O5*   C A  60      -7.520 -29.362 -11.727  1.00  0.00              
ATOM   1895  C5*   C A  60      -7.396 -28.402 -12.794  1.00  0.00              
ATOM   1896  C4*   C A  60      -8.710 -28.300 -13.532  1.00  0.00              
ATOM   1897  O4*   C A  60      -9.226 -29.630 -13.708  1.00  0.00              
ATOM   1898  C3*   C A  60      -9.816 -27.560 -12.796  1.00  0.00              
ATOM   1899  O3*   C A  60      -9.797 -26.157 -13.079  1.00  0.00              
ATOM   1900  C1*   C A  60     -10.628 -29.619 -13.596  1.00  0.00              
ATOM   1901  C2*   C A  60     -11.057 -28.173 -13.411  1.00  0.00              
ATOM   1902  O2*   C A  60     -11.384 -27.611 -14.666  1.00  0.00              
ATOM   1903  N1    C A  60     -10.970 -30.513 -12.476  1.00  0.00              
ATOM   1904  C2    C A  60     -12.280 -30.979 -12.351  1.00  0.00              
ATOM   1905  O2    C A  60     -13.134 -30.595 -13.163  1.00  0.00              
ATOM   1906  N3    C A  60     -12.585 -31.835 -11.346  1.00  0.00              
ATOM   1907  C4    C A  60     -11.637 -32.223 -10.492  1.00  0.00              
ATOM   1908  N4    C A  60     -11.983 -33.067  -9.516  1.00  0.00              
ATOM   1909  C5    C A  60     -10.293 -31.763 -10.598  1.00  0.00              
ATOM   1910  C6    C A  60     -10.006 -30.918 -11.594  1.00  0.00              
ATOM   1911 1H5*   C A  60      -6.596 -28.706 -13.485  1.00  0.00              
ATOM   1912 2H5*   C A  60      -7.114 -27.420 -12.387  1.00  0.00              
ATOM   1913  H4*   C A  60      -8.457 -27.760 -14.456  1.00  0.00              
ATOM   1914  H3*   C A  60      -9.767 -27.667 -11.702  1.00  0.00              
ATOM   1915  H1*   C A  60     -11.178 -30.007 -14.466  1.00  0.00              
ATOM   1916 1H2*   C A  60     -11.955 -28.021 -12.796  1.00  0.00              
ATOM   1917 2HO*   C A  60     -10.894 -26.746 -14.783  1.00  0.00              
ATOM   1918 1H4    C A  60     -11.298 -33.379  -8.857  1.00  0.00              
ATOM   1919 2H4    C A  60     -12.927 -33.388  -9.445  1.00  0.00              
ATOM   1920  H5    C A  60      -9.522 -32.090  -9.885  1.00  0.00              
ATOM   1921  H6    C A  60      -8.978 -30.542 -11.707  1.00  0.00              
ATOM   1922  P     U A  61     -10.624 -25.144 -12.143  1.00  0.00              
ATOM   1923  O1P   U A  61     -10.211 -25.536 -10.771  1.00  0.00              
ATOM   1924  O2P   U A  61     -10.370 -23.760 -12.616  1.00  0.00              
ATOM   1925  O5*   U A  61     -12.180 -25.449 -12.296  1.00  0.00              
ATOM   1926  C5*   U A  61     -12.859 -25.199 -13.541  1.00  0.00              
ATOM   1927  C4*   U A  61     -14.343 -25.075 -13.287  1.00  0.00              
ATOM   1928  O4*   U A  61     -14.934 -26.382 -13.087  1.00  0.00              
ATOM   1929  C3*   U A  61     -14.728 -24.298 -12.039  1.00  0.00              
ATOM   1930  O3*   U A  61     -14.740 -22.887 -12.272  1.00  0.00              
ATOM   1931  C1*   U A  61     -15.989 -26.294 -12.144  1.00  0.00              
ATOM   1932  C2*   U A  61     -16.110 -24.836 -11.706  1.00  0.00              
ATOM   1933  O2*   U A  61     -17.138 -24.202 -12.440  1.00  0.00              
ATOM   1934  N1    U A  61     -15.711 -27.247 -11.055  1.00  0.00              
ATOM   1935  C2    U A  61     -16.772 -27.737 -10.292  1.00  0.00              
ATOM   1936  O2    U A  61     -17.926 -27.388 -10.464  1.00  0.00              
ATOM   1937  N3    U A  61     -16.416 -28.646  -9.327  1.00  0.00              
ATOM   1938  C4    U A  61     -15.146 -29.108  -9.046  1.00  0.00              
ATOM   1939  O4    U A  61     -14.986 -29.932  -8.144  1.00  0.00              
ATOM   1940  C5    U A  61     -14.116 -28.559  -9.873  1.00  0.00              
ATOM   1941  C6    U A  61     -14.431 -27.671 -10.821  1.00  0.00              
ATOM   1942 1H5*   U A  61     -12.664 -26.017 -14.249  1.00  0.00              
ATOM   1943 2H5*   U A  61     -12.477 -24.276 -14.003  1.00  0.00              
ATOM   1944  H4*   U A  61     -14.722 -24.533 -14.166  1.00  0.00              
ATOM   1945  H3*   U A  61     -14.016 -24.414 -11.209  1.00  0.00              
ATOM   1946  H1*   U A  61     -16.967 -26.586 -12.555  1.00  0.00              
ATOM   1947 1H2*   U A  61     -16.383 -24.680 -10.652  1.00  0.00              
ATOM   1948 2HO*   U A  61     -18.022 -24.594 -12.183  1.00  0.00              
ATOM   1949  H3    U A  61     -17.158 -29.013  -8.763  1.00  0.00              
ATOM   1950  H5    U A  61     -13.068 -28.865  -9.727  1.00  0.00              
ATOM   1951  H6    U A  61     -13.626 -27.260 -11.448  1.00  0.00              
ATOM   1952  P     A A  62     -14.567 -21.871 -11.039  1.00  0.00              
ATOM   1953  O1P   A A  62     -13.291 -22.306 -10.416  1.00  0.00              
ATOM   1954  O2P   A A  62     -14.695 -20.484 -11.555  1.00  0.00              
ATOM   1955  O5*   A A  62     -15.740 -22.124  -9.991  1.00  0.00              
ATOM   1956  C5*   A A  62     -17.082 -21.675 -10.258  1.00  0.00              
ATOM   1957  C4*   A A  62     -17.983 -22.078  -9.115  1.00  0.00              
ATOM   1958  O4*   A A  62     -17.956 -23.521  -8.965  1.00  0.00              
ATOM   1959  C3*   A A  62     -17.564 -21.570  -7.745  1.00  0.00              
ATOM   1960  O3*   A A  62     -17.978 -20.218  -7.529  1.00  0.00              
ATOM   1961  C1*   A A  62     -18.028 -23.851  -7.589  1.00  0.00              
ATOM   1962  C2*   A A  62     -18.321 -22.546  -6.855  1.00  0.00              
ATOM   1963  O2*   A A  62     -19.712 -22.296  -6.824  1.00  0.00              
ATOM   1964  N1    A A  62     -15.564 -26.599  -4.021  1.00  0.00              
ATOM   1965  C2    A A  62     -16.794 -26.076  -4.066  1.00  0.00              
ATOM   1966  N3    A A  62     -17.370 -25.355  -5.026  1.00  0.00              
ATOM   1967  C4    A A  62     -16.525 -25.178  -6.055  1.00  0.00              
ATOM   1968  C5    A A  62     -15.230 -25.654  -6.156  1.00  0.00              
ATOM   1969  C6    A A  62     -14.738 -26.403  -5.073  1.00  0.00              
ATOM   1970  N6    A A  62     -13.510 -26.924  -5.029  1.00  0.00              
ATOM   1971  N7    A A  62     -14.660 -25.275  -7.363  1.00  0.00              
ATOM   1972  C8    A A  62     -15.606 -24.590  -7.957  1.00  0.00              
ATOM   1973  N9    A A  62     -16.763 -24.492  -7.222  1.00  0.00              
ATOM   1974 1H5*   A A  62     -17.447 -22.112 -11.199  1.00  0.00              
ATOM   1975 2H5*   A A  62     -17.097 -20.582 -10.384  1.00  0.00              
ATOM   1976  H4*   A A  62     -18.963 -21.656  -9.384  1.00  0.00              
ATOM   1977  H3*   A A  62     -16.475 -21.565  -7.589  1.00  0.00              
ATOM   1978  H1*   A A  62     -18.817 -24.562  -7.304  1.00  0.00              
ATOM   1979 1H2*   A A  62     -18.006 -22.494  -5.803  1.00  0.00              
ATOM   1980 2HO*   A A  62     -19.888 -21.352  -7.106  1.00  0.00              
ATOM   1981  H2    A A  62     -17.418 -26.268  -3.183  1.00  0.00              
ATOM   1982 1H6    A A  62     -13.217 -27.449  -4.228  1.00  0.00              
ATOM   1983 2H6    A A  62     -12.883 -26.791  -5.795  1.00  0.00              
ATOM   1984  H8    A A  62     -15.485 -24.135  -8.952  1.00  0.00              
ATOM   1985  P     U A  63     -17.029 -19.213  -6.709  1.00  0.00              
ATOM   1986  O1P   U A  63     -15.668 -19.564  -7.189  1.00  0.00              
ATOM   1987  O2P   U A  63     -17.539 -17.831  -6.898  1.00  0.00              
ATOM   1988  O5*   U A  63     -17.113 -19.569  -5.159  1.00  0.00              
ATOM   1989  C5*   U A  63     -18.382 -19.597  -4.478  1.00  0.00              
ATOM   1990  C4*   U A  63     -18.219 -20.282  -3.141  1.00  0.00              
ATOM   1991  O4*   U A  63     -17.876 -21.675  -3.341  1.00  0.00              
ATOM   1992  C3*   U A  63     -17.093 -19.749  -2.269  1.00  0.00              
ATOM   1993  O3*   U A  63     -17.494 -18.594  -1.528  1.00  0.00              
ATOM   1994  C1*   U A  63     -17.022 -22.112  -2.296  1.00  0.00              
ATOM   1995  C2*   U A  63     -16.807 -20.930  -1.350  1.00  0.00              
ATOM   1996  O2*   U A  63     -17.711 -21.014  -0.266  1.00  0.00              
ATOM   1997  N1    U A  63     -15.793 -22.644  -2.910  1.00  0.00              
ATOM   1998  C2    U A  63     -14.938 -23.438  -2.144  1.00  0.00              
ATOM   1999  O2    U A  63     -15.145 -23.690  -0.971  1.00  0.00              
ATOM   2000  N3    U A  63     -13.840 -23.917  -2.815  1.00  0.00              
ATOM   2001  C4    U A  63     -13.509 -23.693  -4.136  1.00  0.00              
ATOM   2002  O4    U A  63     -12.484 -24.197  -4.598  1.00  0.00              
ATOM   2003  C5    U A  63     -14.436 -22.871  -4.852  1.00  0.00              
ATOM   2004  C6    U A  63     -15.515 -22.390  -4.226  1.00  0.00              
ATOM   2005 1H5*   U A  63     -19.126 -20.131  -5.086  1.00  0.00              
ATOM   2006 2H5*   U A  63     -18.758 -18.573  -4.334  1.00  0.00              
ATOM   2007  H4*   U A  63     -19.179 -20.111  -2.632  1.00  0.00              
ATOM   2008  H3*   U A  63     -16.211 -19.420  -2.839  1.00  0.00              
ATOM   2009  H1*   U A  63     -17.435 -22.933  -1.693  1.00  0.00              
ATOM   2010 1H2*   U A  63     -15.815 -20.871  -0.880  1.00  0.00              
ATOM   2011 2HO*   U A  63     -18.061 -20.102  -0.051  1.00  0.00              
ATOM   2012  H3    U A  63     -13.209 -24.488  -2.289  1.00  0.00              
ATOM   2013  H5    U A  63     -14.260 -22.635  -5.913  1.00  0.00              
ATOM   2014  H6    U A  63     -16.217 -21.760  -4.793  1.00  0.00              
ATOM   2015  P     G A  64     -16.381 -17.653  -0.849  1.00  0.00              
ATOM   2016  O1P   G A  64     -15.355 -17.518  -1.914  1.00  0.00              
ATOM   2017  O2P   G A  64     -17.056 -16.439  -0.322  1.00  0.00              
ATOM   2018  O5*   G A  64     -15.723 -18.430   0.376  1.00  0.00              
ATOM   2019  C5*   G A  64     -16.507 -18.780   1.533  1.00  0.00              
ATOM   2020  C4*   G A  64     -15.593 -19.281   2.626  1.00  0.00              
ATOM   2021  O4*   G A  64     -15.083 -20.595   2.287  1.00  0.00              
ATOM   2022  C3*   G A  64     -14.351 -18.439   2.873  1.00  0.00              
ATOM   2023  O3*   G A  64     -14.631 -17.310   3.706  1.00  0.00              
ATOM   2024  C1*   G A  64     -13.750 -20.708   2.735  1.00  0.00              
ATOM   2025  C2*   G A  64     -13.408 -19.443   3.517  1.00  0.00              
ATOM   2026  O2*   G A  64     -13.671 -19.640   4.892  1.00  0.00              
ATOM   2027  N1    G A  64      -9.143 -21.845   0.953  1.00  0.00              
ATOM   2028  C2    G A  64      -9.563 -21.666   2.249  1.00  0.00              
ATOM   2029  N2    G A  64      -8.629 -21.827   3.198  1.00  0.00              
ATOM   2030  N3    G A  64     -10.803 -21.356   2.588  1.00  0.00              
ATOM   2031  C4    G A  64     -11.606 -21.236   1.509  1.00  0.00              
ATOM   2032  C5    G A  64     -11.287 -21.392   0.178  1.00  0.00              
ATOM   2033  C6    G A  64      -9.953 -21.722  -0.172  1.00  0.00              
ATOM   2034  O6    G A  64      -9.473 -21.904  -1.299  1.00  0.00              
ATOM   2035  N7    G A  64     -12.400 -21.180  -0.624  1.00  0.00              
ATOM   2036  C8    G A  64     -13.358 -20.905   0.220  1.00  0.00              
ATOM   2037  N9    G A  64     -12.945 -20.922   1.530  1.00  0.00              
ATOM   2038 1H5*   G A  64     -17.243 -19.553   1.271  1.00  0.00              
ATOM   2039 2H5*   G A  64     -17.072 -17.904   1.884  1.00  0.00              
ATOM   2040  H4*   G A  64     -16.214 -19.248   3.532  1.00  0.00              
ATOM   2041  H3*   G A  64     -13.940 -17.977   1.963  1.00  0.00              
ATOM   2042  H1*   G A  64     -13.532 -21.561   3.395  1.00  0.00              
ATOM   2043 1H2*   G A  64     -12.357 -19.125   3.477  1.00  0.00              
ATOM   2044 2HO*   G A  64     -12.824 -19.893   5.361  1.00  0.00              
ATOM   2045  H1    G A  64      -8.182 -22.080   0.807  1.00  0.00              
ATOM   2046 1H2    G A  64      -8.873 -21.712   4.162  1.00  0.00              
ATOM   2047 2H2    G A  64      -7.692 -22.061   2.944  1.00  0.00              
ATOM   2048  H8    G A  64     -14.391 -20.681  -0.087  1.00  0.00              
ATOM   2049  P     U A  65     -13.867 -15.919   3.451  1.00  0.00              
ATOM   2050  O1P   U A  65     -13.856 -15.803   1.971  1.00  0.00              
ATOM   2051  O2P   U A  65     -14.529 -14.867   4.264  1.00  0.00              
ATOM   2052  O5*   U A  65     -12.359 -16.057   3.947  1.00  0.00              
ATOM   2053  C5*   U A  65     -12.051 -16.140   5.352  1.00  0.00              
ATOM   2054  C4*   U A  65     -10.596 -16.510   5.524  1.00  0.00              
ATOM   2055  O4*   U A  65     -10.298 -17.720   4.776  1.00  0.00              
ATOM   2056  C3*   U A  65      -9.598 -15.501   4.980  1.00  0.00              
ATOM   2057  O3*   U A  65      -9.350 -14.443   5.909  1.00  0.00              
ATOM   2058  C1*   U A  65      -8.964 -17.660   4.292  1.00  0.00              
ATOM   2059  C2*   U A  65      -8.355 -16.363   4.817  1.00  0.00              
ATOM   2060  O2*   U A  65      -7.688 -16.602   6.040  1.00  0.00              
ATOM   2061  N1    U A  65      -9.039 -17.759   2.824  1.00  0.00              
ATOM   2062  C2    U A  65      -7.891 -18.093   2.104  1.00  0.00              
ATOM   2063  O2    U A  65      -6.810 -18.278   2.635  1.00  0.00              
ATOM   2064  N3    U A  65      -8.070 -18.197   0.747  1.00  0.00              
ATOM   2065  C4    U A  65      -9.243 -18.008   0.046  1.00  0.00              
ATOM   2066  O4    U A  65      -9.246 -18.140  -1.179  1.00  0.00              
ATOM   2067  C5    U A  65     -10.373 -17.669   0.855  1.00  0.00              
ATOM   2068  C6    U A  65     -10.230 -17.561   2.180  1.00  0.00              
ATOM   2069 1H5*   U A  65     -12.691 -16.891   5.836  1.00  0.00              
ATOM   2070 2H5*   U A  65     -12.256 -15.177   5.842  1.00  0.00              
ATOM   2071  H4*   U A  65     -10.469 -16.600   6.614  1.00  0.00              
ATOM   2072  H3*   U A  65      -9.924 -15.016   4.048  1.00  0.00              
ATOM   2073  H1*   U A  65      -8.303 -18.477   4.614  1.00  0.00              
ATOM   2074 1H2*   U A  65      -7.596 -15.895   4.173  1.00  0.00              
ATOM   2075 2HO*   U A  65      -6.882 -17.172   5.875  1.00  0.00              
ATOM   2076  H3    U A  65      -7.261 -18.434   0.207  1.00  0.00              
ATOM   2077  H5    U A  65     -11.356 -17.498   0.389  1.00  0.00              
ATOM   2078  H6    U A  65     -11.111 -17.300   2.786  1.00  0.00              
ATOM   2079  P     C A  66      -8.714 -13.059   5.393  1.00  0.00              
ATOM   2080  O1P   C A  66      -9.380 -12.846   4.083  1.00  0.00              
ATOM   2081  O2P   C A  66      -8.871 -12.045   6.467  1.00  0.00              
ATOM   2082  O5*   C A  66      -7.157 -13.270   5.128  1.00  0.00              
ATOM   2083  C5*   C A  66      -6.238 -13.473   6.219  1.00  0.00              
ATOM   2084  C4*   C A  66      -4.842 -13.652   5.672  1.00  0.00              
ATOM   2085  O4*   C A  66      -4.808 -14.817   4.799  1.00  0.00              
ATOM   2086  C3*   C A  66      -4.339 -12.523   4.785  1.00  0.00              
ATOM   2087  O3*   C A  66      -3.839 -11.425   5.554  1.00  0.00              
ATOM   2088  C1*   C A  66      -3.899 -14.586   3.736  1.00  0.00              
ATOM   2089  C2*   C A  66      -3.252 -13.220   3.977  1.00  0.00              
ATOM   2090  O2*   C A  66      -2.046 -13.376   4.698  1.00  0.00              
ATOM   2091  N1    C A  66      -4.639 -14.705   2.468  1.00  0.00              
ATOM   2092  C2    C A  66      -3.944 -15.018   1.300  1.00  0.00              
ATOM   2093  O2    C A  66      -2.711 -15.148   1.351  1.00  0.00              
ATOM   2094  N3    C A  66      -4.629 -15.169   0.141  1.00  0.00              
ATOM   2095  C4    C A  66      -5.954 -15.020   0.128  1.00  0.00              
ATOM   2096  N4    C A  66      -6.589 -15.177  -1.037  1.00  0.00              
ATOM   2097  C5    C A  66      -6.688 -14.701   1.307  1.00  0.00              
ATOM   2098  C6    C A  66      -5.999 -14.553   2.443  1.00  0.00              
ATOM   2099 1H5*   C A  66      -6.532 -14.358   6.802  1.00  0.00              
ATOM   2100 2H5*   C A  66      -6.269 -12.612   6.903  1.00  0.00              
ATOM   2101  H4*   C A  66      -4.209 -13.723   6.569  1.00  0.00              
ATOM   2102  H3*   C A  66      -5.125 -12.067   4.164  1.00  0.00              
ATOM   2103  H1*   C A  66      -3.083 -15.320   3.676  1.00  0.00              
ATOM   2104 1H2*   C A  66      -2.967 -12.658   3.076  1.00  0.00              
ATOM   2105 2HO*   C A  66      -2.049 -12.766   5.490  1.00  0.00              
ATOM   2106 1H4    C A  66      -7.583 -15.071  -1.084  1.00  0.00              
ATOM   2107 2H4    C A  66      -6.072 -15.401  -1.861  1.00  0.00              
ATOM   2108  H5    C A  66      -7.781 -14.578   1.281  1.00  0.00              
ATOM   2109  H6    C A  66      -6.532 -14.307   3.374  1.00  0.00              
ATOM   2110  P     C A  67      -3.916  -9.933   4.958  1.00  0.00              
ATOM   2111  O1P   C A  67      -5.279  -9.872   4.371  1.00  0.00              
ATOM   2112  O2P   C A  67      -3.537  -8.981   6.033  1.00  0.00              
ATOM   2113  O5*   C A  67      -2.860  -9.794   3.772  1.00  0.00              
ATOM   2114  C5*   C A  67      -1.445  -9.760   4.037  1.00  0.00              
ATOM   2115  C4*   C A  67      -0.688  -9.872   2.734  1.00  0.00              
ATOM   2116  O4*   C A  67      -1.217 -10.996   2.014  1.00  0.00              
ATOM   2117  C3*   C A  67      -0.869  -8.708   1.772  1.00  0.00              
ATOM   2118  O3*   C A  67       0.037  -7.638   2.056  1.00  0.00              
ATOM   2119  C1*   C A  67      -1.029 -10.781   0.639  1.00  0.00              
ATOM   2120  C2*   C A  67      -0.485  -9.359   0.457  1.00  0.00              
ATOM   2121  O2*   C A  67       0.914  -9.409   0.256  1.00  0.00              
ATOM   2122  N1    C A  67      -2.298 -11.051  -0.058  1.00  0.00              
ATOM   2123  C2    C A  67      -2.293 -11.215  -1.444  1.00  0.00              
ATOM   2124  O2    C A  67      -1.224 -11.087  -2.060  1.00  0.00              
ATOM   2125  N3    C A  67      -3.452 -11.505  -2.081  1.00  0.00              
ATOM   2126  C4    C A  67      -4.581 -11.633  -1.382  1.00  0.00              
ATOM   2127  N4    C A  67      -5.701 -11.919  -2.051  1.00  0.00              
ATOM   2128  C5    C A  67      -4.614 -11.471   0.033  1.00  0.00              
ATOM   2129  C6    C A  67      -3.462 -11.184   0.649  1.00  0.00              
ATOM   2130 1H5*   C A  67      -1.165 -10.584   4.709  1.00  0.00              
ATOM   2131 2H5*   C A  67      -1.180  -8.823   4.549  1.00  0.00              
ATOM   2132  H4*   C A  67       0.365  -9.954   3.042  1.00  0.00              
ATOM   2133  H3*   C A  67      -1.883  -8.281   1.781  1.00  0.00              
ATOM   2134  H1*   C A  67      -0.292 -11.465   0.194  1.00  0.00              
ATOM   2135 1H2*   C A  67      -0.872  -8.814  -0.416  1.00  0.00              
ATOM   2136 2HO*   C A  67       1.361  -8.744   0.854  1.00  0.00              
ATOM   2137 1H4    C A  67      -6.567 -12.021  -1.559  1.00  0.00              
ATOM   2138 2H4    C A  67      -5.675 -12.032  -3.044  1.00  0.00              
ATOM   2139  H5    C A  67      -5.553 -11.577   0.597  1.00  0.00              
ATOM   2140  H6    C A  67      -3.449 -11.052   1.741  1.00  0.00              
TER                                                                             
