# Supplementary material for: Modeling the Structure of RNA Molecules with Small-Angle X-Ray Scattering Data
Source: PLoS One. 2013 Nov 4;8(11):e78007. doi: 10.1371/journal.pone.0078007 (PMC3817170; doi:10.1371/journal.pone.0078007)
Supplement: File S6 — Benchmark data. Simulated SAXS data, fit plots, RFR models, and best ROSETTA decoys (by ) for 10 benchmark targets. Within the archive, simulated SAXS data are named in benchmark_models/*.dat, fit plots are named benchmark_models/*_fit.pdf, RFR models are named benchmark_models/*model.pdb, and top ROSETTA decoys are named rosetta_decoys/*.pdb. (ZIP) [file pone.0078007.s006.zip › rosetta_decoys/1L2X.pdb]

ATOM      1  C5*   G A   1       2.329   1.239   0.000  1.00  0.00              
ATOM      2  C4*   G A   1       3.798   0.950   0.199  1.00  0.00              
ATOM      3  O4*   G A   1       3.931   0.102   1.370  1.00  0.00              
ATOM      4  C3*   G A   1       4.447   0.100  -0.882  1.00  0.00              
ATOM      5  O3*   G A   1       4.803   0.879  -2.029  1.00  0.00              
ATOM      6  C1*   G A   1       5.047  -0.767   1.205  1.00  0.00              
ATOM      7  C2*   G A   1       5.647  -0.504  -0.166  1.00  0.00              
ATOM      8  O2*   G A   1       6.734   0.394  -0.061  1.00  0.00              
ATOM      9  N1    G A   1       6.534  -5.531   2.088  1.00  0.00              
ATOM     10  C2    G A   1       7.287  -4.404   1.865  1.00  0.00              
ATOM     11  N2    G A   1       8.618  -4.569   1.897  1.00  0.00              
ATOM     12  N3    G A   1       6.775  -3.207   1.631  1.00  0.00              
ATOM     13  C4    G A   1       5.425  -3.225   1.638  1.00  0.00              
ATOM     14  C5    G A   1       4.581  -4.294   1.848  1.00  0.00              
ATOM     15  C6    G A   1       5.143  -5.572   2.096  1.00  0.00              
ATOM     16  O6    G A   1       4.559  -6.643   2.307  1.00  0.00              
ATOM     17  N7    G A   1       3.254  -3.895   1.771  1.00  0.00              
ATOM     18  C8    G A   1       3.315  -2.615   1.520  1.00  0.00              
ATOM     19  N9    G A   1       4.602  -2.144   1.427  1.00  0.00              
ATOM     20  H4*   G A   1       4.260   1.944   0.274  1.00  0.00              
ATOM     21  H3*   G A   1       3.776  -0.661  -1.310  1.00  0.00              
ATOM     22  H1*   G A   1       5.843  -0.587   1.942  1.00  0.00              
ATOM     23 1H2*   G A   1       6.058  -1.378  -0.691  1.00  0.00              
ATOM     24 2HO*   G A   1       6.623   1.132  -0.728  1.00  0.00              
ATOM     25  H1    G A   1       7.022  -6.387   2.257  1.00  0.00              
ATOM     26 1H2    G A   1       9.221  -3.786   1.744  1.00  0.00              
ATOM     27 2H2    G A   1       9.006  -5.472   2.073  1.00  0.00              
ATOM     28  H8    G A   1       2.426  -1.978   1.394  1.00  0.00              
ATOM     29  P     C A   2       4.878   0.183  -3.477  1.00  0.00              
ATOM     30  O1P   C A   2       3.540  -0.445  -3.622  1.00  0.00              
ATOM     31  O2P   C A   2       5.320   1.203  -4.461  1.00  0.00              
ATOM     32  O5*   C A   2       5.968  -0.979  -3.437  1.00  0.00              
ATOM     33  C5*   C A   2       5.585  -2.361  -3.577  1.00  0.00              
ATOM     34  C4*   C A   2       6.728  -3.138  -4.186  1.00  0.00              
ATOM     35  O4*   C A   2       7.817  -3.249  -3.246  1.00  0.00              
ATOM     36  C3*   C A   2       6.417  -4.582  -4.546  1.00  0.00              
ATOM     37  O3*   C A   2       5.817  -4.691  -5.840  1.00  0.00              
ATOM     38  C1*   C A   2       8.612  -4.345  -3.623  1.00  0.00              
ATOM     39  C2*   C A   2       7.813  -5.207  -4.602  1.00  0.00              
ATOM     40  O2*   C A   2       8.404  -5.119  -5.883  1.00  0.00              
ATOM     41  N1    C A   2       9.084  -5.052  -2.419  1.00  0.00              
ATOM     42  C2    C A   2      10.399  -5.515  -2.373  1.00  0.00              
ATOM     43  O2    C A   2      11.127  -5.356  -3.364  1.00  0.00              
ATOM     44  N3    C A   2      10.847  -6.128  -1.251  1.00  0.00              
ATOM     45  C4    C A   2      10.031  -6.280  -0.206  1.00  0.00              
ATOM     46  N4    C A   2      10.514  -6.891   0.879  1.00  0.00              
ATOM     47  C5    C A   2       8.685  -5.817  -0.228  1.00  0.00              
ATOM     48  C6    C A   2       8.256  -5.215  -1.343  1.00  0.00              
ATOM     49 1H5*   C A   2       4.691  -2.445  -4.210  1.00  0.00              
ATOM     50 2H5*   C A   2       5.324  -2.781  -2.594  1.00  0.00              
ATOM     51  H4*   C A   2       6.970  -2.583  -5.105  1.00  0.00              
ATOM     52  H3*   C A   2       5.744  -5.080  -3.832  1.00  0.00              
ATOM     53  H1*   C A   2       9.518  -4.017  -4.152  1.00  0.00              
ATOM     54 1H2*   C A   2       7.806  -6.282  -4.372  1.00  0.00              
ATOM     55 2HO*   C A   2       7.703  -4.892  -6.560  1.00  0.00              
ATOM     56 1H4    C A   2       9.931  -7.023   1.681  1.00  0.00              
ATOM     57 2H4    C A   2      11.460  -7.215   0.891  1.00  0.00              
ATOM     58  H5    C A   2       8.022  -5.951   0.640  1.00  0.00              
ATOM     59  H6    C A   2       7.221  -4.843  -1.395  1.00  0.00              
ATOM     60  P     G A   3       4.378  -5.394  -5.996  1.00  0.00              
ATOM     61  O1P   G A   3       3.632  -4.906  -4.808  1.00  0.00              
ATOM     62  O2P   G A   3       3.861  -5.102  -7.357  1.00  0.00              
ATOM     63  O5*   G A   3       4.555  -6.971  -5.855  1.00  0.00              
ATOM     64  C5*   G A   3       3.421  -7.817  -5.582  1.00  0.00              
ATOM     65  C4*   G A   3       3.895  -9.101  -4.945  1.00  0.00              
ATOM     66  O4*   G A   3       4.618  -9.883  -5.921  1.00  0.00              
ATOM     67  C3*   G A   3       4.844  -8.934  -3.769  1.00  0.00              
ATOM     68  O3*   G A   3       4.138  -8.759  -2.537  1.00  0.00              
ATOM     69  C1*   G A   3       5.734 -10.506  -5.325  1.00  0.00              
ATOM     70  C2*   G A   3       5.646 -10.232  -3.818  1.00  0.00              
ATOM     71  O2*   G A   3       4.986 -11.309  -3.184  1.00  0.00              
ATOM     72  N1    G A   3      10.652 -11.271  -6.281  1.00  0.00              
ATOM     73  C2    G A   3       9.778 -12.019  -5.531  1.00  0.00              
ATOM     74  N2    G A   3      10.281 -13.130  -4.973  1.00  0.00              
ATOM     75  N3    G A   3       8.507 -11.704  -5.345  1.00  0.00              
ATOM     76  C4    G A   3       8.172 -10.560  -5.979  1.00  0.00              
ATOM     77  C5    G A   3       8.968  -9.739  -6.749  1.00  0.00              
ATOM     78  C6    G A   3      10.329 -10.088  -6.939  1.00  0.00              
ATOM     79  O6    G A   3      11.195  -9.489  -7.590  1.00  0.00              
ATOM     80  N7    G A   3       8.243  -8.655  -7.223  1.00  0.00              
ATOM     81  C8    G A   3       7.042  -8.833  -6.740  1.00  0.00              
ATOM     82  N9    G A   3       6.931  -9.969  -5.978  1.00  0.00              
ATOM     83 1H5*   G A   3       2.879  -8.034  -6.514  1.00  0.00              
ATOM     84 2H5*   G A   3       2.717  -7.300  -4.914  1.00  0.00              
ATOM     85  H4*   G A   3       2.975  -9.568  -4.565  1.00  0.00              
ATOM     86  H3*   G A   3       5.471  -8.031  -3.831  1.00  0.00              
ATOM     87  H1*   G A   3       5.790 -11.597  -5.448  1.00  0.00              
ATOM     88 1H2*   G A   3       6.612 -10.153  -3.300  1.00  0.00              
ATOM     89 2HO*   G A   3       5.656 -12.006  -2.927  1.00  0.00              
ATOM     90  H1    G A   3      11.593 -11.601  -6.360  1.00  0.00              
ATOM     91 1H2    G A   3       9.694 -13.719  -4.417  1.00  0.00              
ATOM     92 2H2    G A   3      11.240 -13.370  -5.113  1.00  0.00              
ATOM     93  H8    G A   3       6.205  -8.142  -6.926  1.00  0.00              
ATOM     94  P     C A   4       4.917  -8.220  -1.238  1.00  0.00              
ATOM     95  O1P   C A   4       5.638  -7.024  -1.745  1.00  0.00              
ATOM     96  O2P   C A   4       3.936  -8.070  -0.134  1.00  0.00              
ATOM     97  O5*   C A   4       6.003  -9.301  -0.799  1.00  0.00              
ATOM     98  C5*   C A   4       5.611 -10.633  -0.413  1.00  0.00              
ATOM     99  C4*   C A   4       6.797 -11.560  -0.537  1.00  0.00              
ATOM    100  O4*   C A   4       7.251 -11.554  -1.919  1.00  0.00              
ATOM    101  C3*   C A   4       8.047 -11.124   0.211  1.00  0.00              
ATOM    102  O3*   C A   4       7.972 -11.444   1.604  1.00  0.00              
ATOM    103  C1*   C A   4       8.656 -11.773  -1.960  1.00  0.00              
ATOM    104  C2*   C A   4       9.124 -11.919  -0.509  1.00  0.00              
ATOM    105  O2*   C A   4       9.141 -13.283  -0.137  1.00  0.00              
ATOM    106  N1    C A   4       9.243 -10.634  -2.687  1.00  0.00              
ATOM    107  C2    C A   4      10.532 -10.749  -3.209  1.00  0.00              
ATOM    108  O2    C A   4      11.168 -11.795  -3.011  1.00  0.00              
ATOM    109  N3    C A   4      11.057  -9.718  -3.914  1.00  0.00              
ATOM    110  C4    C A   4      10.339  -8.609  -4.103  1.00  0.00              
ATOM    111  N4    C A   4      10.896  -7.617  -4.803  1.00  0.00              
ATOM    112  C5    C A   4       9.022  -8.466  -3.581  1.00  0.00              
ATOM    113  C6    C A   4       8.517  -9.492  -2.886  1.00  0.00              
ATOM    114 1H5*   C A   4       4.788 -10.985  -1.051  1.00  0.00              
ATOM    115 2H5*   C A   4       5.238 -10.632   0.621  1.00  0.00              
ATOM    116  H4*   C A   4       6.423 -12.526  -0.168  1.00  0.00              
ATOM    117  H3*   C A   4       8.214 -10.036   0.195  1.00  0.00              
ATOM    118  H1*   C A   4       8.990 -12.673  -2.496  1.00  0.00              
ATOM    119 1H2*   C A   4      10.138 -11.557  -0.289  1.00  0.00              
ATOM    120 2HO*   C A   4       8.677 -13.395   0.742  1.00  0.00              
ATOM    121 1H4    C A   4      10.388  -6.771  -4.963  1.00  0.00              
ATOM    122 2H4    C A   4      11.821  -7.721  -5.167  1.00  0.00              
ATOM    123  H5    C A   4       8.442  -7.545  -3.743  1.00  0.00              
ATOM    124  H6    C A   4       7.502  -9.417  -2.469  1.00  0.00              
ATOM    125  P     G A   5       8.695 -10.492   2.680  1.00  0.00              
ATOM    126  O1P   G A   5       8.414  -9.126   2.170  1.00  0.00              
ATOM    127  O2P   G A   5       8.225 -10.879   4.035  1.00  0.00              
ATOM    128  O5*   G A   5      10.268 -10.731   2.610  1.00  0.00              
ATOM    129  C5*   G A   5      10.829 -12.027   2.898  1.00  0.00              
ATOM    130  C4*   G A   5      12.321 -11.992   2.662  1.00  0.00              
ATOM    131  O4*   G A   5      12.668 -11.707   1.287  1.00  0.00              
ATOM    132  C3*   G A   5      13.081 -10.942   3.456  1.00  0.00              
ATOM    133  O3*   G A   5      13.331 -11.370   4.799  1.00  0.00              
ATOM    134  C1*   G A   5      13.927 -11.062   1.243  1.00  0.00              
ATOM    135  C2*   G A   5      14.392 -10.870   2.690  1.00  0.00              
ATOM    136  O2*   G A   5      15.290 -11.905   3.038  1.00  0.00              
ATOM    137  N1    G A   5      16.352  -7.416  -1.309  1.00  0.00              
ATOM    138  C2    G A   5      16.859  -8.491  -0.620  1.00  0.00              
ATOM    139  N2    G A   5      18.195  -8.617  -0.625  1.00  0.00              
ATOM    140  N3    G A   5      16.115  -9.374   0.023  1.00  0.00              
ATOM    141  C4    G A   5      14.798  -9.096  -0.078  1.00  0.00              
ATOM    142  C5    G A   5      14.189  -8.051  -0.740  1.00  0.00              
ATOM    143  C6    G A   5      15.000  -7.109  -1.424  1.00  0.00              
ATOM    144  O6    G A   5      14.647  -6.113  -2.070  1.00  0.00              
ATOM    145  N7    G A   5      12.810  -8.118  -0.603  1.00  0.00              
ATOM    146  C8    G A   5      12.609  -9.183   0.127  1.00  0.00              
ATOM    147  N9    G A   5      13.772  -9.823   0.478  1.00  0.00              
ATOM    148 1H5*   G A   5      10.363 -12.791   2.259  1.00  0.00              
ATOM    149 2H5*   G A   5      10.617 -12.307   3.940  1.00  0.00              
ATOM    150  H4*   G A   5      12.670 -12.976   3.006  1.00  0.00              
ATOM    151  H3*   G A   5      12.559  -9.977   3.528  1.00  0.00              
ATOM    152  H1*   G A   5      14.711 -11.636   0.729  1.00  0.00              
ATOM    153 1H2*   G A   5      14.948  -9.942   2.886  1.00  0.00              
ATOM    154 2HO*   G A   5      16.231 -11.584   2.926  1.00  0.00              
ATOM    155  H1    G A   5      17.003  -6.809  -1.763  1.00  0.00              
ATOM    156 1H2    G A   5      18.626  -9.380  -0.142  1.00  0.00              
ATOM    157 2H2    G A   5      18.758  -7.950  -1.110  1.00  0.00              
ATOM    158  H8    G A   5      11.610  -9.532   0.429  1.00  0.00              
ATOM    159  P     G A   6      13.539 -10.277   5.960  1.00  0.00              
ATOM    160  O1P   G A   6      12.503  -9.257   5.657  1.00  0.00              
ATOM    161  O2P   G A   6      13.516 -10.978   7.269  1.00  0.00              
ATOM    162  O5*   G A   6      14.969  -9.597   5.783  1.00  0.00              
ATOM    163  C5*   G A   6      15.618  -8.948   6.893  1.00  0.00              
ATOM    164  C4*   G A   6      16.948  -8.392   6.441  1.00  0.00              
ATOM    165  O4*   G A   6      17.982  -9.414   6.545  1.00  0.00              
ATOM    166  C3*   G A   6      16.992  -7.893   5.006  1.00  0.00              
ATOM    167  O3*   G A   6      17.669  -6.637   4.901  1.00  0.00              
ATOM    168  C1*   G A   6      18.507  -9.669   5.268  1.00  0.00              
ATOM    169  C2*   G A   6      17.650  -9.010   4.194  1.00  0.00              
ATOM    170  O2*   G A   6      18.467  -8.522   3.149  1.00  0.00              
ATOM    171  N1    G A   6      16.919 -14.364   4.204  1.00  0.00              
ATOM    172  C2    G A   6      16.191 -13.238   4.504  1.00  0.00              
ATOM    173  N2    G A   6      14.857 -13.382   4.506  1.00  0.00              
ATOM    174  N3    G A   6      16.728 -12.062   4.779  1.00  0.00              
ATOM    175  C4    G A   6      18.077 -12.098   4.730  1.00  0.00              
ATOM    176  C5    G A   6      18.898 -13.167   4.442  1.00  0.00              
ATOM    177  C6    G A   6      18.308 -14.424   4.151  1.00  0.00              
ATOM    178  O6    G A   6      18.868 -15.492   3.871  1.00  0.00              
ATOM    179  N7    G A   6      20.233 -12.792   4.497  1.00  0.00              
ATOM    180  C8    G A   6      20.199 -11.524   4.811  1.00  0.00              
ATOM    181  N9    G A   6      18.924 -11.041   4.966  1.00  0.00              
ATOM    182 1H5*   G A   6      15.767  -9.663   7.714  1.00  0.00              
ATOM    183 2H5*   G A   6      14.982  -8.139   7.281  1.00  0.00              
ATOM    184  H4*   G A   6      17.104  -7.514   7.083  1.00  0.00              
ATOM    185  H3*   G A   6      16.004  -7.631   4.598  1.00  0.00              
ATOM    186  H1*   G A   6      19.435  -9.084   5.340  1.00  0.00              
ATOM    187 1H2*   G A   6      16.917  -9.660   3.694  1.00  0.00              
ATOM    188 2HO*   G A   6      18.563  -7.530   3.235  1.00  0.00              
ATOM    189  H1    G A   6      16.413 -15.203   4.010  1.00  0.00              
ATOM    190 1H2    G A   6      14.271 -12.598   4.715  1.00  0.00              
ATOM    191 2H2    G A   6      14.450 -14.270   4.299  1.00  0.00              
ATOM    192  H8    G A   6      21.102 -10.907   4.939  1.00  0.00              
ATOM    193  P     C A   7      16.890  -5.276   5.259  1.00  0.00              
ATOM    194  O1P   C A   7      15.900  -5.709   6.278  1.00  0.00              
ATOM    195  O2P   C A   7      17.896  -4.241   5.609  1.00  0.00              
ATOM    196  O5*   C A   7      16.091  -4.781   3.972  1.00  0.00              
ATOM    197  C5*   C A   7      16.756  -4.064   2.914  1.00  0.00              
ATOM    198  C4*   C A   7      15.732  -3.587   1.912  1.00  0.00              
ATOM    199  O4*   C A   7      14.989  -4.716   1.410  1.00  0.00              
ATOM    200  C3*   C A   7      14.655  -2.668   2.466  1.00  0.00              
ATOM    201  O3*   C A   7      15.121  -1.321   2.595  1.00  0.00              
ATOM    202  C1*   C A   7      13.671  -4.307   1.079  1.00  0.00              
ATOM    203  C2*   C A   7      13.607  -2.803   1.372  1.00  0.00              
ATOM    204  O2*   C A   7      13.932  -2.073   0.206  1.00  0.00              
ATOM    205  N1    C A   7      12.727  -5.129   1.856  1.00  0.00              
ATOM    206  C2    C A   7      11.371  -5.106   1.526  1.00  0.00              
ATOM    207  O2    C A   7      10.989  -4.361   0.611  1.00  0.00              
ATOM    208  N3    C A   7      10.508  -5.893   2.212  1.00  0.00              
ATOM    209  C4    C A   7      10.960  -6.680   3.190  1.00  0.00              
ATOM    210  N4    C A   7      10.074  -7.439   3.841  1.00  0.00              
ATOM    211  C5    C A   7      12.339  -6.723   3.547  1.00  0.00              
ATOM    212  C6    C A   7      13.179  -5.939   2.862  1.00  0.00              
ATOM    213 1H5*   C A   7      17.494  -4.715   2.422  1.00  0.00              
ATOM    214 2H5*   C A   7      17.308  -3.208   3.329  1.00  0.00              
ATOM    215  H4*   C A   7      16.326  -3.049   1.158  1.00  0.00              
ATOM    216  H3*   C A   7      14.307  -2.951   3.471  1.00  0.00              
ATOM    217  H1*   C A   7      13.386  -4.440   0.026  1.00  0.00              
ATOM    218 1H2*   C A   7      12.624  -2.418   1.677  1.00  0.00              
ATOM    219 2HO*   C A   7      13.197  -2.170  -0.465  1.00  0.00              
ATOM    220 1H4    C A   7      10.377  -8.040   4.581  1.00  0.00              
ATOM    221 2H4    C A   7       9.108  -7.406   3.588  1.00  0.00              
ATOM    222  H5    C A   7      12.697  -7.375   4.357  1.00  0.00              
ATOM    223  H6    C A   7      14.251  -5.946   3.109  1.00  0.00              
ATOM    224  P     A A   8      14.547  -0.389   3.773  1.00  0.00              
ATOM    225  O1P   A A   8      14.340  -1.344   4.892  1.00  0.00              
ATOM    226  O2P   A A   8      15.471   0.760   3.952  1.00  0.00              
ATOM    227  O5*   A A   8      13.123   0.179   3.338  1.00  0.00              
ATOM    228  C5*   A A   8      12.964   0.919   2.113  1.00  0.00              
ATOM    229  C4*   A A   8      11.499   0.977   1.749  1.00  0.00              
ATOM    230  O4*   A A   8      10.943  -0.364   1.627  1.00  0.00              
ATOM    231  C3*   A A   8      10.595   1.627   2.784  1.00  0.00              
ATOM    232  O3*   A A   8      10.658   3.055   2.724  1.00  0.00              
ATOM    233  C1*   A A   8       9.582  -0.355   2.036  1.00  0.00              
ATOM    234  C2*   A A   8       9.240   1.108   2.327  1.00  0.00              
ATOM    235  O2*   A A   8       8.777   1.744   1.152  1.00  0.00              
ATOM    236  N1    A A   8       6.395  -2.925   5.133  1.00  0.00              
ATOM    237  C2    A A   8       6.181  -2.085   4.114  1.00  0.00              
ATOM    238  N3    A A   8       7.061  -1.437   3.355  1.00  0.00              
ATOM    239  C4    A A   8       8.316  -1.726   3.737  1.00  0.00              
ATOM    240  C5    A A   8       8.697  -2.570   4.765  1.00  0.00              
ATOM    241  C6    A A   8       7.669  -3.195   5.491  1.00  0.00              
ATOM    242  N6    A A   8       7.885  -4.033   6.508  1.00  0.00              
ATOM    243  N7    A A   8      10.080  -2.626   4.868  1.00  0.00              
ATOM    244  C8    A A   8      10.499  -1.828   3.917  1.00  0.00              
ATOM    245  N9    A A   8       9.485  -1.249   3.192  1.00  0.00              
ATOM    246 1H5*   A A   8      13.536   0.440   1.305  1.00  0.00              
ATOM    247 2H5*   A A   8      13.364   1.937   2.231  1.00  0.00              
ATOM    248  H4*   A A   8      11.476   1.564   0.819  1.00  0.00              
ATOM    249  H3*   A A   8      10.853   1.367   3.821  1.00  0.00              
ATOM    250  H1*   A A   8       8.838  -0.719   1.313  1.00  0.00              
ATOM    251 1H2*   A A   8       8.448   1.281   3.069  1.00  0.00              
ATOM    252 2HO*   A A   8       7.887   1.365   0.897  1.00  0.00              
ATOM    253  H2    A A   8       5.125  -1.904   3.870  1.00  0.00              
ATOM    254 1H6    A A   8       7.110  -4.447   6.988  1.00  0.00              
ATOM    255 2H6    A A   8       8.819  -4.247   6.791  1.00  0.00              
ATOM    256  H8    A A   8      11.565  -1.639   3.716  1.00  0.00              
ATOM    257  P     C A   9      10.360   3.924   4.042  1.00  0.00              
ATOM    258  O1P   C A   9      11.091   3.189   5.106  1.00  0.00              
ATOM    259  O2P   C A   9      10.710   5.339   3.757  1.00  0.00              
ATOM    260  O5*   C A   9       8.803   3.850   4.371  1.00  0.00              
ATOM    261  C5*   C A   9       7.822   4.345   3.438  1.00  0.00              
ATOM    262  C4*   C A   9       6.462   3.800   3.805  1.00  0.00              
ATOM    263  O4*   C A   9       6.548   2.369   3.966  1.00  0.00              
ATOM    264  C3*   C A   9       5.927   4.238   5.159  1.00  0.00              
ATOM    265  O3*   C A   9       5.344   5.543   5.105  1.00  0.00              
ATOM    266  C1*   C A   9       5.614   1.923   4.932  1.00  0.00              
ATOM    267  C2*   C A   9       4.908   3.151   5.482  1.00  0.00              
ATOM    268  O2*   C A   9       3.674   3.340   4.817  1.00  0.00              
ATOM    269  N1    C A   9       6.354   1.135   5.934  1.00  0.00              
ATOM    270  C2    C A   9       5.642   0.407   6.889  1.00  0.00              
ATOM    271  O2    C A   9       4.404   0.475   6.895  1.00  0.00              
ATOM    272  N3    C A   9       6.320  -0.352   7.783  1.00  0.00              
ATOM    273  C4    C A   9       7.652  -0.397   7.743  1.00  0.00              
ATOM    274  N4    C A   9       8.279  -1.157   8.645  1.00  0.00              
ATOM    275  C5    C A   9       8.402   0.337   6.779  1.00  0.00              
ATOM    276  C6    C A   9       7.720   1.082   5.902  1.00  0.00              
ATOM    277 1H5*   C A   9       8.088   4.044   2.414  1.00  0.00              
ATOM    278 2H5*   C A   9       7.806   5.445   3.456  1.00  0.00              
ATOM    279  H4*   C A   9       5.809   4.139   2.987  1.00  0.00              
ATOM    280  H3*   C A   9       6.706   4.341   5.929  1.00  0.00              
ATOM    281  H1*   C A   9       4.834   1.254   4.542  1.00  0.00              
ATOM    282 1H2*   C A   9       4.647   3.119   6.549  1.00  0.00              
ATOM    283 2HO*   C A   9       3.645   4.258   4.421  1.00  0.00              
ATOM    284 1H4    C A   9       9.278  -1.213   8.645  1.00  0.00              
ATOM    285 2H4    C A   9       7.750  -1.670   9.320  1.00  0.00              
ATOM    286  H5    C A   9       9.501   0.292   6.758  1.00  0.00              
ATOM    287  H6    C A   9       8.266   1.662   5.143  1.00  0.00              
ATOM    288  P     C A  10       5.418   6.504   6.393  1.00  0.00              
ATOM    289  O1P   C A  10       6.787   6.266   6.915  1.00  0.00              
ATOM    290  O2P   C A  10       5.019   7.872   5.977  1.00  0.00              
ATOM    291  O5*   C A  10       4.376   5.989   7.483  1.00  0.00              
ATOM    292  C5*   C A  10       2.956   6.073   7.253  1.00  0.00              
ATOM    293  C4*   C A  10       2.227   5.322   8.341  1.00  0.00              
ATOM    294  O4*   C A  10       2.647   3.948   8.264  1.00  0.00              
ATOM    295  C3*   C A  10       2.535   5.768   9.762  1.00  0.00              
ATOM    296  O3*   C A  10       1.880   6.998  10.087  1.00  0.00              
ATOM    297  C1*   C A  10       2.609   3.436   9.607  1.00  0.00              
ATOM    298  C2*   C A  10       2.049   4.541  10.508  1.00  0.00              
ATOM    299  O2*   C A  10       0.639   4.458  10.571  1.00  0.00              
ATOM    300  N1    C A  10       3.942   2.941   9.991  1.00  0.00              
ATOM    301  C2    C A  10       4.054   2.028  11.041  1.00  0.00              
ATOM    302  O2    C A  10       3.030   1.688  11.652  1.00  0.00              
ATOM    303  N3    C A  10       5.274   1.540  11.368  1.00  0.00              
ATOM    304  C4    C A  10       6.351   1.932  10.686  1.00  0.00              
ATOM    305  N4    C A  10       7.535   1.425  11.042  1.00  0.00              
ATOM    306  C5    C A  10       6.265   2.861   9.610  1.00  0.00              
ATOM    307  C6    C A  10       5.054   3.337   9.299  1.00  0.00              
ATOM    308 1H5*   C A  10       2.707   5.651   6.269  1.00  0.00              
ATOM    309 2H5*   C A  10       2.638   7.126   7.242  1.00  0.00              
ATOM    310  H4*   C A  10       1.164   5.514   8.134  1.00  0.00              
ATOM    311  H3*   C A  10       3.593   6.024   9.925  1.00  0.00              
ATOM    312  H1*   C A  10       1.932   2.574   9.699  1.00  0.00              
ATOM    313 1H2*   C A  10       2.376   4.525  11.558  1.00  0.00              
ATOM    314 2HO*   C A  10       0.293   4.022   9.740  1.00  0.00              
ATOM    315 1H4    C A  10       8.364   1.698  10.554  1.00  0.00              
ATOM    316 2H4    C A  10       7.592   0.774  11.798  1.00  0.00              
ATOM    317  H5    C A  10       7.162   3.178   9.057  1.00  0.00              
ATOM    318  H6    C A  10       4.949   4.056   8.473  1.00  0.00              
ATOM    319  P     G A  11       2.475   7.935  11.251  1.00  0.00              
ATOM    320  O1P   G A  11       3.909   8.064  10.883  1.00  0.00              
ATOM    321  O2P   G A  11       1.631   9.153  11.347  1.00  0.00              
ATOM    322  O5*   G A  11       2.389   7.157  12.638  1.00  0.00              
ATOM    323  C5*   G A  11       1.119   6.722  13.160  1.00  0.00              
ATOM    324  C4*   G A  11       1.340   5.946  14.437  1.00  0.00              
ATOM    325  O4*   G A  11       1.973   4.667  14.169  1.00  0.00              
ATOM    326  C3*   G A  11       2.285   6.593  15.437  1.00  0.00              
ATOM    327  O3*   G A  11       1.653   7.659  16.152  1.00  0.00              
ATOM    328  C1*   G A  11       2.757   4.285  15.289  1.00  0.00              
ATOM    329  C2*   G A  11       2.649   5.409  16.325  1.00  0.00              
ATOM    330  O2*   G A  11       1.643   5.099  17.268  1.00  0.00              
ATOM    331  N1    G A  11       7.177   2.024  16.310  1.00  0.00              
ATOM    332  C2    G A  11       6.040   2.113  17.076  1.00  0.00              
ATOM    333  N2    G A  11       6.083   1.503  18.269  1.00  0.00              
ATOM    334  N3    G A  11       4.944   2.749  16.699  1.00  0.00              
ATOM    335  C4    G A  11       5.075   3.300  15.473  1.00  0.00              
ATOM    336  C5    G A  11       6.165   3.271  14.630  1.00  0.00              
ATOM    337  C6    G A  11       7.335   2.587  15.047  1.00  0.00              
ATOM    338  O6    G A  11       8.405   2.448  14.440  1.00  0.00              
ATOM    339  N7    G A  11       5.897   3.961  13.456  1.00  0.00              
ATOM    340  C8    G A  11       4.673   4.390  13.605  1.00  0.00              
ATOM    341  N9    G A  11       4.115   4.024  14.805  1.00  0.00              
ATOM    342 1H5*   G A  11       0.601   6.094  12.421  1.00  0.00              
ATOM    343 2H5*   G A  11       0.473   7.591  13.353  1.00  0.00              
ATOM    344  H4*   G A  11       0.338   5.869  14.882  1.00  0.00              
ATOM    345  H3*   G A  11       3.156   7.080  14.973  1.00  0.00              
ATOM    346  H1*   G A  11       2.434   3.359  15.786  1.00  0.00              
ATOM    347 1H2*   G A  11       3.550   5.592  16.928  1.00  0.00              
ATOM    348 2HO*   G A  11       2.065   4.904  18.155  1.00  0.00              
ATOM    349  H1    G A  11       7.951   1.517  16.689  1.00  0.00              
ATOM    350 1H2    G A  11       5.286   1.530  18.873  1.00  0.00              
ATOM    351 2H2    G A  11       6.911   1.023  18.556  1.00  0.00              
ATOM    352  H8    G A  11       4.142   4.985  12.846  1.00  0.00              
ATOM    353  P     U A  12       2.438   9.043  16.383  1.00  0.00              
ATOM    354  O1P   U A  12       2.779   9.475  15.004  1.00  0.00              
ATOM    355  O2P   U A  12       1.597   9.919  17.238  1.00  0.00              
ATOM    356  O5*   U A  12       3.798   8.744  17.158  1.00  0.00              
ATOM    357  C5*   U A  12       3.819   8.637  18.594  1.00  0.00              
ATOM    358  C4*   U A  12       5.249   8.527  19.068  1.00  0.00              
ATOM    359  O4*   U A  12       5.861   7.314  18.581  1.00  0.00              
ATOM    360  C3*   U A  12       6.185   9.619  18.575  1.00  0.00              
ATOM    361  O3*   U A  12       6.038  10.826  19.328  1.00  0.00              
ATOM    362  C1*   U A  12       7.257   7.502  18.510  1.00  0.00              
ATOM    363  C2*   U A  12       7.551   8.973  18.791  1.00  0.00              
ATOM    364  O2*   U A  12       8.022   9.114  20.116  1.00  0.00              
ATOM    365  N1    U A  12       7.722   7.018  17.198  1.00  0.00              
ATOM    366  C2    U A  12       8.987   6.439  17.095  1.00  0.00              
ATOM    367  O2    U A  12       9.748   6.340  18.042  1.00  0.00              
ATOM    368  N3    U A  12       9.315   5.985  15.841  1.00  0.00              
ATOM    369  C4    U A  12       8.534   6.047  14.704  1.00  0.00              
ATOM    370  O4    U A  12       8.969   5.593  13.645  1.00  0.00              
ATOM    371  C5    U A  12       7.253   6.654  14.893  1.00  0.00              
ATOM    372  C6    U A  12       6.906   7.105  16.103  1.00  0.00              
ATOM    373 1H5*   U A  12       3.245   7.757  18.916  1.00  0.00              
ATOM    374 2H5*   U A  12       3.338   9.518  19.046  1.00  0.00              
ATOM    375  H4*   U A  12       5.175   8.589  20.164  1.00  0.00              
ATOM    376  H3*   U A  12       6.001   9.922  17.534  1.00  0.00              
ATOM    377  H1*   U A  12       7.811   6.917  19.258  1.00  0.00              
ATOM    378 1H2*   U A  12       8.336   9.423  18.166  1.00  0.00              
ATOM    379 2HO*   U A  12       9.015   8.992  20.132  1.00  0.00              
ATOM    380  H3    U A  12      10.218   5.566  15.739  1.00  0.00              
ATOM    381  H5    U A  12       6.556   6.751  14.046  1.00  0.00              
ATOM    382  H6    U A  12       5.916   7.568  16.229  1.00  0.00              
ATOM    383  P     C A  13       6.224  12.249  18.602  1.00  0.00              
ATOM    384  O1P   C A  13       5.487  12.077  17.324  1.00  0.00              
ATOM    385  O2P   C A  13       5.809  13.314  19.550  1.00  0.00              
ATOM    386  O5*   C A  13       7.766  12.458  18.259  1.00  0.00              
ATOM    387  C5*   C A  13       8.229  13.662  17.618  1.00  0.00              
ATOM    388  C4*   C A  13       9.738  13.702  17.655  1.00  0.00              
ATOM    389  O4*   C A  13      10.161  13.918  19.020  1.00  0.00              
ATOM    390  C3*   C A  13      10.434  12.405  17.274  1.00  0.00              
ATOM    391  O3*   C A  13      10.611  12.291  15.859  1.00  0.00              
ATOM    392  C1*   C A  13      11.394  13.263  19.252  1.00  0.00              
ATOM    393  C2*   C A  13      11.782  12.572  17.948  1.00  0.00              
ATOM    394  O2*   C A  13      12.663  13.400  17.217  1.00  0.00              
ATOM    395  N1    C A  13      11.226  12.359  20.404  1.00  0.00              
ATOM    396  C2    C A  13      12.358  11.848  21.040  1.00  0.00              
ATOM    397  O2    C A  13      13.479  12.136  20.593  1.00  0.00              
ATOM    398  N3    C A  13      12.206  11.052  22.125  1.00  0.00              
ATOM    399  C4    C A  13      10.983  10.766  22.574  1.00  0.00              
ATOM    400  N4    C A  13      10.880   9.976  23.646  1.00  0.00              
ATOM    401  C5    C A  13       9.811  11.275  21.944  1.00  0.00              
ATOM    402  C6    C A  13       9.976  12.059  20.872  1.00  0.00              
ATOM    403 1H5*   C A  13       7.814  14.545  18.127  1.00  0.00              
ATOM    404 2H5*   C A  13       7.875  13.695  16.577  1.00  0.00              
ATOM    405  H4*   C A  13      10.003  14.500  16.946  1.00  0.00              
ATOM    406  H3*   C A  13       9.891  11.502  17.592  1.00  0.00              
ATOM    407  H1*   C A  13      12.223  13.934  19.518  1.00  0.00              
ATOM    408 1H2*   C A  13      12.322  11.621  18.059  1.00  0.00              
ATOM    409 2HO*   C A  13      12.272  13.592  16.316  1.00  0.00              
ATOM    410 1H4    C A  13       9.978   9.740  24.010  1.00  0.00              
ATOM    411 2H4    C A  13      11.704   9.621  24.086  1.00  0.00              
ATOM    412  H5    C A  13       8.808  11.029  22.323  1.00  0.00              
ATOM    413  H6    C A  13       9.094  12.470  20.360  1.00  0.00              
ATOM    414  P     C A  14      10.579  10.841  15.165  1.00  0.00              
ATOM    415  O1P   C A  14       9.486  10.142  15.888  1.00  0.00              
ATOM    416  O2P   C A  14      10.482  11.029  13.695  1.00  0.00              
ATOM    417  O5*   C A  14      11.945  10.084  15.483  1.00  0.00              
ATOM    418  C5*   C A  14      13.206  10.598  15.014  1.00  0.00              
ATOM    419  C4*   C A  14      14.317   9.673  15.451  1.00  0.00              
ATOM    420  O4*   C A  14      14.427   9.699  16.895  1.00  0.00              
ATOM    421  C3*   C A  14      14.108   8.202  15.124  1.00  0.00              
ATOM    422  O3*   C A  14      14.516   7.890  13.789  1.00  0.00              
ATOM    423  C1*   C A  14      14.807   8.422  17.370  1.00  0.00              
ATOM    424  C2*   C A  14      14.992   7.512  16.154  1.00  0.00              
ATOM    425  O2*   C A  14      16.354   7.484  15.779  1.00  0.00              
ATOM    426  N1    C A  14      13.779   7.976  18.325  1.00  0.00              
ATOM    427  C2    C A  14      14.112   7.025  19.291  1.00  0.00              
ATOM    428  O2    C A  14      15.256   6.547  19.293  1.00  0.00              
ATOM    429  N3    C A  14      13.179   6.645  20.196  1.00  0.00              
ATOM    430  C4    C A  14      11.958   7.183  20.159  1.00  0.00              
ATOM    431  N4    C A  14      11.070   6.779  21.071  1.00  0.00              
ATOM    432  C5    C A  14      11.593   8.156  19.185  1.00  0.00              
ATOM    433  C6    C A  14      12.524   8.520  18.296  1.00  0.00              
ATOM    434 1H5*   C A  14      13.375  11.608  15.414  1.00  0.00              
ATOM    435 2H5*   C A  14      13.194  10.684  13.918  1.00  0.00              
ATOM    436  H4*   C A  14      15.201  10.041  14.909  1.00  0.00              
ATOM    437  H3*   C A  14      13.056   7.885  15.172  1.00  0.00              
ATOM    438  H1*   C A  14      15.757   8.410  17.925  1.00  0.00              
ATOM    439 1H2*   C A  14      14.723   6.457  16.305  1.00  0.00              
ATOM    440 2HO*   C A  14      16.429   7.555  14.784  1.00  0.00              
ATOM    441 1H4    C A  14      10.144   7.160  21.072  1.00  0.00              
ATOM    442 2H4    C A  14      11.329   6.096  21.753  1.00  0.00              
ATOM    443  H5    C A  14      10.582   8.589  19.164  1.00  0.00              
ATOM    444  H6    C A  14      12.278   9.269  17.529  1.00  0.00              
ATOM    445  P     G A  15      14.027   6.518  13.106  1.00  0.00              
ATOM    446  O1P   G A  15      12.555   6.549  13.298  1.00  0.00              
ATOM    447  O2P   G A  15      14.586   6.456  11.732  1.00  0.00              
ATOM    448  O5*   G A  15      14.608   5.290  13.938  1.00  0.00              
ATOM    449  C5*   G A  15      16.022   5.013  13.951  1.00  0.00              
ATOM    450  C4*   G A  15      16.285   3.785  14.789  1.00  0.00              
ATOM    451  O4*   G A  15      15.927   4.051  16.173  1.00  0.00              
ATOM    452  C3*   G A  15      15.467   2.557  14.421  1.00  0.00              
ATOM    453  O3*   G A  15      16.060   1.827  13.342  1.00  0.00              
ATOM    454  C1*   G A  15      15.381   2.879  16.759  1.00  0.00              
ATOM    455  C2*   G A  15      15.483   1.761  15.719  1.00  0.00              
ATOM    456  O2*   G A  15      16.684   1.039  15.907  1.00  0.00              
ATOM    457  N1    G A  15      11.479   1.436  19.655  1.00  0.00              
ATOM    458  C2    G A  15      12.688   0.819  19.441  1.00  0.00              
ATOM    459  N2    G A  15      12.888  -0.331  20.101  1.00  0.00              
ATOM    460  N3    G A  15      13.629   1.295  18.643  1.00  0.00              
ATOM    461  C4    G A  15      13.261   2.458  18.064  1.00  0.00              
ATOM    462  C5    G A  15      12.080   3.154  18.209  1.00  0.00              
ATOM    463  C6    G A  15      11.079   2.632  19.066  1.00  0.00              
ATOM    464  O6    G A  15       9.964   3.103  19.327  1.00  0.00              
ATOM    465  N7    G A  15      12.092   4.309  17.438  1.00  0.00              
ATOM    466  C8    G A  15      13.258   4.292  16.850  1.00  0.00              
ATOM    467  N9    G A  15      14.017   3.198  17.186  1.00  0.00              
ATOM    468 1H5*   G A  15      16.572   5.873  14.358  1.00  0.00              
ATOM    469 2H5*   G A  15      16.385   4.856  12.924  1.00  0.00              
ATOM    470  H4*   G A  15      17.349   3.567  14.619  1.00  0.00              
ATOM    471  H3*   G A  15      14.452   2.791  14.065  1.00  0.00              
ATOM    472  H1*   G A  15      15.901   2.525  17.661  1.00  0.00              
ATOM    473 1H2*   G A  15      14.691   0.999  15.760  1.00  0.00              
ATOM    474 2HO*   G A  15      16.641   0.538  16.772  1.00  0.00              
ATOM    475  H1    G A  15      10.838   0.992  20.280  1.00  0.00              
ATOM    476 1H2    G A  15      13.749  -0.827  19.989  1.00  0.00              
ATOM    477 2H2    G A  15      12.178  -0.691  20.704  1.00  0.00              
ATOM    478  H8    G A  15      13.598   5.076  16.155  1.00  0.00              
ATOM    479  P     C A  16      15.189   0.740  12.538  1.00  0.00              
ATOM    480  O1P   C A  16      13.963   1.492  12.169  1.00  0.00              
ATOM    481  O2P   C A  16      16.041   0.159  11.470  1.00  0.00              
ATOM    482  O5*   C A  16      14.770  -0.429  13.536  1.00  0.00              
ATOM    483  C5*   C A  16      15.747  -1.358  14.044  1.00  0.00              
ATOM    484  C4*   C A  16      15.098  -2.257  15.070  1.00  0.00              
ATOM    485  O4*   C A  16      14.653  -1.496  16.218  1.00  0.00              
ATOM    486  C3*   C A  16      13.855  -2.994  14.597  1.00  0.00              
ATOM    487  O3*   C A  16      14.184  -4.184  13.874  1.00  0.00              
ATOM    488  C1*   C A  16      13.481  -2.088  16.753  1.00  0.00              
ATOM    489  C2*   C A  16      13.148  -3.317  15.907  1.00  0.00              
ATOM    490  O2*   C A  16      13.657  -4.477  16.535  1.00  0.00              
ATOM    491  N1    C A  16      12.427  -1.060  16.791  1.00  0.00              
ATOM    492  C2    C A  16      11.377  -1.192  17.701  1.00  0.00              
ATOM    493  O2    C A  16      11.337  -2.195  18.429  1.00  0.00              
ATOM    494  N3    C A  16      10.431  -0.225  17.766  1.00  0.00              
ATOM    495  C4    C A  16      10.511   0.838  16.964  1.00  0.00              
ATOM    496  N4    C A  16       9.555   1.767  17.061  1.00  0.00              
ATOM    497  C5    C A  16      11.571   0.997  16.027  1.00  0.00              
ATOM    498  C6    C A  16      12.498   0.034  15.973  1.00  0.00              
ATOM    499 1H5*   C A  16      16.588  -0.813  14.497  1.00  0.00              
ATOM    500 2H5*   C A  16      16.160  -1.960  13.221  1.00  0.00              
ATOM    501  H4*   C A  16      15.869  -3.008  15.294  1.00  0.00              
ATOM    502  H3*   C A  16      13.233  -2.411  13.901  1.00  0.00              
ATOM    503  H1*   C A  16      13.596  -2.436  17.790  1.00  0.00              
ATOM    504 1H2*   C A  16      12.077  -3.521  15.772  1.00  0.00              
ATOM    505 2HO*   C A  16      13.160  -4.641  17.388  1.00  0.00              
ATOM    506 1H4    C A  16       9.582   2.577  16.475  1.00  0.00              
ATOM    507 2H4    C A  16       8.812   1.652  17.720  1.00  0.00              
ATOM    508  H5    C A  16      11.623   1.878  15.370  1.00  0.00              
ATOM    509  H6    C A  16      13.332   0.124  15.261  1.00  0.00              
ATOM    510  P     G A  17      13.104  -4.834  12.875  1.00  0.00              
ATOM    511  O1P   G A  17      12.593  -3.663  12.118  1.00  0.00              
ATOM    512  O2P   G A  17      13.758  -5.951  12.145  1.00  0.00              
ATOM    513  O5*   G A  17      11.902  -5.433  13.731  1.00  0.00              
ATOM    514  C5*   G A  17      12.126  -6.508  14.664  1.00  0.00              
ATOM    515  C4*   G A  17      10.951  -6.606  15.608  1.00  0.00              
ATOM    516  O4*   G A  17      10.722  -5.340  16.294  1.00  0.00              
ATOM    517  C3*   G A  17       9.609  -6.888  14.951  1.00  0.00              
ATOM    518  O3*   G A  17       9.468  -8.268  14.603  1.00  0.00              
ATOM    519  C1*   G A  17       9.337  -5.193  16.570  1.00  0.00              
ATOM    520  C2*   G A  17       8.643  -6.448  16.046  1.00  0.00              
ATOM    521  O2*   G A  17       8.521  -7.399  17.086  1.00  0.00              
ATOM    522  N1    G A  17       5.492  -1.969  15.852  1.00  0.00              
ATOM    523  C2    G A  17       5.520  -3.165  16.528  1.00  0.00              
ATOM    524  N2    G A  17       4.369  -3.544  17.103  1.00  0.00              
ATOM    525  N3    G A  17       6.594  -3.929  16.635  1.00  0.00              
ATOM    526  C4    G A  17       7.659  -3.395  16.001  1.00  0.00              
ATOM    527  C5    G A  17       7.737  -2.211  15.298  1.00  0.00              
ATOM    528  C6    G A  17       6.577  -1.403  15.190  1.00  0.00              
ATOM    529  O6    G A  17       6.445  -0.317  14.608  1.00  0.00              
ATOM    530  N7    G A  17       9.016  -2.021  14.793  1.00  0.00              
ATOM    531  C8    G A  17       9.679  -3.073  15.191  1.00  0.00              
ATOM    532  N9    G A  17       8.917  -3.946  15.928  1.00  0.00              
ATOM    533 1H5*   G A  17      13.052  -6.330  15.229  1.00  0.00              
ATOM    534 2H5*   G A  17      12.256  -7.456  14.122  1.00  0.00              
ATOM    535  H4*   G A  17      11.211  -7.440  16.274  1.00  0.00              
ATOM    536  H3*   G A  17       9.465  -6.363  13.995  1.00  0.00              
ATOM    537  H1*   G A  17       9.058  -5.093  17.629  1.00  0.00              
ATOM    538 1H2*   G A  17       7.618  -6.308  15.676  1.00  0.00              
ATOM    539 2HO*   G A  17       7.610  -7.332  17.495  1.00  0.00              
ATOM    540  H1    G A  17       4.627  -1.468  15.834  1.00  0.00              
ATOM    541 1H2    G A  17       4.324  -4.404  17.611  1.00  0.00              
ATOM    542 2H2    G A  17       3.556  -2.968  17.023  1.00  0.00              
ATOM    543  H8    G A  17      10.742  -3.244  14.959  1.00  0.00              
ATOM    544  P     G A  18       8.600  -8.683  13.313  1.00  0.00              
ATOM    545  O1P   G A  18       9.087  -7.753  12.263  1.00  0.00              
ATOM    546  O2P   G A  18       8.733 -10.149  13.114  1.00  0.00              
ATOM    547  O5*   G A  18       7.067  -8.353  13.593  1.00  0.00              
ATOM    548  C5*   G A  18       6.191  -7.961  12.518  1.00  0.00              
ATOM    549  C4*   G A  18       5.037  -7.163  13.077  1.00  0.00              
ATOM    550  O4*   G A  18       5.534  -5.891  13.531  1.00  0.00              
ATOM    551  C3*   G A  18       3.947  -6.807  12.079  1.00  0.00              
ATOM    552  O3*   G A  18       2.983  -7.857  11.948  1.00  0.00              
ATOM    553  C1*   G A  18       4.604  -4.870  13.268  1.00  0.00              
ATOM    554  C2*   G A  18       3.387  -5.484  12.592  1.00  0.00              
ATOM    555  O2*   G A  18       2.354  -5.656  13.542  1.00  0.00              
ATOM    556  N1    G A  18       4.298  -0.246  11.216  1.00  0.00              
ATOM    557  C2    G A  18       3.354  -0.960  11.915  1.00  0.00              
ATOM    558  N2    G A  18       2.175  -0.351  12.104  1.00  0.00              
ATOM    559  N3    G A  18       3.554  -2.177  12.393  1.00  0.00              
ATOM    560  C4    G A  18       4.793  -2.633  12.114  1.00  0.00              
ATOM    561  C5    G A  18       5.806  -2.002  11.424  1.00  0.00              
ATOM    562  C6    G A  18       5.579  -0.698  10.915  1.00  0.00              
ATOM    563  O6    G A  18       6.354   0.027  10.277  1.00  0.00              
ATOM    564  N7    G A  18       6.931  -2.812  11.351  1.00  0.00              
ATOM    565  C8    G A  18       6.586  -3.901  11.985  1.00  0.00              
ATOM    566  N9    G A  18       5.303  -3.858  12.473  1.00  0.00              
ATOM    567 1H5*   G A  18       5.816  -8.850  11.993  1.00  0.00              
ATOM    568 2H5*   G A  18       6.744  -7.361  11.780  1.00  0.00              
ATOM    569  H4*   G A  18       4.616  -7.810  13.859  1.00  0.00              
ATOM    570  H3*   G A  18       4.303  -6.733  11.041  1.00  0.00              
ATOM    571  H1*   G A  18       4.242  -4.348  14.165  1.00  0.00              
ATOM    572 1H2*   G A  18       2.934  -4.878  11.795  1.00  0.00              
ATOM    573 2HO*   G A  18       1.804  -4.822  13.592  1.00  0.00              
ATOM    574  H1    G A  18       4.045   0.668  10.900  1.00  0.00              
ATOM    575 1H2    G A  18       1.447  -0.818  12.606  1.00  0.00              
ATOM    576 2H2    G A  18       2.023   0.568  11.742  1.00  0.00              
ATOM    577  H8    G A  18       7.256  -4.765  12.114  1.00  0.00              
ATOM    578  P     A A  19       2.697  -8.503  10.503  1.00  0.00              
ATOM    579  O1P   A A  19       4.049  -8.590   9.895  1.00  0.00              
ATOM    580  O2P   A A  19       1.899  -9.741  10.696  1.00  0.00              
ATOM    581  O5*   A A  19       1.832  -7.481   9.640  1.00  0.00              
ATOM    582  C5*   A A  19       0.582  -6.965  10.136  1.00  0.00              
ATOM    583  C4*   A A  19      -0.237  -6.440   8.981  1.00  0.00              
ATOM    584  O4*   A A  19       0.477  -5.348   8.375  1.00  0.00              
ATOM    585  C3*   A A  19      -0.444  -7.414   7.832  1.00  0.00              
ATOM    586  O3*   A A  19      -1.513  -8.328   8.095  1.00  0.00              
ATOM    587  C1*   A A  19      -0.094  -5.131   7.103  1.00  0.00              
ATOM    588  C2*   A A  19      -0.626  -6.488   6.619  1.00  0.00              
ATOM    589  O2*   A A  19      -1.980  -6.331   6.245  1.00  0.00              
ATOM    590  N1    A A  19       1.139  -1.170   4.078  1.00  0.00              
ATOM    591  C2    A A  19       0.016  -1.492   4.730  1.00  0.00              
ATOM    592  N3    A A  19      -0.243  -2.551   5.493  1.00  0.00              
ATOM    593  C4    A A  19       0.831  -3.357   5.563  1.00  0.00              
ATOM    594  C5    A A  19       2.055  -3.161   4.949  1.00  0.00              
ATOM    595  C6    A A  19       2.200  -2.001   4.169  1.00  0.00              
ATOM    596  N6    A A  19       3.321  -1.682   3.518  1.00  0.00              
ATOM    597  N7    A A  19       2.925  -4.201   5.246  1.00  0.00              
ATOM    598  C8    A A  19       2.221  -4.990   6.020  1.00  0.00              
ATOM    599  N9    A A  19       0.944  -4.540   6.254  1.00  0.00              
ATOM    600 1H5*   A A  19       0.766  -6.162  10.865  1.00  0.00              
ATOM    601 2H5*   A A  19       0.029  -7.757  10.662  1.00  0.00              
ATOM    602  H4*   A A  19      -1.205  -6.178   9.435  1.00  0.00              
ATOM    603  H3*   A A  19       0.383  -8.128   7.704  1.00  0.00              
ATOM    604  H1*   A A  19      -0.939  -4.428   7.076  1.00  0.00              
ATOM    605 1H2*   A A  19      -0.130  -6.870   5.715  1.00  0.00              
ATOM    606 2HO*   A A  19      -2.545  -6.241   7.066  1.00  0.00              
ATOM    607  H2    A A  19      -0.812  -0.779   4.619  1.00  0.00              
ATOM    608 1H6    A A  19       3.364  -0.840   2.977  1.00  0.00              
ATOM    609 2H6    A A  19       4.118  -2.282   3.570  1.00  0.00              
ATOM    610  H8    A A  19       2.615  -5.926   6.444  1.00  0.00              
ATOM    611  P     A A  20      -2.787  -7.843   8.946  1.00  0.00              
ATOM    612  O1P   A A  20      -2.958  -6.429   8.524  1.00  0.00              
ATOM    613  O2P   A A  20      -3.891  -8.812   8.726  1.00  0.00              
ATOM    614  O5*   A A  20      -2.412  -7.855  10.494  1.00  0.00              
ATOM    615  C5*   A A  20      -3.196  -7.119  11.452  1.00  0.00              
ATOM    616  C4*   A A  20      -2.277  -6.458  12.451  1.00  0.00              
ATOM    617  O4*   A A  20      -1.284  -5.698  11.726  1.00  0.00              
ATOM    618  C3*   A A  20      -2.944  -5.474  13.400  1.00  0.00              
ATOM    619  O3*   A A  20      -2.420  -5.576  14.727  1.00  0.00              
ATOM    620  C1*   A A  20      -1.281  -4.357  12.152  1.00  0.00              
ATOM    621  C2*   A A  20      -2.611  -4.097  12.846  1.00  0.00              
ATOM    622  O2*   A A  20      -2.438  -3.125  13.857  1.00  0.00              
ATOM    623  N1    A A  20       2.349  -1.992   9.398  1.00  0.00              
ATOM    624  C2    A A  20       2.399  -2.722  10.518  1.00  0.00              
ATOM    625  N3    A A  20       1.408  -3.300  11.194  1.00  0.00              
ATOM    626  C4    A A  20       0.229  -3.066  10.594  1.00  0.00              
ATOM    627  C5    A A  20       0.017  -2.335   9.439  1.00  0.00              
ATOM    628  C6    A A  20       1.148  -1.776   8.820  1.00  0.00              
ATOM    629  N6    A A  20       1.097  -1.047   7.702  1.00  0.00              
ATOM    630  N7    A A  20      -1.333  -2.307   9.116  1.00  0.00              
ATOM    631  C8    A A  20      -1.899  -3.008  10.067  1.00  0.00              
ATOM    632  N9    A A  20      -1.013  -3.499  10.996  1.00  0.00              
ATOM    633 1H5*   A A  20      -3.893  -7.795  11.969  1.00  0.00              
ATOM    634 2H5*   A A  20      -3.806  -6.361  10.939  1.00  0.00              
ATOM    635  H4*   A A  20      -1.888  -7.293  13.052  1.00  0.00              
ATOM    636  H3*   A A  20      -4.030  -5.621  13.496  1.00  0.00              
ATOM    637  H1*   A A  20      -0.490  -4.130  12.882  1.00  0.00              
ATOM    638 1H2*   A A  20      -3.407  -3.693  12.205  1.00  0.00              
ATOM    639 2HO*   A A  20      -2.224  -3.578  14.723  1.00  0.00              
ATOM    640  H2    A A  20       3.403  -2.863  10.942  1.00  0.00              
ATOM    641 1H6    A A  20       1.938  -0.674   7.309  1.00  0.00              
ATOM    642 2H6    A A  20       0.219  -0.874   7.258  1.00  0.00              
ATOM    643  H8    A A  20      -2.984  -3.189  10.118  1.00  0.00              
ATOM    644  P     C A  21      -3.258  -6.350  15.859  1.00  0.00              
ATOM    645  O1P   C A  21      -4.203  -5.315  16.349  1.00  0.00              
ATOM    646  O2P   C A  21      -3.788  -7.606  15.271  1.00  0.00              
ATOM    647  O5*   C A  21      -2.280  -6.733  17.058  1.00  0.00              
ATOM    648  C5*   C A  21      -1.591  -5.714  17.809  1.00  0.00              
ATOM    649  C4*   C A  21      -0.276  -6.263  18.309  1.00  0.00              
ATOM    650  O4*   C A  21       0.673  -6.209  17.220  1.00  0.00              
ATOM    651  C3*   C A  21       0.347  -5.508  19.472  1.00  0.00              
ATOM    652  O3*   C A  21       0.042  -6.119  20.729  1.00  0.00              
ATOM    653  C1*   C A  21       1.915  -5.719  17.697  1.00  0.00              
ATOM    654  C2*   C A  21       1.846  -5.573  19.211  1.00  0.00              
ATOM    655  O2*   C A  21       2.460  -6.695  19.814  1.00  0.00              
ATOM    656  N1    C A  21       2.293  -4.491  16.975  1.00  0.00              
ATOM    657  C2    C A  21       3.600  -4.015  17.077  1.00  0.00              
ATOM    658  O2    C A  21       4.402  -4.615  17.808  1.00  0.00              
ATOM    659  N3    C A  21       3.960  -2.911  16.380  1.00  0.00              
ATOM    660  C4    C A  21       3.066  -2.294  15.605  1.00  0.00              
ATOM    661  N4    C A  21       3.464  -1.208  14.936  1.00  0.00              
ATOM    662  C5    C A  21       1.725  -2.759  15.483  1.00  0.00              
ATOM    663  C6    C A  21       1.384  -3.850  16.178  1.00  0.00              
ATOM    664 1H5*   C A  21      -2.210  -5.385  18.656  1.00  0.00              
ATOM    665 2H5*   C A  21      -1.416  -4.832  17.176  1.00  0.00              
ATOM    666  H4*   C A  21      -0.527  -7.271  18.673  1.00  0.00              
ATOM    667  H3*   C A  21      -0.011  -4.472  19.568  1.00  0.00              
ATOM    668  H1*   C A  21       2.709  -6.448  17.482  1.00  0.00              
ATOM    669 1H2*   C A  21       2.386  -4.707  19.619  1.00  0.00              
ATOM    670 2HO*   C A  21       1.835  -7.099  20.482  1.00  0.00              
ATOM    671 1H4    C A  21       2.820  -0.719  14.346  1.00  0.00              
ATOM    672 2H4    C A  21       4.405  -0.884  15.024  1.00  0.00              
ATOM    673  H5    C A  21       0.998  -2.239  14.842  1.00  0.00              
ATOM    674  H6    C A  21       0.357  -4.239  16.108  1.00  0.00              
ATOM    675  P     A A  22      -1.439  -5.985  21.342  1.00  0.00              
ATOM    676  O1P   A A  22      -1.655  -4.516  21.390  1.00  0.00              
ATOM    677  O2P   A A  22      -2.355  -6.834  20.539  1.00  0.00              
ATOM    678  O5*   A A  22      -1.432  -6.532  22.838  1.00  0.00              
ATOM    679  C5*   A A  22      -0.216  -6.565  23.609  1.00  0.00              
ATOM    680  C4*   A A  22      -0.047  -7.936  24.220  1.00  0.00              
ATOM    681  O4*   A A  22      -0.846  -8.893  23.477  1.00  0.00              
ATOM    682  C3*   A A  22       1.373  -8.481  24.217  1.00  0.00              
ATOM    683  O3*   A A  22       2.098  -8.083  25.384  1.00  0.00              
ATOM    684  C1*   A A  22      -0.107 -10.083  23.279  1.00  0.00              
ATOM    685  C2*   A A  22       1.153  -9.991  24.149  1.00  0.00              
ATOM    686  O2*   A A  22       0.899 -10.567  25.415  1.00  0.00              
ATOM    687  N1    A A  22      -0.025 -13.298  19.278  1.00  0.00              
ATOM    688  C2    A A  22      -0.264 -13.486  20.581  1.00  0.00              
ATOM    689  N3    A A  22      -0.256 -12.602  21.576  1.00  0.00              
ATOM    690  C4    A A  22       0.045 -11.376  21.116  1.00  0.00              
ATOM    691  C5    A A  22       0.316 -11.026  19.805  1.00  0.00              
ATOM    692  C6    A A  22       0.275 -12.053  18.848  1.00  0.00              
ATOM    693  N6    A A  22       0.515 -11.865  17.548  1.00  0.00              
ATOM    694  N7    A A  22       0.584  -9.667  19.705  1.00  0.00              
ATOM    695  C8    A A  22       0.472  -9.232  20.936  1.00  0.00              
ATOM    696  N9    A A  22       0.147 -10.213  21.842  1.00  0.00              
ATOM    697 1H5*   A A  22      -0.248  -5.801  24.399  1.00  0.00              
ATOM    698 2H5*   A A  22       0.645  -6.329  22.967  1.00  0.00              
ATOM    699  H4*   A A  22      -0.340  -7.800  25.272  1.00  0.00              
ATOM    700  H3*   A A  22       1.990  -8.099  23.390  1.00  0.00              
ATOM    701  H1*   A A  22      -0.633 -11.003  23.575  1.00  0.00              
ATOM    702 1H2*   A A  22       2.031 -10.531  23.768  1.00  0.00              
ATOM    703 2HO*   A A  22       1.272  -9.976  26.131  1.00  0.00              
ATOM    704  H2    A A  22      -0.501 -14.519  20.871  1.00  0.00              
ATOM    705 1H6    A A  22       0.470 -12.639  16.914  1.00  0.00              
ATOM    706 2H6    A A  22       0.738 -10.953  17.207  1.00  0.00              
ATOM    707  H8    A A  22       0.623  -8.179  21.219  1.00  0.00              
ATOM    708  P     A A  23       3.643  -7.658  25.257  1.00  0.00              
ATOM    709  O1P   A A  23       3.686  -6.910  23.974  1.00  0.00              
ATOM    710  O2P   A A  23       4.045  -6.979  26.515  1.00  0.00              
ATOM    711  O5*   A A  23       4.530  -8.971  25.093  1.00  0.00              
ATOM    712  C5*   A A  23       5.864  -8.902  24.554  1.00  0.00              
ATOM    713  C4*   A A  23       6.166 -10.173  23.797  1.00  0.00              
ATOM    714  O4*   A A  23       5.115 -10.441  22.836  1.00  0.00              
ATOM    715  C3*   A A  23       7.431 -10.145  22.955  1.00  0.00              
ATOM    716  O3*   A A  23       8.602 -10.371  23.746  1.00  0.00              
ATOM    717  C1*   A A  23       5.669 -11.027  21.675  1.00  0.00              
ATOM    718  C2*   A A  23       7.167 -11.218  21.912  1.00  0.00              
ATOM    719  O2*   A A  23       7.419 -12.524  22.391  1.00  0.00              
ATOM    720  N1    A A  23       5.815 -10.434  16.578  1.00  0.00              
ATOM    721  C2    A A  23       6.278 -11.392  17.388  1.00  0.00              
ATOM    722  N3    A A  23       6.218 -11.478  18.715  1.00  0.00              
ATOM    723  C4    A A  23       5.585 -10.409  19.229  1.00  0.00              
ATOM    724  C5    A A  23       5.054  -9.343  18.525  1.00  0.00              
ATOM    725  C6    A A  23       5.184  -9.373  17.126  1.00  0.00              
ATOM    726  N6    A A  23       4.721  -8.415  16.319  1.00  0.00              
ATOM    727  N7    A A  23       4.475  -8.424  19.390  1.00  0.00              
ATOM    728  C8    A A  23       4.666  -8.944  20.577  1.00  0.00              
ATOM    729  N9    A A  23       5.332 -10.146  20.554  1.00  0.00              
ATOM    730 1H5*   A A  23       6.593  -8.763  25.366  1.00  0.00              
ATOM    731 2H5*   A A  23       5.957  -8.033  23.886  1.00  0.00              
ATOM    732  H4*   A A  23       6.275 -10.935  24.583  1.00  0.00              
ATOM    733  H3*   A A  23       7.646  -9.161  22.512  1.00  0.00              
ATOM    734  H1*   A A  23       5.258 -12.013  21.415  1.00  0.00              
ATOM    735 1H2*   A A  23       7.811 -11.117  21.027  1.00  0.00              
ATOM    736 2HO*   A A  23       8.011 -12.476  23.196  1.00  0.00              
ATOM    737  H2    A A  23       6.782 -12.229  16.885  1.00  0.00              
ATOM    738 1H6    A A  23       4.845  -8.493  15.328  1.00  0.00              
ATOM    739 2H6    A A  23       4.252  -7.621  16.702  1.00  0.00              
ATOM    740  H8    A A  23       4.325  -8.464  21.506  1.00  0.00              
ATOM    741  P     A A  24       9.456  -9.121  24.283  1.00  0.00              
ATOM    742  O1P   A A  24       8.880  -7.971  23.541  1.00  0.00              
ATOM    743  O2P   A A  24       9.413  -9.130  25.768  1.00  0.00              
ATOM    744  O5*   A A  24      10.972  -9.294  23.826  1.00  0.00              
ATOM    745  C5*   A A  24      11.715 -10.483  24.158  1.00  0.00              
ATOM    746  C4*   A A  24      12.948 -10.562  23.290  1.00  0.00              
ATOM    747  O4*   A A  24      12.503 -10.644  21.903  1.00  0.00              
ATOM    748  C3*   A A  24      13.882  -9.365  23.372  1.00  0.00              
ATOM    749  O3*   A A  24      14.967  -9.598  24.275  1.00  0.00              
ATOM    750  C1*   A A  24      13.134  -9.629  21.148  1.00  0.00              
ATOM    751  C2*   A A  24      14.372  -9.198  21.937  1.00  0.00              
ATOM    752  O2*   A A  24      15.460 -10.046  21.626  1.00  0.00              
ATOM    753  N1    A A  24      12.350  -4.764  19.710  1.00  0.00              
ATOM    754  C2    A A  24      13.461  -5.496  19.848  1.00  0.00              
ATOM    755  N3    A A  24      13.596  -6.760  20.242  1.00  0.00              
ATOM    756  C4    A A  24      12.396  -7.298  20.518  1.00  0.00              
ATOM    757  C5    A A  24      11.166  -6.673  20.425  1.00  0.00              
ATOM    758  C6    A A  24      11.160  -5.335  19.996  1.00  0.00              
ATOM    759  N6    A A  24      10.050  -4.605  19.859  1.00  0.00              
ATOM    760  N7    A A  24      10.145  -7.540  20.790  1.00  0.00              
ATOM    761  C8    A A  24      10.770  -8.652  21.093  1.00  0.00              
ATOM    762  N9    A A  24      12.134  -8.577  20.950  1.00  0.00              
ATOM    763 1H5*   A A  24      11.089 -11.374  24.007  1.00  0.00              
ATOM    764 2H5*   A A  24      12.001 -10.466  25.220  1.00  0.00              
ATOM    765  H4*   A A  24      13.490 -11.440  23.673  1.00  0.00              
ATOM    766  H3*   A A  24      13.401  -8.456  23.764  1.00  0.00              
ATOM    767  H1*   A A  24      13.478  -9.908  20.141  1.00  0.00              
ATOM    768 1H2*   A A  24      14.741  -8.184  21.730  1.00  0.00              
ATOM    769 2HO*   A A  24      15.859 -10.401  22.471  1.00  0.00              
ATOM    770  H2    A A  24      14.399  -4.977  19.602  1.00  0.00              
ATOM    771 1H6    A A  24      10.111  -3.655  19.549  1.00  0.00              
ATOM    772 2H6    A A  24       9.159  -5.007  20.065  1.00  0.00              
ATOM    773  H8    A A  24      10.249  -9.562  21.429  1.00  0.00              
ATOM    774  P     C A  25      15.426  -8.439  25.288  1.00  0.00              
ATOM    775  O1P   C A  25      14.150  -8.009  25.914  1.00  0.00              
ATOM    776  O2P   C A  25      16.519  -8.971  26.142  1.00  0.00              
ATOM    777  O5*   C A  25      16.001  -7.213  24.447  1.00  0.00              
ATOM    778  C5*   C A  25      17.401  -7.131  24.115  1.00  0.00              
ATOM    779  C4*   C A  25      17.744  -5.708  23.742  1.00  0.00              
ATOM    780  O4*   C A  25      17.050  -5.311  22.533  1.00  0.00              
ATOM    781  C3*   C A  25      17.355  -4.653  24.765  1.00  0.00              
ATOM    782  O3*   C A  25      18.334  -4.529  25.801  1.00  0.00              
ATOM    783  C1*   C A  25      16.802  -3.916  22.574  1.00  0.00              
ATOM    784  C2*   C A  25      17.310  -3.384  23.918  1.00  0.00              
ATOM    785  O2*   C A  25      18.583  -2.795  23.742  1.00  0.00              
ATOM    786  N1    C A  25      15.374  -3.669  22.311  1.00  0.00              
ATOM    787  C2    C A  25      14.993  -2.491  21.667  1.00  0.00              
ATOM    788  O2    C A  25      15.866  -1.662  21.368  1.00  0.00              
ATOM    789  N3    C A  25      13.685  -2.282  21.386  1.00  0.00              
ATOM    790  C4    C A  25      12.777  -3.199  21.726  1.00  0.00              
ATOM    791  N4    C A  25      11.498  -2.951  21.431  1.00  0.00              
ATOM    792  C5    C A  25      13.139  -4.410  22.384  1.00  0.00              
ATOM    793  C6    C A  25      14.435  -4.602  22.655  1.00  0.00              
ATOM    794 1H5*   C A  25      17.632  -7.808  23.280  1.00  0.00              
ATOM    795 2H5*   C A  25      18.011  -7.455  24.971  1.00  0.00              
ATOM    796  H4*   C A  25      18.841  -5.711  23.656  1.00  0.00              
ATOM    797  H3*   C A  25      16.407  -4.866  25.281  1.00  0.00              
ATOM    798  H1*   C A  25      17.349  -3.375  21.788  1.00  0.00              
ATOM    799 1H2*   C A  25      16.698  -2.592  24.372  1.00  0.00              
ATOM    800 2HO*   C A  25      18.496  -1.971  23.181  1.00  0.00              
ATOM    801 1H4    C A  25      10.791  -3.617  21.672  1.00  0.00              
ATOM    802 2H4    C A  25      11.248  -2.101  20.969  1.00  0.00              
ATOM    803  H5    C A  25      12.380  -5.157  22.660  1.00  0.00              
ATOM    804  H6    C A  25      14.751  -5.526  23.163  1.00  0.00              
ATOM    805  P     G A  26      18.060  -3.546  27.044  1.00  0.00              
ATOM    806  O1P   G A  26      16.579  -3.551  27.161  1.00  0.00              
ATOM    807  O2P   G A  26      18.888  -4.002  28.190  1.00  0.00              
ATOM    808  O5*   G A  26      18.519  -2.073  26.650  1.00  0.00              
ATOM    809  C5*   G A  26      19.909  -1.772  26.416  1.00  0.00              
ATOM    810  C4*   G A  26      20.038  -0.356  25.909  1.00  0.00              
ATOM    811  O4*   G A  26      19.352  -0.204  24.630  1.00  0.00              
ATOM    812  C3*   G A  26      19.400   0.711  26.785  1.00  0.00              
ATOM    813  O3*   G A  26      20.259   1.098  27.862  1.00  0.00              
ATOM    814  C1*   G A  26      18.831   1.112  24.528  1.00  0.00              
ATOM    815  C2*   G A  26      19.206   1.860  25.804  1.00  0.00              
ATOM    816  O2*   G A  26      20.388   2.605  25.591  1.00  0.00              
ATOM    817  N1    G A  26      14.792   3.673  22.851  1.00  0.00              
ATOM    818  C2    G A  26      16.085   4.098  23.036  1.00  0.00              
ATOM    819  N2    G A  26      16.337   5.376  22.716  1.00  0.00              
ATOM    820  N3    G A  26      17.057   3.329  23.497  1.00  0.00              
ATOM    821  C4    G A  26      16.627   2.077  23.764  1.00  0.00              
ATOM    822  C5    G A  26      15.361   1.553  23.616  1.00  0.00              
ATOM    823  C6    G A  26      14.327   2.390  23.123  1.00  0.00              
ATOM    824  O6    G A  26      13.138   2.109  22.921  1.00  0.00              
ATOM    825  N7    G A  26      15.331   0.221  24.005  1.00  0.00              
ATOM    826  C8    G A  26      16.556  -0.035  24.375  1.00  0.00              
ATOM    827  N9    G A  26      17.394   1.046  24.254  1.00  0.00              
ATOM    828 1H5*   G A  26      20.330  -2.476  25.684  1.00  0.00              
ATOM    829 2H5*   G A  26      20.483  -1.895  27.347  1.00  0.00              
ATOM    830  H4*   G A  26      21.123  -0.183  25.868  1.00  0.00              
ATOM    831  H3*   G A  26      18.465   0.387  27.267  1.00  0.00              
ATOM    832  H1*   G A  26      19.271   1.671  23.689  1.00  0.00              
ATOM    833 1H2*   G A  26      18.471   2.597  26.155  1.00  0.00              
ATOM    834 2HO*   G A  26      20.204   3.343  24.941  1.00  0.00              
ATOM    835  H1    G A  26      14.134   4.336  22.495  1.00  0.00              
ATOM    836 1H2    G A  26      17.260   5.745  22.826  1.00  0.00              
ATOM    837 2H2    G A  26      15.604   5.958  22.368  1.00  0.00              
ATOM    838  H8    G A  26      16.885  -1.018  24.747  1.00  0.00              
ATOM    839  P     G A  27      19.661   1.925  29.104  1.00  0.00              
ATOM    840  O1P   G A  27      18.371   1.243  29.378  1.00  0.00              
ATOM    841  O2P   G A  27      20.698   1.987  30.166  1.00  0.00              
ATOM    842  O5*   G A  27      19.343   3.413  28.631  1.00  0.00              
ATOM    843  C5*   G A  27      20.402   4.295  28.213  1.00  0.00              
ATOM    844  C4*   G A  27      19.809   5.597  27.729  1.00  0.00              
ATOM    845  O4*   G A  27      19.067   5.424  26.498  1.00  0.00              
ATOM    846  C3*   G A  27      18.776   6.225  28.651  1.00  0.00              
ATOM    847  O3*   G A  27      19.388   6.892  29.759  1.00  0.00              
ATOM    848  C1*   G A  27      18.126   6.471  26.379  1.00  0.00              
ATOM    849  C2*   G A  27      18.061   7.200  27.719  1.00  0.00              
ATOM    850  O2*   G A  27      18.723   8.444  27.611  1.00  0.00              
ATOM    851  N1    G A  27      13.675   7.374  24.129  1.00  0.00              
ATOM    852  C2    G A  27      14.688   8.245  24.451  1.00  0.00              
ATOM    853  N2    G A  27      14.492   9.528  24.114  1.00  0.00              
ATOM    854  N3    G A  27      15.807   7.885  25.056  1.00  0.00              
ATOM    855  C4    G A  27      15.837   6.561  25.318  1.00  0.00              
ATOM    856  C5    G A  27      14.881   5.608  25.041  1.00  0.00              
ATOM    857  C6    G A  27      13.683   6.008  24.394  1.00  0.00              
ATOM    858  O6    G A  27      12.716   5.310  24.062  1.00  0.00              
ATOM    859  N7    G A  27      15.293   4.356  25.475  1.00  0.00              
ATOM    860  C8    G A  27      16.470   4.567  25.999  1.00  0.00              
ATOM    861  N9    G A  27      16.860   5.882  25.937  1.00  0.00              
ATOM    862 1H5*   G A  27      20.990   3.826  27.412  1.00  0.00              
ATOM    863 2H5*   G A  27      21.090   4.481  29.051  1.00  0.00              
ATOM    864  H4*   G A  27      20.674   6.269  27.638  1.00  0.00              
ATOM    865  H3*   G A  27      18.099   5.496  29.120  1.00  0.00              
ATOM    866  H1*   G A  27      18.388   7.223  25.620  1.00  0.00              
ATOM    867 1H2*   G A  27      17.049   7.452  28.066  1.00  0.00              
ATOM    868 2HO*   G A  27      18.137   9.093  27.126  1.00  0.00              
ATOM    869  H1    G A  27      12.871   7.750  23.671  1.00  0.00              
ATOM    870 1H2    G A  27      15.193  10.211  24.319  1.00  0.00              
ATOM    871 2H2    G A  27      13.646   9.801  23.657  1.00  0.00              
ATOM    872  H8    G A  27      17.086   3.772  26.447  1.00  0.00              
TER                                                                             
