# Supplementary material for: Modeling the Structure of RNA Molecules with Small-Angle X-Ray Scattering Data
Source: PLoS One. 2013 Nov 4;8(11):e78007. doi: 10.1371/journal.pone.0078007 (PMC3817170; doi:10.1371/journal.pone.0078007)
Supplement: File S6 — Benchmark data. Simulated SAXS data, fit plots, RFR models, and best ROSETTA decoys (by ) for 10 benchmark targets. Within the archive, simulated SAXS data are named in benchmark_models/*.dat, fit plots are named benchmark_models/*_fit.pdf, RFR models are named benchmark_models/*model.pdb, and top ROSETTA decoys are named rosetta_decoys/*.pdb. (ZIP) [file pone.0078007.s006.zip › rosetta_decoys/2LJJ.pdb]

ATOM      1  C5*  rG A   1       2.329   1.239   0.000  1.00  0.00              
ATOM      2  C4*  rG A   1       3.808   0.944  -0.081  1.00  0.00              
ATOM      3  O4*  rG A   1       4.215   0.081   1.022  1.00  0.00              
ATOM      4  C3*  rG A   1       4.250   0.158  -1.305  1.00  0.00              
ATOM      5  O3*  rG A   1       4.386   0.998  -2.456  1.00  0.00              
ATOM      6  C1*  rG A   1       5.282  -0.768   0.600  1.00  0.00              
ATOM      7  C2*  rG A   1       5.596  -0.390  -0.849  1.00  0.00              
ATOM      8  O2*  rG A   1       6.624   0.580  -0.883  1.00  0.00              
ATOM      9  N1   rG A   1       6.694  -5.608   1.123  1.00  0.00              
ATOM     10  C2   rG A   1       7.460  -4.490   0.897  1.00  0.00              
ATOM     11  N2   rG A   1       8.784  -4.689   0.814  1.00  0.00              
ATOM     12  N3   rG A   1       6.966  -3.271   0.765  1.00  0.00              
ATOM     13  C4   rG A   1       5.621  -3.254   0.878  1.00  0.00              
ATOM     14  C5   rG A   1       4.765  -4.311   1.102  1.00  0.00              
ATOM     15  C6   rG A   1       5.307  -5.614   1.240  1.00  0.00              
ATOM     16  O6   rG A   1       4.711  -6.680   1.444  1.00  0.00              
ATOM     17  N7   rG A   1       3.448  -3.875   1.152  1.00  0.00              
ATOM     18  C8   rG A   1       3.527  -2.586   0.961  1.00  0.00              
ATOM     19  N9   rG A   1       4.815  -2.144   0.788  1.00  0.00              
ATOM     20  H4*  rG A   1       4.280   1.937  -0.084  1.00  0.00              
ATOM     21  H3*  rG A   1       3.537  -0.623  -1.611  1.00  0.00              
ATOM     22  H1*  rG A   1       6.224  -0.692   1.162  1.00  0.00              
ATOM     23 1H2*  rG A   1       5.961  -1.205  -1.489  1.00  0.00              
ATOM     24 2HO*  rG A   1       7.482   0.169  -0.574  1.00  0.00              
ATOM     25  H1   rG A   1       7.168  -6.483   1.209  1.00  0.00              
ATOM     26 1H2   rG A   1       9.396  -3.915   0.652  1.00  0.00              
ATOM     27 2H2   rG A   1       9.158  -5.610   0.913  1.00  0.00              
ATOM     28  H8   rG A   1       2.650  -1.921   0.939  1.00  0.00              
ATOM     29  P    rG A   2       4.393   0.346  -3.926  1.00  0.00              
ATOM     30  O1P  rG A   2       3.199  -0.537  -3.912  1.00  0.00              
ATOM     31  O2P  rG A   2       4.480   1.445  -4.922  1.00  0.00              
ATOM     32  O5*  rG A   2       5.686  -0.572  -4.080  1.00  0.00              
ATOM     33  C5*  rG A   2       5.732  -1.618  -5.069  1.00  0.00              
ATOM     34  C4*  rG A   2       7.049  -2.350  -4.965  1.00  0.00              
ATOM     35  O4*  rG A   2       7.155  -2.923  -3.646  1.00  0.00              
ATOM     36  C3*  rG A   2       7.217  -3.527  -5.912  1.00  0.00              
ATOM     37  O3*  rG A   2       7.695  -3.112  -7.196  1.00  0.00              
ATOM     38  C1*  rG A   2       7.785  -4.188  -3.717  1.00  0.00              
ATOM     39  C2*  rG A   2       8.198  -4.425  -5.169  1.00  0.00              
ATOM     40  O2*  rG A   2       9.545  -4.038  -5.353  1.00  0.00              
ATOM     41  N1   rG A   2       7.013  -9.105  -2.758  1.00  0.00              
ATOM     42  C2   rG A   2       8.076  -8.487  -3.371  1.00  0.00              
ATOM     43  N2   rG A   2       9.075  -9.289  -3.769  1.00  0.00              
ATOM     44  N3   rG A   2       8.155  -7.183  -3.576  1.00  0.00              
ATOM     45  C4   rG A   2       7.067  -6.531  -3.112  1.00  0.00              
ATOM     46  C5   rG A   2       5.954  -7.053  -2.488  1.00  0.00              
ATOM     47  C6   rG A   2       5.882  -8.454  -2.276  1.00  0.00              
ATOM     48  O6   rG A   2       4.977  -9.106  -1.739  1.00  0.00              
ATOM     49  N7   rG A   2       5.054  -6.047  -2.165  1.00  0.00              
ATOM     50  C8   rG A   2       5.626  -4.953  -2.591  1.00  0.00              
ATOM     51  N9   rG A   2       6.849  -5.175  -3.175  1.00  0.00              
ATOM     52 1H5*  rG A   2       5.615  -1.192  -6.076  1.00  0.00              
ATOM     53 2H5*  rG A   2       4.897  -2.318  -4.917  1.00  0.00              
ATOM     54  H4*  rG A   2       7.800  -1.586  -5.208  1.00  0.00              
ATOM     55  H3*  rG A   2       6.273  -4.036  -6.159  1.00  0.00              
ATOM     56  H1*  rG A   2       8.696  -4.274  -3.107  1.00  0.00              
ATOM     57 1H2*  rG A   2       8.160  -5.469  -5.510  1.00  0.00              
ATOM     58 2HO*  rG A   2       9.648  -3.597  -6.245  1.00  0.00              
ATOM     59  H1   rG A   2       7.055 -10.097  -2.651  1.00  0.00              
ATOM     60 1H2   rG A   2       9.878  -8.899  -4.220  1.00  0.00              
ATOM     61 2H2   rG A   2       9.016 -10.274  -3.615  1.00  0.00              
ATOM     62  H8   rG A   2       5.174  -3.954  -2.493  1.00  0.00              
ATOM     63  P    rC A   3       7.091  -3.780  -8.528  1.00  0.00              
ATOM     64  O1P  rC A   3       5.633  -3.834  -8.251  1.00  0.00              
ATOM     65  O2P  rC A   3       7.586  -3.012  -9.700  1.00  0.00              
ATOM     66  O5*  rC A   3       7.628  -5.275  -8.647  1.00  0.00              
ATOM     67  C5*  rC A   3       9.017  -5.548  -8.918  1.00  0.00              
ATOM     68  C4*  rC A   3       9.243  -7.041  -8.921  1.00  0.00              
ATOM     69  O4*  rC A   3       9.005  -7.578  -7.593  1.00  0.00              
ATOM     70  C3*  rC A   3       8.311  -7.841  -9.818  1.00  0.00              
ATOM     71  O3*  rC A   3       8.763  -7.858 -11.175  1.00  0.00              
ATOM     72  C1*  rC A   3       8.461  -8.885  -7.696  1.00  0.00              
ATOM     73  C2*  rC A   3       8.372  -9.228  -9.187  1.00  0.00              
ATOM     74  O2*  rC A   3       9.518  -9.959  -9.577  1.00  0.00              
ATOM     75  N1   rC A   3       7.170  -8.881  -6.986  1.00  0.00              
ATOM     76  C2   rC A   3       6.692 -10.071  -6.435  1.00  0.00              
ATOM     77  O2   rC A   3       7.347 -11.111  -6.594  1.00  0.00              
ATOM     78  N3   rC A   3       5.527 -10.060  -5.744  1.00  0.00              
ATOM     79  C4   rC A   3       4.852  -8.918  -5.597  1.00  0.00              
ATOM     80  N4   rC A   3       3.707  -8.954  -4.909  1.00  0.00              
ATOM     81  C5   rC A   3       5.318  -7.691  -6.149  1.00  0.00              
ATOM     82  C6   rC A   3       6.470  -7.716  -6.829  1.00  0.00              
ATOM     83 1H5*  rC A   3       9.651  -5.070  -8.158  1.00  0.00              
ATOM     84 2H5*  rC A   3       9.302  -5.120  -9.891  1.00  0.00              
ATOM     85  H4*  rC A   3      10.274  -7.155  -9.289  1.00  0.00              
ATOM     86  H3*  rC A   3       7.291  -7.430  -9.873  1.00  0.00              
ATOM     87  H1*  rC A   3       9.061  -9.674  -7.222  1.00  0.00              
ATOM     88 1H2*  rC A   3       7.524  -9.864  -9.478  1.00  0.00              
ATOM     89 2HO*  rC A   3       9.240 -10.758 -10.110  1.00  0.00              
ATOM     90 1H4   rC A   3       3.174  -8.117  -4.780  1.00  0.00              
ATOM     91 2H4   rC A   3       3.383  -9.817  -4.524  1.00  0.00              
ATOM     92  H5   rC A   3       4.750  -6.757  -6.021  1.00  0.00              
ATOM     93  H6   rC A   3       6.861  -6.787  -7.269  1.00  0.00              
ATOM     94  P    rC A   4       7.699  -8.033 -12.368  1.00  0.00              
ATOM     95  O1P  rC A   4       6.492  -7.340 -11.851  1.00  0.00              
ATOM     96  O2P  rC A   4       8.329  -7.565 -13.628  1.00  0.00              
ATOM     97  O5*  rC A   4       7.350  -9.580 -12.528  1.00  0.00              
ATOM     98  C5*  rC A   4       8.353 -10.530 -12.936  1.00  0.00              
ATOM     99  C4*  rC A   4       7.825 -11.931 -12.741  1.00  0.00              
ATOM    100  O4*  rC A   4       7.516 -12.149 -11.339  1.00  0.00              
ATOM    101  C3*  rC A   4       6.511 -12.237 -13.442  1.00  0.00              
ATOM    102  O3*  rC A   4       6.707 -12.569 -14.820  1.00  0.00              
ATOM    103  C1*  rC A   4       6.444 -13.069 -11.228  1.00  0.00              
ATOM    104  C2*  rC A   4       6.001 -13.435 -12.647  1.00  0.00              
ATOM    105  O2*  rC A   4       6.607 -14.651 -13.038  1.00  0.00              
ATOM    106  N1   rC A   4       5.398 -12.451 -10.394  1.00  0.00              
ATOM    107  C2   rC A   4       4.465 -13.269  -9.755  1.00  0.00              
ATOM    108  O2   rC A   4       4.514 -14.494  -9.939  1.00  0.00              
ATOM    109  N3   rC A   4       3.529 -12.706  -8.954  1.00  0.00              
ATOM    110  C4   rC A   4       3.509 -11.382  -8.783  1.00  0.00              
ATOM    111  N4   rC A   4       2.568 -10.870  -7.986  1.00  0.00              
ATOM    112  C5   rC A   4       4.450 -10.526  -9.423  1.00  0.00              
ATOM    113  C6   rC A   4       5.368 -11.096 -10.212  1.00  0.00              
ATOM    114 1H5*  rC A   4       9.271 -10.386 -12.348  1.00  0.00              
ATOM    115 2H5*  rC A   4       8.618 -10.369 -13.991  1.00  0.00              
ATOM    116  H4*  rC A   4       8.618 -12.576 -13.146  1.00  0.00              
ATOM    117  H3*  rC A   4       5.809 -11.388 -13.456  1.00  0.00              
ATOM    118  H1*  rC A   4       6.712 -14.009 -10.724  1.00  0.00              
ATOM    119 1H2*  rC A   4       4.924 -13.605 -12.780  1.00  0.00              
ATOM    120 2HO*  rC A   4       6.240 -15.400 -12.485  1.00  0.00              
ATOM    121 1H4   rC A   4       2.523  -9.882  -7.836  1.00  0.00              
ATOM    122 2H4   rC A   4       1.909 -11.473  -7.538  1.00  0.00              
ATOM    123  H5   rC A   4       4.421  -9.436  -9.275  1.00  0.00              
ATOM    124  H6   rC A   4       6.111 -10.465 -10.723  1.00  0.00              
ATOM    125  P    rU A   5       5.509 -12.352 -15.871  1.00  0.00              
ATOM    126  O1P  rU A   5       5.007 -10.995 -15.540  1.00  0.00              
ATOM    127  O2P  rU A   5       6.029 -12.629 -17.235  1.00  0.00              
ATOM    128  O5*  rU A   5       4.349 -13.398 -15.557  1.00  0.00              
ATOM    129  C5*  rU A   5       4.557 -14.809 -15.756  1.00  0.00              
ATOM    130  C4*  rU A   5       3.326 -15.565 -15.311  1.00  0.00              
ATOM    131  O4*  rU A   5       3.113 -15.308 -13.907  1.00  0.00              
ATOM    132  C3*  rU A   5       2.016 -15.097 -15.924  1.00  0.00              
ATOM    133  O3*  rU A   5       1.811 -15.649 -17.227  1.00  0.00              
ATOM    134  C1*  rU A   5       1.729 -15.324 -13.619  1.00  0.00              
ATOM    135  C2*  rU A   5       1.008 -15.632 -14.916  1.00  0.00              
ATOM    136  O2*  rU A   5       0.794 -17.024 -15.039  1.00  0.00              
ATOM    137  N1   rU A   5       1.411 -14.011 -13.032  1.00  0.00              
ATOM    138  C2   rU A   5       0.497 -13.939 -11.979  1.00  0.00              
ATOM    139  O2   rU A   5      -0.080 -14.916 -11.538  1.00  0.00              
ATOM    140  N3   rU A   5       0.296 -12.678 -11.475  1.00  0.00              
ATOM    141  C4   rU A   5       0.893 -11.507 -11.899  1.00  0.00              
ATOM    142  O4   rU A   5       0.609 -10.446 -11.342  1.00  0.00              
ATOM    143  C5   rU A   5       1.816 -11.666 -12.980  1.00  0.00              
ATOM    144  C6   rU A   5       2.034 -12.882 -13.491  1.00  0.00              
ATOM    145 1H5*  rU A   5       5.434 -15.147 -15.185  1.00  0.00              
ATOM    146 2H5*  rU A   5       4.763 -15.016 -16.817  1.00  0.00              
ATOM    147  H4*  rU A   5       3.544 -16.611 -15.571  1.00  0.00              
ATOM    148  H3*  rU A   5       1.962 -14.008 -16.070  1.00  0.00              
ATOM    149  H1*  rU A   5       1.396 -16.070 -12.883  1.00  0.00              
ATOM    150 1H2*  rU A   5       0.011 -15.185 -15.034  1.00  0.00              
ATOM    151 2HO*  rU A   5      -0.138 -17.245 -14.751  1.00  0.00              
ATOM    152  H3   rU A   5      -0.356 -12.597 -10.720  1.00  0.00              
ATOM    153  H5   rU A   5       2.344 -10.791 -13.389  1.00  0.00              
ATOM    154  H6   rU A   5       2.748 -12.985 -14.322  1.00  0.00              
ATOM    155  P    rC A   6       1.012 -14.804 -18.337  1.00  0.00              
ATOM    156  O1P  rC A   6       1.587 -13.441 -18.206  1.00  0.00              
ATOM    157  O2P  rC A   6       1.115 -15.522 -19.633  1.00  0.00              
ATOM    158  O5*  rC A   6      -0.526 -14.733 -17.926  1.00  0.00              
ATOM    159  C5*  rC A   6      -1.446 -13.878 -18.633  1.00  0.00              
ATOM    160  C4*  rC A   6      -2.856 -14.177 -18.181  1.00  0.00              
ATOM    161  O4*  rC A   6      -3.224 -15.517 -18.592  1.00  0.00              
ATOM    162  C3*  rC A   6      -3.072 -14.184 -16.676  1.00  0.00              
ATOM    163  O3*  rC A   6      -3.275 -12.864 -16.162  1.00  0.00              
ATOM    164  C1*  rC A   6      -4.101 -16.081 -17.633  1.00  0.00              
ATOM    165  C2*  rC A   6      -4.318 -15.046 -16.527  1.00  0.00              
ATOM    166  O2*  rC A   6      -5.514 -14.331 -16.766  1.00  0.00              
ATOM    167  N1   rC A   6      -3.541 -17.365 -17.177  1.00  0.00              
ATOM    168  C2   rC A   6      -4.376 -18.286 -16.542  1.00  0.00              
ATOM    169  O2   rC A   6      -5.561 -17.982 -16.340  1.00  0.00              
ATOM    170  N3   rC A   6      -3.872 -19.484 -16.161  1.00  0.00              
ATOM    171  C4   rC A   6      -2.591 -19.772 -16.396  1.00  0.00              
ATOM    172  N4   rC A   6      -2.136 -20.965 -16.003  1.00  0.00              
ATOM    173  C5   rC A   6      -1.718 -18.850 -17.043  1.00  0.00              
ATOM    174  C6   rC A   6      -2.228 -17.670 -17.413  1.00  0.00              
ATOM    175 1H5*  rC A   6      -1.353 -14.038 -19.717  1.00  0.00              
ATOM    176 2H5*  rC A   6      -1.203 -12.823 -18.441  1.00  0.00              
ATOM    177  H4*  rC A   6      -3.457 -13.372 -18.629  1.00  0.00              
ATOM    178  H3*  rC A   6      -2.210 -14.565 -16.108  1.00  0.00              
ATOM    179  H1*  rC A   6      -5.091 -16.317 -18.049  1.00  0.00              
ATOM    180 1H2*  rC A   6      -4.435 -15.451 -15.511  1.00  0.00              
ATOM    181 2HO*  rC A   6      -5.324 -13.349 -16.754  1.00  0.00              
ATOM    182 1H4   rC A   6      -1.180 -21.214 -16.162  1.00  0.00              
ATOM    183 2H4   rC A   6      -2.751 -21.608 -15.549  1.00  0.00              
ATOM    184  H5   rC A   6      -0.662 -19.100 -17.228  1.00  0.00              
ATOM    185  H6   rC A   6      -1.584 -16.934 -17.915  1.00  0.00              
ATOM    186  P    rA A   7      -2.651 -12.459 -14.736  1.00  0.00              
ATOM    187  O1P  rA A   7      -1.238 -12.905 -14.844  1.00  0.00              
ATOM    188  O2P  rA A   7      -2.950 -11.026 -14.487  1.00  0.00              
ATOM    189  O5*  rA A   7      -3.356 -13.322 -13.598  1.00  0.00              
ATOM    190  C5*  rA A   7      -4.634 -12.933 -13.058  1.00  0.00              
ATOM    191  C4*  rA A   7      -4.982 -13.834 -11.897  1.00  0.00              
ATOM    192  O4*  rA A   7      -5.071 -15.204 -12.356  1.00  0.00              
ATOM    193  C3*  rA A   7      -3.935 -13.916 -10.798  1.00  0.00              
ATOM    194  O3*  rA A   7      -3.988 -12.783  -9.926  1.00  0.00              
ATOM    195  C1*  rA A   7      -4.622 -16.069 -11.337  1.00  0.00              
ATOM    196  C2*  rA A   7      -4.322 -15.209 -10.113  1.00  0.00              
ATOM    197  O2*  rA A   7      -5.473 -15.078  -9.303  1.00  0.00              
ATOM    198  N1   rA A   7      -1.535 -20.126 -10.735  1.00  0.00              
ATOM    199  C2   rA A   7      -2.550 -19.649 -10.006  1.00  0.00              
ATOM    200  N3   rA A   7      -3.307 -18.574 -10.214  1.00  0.00              
ATOM    201  C4   rA A   7      -2.927 -17.940 -11.336  1.00  0.00              
ATOM    202  C5   rA A   7      -1.902 -18.307 -12.189  1.00  0.00              
ATOM    203  C6   rA A   7      -1.177 -19.465 -11.857  1.00  0.00              
ATOM    204  N6   rA A   7      -0.164 -19.939 -12.585  1.00  0.00              
ATOM    205  N7   rA A   7      -1.799 -17.413 -13.247  1.00  0.00              
ATOM    206  C8   rA A   7      -2.747 -16.540 -13.014  1.00  0.00              
ATOM    207  N9   rA A   7      -3.470 -16.797 -11.874  1.00  0.00              
ATOM    208 1H5*  rA A   7      -5.409 -13.000 -13.835  1.00  0.00              
ATOM    209 2H5*  rA A   7      -4.600 -11.885 -12.726  1.00  0.00              
ATOM    210  H4*  rA A   7      -5.920 -13.414 -11.503  1.00  0.00              
ATOM    211  H3*  rA A   7      -2.900 -13.906 -11.172  1.00  0.00              
ATOM    212  H1*  rA A   7      -5.340 -16.839 -11.019  1.00  0.00              
ATOM    213 1H2*  rA A   7      -3.543 -15.579  -9.432  1.00  0.00              
ATOM    214 2HO*  rA A   7      -5.706 -15.967  -8.907  1.00  0.00              
ATOM    215  H2   rA A   7      -2.794 -20.229  -9.105  1.00  0.00              
ATOM    216 1H6   rA A   7       0.315 -20.769 -12.295  1.00  0.00              
ATOM    217 2H6   rA A   7       0.118 -19.466 -13.418  1.00  0.00              
ATOM    218  H8   rA A   7      -2.947 -15.679 -13.671  1.00  0.00              
ATOM    219  P    rG A   8      -2.759 -12.477  -8.938  1.00  0.00              
ATOM    220  O1P  rG A   8      -1.568 -12.699  -9.797  1.00  0.00              
ATOM    221  O2P  rG A   8      -2.978 -11.145  -8.319  1.00  0.00              
ATOM    222  O5*  rG A   8      -2.741 -13.570  -7.779  1.00  0.00              
ATOM    223  C5*  rG A   8      -3.806 -13.633  -6.810  1.00  0.00              
ATOM    224  C4*  rG A   8      -3.616 -14.847  -5.933  1.00  0.00              
ATOM    225  O4*  rG A   8      -3.753 -16.065  -6.716  1.00  0.00              
ATOM    226  C3*  rG A   8      -2.239 -14.985  -5.301  1.00  0.00              
ATOM    227  O3*  rG A   8      -2.106 -14.171  -4.133  1.00  0.00              
ATOM    228  C1*  rG A   8      -2.883 -17.055  -6.196  1.00  0.00              
ATOM    229  C2*  rG A   8      -2.251 -16.460  -4.937  1.00  0.00              
ATOM    230  O2*  rG A   8      -3.053 -16.741  -3.808  1.00  0.00              
ATOM    231  N1   rG A   8       0.502 -20.429  -7.883  1.00  0.00              
ATOM    232  C2   rG A   8      -0.226 -20.424  -6.718  1.00  0.00              
ATOM    233  N2   rG A   8      -0.036 -21.469  -5.900  1.00  0.00              
ATOM    234  N3   rG A   8      -1.077 -19.469  -6.383  1.00  0.00              
ATOM    235  C4   rG A   8      -1.146 -18.501  -7.321  1.00  0.00              
ATOM    236  C5   rG A   8      -0.462 -18.410  -8.514  1.00  0.00              
ATOM    237  C6   rG A   8       0.449 -19.440  -8.861  1.00  0.00              
ATOM    238  O6   rG A   8       1.149 -19.541  -9.877  1.00  0.00              
ATOM    239  N7   rG A   8      -0.814 -17.254  -9.197  1.00  0.00              
ATOM    240  C8   rG A   8      -1.688 -16.673  -8.419  1.00  0.00              
ATOM    241  N9   rG A   8      -1.935 -17.377  -7.266  1.00  0.00              
ATOM    242 1H5*  rG A   8      -4.779 -13.683  -7.320  1.00  0.00              
ATOM    243 2H5*  rG A   8      -3.812 -12.719  -6.197  1.00  0.00              
ATOM    244  H4*  rG A   8      -4.367 -14.725  -5.139  1.00  0.00              
ATOM    245  H3*  rG A   8      -1.415 -14.691  -5.968  1.00  0.00              
ATOM    246  H1*  rG A   8      -3.340 -18.011  -5.903  1.00  0.00              
ATOM    247 1H2*  rG A   8      -1.254 -16.839  -4.671  1.00  0.00              
ATOM    248 2HO*  rG A   8      -3.025 -15.966  -3.176  1.00  0.00              
ATOM    249  H1   rG A   8       1.116 -21.201  -8.041  1.00  0.00              
ATOM    250 1H2   rG A   8      -0.538 -21.525  -5.036  1.00  0.00              
ATOM    251 2H2   rG A   8       0.607 -22.191  -6.152  1.00  0.00              
ATOM    252  H8   rG A   8      -2.176 -15.717  -8.663  1.00  0.00              
ATOM    253  P    rC A   9      -0.649 -13.684  -3.659  1.00  0.00              
ATOM    254  O1P  rC A   9      -0.050 -13.140  -4.905  1.00  0.00              
ATOM    255  O2P  rC A   9      -0.814 -12.799  -2.478  1.00  0.00              
ATOM    256  O5*  rC A   9       0.204 -14.955  -3.215  1.00  0.00              
ATOM    257  C5*  rC A   9      -0.092 -15.658  -1.993  1.00  0.00              
ATOM    258  C4*  rC A   9       0.821 -16.856  -1.870  1.00  0.00              
ATOM    259  O4*  rC A   9       0.844 -17.746  -3.020  1.00  0.00              
ATOM    260  C3*  rC A   9       2.303 -16.537  -1.756  1.00  0.00              
ATOM    261  O3*  rC A   9       2.616 -15.898  -0.514  1.00  0.00              
ATOM    262  C1*  rC A   9       1.998 -18.579  -2.909  1.00  0.00              
ATOM    263  C2*  rC A   9       2.875 -17.951  -1.822  1.00  0.00              
ATOM    264  O2*  rC A   9       2.722 -18.663  -0.611  1.00  0.00              
ATOM    265  N1   rC A   9       2.638 -18.694  -4.231  1.00  0.00              
ATOM    266  C2   rC A   9       3.477 -19.779  -4.490  1.00  0.00              
ATOM    267  O2   rC A   9       3.695 -20.599  -3.586  1.00  0.00              
ATOM    268  N3   rC A   9       4.033 -19.908  -5.719  1.00  0.00              
ATOM    269  C4   rC A   9       3.773 -19.003  -6.664  1.00  0.00              
ATOM    270  N4   rC A   9       4.343 -19.169  -7.861  1.00  0.00              
ATOM    271  C5   rC A   9       2.921 -17.887  -6.425  1.00  0.00              
ATOM    272  C6   rC A   9       2.380 -17.771  -5.207  1.00  0.00              
ATOM    273 1H5*  rC A   9      -1.143 -15.981  -1.986  1.00  0.00              
ATOM    274 2H5*  rC A   9       0.045 -14.989  -1.130  1.00  0.00              
ATOM    275  H4*  rC A   9       0.475 -17.364  -0.958  1.00  0.00              
ATOM    276  H3*  rC A   9       2.670 -15.856  -2.538  1.00  0.00              
ATOM    277  H1*  rC A   9       1.784 -19.610  -2.590  1.00  0.00              
ATOM    278 1H2*  rC A   9       3.957 -17.962  -2.017  1.00  0.00              
ATOM    279 2HO*  rC A   9       2.589 -18.018   0.142  1.00  0.00              
ATOM    280 1H4   rC A   9       4.172 -18.509  -8.593  1.00  0.00              
ATOM    281 2H4   rC A   9       4.941 -19.953  -8.025  1.00  0.00              
ATOM    282  H5   rC A   9       2.717 -17.147  -7.214  1.00  0.00              
ATOM    283  H6   rC A   9       1.716 -16.922  -4.987  1.00  0.00              
ATOM    284  P    rA A  10       3.804 -14.815  -0.453  1.00  0.00              
ATOM    285  O1P  rA A  10       3.770 -14.196  -1.803  1.00  0.00              
ATOM    286  O2P  rA A  10       3.598 -13.966   0.748  1.00  0.00              
ATOM    287  O5*  rA A  10       5.192 -15.579  -0.293  1.00  0.00              
ATOM    288  C5*  rA A  10       5.284 -16.799   0.467  1.00  0.00              
ATOM    289  C4*  rA A  10       6.474 -17.598  -0.010  1.00  0.00              
ATOM    290  O4*  rA A  10       6.335 -17.942  -1.414  1.00  0.00              
ATOM    291  C3*  rA A  10       7.814 -16.884   0.070  1.00  0.00              
ATOM    292  O3*  rA A  10       8.352 -16.911   1.396  1.00  0.00              
ATOM    293  C1*  rA A  10       7.609 -17.986  -2.019  1.00  0.00              
ATOM    294  C2*  rA A  10       8.647 -17.660  -0.944  1.00  0.00              
ATOM    295  O2*  rA A  10       9.177 -18.860  -0.418  1.00  0.00              
ATOM    296  N1   rA A  10       9.618 -16.981  -6.635  1.00  0.00              
ATOM    297  C2   rA A  10       9.872 -17.932  -5.729  1.00  0.00              
ATOM    298  N3   rA A  10       9.318 -18.128  -4.534  1.00  0.00              
ATOM    299  C4   rA A  10       8.384 -17.194  -4.288  1.00  0.00              
ATOM    300  C5   rA A  10       8.011 -16.154  -5.121  1.00  0.00              
ATOM    301  C6   rA A  10       8.673 -16.057  -6.357  1.00  0.00              
ATOM    302  N6   rA A  10       8.419 -15.108  -7.260  1.00  0.00              
ATOM    303  N7   rA A  10       7.012 -15.389  -4.534  1.00  0.00              
ATOM    304  C8   rA A  10       6.807 -15.971  -3.379  1.00  0.00              
ATOM    305  N9   rA A  10       7.602 -17.071  -3.164  1.00  0.00              
ATOM    306 1H5*  rA A  10       4.362 -17.387   0.351  1.00  0.00              
ATOM    307 2H5*  rA A  10       5.388 -16.570   1.538  1.00  0.00              
ATOM    308  H4*  rA A  10       6.505 -18.464   0.668  1.00  0.00              
ATOM    309  H3*  rA A  10       7.754 -15.807  -0.145  1.00  0.00              
ATOM    310  H1*  rA A  10       7.871 -18.973  -2.427  1.00  0.00              
ATOM    311 1H2*  rA A  10       9.525 -17.096  -1.291  1.00  0.00              
ATOM    312 2HO*  rA A  10       9.285 -18.771   0.573  1.00  0.00              
ATOM    313  H2   rA A  10      10.650 -18.654  -6.011  1.00  0.00              
ATOM    314 1H6   rA A  10       8.925 -15.091  -8.124  1.00  0.00              
ATOM    315 2H6   rA A  10       7.725 -14.414  -7.076  1.00  0.00              
ATOM    316  H8   rA A  10       6.065 -15.614  -2.648  1.00  0.00              
ATOM    317  P    rC A  11       9.173 -15.646   1.950  1.00  0.00              
ATOM    318  O1P  rC A  11       8.107 -14.738   2.443  1.00  0.00              
ATOM    319  O2P  rC A  11      10.210 -16.139   2.891  1.00  0.00              
ATOM    320  O5*  rC A  11       9.906 -14.929   0.729  1.00  0.00              
ATOM    321  C5*  rC A  11      10.859 -15.638  -0.085  1.00  0.00              
ATOM    322  C4*  rC A  11      10.978 -14.955  -1.427  1.00  0.00              
ATOM    323  O4*  rC A  11       9.700 -14.968  -2.112  1.00  0.00              
ATOM    324  C3*  rC A  11      11.358 -13.484  -1.380  1.00  0.00              
ATOM    325  O3*  rC A  11      12.771 -13.304  -1.237  1.00  0.00              
ATOM    326  C1*  rC A  11       9.526 -13.780  -2.857  1.00  0.00              
ATOM    327  C2*  rC A  11      10.802 -12.950  -2.693  1.00  0.00              
ATOM    328  O2*  rC A  11      11.662 -13.183  -3.790  1.00  0.00              
ATOM    329  N1   rC A  11       8.296 -13.125  -2.379  1.00  0.00              
ATOM    330  C2   rC A  11       7.774 -12.049  -3.098  1.00  0.00              
ATOM    331  O2   rC A  11       8.382 -11.645  -4.100  1.00  0.00              
ATOM    332  N3   rC A  11       6.620 -11.473  -2.684  1.00  0.00              
ATOM    333  C4   rC A  11       5.997 -11.939  -1.599  1.00  0.00              
ATOM    334  N4   rC A  11       4.862 -11.340  -1.226  1.00  0.00              
ATOM    335  C5   rC A  11       6.509 -13.035  -0.848  1.00  0.00              
ATOM    336  C6   rC A  11       7.650 -13.593  -1.268  1.00  0.00              
ATOM    337 1H5*  rC A  11      10.541 -16.682  -0.218  1.00  0.00              
ATOM    338 2H5*  rC A  11      11.839 -15.662   0.415  1.00  0.00              
ATOM    339  H4*  rC A  11      11.779 -15.509  -1.940  1.00  0.00              
ATOM    340  H3*  rC A  11      10.966 -12.955  -0.498  1.00  0.00              
ATOM    341  H1*  rC A  11       9.383 -13.935  -3.936  1.00  0.00              
ATOM    342 1H2*  rC A  11      10.656 -11.860  -2.680  1.00  0.00              
ATOM    343 2HO*  rC A  11      11.249 -12.814  -4.623  1.00  0.00              
ATOM    344 1H4   rC A  11       4.369 -11.662  -0.417  1.00  0.00              
ATOM    345 2H4   rC A  11       4.506 -10.571  -1.755  1.00  0.00              
ATOM    346  H5   rC A  11       5.986 -13.407   0.046  1.00  0.00              
ATOM    347  H6   rC A  11       8.075 -14.442  -0.713  1.00  0.00              
ATOM    348  P    rU A  12      13.334 -12.157  -0.260  1.00  0.00              
ATOM    349  O1P  rU A  12      12.493 -12.304   0.956  1.00  0.00              
ATOM    350  O2P  rU A  12      14.807 -12.314  -0.157  1.00  0.00              
ATOM    351  O5*  rU A  12      13.027 -10.732  -0.903  1.00  0.00              
ATOM    352  C5*  rU A  12      13.529 -10.390  -2.209  1.00  0.00              
ATOM    353  C4*  rU A  12      13.094  -8.987  -2.562  1.00  0.00              
ATOM    354  O4*  rU A  12      11.684  -8.950  -2.898  1.00  0.00              
ATOM    355  C3*  rU A  12      13.213  -7.966  -1.442  1.00  0.00              
ATOM    356  O3*  rU A  12      14.565  -7.545  -1.246  1.00  0.00              
ATOM    357  C1*  rU A  12      11.131  -7.718  -2.488  1.00  0.00              
ATOM    358  C2*  rU A  12      12.278  -6.872  -1.935  1.00  0.00              
ATOM    359  O2*  rU A  12      12.847  -6.085  -2.962  1.00  0.00              
ATOM    360  N1   rU A  12      10.083  -8.055  -1.509  1.00  0.00              
ATOM    361  C2   rU A  12       9.087  -7.118  -1.229  1.00  0.00              
ATOM    362  O2   rU A  12       9.059  -6.012  -1.738  1.00  0.00              
ATOM    363  N3   rU A  12       8.135  -7.539  -0.333  1.00  0.00              
ATOM    364  C4   rU A  12       8.072  -8.763   0.300  1.00  0.00              
ATOM    365  O4   rU A  12       7.148  -8.994   1.083  1.00  0.00              
ATOM    366  C5   rU A  12       9.128  -9.666  -0.040  1.00  0.00              
ATOM    367  C6   rU A  12      10.069  -9.285  -0.910  1.00  0.00              
ATOM    368 1H5*  rU A  12      13.153 -11.101  -2.957  1.00  0.00              
ATOM    369 2H5*  rU A  12      14.627 -10.459  -2.222  1.00  0.00              
ATOM    370  H4*  rU A  12      13.763  -8.697  -3.385  1.00  0.00              
ATOM    371  H3*  rU A  12      12.946  -8.364  -0.452  1.00  0.00              
ATOM    372  H1*  rU A  12      10.635  -7.117  -3.263  1.00  0.00              
ATOM    373 1H2*  rU A  12      12.014  -6.153  -1.147  1.00  0.00              
ATOM    374 2HO*  rU A  12      12.191  -5.386  -3.249  1.00  0.00              
ATOM    375  H3   rU A  12       7.409  -6.885  -0.113  1.00  0.00              
ATOM    376  H5   rU A  12       9.166 -10.669   0.413  1.00  0.00              
ATOM    377  H6   rU A  12      10.874  -9.993  -1.161  1.00  0.00              
ATOM    378  P    rA A  13      15.016  -6.934   0.171  1.00  0.00              
ATOM    379  O1P  rA A  13      13.988  -7.455   1.108  1.00  0.00              
ATOM    380  O2P  rA A  13      16.446  -7.269   0.391  1.00  0.00              
ATOM    381  O5*  rA A  13      14.876  -5.348   0.119  1.00  0.00              
ATOM    382  C5*  rA A  13      15.893  -4.495   0.681  1.00  0.00              
ATOM    383  C4*  rA A  13      16.424  -3.574  -0.392  1.00  0.00              
ATOM    384  O4*  rA A  13      17.361  -4.327  -1.192  1.00  0.00              
ATOM    385  C3*  rA A  13      15.380  -3.011  -1.343  1.00  0.00              
ATOM    386  O3*  rA A  13      15.259  -1.590  -1.219  1.00  0.00              
ATOM    387  C1*  rA A  13      17.206  -4.011  -2.546  1.00  0.00              
ATOM    388  C2*  rA A  13      15.818  -3.400  -2.752  1.00  0.00              
ATOM    389  O2*  rA A  13      15.937  -2.289  -3.617  1.00  0.00              
ATOM    390  N1   rA A  13      19.332  -5.666  -6.916  1.00  0.00              
ATOM    391  C2   rA A  13      19.163  -4.443  -6.402  1.00  0.00              
ATOM    392  N3   rA A  13      18.586  -4.080  -5.259  1.00  0.00              
ATOM    393  C4   rA A  13      18.139  -5.158  -4.593  1.00  0.00              
ATOM    394  C5   rA A  13      18.239  -6.479  -4.991  1.00  0.00              
ATOM    395  C6   rA A  13      18.872  -6.729  -6.221  1.00  0.00              
ATOM    396  N6   rA A  13      19.039  -7.950  -6.733  1.00  0.00              
ATOM    397  N7   rA A  13      17.665  -7.321  -4.048  1.00  0.00              
ATOM    398  C8   rA A  13      17.239  -6.505  -3.116  1.00  0.00              
ATOM    399  N9   rA A  13      17.493  -5.181  -3.380  1.00  0.00              
ATOM    400 1H5*  rA A  13      16.710  -5.104   1.095  1.00  0.00              
ATOM    401 2H5*  rA A  13      15.476  -3.908   1.512  1.00  0.00              
ATOM    402  H4*  rA A  13      16.846  -2.726   0.168  1.00  0.00              
ATOM    403  H3*  rA A  13      14.359  -3.365  -1.138  1.00  0.00              
ATOM    404  H1*  rA A  13      17.939  -3.246  -2.842  1.00  0.00              
ATOM    405 1H2*  rA A  13      15.099  -4.065  -3.251  1.00  0.00              
ATOM    406 2HO*  rA A  13      15.700  -1.452  -3.122  1.00  0.00              
ATOM    407  H2   rA A  13      19.557  -3.618  -7.012  1.00  0.00              
ATOM    408 1H6   rA A  13      19.499  -8.065  -7.615  1.00  0.00              
ATOM    409 2H6   rA A  13      18.707  -8.751  -6.237  1.00  0.00              
ATOM    410  H8   rA A  13      16.725  -6.849  -2.205  1.00  0.00              
ATOM    411  P    rC A  14      15.212  -0.917   0.239  1.00  0.00              
ATOM    412  O1P  rC A  14      15.320  -2.081   1.155  1.00  0.00              
ATOM    413  O2P  rC A  14      16.238   0.155   0.292  1.00  0.00              
ATOM    414  O5*  rC A  14      13.781  -0.250   0.456  1.00  0.00              
ATOM    415  C5*  rC A  14      13.259   0.712  -0.482  1.00  0.00              
ATOM    416  C4*  rC A  14      11.755   0.766  -0.361  1.00  0.00              
ATOM    417  O4*  rC A  14      11.191  -0.484  -0.828  1.00  0.00              
ATOM    418  C3*  rC A  14      11.219   0.921   1.054  1.00  0.00              
ATOM    419  O3*  rC A  14      11.208   2.290   1.471  1.00  0.00              
ATOM    420  C1*  rC A  14      10.035  -0.795  -0.066  1.00  0.00              
ATOM    421  C2*  rC A  14       9.821   0.329   0.949  1.00  0.00              
ATOM    422  O2*  rC A  14       8.871   1.248   0.448  1.00  0.00              
ATOM    423  N1   rC A  14      10.236  -2.130   0.523  1.00  0.00              
ATOM    424  C2   rC A  14       9.123  -2.887   0.891  1.00  0.00              
ATOM    425  O2   rC A  14       7.992  -2.399   0.751  1.00  0.00              
ATOM    426  N3   rC A  14       9.305  -4.132   1.393  1.00  0.00              
ATOM    427  C4   rC A  14      10.540  -4.620   1.528  1.00  0.00              
ATOM    428  N4   rC A  14      10.673  -5.852   2.029  1.00  0.00              
ATOM    429  C5   rC A  14      11.692  -3.869   1.160  1.00  0.00              
ATOM    430  C6   rC A  14      11.497  -2.640   0.667  1.00  0.00              
ATOM    431 1H5*  rC A  14      13.547   0.435  -1.507  1.00  0.00              
ATOM    432 2H5*  rC A  14      13.691   1.704  -0.283  1.00  0.00              
ATOM    433  H4*  rC A  14      11.471   1.653  -0.945  1.00  0.00              
ATOM    434  H3*  rC A  14      11.840   0.429   1.818  1.00  0.00              
ATOM    435  H1*  rC A  14       9.113  -0.867  -0.662  1.00  0.00              
ATOM    436 1H2*  rC A  14       9.419   0.016   1.923  1.00  0.00              
ATOM    437 2HO*  rC A  14       7.974   0.808   0.399  1.00  0.00              
ATOM    438 1H4   rC A  14      11.584  -6.250   2.145  1.00  0.00              
ATOM    439 2H4   rC A  14       9.862  -6.377   2.286  1.00  0.00              
ATOM    440  H5   rC A  14      12.704  -4.283   1.279  1.00  0.00              
ATOM    441  H6   rC A  14      12.364  -2.031   0.371  1.00  0.00              
ATOM    442  P    rC A  15      11.278   2.646   3.038  1.00  0.00              
ATOM    443  O1P  rC A  15      12.266   1.670   3.565  1.00  0.00              
ATOM    444  O2P  rC A  15      11.542   4.101   3.174  1.00  0.00              
ATOM    445  O5*  rC A  15       9.866   2.330   3.705  1.00  0.00              
ATOM    446  C5*  rC A  15       8.736   3.200   3.502  1.00  0.00              
ATOM    447  C4*  rC A  15       7.508   2.581   4.126  1.00  0.00              
ATOM    448  O4*  rC A  15       7.514   1.195   3.747  1.00  0.00              
ATOM    449  C3*  rC A  15       7.523   2.488   5.644  1.00  0.00              
ATOM    450  O3*  rC A  15       7.139   3.723   6.256  1.00  0.00              
ATOM    451  C1*  rC A  15       6.888   0.417   4.749  1.00  0.00              
ATOM    452  C2*  rC A  15       6.550   1.351   5.905  1.00  0.00              
ATOM    453  O2*  rC A  15       5.198   1.755   5.825  1.00  0.00              
ATOM    454  N1   rC A  15       7.793  -0.692   5.095  1.00  0.00              
ATOM    455  C2   rC A  15       7.309  -1.754   5.861  1.00  0.00              
ATOM    456  O2   rC A  15       6.139  -1.716   6.267  1.00  0.00              
ATOM    457  N3   rC A  15       8.129  -2.795   6.144  1.00  0.00              
ATOM    458  C4   rC A  15       9.383  -2.796   5.688  1.00  0.00              
ATOM    459  N4   rC A  15      10.156  -3.843   5.991  1.00  0.00              
ATOM    460  C5   rC A  15       9.901  -1.726   4.904  1.00  0.00              
ATOM    461  C6   rC A  15       9.081  -0.704   4.633  1.00  0.00              
ATOM    462 1H5*  rC A  15       8.573   3.364   2.427  1.00  0.00              
ATOM    463 2H5*  rC A  15       8.933   4.185   3.952  1.00  0.00              
ATOM    464  H4*  rC A  15       6.676   3.189   3.742  1.00  0.00              
ATOM    465  H3*  rC A  15       8.524   2.312   6.066  1.00  0.00              
ATOM    466  H1*  rC A  15       5.945  -0.053   4.433  1.00  0.00              
ATOM    467 1H2*  rC A  15       6.655   0.926   6.914  1.00  0.00              
ATOM    468 2HO*  rC A  15       4.940   1.870   4.865  1.00  0.00              
ATOM    469 1H4   rC A  15      11.102  -3.877   5.667  1.00  0.00              
ATOM    470 2H4   rC A  15       9.789  -4.592   6.542  1.00  0.00              
ATOM    471  H5   rC A  15      10.938  -1.739   4.536  1.00  0.00              
ATOM    472  H6   rC A  15       9.447   0.140   4.030  1.00  0.00              
ATOM    473  P    rC A  16       7.780   4.145   7.670  1.00  0.00              
ATOM    474  O1P  rC A  16       8.967   3.260   7.783  1.00  0.00              
ATOM    475  O2P  rC A  16       7.962   5.619   7.678  1.00  0.00              
ATOM    476  O5*  rC A  16       6.763   3.760   8.835  1.00  0.00              
ATOM    477  C5*  rC A  16       5.485   4.414   8.952  1.00  0.00              
ATOM    478  C4*  rC A  16       4.583   3.595   9.846  1.00  0.00              
ATOM    479  O4*  rC A  16       4.418   2.278   9.267  1.00  0.00              
ATOM    480  C3*  rC A  16       5.129   3.307  11.235  1.00  0.00              
ATOM    481  O3*  rC A  16       4.887   4.390  12.138  1.00  0.00              
ATOM    482  C1*  rC A  16       4.294   1.325  10.306  1.00  0.00              
ATOM    483  C2*  rC A  16       4.289   2.099  11.619  1.00  0.00              
ATOM    484  O2*  rC A  16       2.966   2.441  11.978  1.00  0.00              
ATOM    485  N1   rC A  16       5.386   0.346  10.169  1.00  0.00              
ATOM    486  C2   rC A  16       5.303  -0.868  10.852  1.00  0.00              
ATOM    487  O2   rC A  16       4.329  -1.076  11.590  1.00  0.00              
ATOM    488  N3   rC A  16       6.286  -1.786  10.693  1.00  0.00              
ATOM    489  C4   rC A  16       7.318  -1.523   9.889  1.00  0.00              
ATOM    490  N4   rC A  16       8.265  -2.457   9.763  1.00  0.00              
ATOM    491  C5   rC A  16       7.427  -0.293   9.181  1.00  0.00              
ATOM    492  C6   rC A  16       6.449   0.606   9.348  1.00  0.00              
ATOM    493 1H5*  rC A  16       5.028   4.532   7.959  1.00  0.00              
ATOM    494 2H5*  rC A  16       5.614   5.424   9.369  1.00  0.00              
ATOM    495  H4*  rC A  16       3.664   4.194   9.920  1.00  0.00              
ATOM    496  H3*  rC A  16       6.215   3.127  11.255  1.00  0.00              
ATOM    497  H1*  rC A  16       3.363   0.741  10.276  1.00  0.00              
ATOM    498 1H2*  rC A  16       4.687   1.566  12.495  1.00  0.00              
ATOM    499 2HO*  rC A  16       2.508   1.642  12.370  1.00  0.00              
ATOM    500 1H4   rC A  16       9.053  -2.294   9.169  1.00  0.00              
ATOM    501 2H4   rC A  16       8.185  -3.320  10.261  1.00  0.00              
ATOM    502  H5   rC A  16       8.284  -0.088   8.523  1.00  0.00              
ATOM    503  H6   rC A  16       6.500   1.568   8.816  1.00  0.00              
ATOM    504  P    rC A  17       6.014   4.804  13.208  1.00  0.00              
ATOM    505  O1P  rC A  17       7.190   5.120  12.358  1.00  0.00              
ATOM    506  O2P  rC A  17       5.450   5.850  14.098  1.00  0.00              
ATOM    507  O5*  rC A  17       6.375   3.532  14.098  1.00  0.00              
ATOM    508  C5*  rC A  17       5.442   3.013  15.066  1.00  0.00              
ATOM    509  C4*  rC A  17       5.936   1.679  15.573  1.00  0.00              
ATOM    510  O4*  rC A  17       6.152   0.782  14.453  1.00  0.00              
ATOM    511  C3*  rC A  17       7.293   1.703  16.258  1.00  0.00              
ATOM    512  O3*  rC A  17       7.196   2.146  17.615  1.00  0.00              
ATOM    513  C1*  rC A  17       7.199  -0.123  14.771  1.00  0.00              
ATOM    514  C2*  rC A  17       7.657   0.223  16.188  1.00  0.00              
ATOM    515  O2*  rC A  17       6.952  -0.562  17.129  1.00  0.00              
ATOM    516  N1   rC A  17       8.240   0.008  13.736  1.00  0.00              
ATOM    517  C2   rC A  17       9.076  -1.077  13.470  1.00  0.00              
ATOM    518  O2   rC A  17       8.950  -2.112  14.142  1.00  0.00              
ATOM    519  N3   rC A  17      10.005  -0.973  12.490  1.00  0.00              
ATOM    520  C4   rC A  17      10.110   0.159  11.791  1.00  0.00              
ATOM    521  N4   rC A  17      11.040   0.218  10.834  1.00  0.00              
ATOM    522  C5   rC A  17       9.268   1.280  12.042  1.00  0.00              
ATOM    523  C6   rC A  17       8.356   1.164  13.013  1.00  0.00              
ATOM    524 1H5*  rC A  17       4.448   2.900  14.610  1.00  0.00              
ATOM    525 2H5*  rC A  17       5.334   3.719  15.902  1.00  0.00              
ATOM    526  H4*  rC A  17       5.160   1.357  16.282  1.00  0.00              
ATOM    527  H3*  rC A  17       8.020   2.374  15.775  1.00  0.00              
ATOM    528  H1*  rC A  17       6.915  -1.185  14.777  1.00  0.00              
ATOM    529 1H2*  rC A  17       8.717   0.036  16.409  1.00  0.00              
ATOM    530 2HO*  rC A  17       6.615   0.024  17.867  1.00  0.00              
ATOM    531 1H4   rC A  17      11.148   1.051  10.291  1.00  0.00              
ATOM    532 2H4   rC A  17      11.629  -0.570  10.660  1.00  0.00              
ATOM    533  H5   rC A  17       9.367   2.208  11.459  1.00  0.00              
ATOM    534  H6   rC A  17       7.688   2.009  13.235  1.00  0.00              
ATOM    535  P    rA A  18       7.603   3.656  17.992  1.00  0.00              
ATOM    536  O1P  rA A  18       7.194   4.428  16.792  1.00  0.00              
ATOM    537  O2P  rA A  18       7.008   3.984  19.313  1.00  0.00              
ATOM    538  O5*  rA A  18       9.188   3.748  18.122  1.00  0.00              
ATOM    539  C5*  rA A  18       9.850   5.023  18.235  1.00  0.00              
ATOM    540  C4*  rA A  18      10.867   4.962  19.350  1.00  0.00              
ATOM    541  O4*  rA A  18      10.217   4.556  20.577  1.00  0.00              
ATOM    542  C3*  rA A  18      11.963   3.922  19.177  1.00  0.00              
ATOM    543  O3*  rA A  18      13.028   4.404  18.352  1.00  0.00              
ATOM    544  C1*  rA A  18      11.093   3.799  21.395  1.00  0.00              
ATOM    545  C2*  rA A  18      12.388   3.590  20.610  1.00  0.00              
ATOM    546  O2*  rA A  18      13.380   4.466  21.106  1.00  0.00              
ATOM    547  N1   rA A  18      11.166  -0.345  24.424  1.00  0.00              
ATOM    548  C2   rA A  18      12.028   0.663  24.254  1.00  0.00              
ATOM    549  N3   rA A  18      11.953   1.709  23.434  1.00  0.00              
ATOM    550  C4   rA A  18      10.820   1.663  22.714  1.00  0.00              
ATOM    551  C5   rA A  18       9.837   0.692  22.775  1.00  0.00              
ATOM    552  C6   rA A  18      10.035  -0.361  23.684  1.00  0.00              
ATOM    553  N6   rA A  18       9.174  -1.368  23.851  1.00  0.00              
ATOM    554  N7   rA A  18       8.810   0.975  21.885  1.00  0.00              
ATOM    555  C8   rA A  18       9.188   2.092  21.313  1.00  0.00              
ATOM    556  N9   rA A  18      10.395   2.566  21.767  1.00  0.00              
ATOM    557 1H5*  rA A  18       9.114   5.814  18.438  1.00  0.00              
ATOM    558 2H5*  rA A  18      10.344   5.278  17.286  1.00  0.00              
ATOM    559  H4*  rA A  18      11.305   5.971  19.369  1.00  0.00              
ATOM    560  H3*  rA A  18      11.641   3.030  18.620  1.00  0.00              
ATOM    561  H1*  rA A  18      11.368   4.285  22.342  1.00  0.00              
ATOM    562 1H2*  rA A  18      12.831   2.588  20.699  1.00  0.00              
ATOM    563 2HO*  rA A  18      13.851   4.906  20.340  1.00  0.00              
ATOM    564  H2   rA A  18      12.928   0.621  24.882  1.00  0.00              
ATOM    565 1H6   rA A  18       9.372  -2.091  24.515  1.00  0.00              
ATOM    566 2H6   rA A  18       8.332  -1.400  23.315  1.00  0.00              
ATOM    567  H8   rA A  18       8.593   2.604  20.541  1.00  0.00              
ATOM    568  P    rG A  19      13.650   3.452  17.216  1.00  0.00              
ATOM    569  O1P  rG A  19      12.449   2.898  16.541  1.00  0.00              
ATOM    570  O2P  rG A  19      14.632   4.244  16.432  1.00  0.00              
ATOM    571  O5*  rG A  19      14.424   2.248  17.916  1.00  0.00              
ATOM    572  C5*  rG A  19      15.509   2.502  18.829  1.00  0.00              
ATOM    573  C4*  rG A  19      15.866   1.226  19.552  1.00  0.00              
ATOM    574  O4*  rG A  19      14.781   0.861  20.444  1.00  0.00              
ATOM    575  C3*  rG A  19      16.061   0.006  18.665  1.00  0.00              
ATOM    576  O3*  rG A  19      17.382  -0.046  18.117  1.00  0.00              
ATOM    577  C1*  rG A  19      14.642  -0.549  20.475  1.00  0.00              
ATOM    578  C2*  rG A  19      15.752  -1.151  19.608  1.00  0.00              
ATOM    579  O2*  rG A  19      16.853  -1.506  20.420  1.00  0.00              
ATOM    580  N1   rG A  19      10.835  -3.892  20.629  1.00  0.00              
ATOM    581  C2   rG A  19      12.093  -3.969  21.177  1.00  0.00              
ATOM    582  N2   rG A  19      12.366  -5.083  21.872  1.00  0.00              
ATOM    583  N3   rG A  19      13.011  -3.026  21.054  1.00  0.00              
ATOM    584  C4   rG A  19      12.566  -1.978  20.327  1.00  0.00              
ATOM    585  C5   rG A  19      11.333  -1.805  19.736  1.00  0.00              
ATOM    586  C6   rG A  19      10.358  -2.825  19.874  1.00  0.00              
ATOM    587  O6   rG A  19       9.205  -2.856  19.424  1.00  0.00              
ATOM    588  N7   rG A  19      11.272  -0.586  19.074  1.00  0.00              
ATOM    589  C8   rG A  19      12.448  -0.053  19.270  1.00  0.00              
ATOM    590  N9   rG A  19      13.280  -0.844  20.022  1.00  0.00              
ATOM    591 1H5*  rG A  19      15.222   3.279  19.551  1.00  0.00              
ATOM    592 2H5*  rG A  19      16.383   2.882  18.279  1.00  0.00              
ATOM    593  H4*  rG A  19      16.820   1.455  20.048  1.00  0.00              
ATOM    594  H3*  rG A  19      15.428   0.007  17.765  1.00  0.00              
ATOM    595  H1*  rG A  19      14.731  -1.007  21.471  1.00  0.00              
ATOM    596 1H2*  rG A  19      15.490  -2.075  19.074  1.00  0.00              
ATOM    597 2HO*  rG A  19      16.596  -2.266  21.018  1.00  0.00              
ATOM    598  H1   rG A  19      10.216  -4.662  20.783  1.00  0.00              
ATOM    599 1H2   rG A  19      13.264  -5.198  22.297  1.00  0.00              
ATOM    600 2H2   rG A  19      11.673  -5.797  21.965  1.00  0.00              
ATOM    601  H8   rG A  19      12.742   0.930  18.872  1.00  0.00              
ATOM    602  P    rU A  20      17.628  -0.746  16.690  1.00  0.00              
ATOM    603  O1P  rU A  20      16.537  -0.194  15.848  1.00  0.00              
ATOM    604  O2P  rU A  20      19.043  -0.520  16.299  1.00  0.00              
ATOM    605  O5*  rU A  20      17.395  -2.315  16.836  1.00  0.00              
ATOM    606  C5*  rU A  20      18.366  -3.146  17.499  1.00  0.00              
ATOM    607  C4*  rU A  20      17.907  -4.584  17.459  1.00  0.00              
ATOM    608  O4*  rU A  20      16.684  -4.739  18.240  1.00  0.00              
ATOM    609  C3*  rU A  20      17.520  -5.108  16.085  1.00  0.00              
ATOM    610  O3*  rU A  20      18.666  -5.484  15.317  1.00  0.00              
ATOM    611  C1*  rU A  20      15.852  -5.727  17.637  1.00  0.00              
ATOM    612  C2*  rU A  20      16.611  -6.282  16.434  1.00  0.00              
ATOM    613  O2*  rU A  20      17.329  -7.439  16.812  1.00  0.00              
ATOM    614  N1   rU A  20      14.554  -5.107  17.317  1.00  0.00              
ATOM    615  C2   rU A  20      13.465  -5.925  17.014  1.00  0.00              
ATOM    616  O2   rU A  20      13.543  -7.139  16.970  1.00  0.00              
ATOM    617  N3   rU A  20      12.292  -5.255  16.767  1.00  0.00              
ATOM    618  C4   rU A  20      12.093  -3.890  16.787  1.00  0.00              
ATOM    619  O4   rU A  20      10.973  -3.436  16.544  1.00  0.00              
ATOM    620  C5   rU A  20      13.257  -3.122  17.107  1.00  0.00              
ATOM    621  C6   rU A  20      14.414  -3.746  17.352  1.00  0.00              
ATOM    622 1H5*  rU A  20      18.495  -2.819  18.540  1.00  0.00              
ATOM    623 2H5*  rU A  20      19.346  -3.049  17.007  1.00  0.00              
ATOM    624  H4*  rU A  20      18.769  -5.153  17.837  1.00  0.00              
ATOM    625  H3*  rU A  20      17.034  -4.356  15.447  1.00  0.00              
ATOM    626  H1*  rU A  20      15.622  -6.580  18.291  1.00  0.00              
ATOM    627 1H2*  rU A  20      15.991  -6.604  15.585  1.00  0.00              
ATOM    628 2HO*  rU A  20      18.281  -7.354  16.515  1.00  0.00              
ATOM    629  H3   rU A  20      11.494  -5.818  16.545  1.00  0.00              
ATOM    630  H5   rU A  20      13.201  -2.024  17.148  1.00  0.00              
ATOM    631  H6   rU A  20      15.299  -3.139  17.597  1.00  0.00              
ATOM    632  P    rG A  21      18.618  -5.393  13.712  1.00  0.00              
ATOM    633  O1P  rG A  21      18.191  -3.993  13.464  1.00  0.00              
ATOM    634  O2P  rG A  21      19.920  -5.868  13.179  1.00  0.00              
ATOM    635  O5*  rG A  21      17.474  -6.362  13.173  1.00  0.00              
ATOM    636  C5*  rG A  21      17.633  -7.793  13.230  1.00  0.00              
ATOM    637  C4*  rG A  21      16.399  -8.458  12.670  1.00  0.00              
ATOM    638  O4*  rG A  21      15.211  -8.121  13.436  1.00  0.00              
ATOM    639  C3*  rG A  21      16.038  -8.068  11.245  1.00  0.00              
ATOM    640  O3*  rG A  21      16.854  -8.747  10.286  1.00  0.00              
ATOM    641  C1*  rG A  21      14.075  -8.161  12.580  1.00  0.00              
ATOM    642  C2*  rG A  21      14.570  -8.484  11.169  1.00  0.00              
ATOM    643  O2*  rG A  21      14.402  -9.864  10.913  1.00  0.00              
ATOM    644  N1   rG A  21       9.754  -5.647  11.741  1.00  0.00              
ATOM    645  C2   rG A  21      10.094  -6.939  11.420  1.00  0.00              
ATOM    646  N2   rG A  21       9.147  -7.662  10.805  1.00  0.00              
ATOM    647  N3   rG A  21      11.271  -7.480  11.684  1.00  0.00              
ATOM    648  C4   rG A  21      12.099  -6.614  12.306  1.00  0.00              
ATOM    649  C5   rG A  21      11.858  -5.306  12.669  1.00  0.00              
ATOM    650  C6   rG A  21      10.592  -4.736  12.378  1.00  0.00              
ATOM    651  O6   rG A  21      10.187  -3.592  12.621  1.00  0.00              
ATOM    652  N7   rG A  21      12.971  -4.755  13.288  1.00  0.00              
ATOM    653  C8   rG A  21      13.851  -5.720  13.290  1.00  0.00              
ATOM    654  N9   rG A  21      13.387  -6.874  12.710  1.00  0.00              
ATOM    655 1H5*  rG A  21      17.798  -8.113  14.269  1.00  0.00              
ATOM    656 2H5*  rG A  21      18.521  -8.096  12.656  1.00  0.00              
ATOM    657  H4*  rG A  21      16.645  -9.529  12.676  1.00  0.00              
ATOM    658  H3*  rG A  21      16.204  -7.004  11.022  1.00  0.00              
ATOM    659  H1*  rG A  21      13.330  -8.926  12.840  1.00  0.00              
ATOM    660 1H2*  rG A  21      14.029  -7.982  10.354  1.00  0.00              
ATOM    661 2HO*  rG A  21      13.426 -10.080  10.875  1.00  0.00              
ATOM    662  H1   rG A  21       8.836  -5.336  11.498  1.00  0.00              
ATOM    663 1H2   rG A  21       9.332  -8.610  10.547  1.00  0.00              
ATOM    664 2H2   rG A  21       8.257  -7.254  10.605  1.00  0.00              
ATOM    665  H8   rG A  21      14.863  -5.618  13.713  1.00  0.00              
ATOM    666  P    rU A  22      17.095  -8.094   8.836  1.00  0.00              
ATOM    667  O1P  rU A  22      17.502  -6.702   9.154  1.00  0.00              
ATOM    668  O2P  rU A  22      18.021  -8.973   8.077  1.00  0.00              
ATOM    669  O5*  rU A  22      15.707  -8.038   8.056  1.00  0.00              
ATOM    670  C5*  rU A  22      15.602  -7.365   6.787  1.00  0.00              
ATOM    671  C4*  rU A  22      14.917  -8.273   5.793  1.00  0.00              
ATOM    672  O4*  rU A  22      15.747  -9.437   5.567  1.00  0.00              
ATOM    673  C3*  rU A  22      13.572  -8.827   6.236  1.00  0.00              
ATOM    674  O3*  rU A  22      12.494  -7.959   5.875  1.00  0.00              
ATOM    675  C1*  rU A  22      14.923 -10.580   5.407  1.00  0.00              
ATOM    676  C2*  rU A  22      13.465 -10.122   5.435  1.00  0.00              
ATOM    677  O2*  rU A  22      13.003  -9.916   4.116  1.00  0.00              
ATOM    678  N1   rU A  22      15.289 -11.543   6.460  1.00  0.00              
ATOM    679  C2   rU A  22      14.804 -12.850   6.387  1.00  0.00              
ATOM    680  O2   rU A  22      14.059 -13.229   5.501  1.00  0.00              
ATOM    681  N3   rU A  22      15.230 -13.681   7.393  1.00  0.00              
ATOM    682  C4   rU A  22      16.068 -13.357   8.441  1.00  0.00              
ATOM    683  O4   rU A  22      16.363 -14.220   9.271  1.00  0.00              
ATOM    684  C5   rU A  22      16.521 -12.001   8.445  1.00  0.00              
ATOM    685  C6   rU A  22      16.123 -11.167   7.478  1.00  0.00              
ATOM    686 1H5*  rU A  22      16.602  -7.091   6.421  1.00  0.00              
ATOM    687 2H5*  rU A  22      15.033  -6.431   6.900  1.00  0.00              
ATOM    688  H4*  rU A  22      14.755  -7.635   4.912  1.00  0.00              
ATOM    689  H3*  rU A  22      13.495  -8.985   7.322  1.00  0.00              
ATOM    690  H1*  rU A  22      15.074 -11.108   4.454  1.00  0.00              
ATOM    691 1H2*  rU A  22      12.751 -10.834   5.873  1.00  0.00              
ATOM    692 2HO*  rU A  22      12.448  -9.084   4.082  1.00  0.00              
ATOM    693  H3   rU A  22      14.896 -14.624   7.365  1.00  0.00              
ATOM    694  H5   rU A  22      17.194 -11.644   9.240  1.00  0.00              
ATOM    695  H6   rU A  22      16.483 -10.128   7.496  1.00  0.00              
ATOM    696  P    rA A  23      11.512  -7.388   7.013  1.00  0.00              
ATOM    697  O1P  rA A  23      12.425  -7.141   8.158  1.00  0.00              
ATOM    698  O2P  rA A  23      10.737  -6.260   6.437  1.00  0.00              
ATOM    699  O5*  rA A  23      10.488  -8.533   7.436  1.00  0.00              
ATOM    700  C5*  rA A  23       9.364  -8.868   6.600  1.00  0.00              
ATOM    701  C4*  rA A  23       9.020 -10.327   6.784  1.00  0.00              
ATOM    702  O4*  rA A  23      10.246 -11.093   6.882  1.00  0.00              
ATOM    703  C3*  rA A  23       8.270 -10.665   8.063  1.00  0.00              
ATOM    704  O3*  rA A  23       6.856 -10.518   7.905  1.00  0.00              
ATOM    705  C1*  rA A  23      10.065 -12.171   7.770  1.00  0.00              
ATOM    706  C2*  rA A  23       8.610 -12.135   8.235  1.00  0.00              
ATOM    707  O2*  rA A  23       7.827 -12.980   7.416  1.00  0.00              
ATOM    708  N1   rA A  23      13.122 -14.714  11.016  1.00  0.00              
ATOM    709  C2   rA A  23      12.222 -15.125  10.116  1.00  0.00              
ATOM    710  N3   rA A  23      11.446 -14.405   9.309  1.00  0.00              
ATOM    711  C4   rA A  23      11.666 -13.091   9.492  1.00  0.00              
ATOM    712  C5   rA A  23      12.558 -12.516  10.378  1.00  0.00              
ATOM    713  C6   rA A  23      13.319 -13.387  11.175  1.00  0.00              
ATOM    714  N6   rA A  23      14.217 -12.976  12.073  1.00  0.00              
ATOM    715  N7   rA A  23      12.513 -11.131  10.290  1.00  0.00              
ATOM    716  C8   rA A  23      11.610 -10.903   9.369  1.00  0.00              
ATOM    717  N9   rA A  23      11.056 -12.045   8.842  1.00  0.00              
ATOM    718 1H5*  rA A  23       9.603  -8.666   5.546  1.00  0.00              
ATOM    719 2H5*  rA A  23       8.499  -8.240   6.861  1.00  0.00              
ATOM    720  H4*  rA A  23       8.387 -10.565   5.916  1.00  0.00              
ATOM    721  H3*  rA A  23       8.559 -10.041   8.922  1.00  0.00              
ATOM    722  H1*  rA A  23      10.233 -13.161   7.322  1.00  0.00              
ATOM    723 1H2*  rA A  23       8.430 -12.495   9.258  1.00  0.00              
ATOM    724 2HO*  rA A  23       7.005 -12.492   7.122  1.00  0.00              
ATOM    725  H2   rA A  23      12.105 -16.214  10.032  1.00  0.00              
ATOM    726 1H6   rA A  23      14.729 -13.647  12.612  1.00  0.00              
ATOM    727 2H6   rA A  23      14.379 -12.000  12.208  1.00  0.00              
ATOM    728  H8   rA A  23      11.322  -9.891   9.046  1.00  0.00              
ATOM    729  P    rG A  24       5.988  -9.840   9.075  1.00  0.00              
ATOM    730  O1P  rG A  24       6.914  -8.826   9.642  1.00  0.00              
ATOM    731  O2P  rG A  24       4.689  -9.406   8.501  1.00  0.00              
ATOM    732  O5*  rG A  24       5.698 -10.928  10.202  1.00  0.00              
ATOM    733  C5*  rG A  24       4.994 -12.145   9.886  1.00  0.00              
ATOM    734  C4*  rG A  24       5.050 -13.079  11.071  1.00  0.00              
ATOM    735  O4*  rG A  24       6.427 -13.473  11.307  1.00  0.00              
ATOM    736  C3*  rG A  24       4.604 -12.480  12.395  1.00  0.00              
ATOM    737  O3*  rG A  24       3.181 -12.514  12.542  1.00  0.00              
ATOM    738  C1*  rG A  24       6.649 -13.606  12.703  1.00  0.00              
ATOM    739  C2*  rG A  24       5.312 -13.370  13.406  1.00  0.00              
ATOM    740  O2*  rG A  24       4.651 -14.602  13.611  1.00  0.00              
ATOM    741  N1   rG A  24      10.315 -12.533  16.035  1.00  0.00              
ATOM    742  C2   rG A  24       9.406 -13.563  16.032  1.00  0.00              
ATOM    743  N2   rG A  24       9.497 -14.433  17.049  1.00  0.00              
ATOM    744  N3   rG A  24       8.480 -13.729  15.103  1.00  0.00              
ATOM    745  C4   rG A  24       8.534 -12.766  14.158  1.00  0.00              
ATOM    746  C5   rG A  24       9.399 -11.697  14.069  1.00  0.00              
ATOM    747  C6   rG A  24      10.386 -11.529  15.074  1.00  0.00              
ATOM    748  O6   rG A  24      11.245 -10.644  15.171  1.00  0.00              
ATOM    749  N7   rG A  24       9.123 -10.933  12.943  1.00  0.00              
ATOM    750  C8   rG A  24       8.115 -11.541  12.379  1.00  0.00              
ATOM    751  N9   rG A  24       7.708 -12.660  13.064  1.00  0.00              
ATOM    752 1H5*  rG A  24       5.444 -12.624   9.005  1.00  0.00              
ATOM    753 2H5*  rG A  24       3.948 -11.919   9.630  1.00  0.00              
ATOM    754  H4*  rG A  24       4.370 -13.899  10.798  1.00  0.00              
ATOM    755  H3*  rG A  24       4.853 -11.414  12.505  1.00  0.00              
ATOM    756  H1*  rG A  24       7.009 -14.594  13.023  1.00  0.00              
ATOM    757 1H2*  rG A  24       5.370 -12.915  14.405  1.00  0.00              
ATOM    758 2HO*  rG A  24       3.718 -14.544  13.255  1.00  0.00              
ATOM    759  H1   rG A  24      10.975 -12.502  16.785  1.00  0.00              
ATOM    760 1H2   rG A  24       8.865 -15.207  17.102  1.00  0.00              
ATOM    761 2H2   rG A  24      10.196 -14.309  17.752  1.00  0.00              
ATOM    762  H8   rG A  24       7.639 -11.192  11.450  1.00  0.00              
ATOM    763  P    rG A  25       2.418 -11.278  13.233  1.00  0.00              
ATOM    764  O1P  rG A  25       2.904 -10.105  12.463  1.00  0.00              
ATOM    765  O2P  rG A  25       0.966 -11.585  13.263  1.00  0.00              
ATOM    766  O5*  rG A  25       2.928 -11.129  14.735  1.00  0.00              
ATOM    767  C5*  rG A  25       2.772 -12.209  15.676  1.00  0.00              
ATOM    768  C4*  rG A  25       3.830 -12.097  16.748  1.00  0.00              
ATOM    769  O4*  rG A  25       5.141 -12.136  16.123  1.00  0.00              
ATOM    770  C3*  rG A  25       3.829 -10.794  17.531  1.00  0.00              
ATOM    771  O3*  rG A  25       2.897 -10.827  18.617  1.00  0.00              
ATOM    772  C1*  rG A  25       6.025 -11.271  16.816  1.00  0.00              
ATOM    773  C2*  rG A  25       5.268 -10.721  18.026  1.00  0.00              
ATOM    774  O2*  rG A  25       5.503 -11.540  19.154  1.00  0.00              
ATOM    775  N1   rG A  25       9.271  -7.469  15.982  1.00  0.00              
ATOM    776  C2   rG A  25       9.085  -8.232  17.109  1.00  0.00              
ATOM    777  N2   rG A  25       9.883  -7.952  18.150  1.00  0.00              
ATOM    778  N3   rG A  25       8.186  -9.197  17.208  1.00  0.00              
ATOM    779  C4   rG A  25       7.475  -9.344  16.070  1.00  0.00              
ATOM    780  C5   rG A  25       7.581  -8.635  14.893  1.00  0.00              
ATOM    781  C6   rG A  25       8.547  -7.601  14.801  1.00  0.00              
ATOM    782  O6   rG A  25       8.795  -6.860  13.841  1.00  0.00              
ATOM    783  N7   rG A  25       6.662  -9.093  13.958  1.00  0.00              
ATOM    784  C8   rG A  25       6.027 -10.053  14.574  1.00  0.00              
ATOM    785  N9   rG A  25       6.470 -10.258  15.857  1.00  0.00              
ATOM    786 1H5*  rG A  25       2.857 -13.175  15.160  1.00  0.00              
ATOM    787 2H5*  rG A  25       1.770 -12.172  16.128  1.00  0.00              
ATOM    788  H4*  rG A  25       3.610 -12.931  17.430  1.00  0.00              
ATOM    789  H3*  rG A  25       3.527  -9.919  16.936  1.00  0.00              
ATOM    790  H1*  rG A  25       6.941 -11.742  17.200  1.00  0.00              
ATOM    791 1H2*  rG A  25       5.554  -9.711  18.350  1.00  0.00              
ATOM    792 2HO*  rG A  25       6.459 -11.456  19.435  1.00  0.00              
ATOM    793  H1   rG A  25       9.981  -6.766  16.013  1.00  0.00              
ATOM    794 1H2   rG A  25       9.798  -8.474  18.999  1.00  0.00              
ATOM    795 2H2   rG A  25      10.562  -7.223  18.077  1.00  0.00              
ATOM    796  H8   rG A  25       5.217 -10.639  14.111  1.00  0.00              
ATOM    797  P    rU A  26       2.284  -9.454  19.186  1.00  0.00              
ATOM    798  O1P  rU A  26       1.967  -8.687  17.955  1.00  0.00              
ATOM    799  O2P  rU A  26       1.197  -9.789  20.141  1.00  0.00              
ATOM    800  O5*  rU A  26       3.421  -8.668  19.979  1.00  0.00              
ATOM    801  C5*  rU A  26       3.987  -9.211  21.186  1.00  0.00              
ATOM    802  C4*  rU A  26       5.120  -8.327  21.651  1.00  0.00              
ATOM    803  O4*  rU A  26       6.156  -8.290  20.634  1.00  0.00              
ATOM    804  C3*  rU A  26       4.760  -6.866  21.870  1.00  0.00              
ATOM    805  O3*  rU A  26       4.181  -6.648  23.159  1.00  0.00              
ATOM    806  C1*  rU A  26       6.765  -7.012  20.627  1.00  0.00              
ATOM    807  C2*  rU A  26       6.103  -6.166  21.717  1.00  0.00              
ATOM    808  O2*  rU A  26       6.882  -6.209  22.896  1.00  0.00              
ATOM    809  N1   rU A  26       6.650  -6.465  19.264  1.00  0.00              
ATOM    810  C2   rU A  26       7.518  -5.450  18.861  1.00  0.00              
ATOM    811  O2   rU A  26       8.356  -4.966  19.601  1.00  0.00              
ATOM    812  N3   rU A  26       7.356  -5.033  17.563  1.00  0.00              
ATOM    813  C4   rU A  26       6.443  -5.508  16.644  1.00  0.00              
ATOM    814  O4   rU A  26       6.421  -5.031  15.508  1.00  0.00              
ATOM    815  C5   rU A  26       5.591  -6.548  17.134  1.00  0.00              
ATOM    816  C6   rU A  26       5.724  -6.975  18.394  1.00  0.00              
ATOM    817 1H5*  rU A  26       4.353 -10.232  21.006  1.00  0.00              
ATOM    818 2H5*  rU A  26       3.215  -9.279  21.968  1.00  0.00              
ATOM    819  H4*  rU A  26       5.428  -8.767  22.611  1.00  0.00              
ATOM    820  H3*  rU A  26       3.997  -6.490  21.172  1.00  0.00              
ATOM    821  H1*  rU A  26       7.842  -7.035  20.850  1.00  0.00              
ATOM    822 1H2*  rU A  26       5.999  -5.095  21.491  1.00  0.00              
ATOM    823 2HO*  rU A  26       6.624  -7.009  23.438  1.00  0.00              
ATOM    824  H3   rU A  26       7.966  -4.304  17.249  1.00  0.00              
ATOM    825  H5   rU A  26       4.828  -6.993  16.477  1.00  0.00              
ATOM    826  H6   rU A  26       5.061  -7.776  18.753  1.00  0.00              
ATOM    827  P    rC A  27       3.306  -5.326  23.429  1.00  0.00              
ATOM    828  O1P  rC A  27       2.403  -5.270  22.251  1.00  0.00              
ATOM    829  O2P  rC A  27       2.726  -5.422  24.793  1.00  0.00              
ATOM    830  O5*  rC A  27       4.262  -4.052  23.380  1.00  0.00              
ATOM    831  C5*  rC A  27       5.381  -3.928  24.279  1.00  0.00              
ATOM    832  C4*  rC A  27       6.264  -2.790  23.825  1.00  0.00              
ATOM    833  O4*  rC A  27       7.002  -3.197  22.627  1.00  0.00              
ATOM    834  C3*  rC A  27       5.535  -1.516  23.429  1.00  0.00              
ATOM    835  O3*  rC A  27       5.273  -0.679  24.560  1.00  0.00              
ATOM    836  C1*  rC A  27       7.102  -2.089  21.740  1.00  0.00              
ATOM    837  C2*  rC A  27       6.610  -0.880  22.526  1.00  0.00              
ATOM    838  O2*  rC A  27       7.680  -0.319  23.258  1.00  0.00              
ATOM    839  N1   rC A  27       6.380  -2.344  20.482  1.00  0.00              
ATOM    840  C2   rC A  27       6.706  -1.601  19.346  1.00  0.00              
ATOM    841  O2   rC A  27       7.568  -0.714  19.436  1.00  0.00              
ATOM    842  N3   rC A  27       6.073  -1.864  18.178  1.00  0.00              
ATOM    843  C4   rC A  27       5.150  -2.826  18.124  1.00  0.00              
ATOM    844  N4   rC A  27       4.551  -3.051  16.952  1.00  0.00              
ATOM    845  C5   rC A  27       4.800  -3.599  19.268  1.00  0.00              
ATOM    846  C6   rC A  27       5.432  -3.328  20.415  1.00  0.00              
ATOM    847 1H5*  rC A  27       5.954  -4.867  24.301  1.00  0.00              
ATOM    848 2H5*  rC A  27       5.024  -3.745  25.303  1.00  0.00              
ATOM    849  H4*  rC A  27       6.887  -2.567  24.704  1.00  0.00              
ATOM    850  H3*  rC A  27       4.566  -1.696  22.938  1.00  0.00              
ATOM    851  H1*  rC A  27       8.142  -1.879  21.451  1.00  0.00              
ATOM    852 1H2*  rC A  27       6.219  -0.049  21.922  1.00  0.00              
ATOM    853 2HO*  rC A  27       7.354  -0.029  24.158  1.00  0.00              
ATOM    854 1H4   rC A  27       3.853  -3.764  16.874  1.00  0.00              
ATOM    855 2H4   rC A  27       4.799  -2.507  16.151  1.00  0.00              
ATOM    856  H5   rC A  27       4.035  -4.388  19.209  1.00  0.00              
ATOM    857  H6   rC A  27       5.187  -3.905  21.319  1.00  0.00              
TER                                                                             
