# Supplementary material for: Modeling the Structure of RNA Molecules with Small-Angle X-Ray Scattering Data
Source: PLoS One. 2013 Nov 4;8(11):e78007. doi: 10.1371/journal.pone.0078007 (PMC3817170; doi:10.1371/journal.pone.0078007)
Supplement: File S6 — Benchmark data. Simulated SAXS data, fit plots, RFR models, and best ROSETTA decoys (by ) for 10 benchmark targets. Within the archive, simulated SAXS data are named in benchmark_models/*.dat, fit plots are named benchmark_models/*_fit.pdf, RFR models are named benchmark_models/*model.pdb, and top ROSETTA decoys are named rosetta_decoys/*.pdb. (ZIP) [file pone.0078007.s006.zip › rosetta_decoys/1XJR.pdb]

ATOM      1  C5*   G A   1       2.329   1.239   0.000  1.00  0.00              
ATOM      2  C4*   G A   1       3.421   1.174  -1.041  1.00  0.00              
ATOM      3  O4*   G A   1       3.054   0.243  -2.088  1.00  0.00              
ATOM      4  C3*   G A   1       3.677   2.467  -1.799  1.00  0.00              
ATOM      5  O3*   G A   1       4.452   3.390  -1.028  1.00  0.00              
ATOM      6  C1*   G A   1       3.531   0.715  -3.333  1.00  0.00              
ATOM      7  C2*   G A   1       4.344   1.980  -3.074  1.00  0.00              
ATOM      8  O2*   G A   1       5.709   1.662  -2.893  1.00  0.00              
ATOM      9  N1    G A   1       1.882   2.796  -7.651  1.00  0.00              
ATOM     10  C2    G A   1       3.117   2.876  -7.054  1.00  0.00              
ATOM     11  N2    G A   1       4.041   3.597  -7.705  1.00  0.00              
ATOM     12  N3    G A   1       3.423   2.292  -5.908  1.00  0.00              
ATOM     13  C4    G A   1       2.378   1.608  -5.394  1.00  0.00              
ATOM     14  C5    G A   1       1.107   1.467  -5.908  1.00  0.00              
ATOM     15  C6    G A   1       0.792   2.100  -7.138  1.00  0.00              
ATOM     16  O6    G A   1      -0.281   2.092  -7.756  1.00  0.00              
ATOM     17  N7    G A   1       0.323   0.683  -5.073  1.00  0.00              
ATOM     18  C8    G A   1       1.117   0.369  -4.085  1.00  0.00              
ATOM     19  N9    G A   1       2.377   0.897  -4.217  1.00  0.00              
ATOM     20  H4*   G A   1       4.319   0.896  -0.472  1.00  0.00              
ATOM     21  H3*   G A   1       2.768   3.058  -1.987  1.00  0.00              
ATOM     22  H1*   G A   1       4.196   0.008  -3.850  1.00  0.00              
ATOM     23 1H2*   G A   1       4.338   2.736  -3.871  1.00  0.00              
ATOM     24 2HO*   G A   1       6.084   2.211  -2.146  1.00  0.00              
ATOM     25  H1    G A   1       1.757   3.274  -8.519  1.00  0.00              
ATOM     26 1H2    G A   1       4.960   3.692  -7.323  1.00  0.00              
ATOM     27 2H2    G A   1       3.811   4.039  -8.571  1.00  0.00              
ATOM     28  H8    G A   1       0.806  -0.255  -3.233  1.00  0.00              
ATOM     29  P     A A   2       3.714   4.488  -0.114  1.00  0.00              
ATOM     30  O1P   A A   2       2.274   4.191  -0.324  1.00  0.00              
ATOM     31  O2P   A A   2       4.285   4.417   1.254  1.00  0.00              
ATOM     32  O5*   A A   2       4.010   5.937  -0.705  1.00  0.00              
ATOM     33  C5*   A A   2       3.098   7.030  -0.482  1.00  0.00              
ATOM     34  C4*   A A   2       3.880   8.311  -0.318  1.00  0.00              
ATOM     35  O4*   A A   2       4.718   8.166   0.855  1.00  0.00              
ATOM     36  C3*   A A   2       4.832   8.644  -1.456  1.00  0.00              
ATOM     37  O3*   A A   2       4.209   9.466  -2.448  1.00  0.00              
ATOM     38  C1*   A A   2       6.031   8.606   0.562  1.00  0.00              
ATOM     39  C2*   A A   2       5.948   9.390  -0.749  1.00  0.00              
ATOM     40  O2*   A A   2       5.626  10.742  -0.488  1.00  0.00              
ATOM     41  N1    A A   2      10.771   6.744  -0.084  1.00  0.00              
ATOM     42  C2    A A   2      10.275   7.986  -0.134  1.00  0.00              
ATOM     43  N3    A A   2       9.021   8.401   0.031  1.00  0.00              
ATOM     44  C4    A A   2       8.208   7.360   0.279  1.00  0.00              
ATOM     45  C5    A A   2       8.569   6.027   0.361  1.00  0.00              
ATOM     46  C6    A A   2       9.927   5.720   0.168  1.00  0.00              
ATOM     47  N6    A A   2      10.420   4.481   0.217  1.00  0.00              
ATOM     48  N7    A A   2       7.462   5.234   0.632  1.00  0.00              
ATOM     49  C8    A A   2       6.472   6.090   0.706  1.00  0.00              
ATOM     50  N9    A A   2       6.852   7.395   0.503  1.00  0.00              
ATOM     51 1H5*   A A   2       2.492   6.839   0.416  1.00  0.00              
ATOM     52 2H5*   A A   2       2.400   7.118  -1.328  1.00  0.00              
ATOM     53  H4*   A A   2       3.107   9.092  -0.262  1.00  0.00              
ATOM     54  H3*   A A   2       5.187   7.761  -2.008  1.00  0.00              
ATOM     55  H1*   A A   2       6.519   9.263   1.297  1.00  0.00              
ATOM     56 1H2*   A A   2       6.872   9.434  -1.343  1.00  0.00              
ATOM     57 2HO*   A A   2       4.970  11.067  -1.169  1.00  0.00              
ATOM     58  H2    A A   2      11.009   8.776  -0.342  1.00  0.00              
ATOM     59 1H6    A A   2      11.398   4.325   0.070  1.00  0.00              
ATOM     60 2H6    A A   2       9.815   3.708   0.401  1.00  0.00              
ATOM     61  H8    A A   2       5.433   5.791   0.912  1.00  0.00              
ATOM     62  P     G A   3       4.321   9.067  -4.001  1.00  0.00              
ATOM     63  O1P   G A   3       5.112   7.810  -3.973  1.00  0.00              
ATOM     64  O2P   G A   3       2.954   9.060  -4.580  1.00  0.00              
ATOM     65  O5*   G A   3       5.180  10.174  -4.759  1.00  0.00              
ATOM     66  C5*   G A   3       4.676  11.514  -4.919  1.00  0.00              
ATOM     67  C4*   G A   3       5.759  12.391  -5.501  1.00  0.00              
ATOM     68  O4*   G A   3       6.902  12.461  -4.614  1.00  0.00              
ATOM     69  C3*   G A   3       6.339  11.918  -6.825  1.00  0.00              
ATOM     70  O3*   G A   3       5.513  12.294  -7.931  1.00  0.00              
ATOM     71  C1*   G A   3       8.092  12.573  -5.378  1.00  0.00              
ATOM     72  C2*   G A   3       7.704  12.597  -6.856  1.00  0.00              
ATOM     73  O2*   G A   3       7.643  13.933  -7.313  1.00  0.00              
ATOM     74  N1    G A   3      12.666  10.463  -5.937  1.00  0.00              
ATOM     75  C2    G A   3      12.133  11.574  -6.544  1.00  0.00              
ATOM     76  N2    G A   3      12.934  12.217  -7.405  1.00  0.00              
ATOM     77  N3    G A   3      10.908  12.021  -6.321  1.00  0.00              
ATOM     78  C4    G A   3      10.245  11.257  -5.427  1.00  0.00              
ATOM     79  C5    G A   3      10.685  10.130  -4.767  1.00  0.00              
ATOM     80  C6    G A   3      12.000   9.659  -5.017  1.00  0.00              
ATOM     81  O6    G A   3      12.573   8.677  -4.528  1.00  0.00              
ATOM     82  N7    G A   3       9.696   9.632  -3.930  1.00  0.00              
ATOM     83  C8    G A   3       8.692  10.451  -4.094  1.00  0.00              
ATOM     84  N9    G A   3       8.958  11.459  -4.988  1.00  0.00              
ATOM     85 1H5*   G A   3       4.348  11.913  -3.948  1.00  0.00              
ATOM     86 2H5*   G A   3       3.796  11.510  -5.579  1.00  0.00              
ATOM     87  H4*   G A   3       5.260  13.355  -5.674  1.00  0.00              
ATOM     88  H3*   G A   3       6.401  10.823  -6.915  1.00  0.00              
ATOM     89  H1*   G A   3       8.674  13.486  -5.186  1.00  0.00              
ATOM     90 1H2*   G A   3       8.409  12.101  -7.540  1.00  0.00              
ATOM     91 2HO*   G A   3       8.562  14.329  -7.312  1.00  0.00              
ATOM     92  H1    G A   3      13.604  10.212  -6.175  1.00  0.00              
ATOM     93 1H2    G A   3      12.605  13.035  -7.878  1.00  0.00              
ATOM     94 2H2    G A   3      13.859  11.881  -7.575  1.00  0.00              
ATOM     95  H8    G A   3       7.730  10.344  -3.570  1.00  0.00              
ATOM     96  P     U A   4       5.502  11.393  -9.263  1.00  0.00              
ATOM     97  O1P   U A   4       5.493  10.005  -8.735  1.00  0.00              
ATOM     98  O2P   U A   4       4.387  11.855 -10.129  1.00  0.00              
ATOM     99  O5*   U A   4       6.870  11.613 -10.050  1.00  0.00              
ATOM    100  C5*   U A   4       7.159  12.872 -10.686  1.00  0.00              
ATOM    101  C4*   U A   4       8.540  12.820 -11.295  1.00  0.00              
ATOM    102  O4*   U A   4       9.539  12.697 -10.252  1.00  0.00              
ATOM    103  C3*   U A   4       8.818  11.617 -12.182  1.00  0.00              
ATOM    104  O3*   U A   4       8.220  11.757 -13.473  1.00  0.00              
ATOM    105  C1*   U A   4      10.651  11.969 -10.750  1.00  0.00              
ATOM    106  C2*   U A   4      10.341  11.647 -12.212  1.00  0.00              
ATOM    107  O2*   U A   4      10.854  12.663 -13.051  1.00  0.00              
ATOM    108  N1    U A   4      10.844  10.791  -9.886  1.00  0.00              
ATOM    109  C2    U A   4      12.102  10.191  -9.823  1.00  0.00              
ATOM    110  O2    U A   4      13.052  10.579 -10.479  1.00  0.00              
ATOM    111  N3    U A   4      12.191   9.126  -8.962  1.00  0.00              
ATOM    112  C4    U A   4      11.183   8.604  -8.176  1.00  0.00              
ATOM    113  O4    U A   4      11.420   7.639  -7.448  1.00  0.00              
ATOM    114  C5    U A   4       9.925   9.275  -8.298  1.00  0.00              
ATOM    115  C6    U A   4       9.808  10.316  -9.128  1.00  0.00              
ATOM    116 1H5*   U A   4       7.100  13.689  -9.953  1.00  0.00              
ATOM    117 2H5*   U A   4       6.410  13.083 -11.464  1.00  0.00              
ATOM    118  H4*   U A   4       8.607  13.744 -11.889  1.00  0.00              
ATOM    119  H3*   U A   4       8.391  10.678 -11.798  1.00  0.00              
ATOM    120  H1*   U A   4      11.608  12.509 -10.738  1.00  0.00              
ATOM    121 1H2*   U A   4      10.776  10.717 -12.603  1.00  0.00              
ATOM    122 2HO*   U A   4      10.156  12.930 -13.717  1.00  0.00              
ATOM    123  H3    U A   4      13.083   8.676  -8.899  1.00  0.00              
ATOM    124  H5    U A   4       9.058   8.934  -7.712  1.00  0.00              
ATOM    125  H6    U A   4       8.833  10.820  -9.208  1.00  0.00              
ATOM    126  P     U A   5       8.313  10.552 -14.533  1.00  0.00              
ATOM    127  O1P   U A   5       8.464   9.352 -13.671  1.00  0.00              
ATOM    128  O2P   U A   5       7.153  10.651 -15.455  1.00  0.00              
ATOM    129  O5*   U A   5       9.647  10.716 -15.389  1.00  0.00              
ATOM    130  C5*   U A   5       9.888  11.911 -16.155  1.00  0.00              
ATOM    131  C4*   U A   5      11.336  11.951 -16.581  1.00  0.00              
ATOM    132  O4*   U A   5      12.174  12.094 -15.408  1.00  0.00              
ATOM    133  C3*   U A   5      11.853  10.690 -17.255  1.00  0.00              
ATOM    134  O3*   U A   5      11.569  10.679 -18.656  1.00  0.00              
ATOM    135  C1*   U A   5      13.367  11.343 -15.577  1.00  0.00              
ATOM    136  C2*   U A   5      13.352  10.794 -17.000  1.00  0.00              
ATOM    137  O2*   U A   5      13.996  11.699 -17.874  1.00  0.00              
ATOM    138  N1    U A   5      13.412  10.319 -14.519  1.00  0.00              
ATOM    139  C2    U A   5      14.640   9.757 -14.166  1.00  0.00              
ATOM    140  O2    U A   5      15.685  10.054 -14.718  1.00  0.00              
ATOM    141  N3    U A   5      14.584   8.840 -13.146  1.00  0.00              
ATOM    142  C4    U A   5      13.461   8.431 -12.456  1.00  0.00              
ATOM    143  O4    U A   5      13.572   7.595 -11.558  1.00  0.00              
ATOM    144  C5    U A   5      12.243   9.053 -12.877  1.00  0.00              
ATOM    145  C6    U A   5      12.266   9.950 -13.868  1.00  0.00              
ATOM    146 1H5*   U A   5       9.646  12.800 -15.556  1.00  0.00              
ATOM    147 2H5*   U A   5       9.233  11.931 -17.040  1.00  0.00              
ATOM    148  H4*   U A   5      11.385  12.788 -17.294  1.00  0.00              
ATOM    149  H3*   U A   5      11.405   9.765 -16.863  1.00  0.00              
ATOM    150  H1*   U A   5      14.294  11.925 -15.469  1.00  0.00              
ATOM    151 1H2*   U A   5      13.875   9.839 -17.152  1.00  0.00              
ATOM    152 2HO*   U A   5      13.889  12.631 -17.529  1.00  0.00              
ATOM    153  H3    U A   5      15.451   8.421 -12.874  1.00  0.00              
ATOM    154  H5    U A   5      11.292   8.793 -12.388  1.00  0.00              
ATOM    155  H6    U A   5      11.320  10.419 -14.177  1.00  0.00              
ATOM    156  P     C A   6      11.308   9.283 -19.409  1.00  0.00              
ATOM    157  O1P   C A   6      10.678   8.443 -18.358  1.00  0.00              
ATOM    158  O2P   C A   6      10.567   9.562 -20.665  1.00  0.00              
ATOM    159  O5*   C A   6      12.710   8.629 -19.789  1.00  0.00              
ATOM    160  C5*   C A   6      13.552   9.214 -20.802  1.00  0.00              
ATOM    161  C4*   C A   6      14.880   8.494 -20.827  1.00  0.00              
ATOM    162  O4*   C A   6      15.568   8.678 -19.575  1.00  0.00              
ATOM    163  C3*   C A   6      14.800   6.981 -20.953  1.00  0.00              
ATOM    164  O3*   C A   6      14.571   6.571 -22.305  1.00  0.00              
ATOM    165  C1*   C A   6      16.326   7.529 -19.267  1.00  0.00              
ATOM    166  C2*   C A   6      16.151   6.552 -20.418  1.00  0.00              
ATOM    167  O2*   C A   6      17.193   6.720 -21.359  1.00  0.00              
ATOM    168  N1    C A   6      15.846   7.040 -17.963  1.00  0.00              
ATOM    169  C2    C A   6      16.720   6.332 -17.137  1.00  0.00              
ATOM    170  O2    C A   6      17.869   6.096 -17.540  1.00  0.00              
ATOM    171  N3    C A   6      16.293   5.918 -15.920  1.00  0.00              
ATOM    172  C4    C A   6      15.048   6.192 -15.524  1.00  0.00              
ATOM    173  N4    C A   6      14.669   5.764 -14.317  1.00  0.00              
ATOM    174  C5    C A   6      14.137   6.913 -16.348  1.00  0.00              
ATOM    175  C6    C A   6      14.572   7.314 -17.548  1.00  0.00              
ATOM    176 1H5*   C A   6      13.705  10.283 -20.597  1.00  0.00              
ATOM    177 2H5*   C A   6      13.064   9.141 -21.786  1.00  0.00              
ATOM    178  H4*   C A   6      15.397   8.915 -21.702  1.00  0.00              
ATOM    179  H3*   C A   6      13.952   6.537 -20.411  1.00  0.00              
ATOM    180  H1*   C A   6      17.408   7.689 -19.147  1.00  0.00              
ATOM    181 1H2*   C A   6      16.183   5.486 -20.154  1.00  0.00              
ATOM    182 2HO*   C A   6      17.782   7.476 -21.074  1.00  0.00              
ATOM    183 1H4    C A   6      13.743   5.950 -13.988  1.00  0.00              
ATOM    184 2H4    C A   6      15.311   5.259 -13.741  1.00  0.00              
ATOM    185  H5    C A   6      13.113   7.129 -16.010  1.00  0.00              
ATOM    186  H6    C A   6      13.896   7.873 -18.211  1.00  0.00              
ATOM    187  P     A A   7      13.782   5.202 -22.600  1.00  0.00              
ATOM    188  O1P   A A   7      12.743   5.173 -21.539  1.00  0.00              
ATOM    189  O2P   A A   7      13.371   5.198 -24.027  1.00  0.00              
ATOM    190  O5*   A A   7      14.767   3.974 -22.361  1.00  0.00              
ATOM    191  C5*   A A   7      16.013   3.872 -23.078  1.00  0.00              
ATOM    192  C4*   A A   7      16.889   2.835 -22.417  1.00  0.00              
ATOM    193  O4*   A A   7      17.286   3.269 -21.092  1.00  0.00              
ATOM    194  C3*   A A   7      16.238   1.480 -22.191  1.00  0.00              
ATOM    195  O3*   A A   7      16.291   0.662 -23.363  1.00  0.00              
ATOM    196  C1*   A A   7      17.391   2.150 -20.231  1.00  0.00              
ATOM    197  C2*   A A   7      17.072   0.897 -21.060  1.00  0.00              
ATOM    198  O2*   A A   7      18.275   0.308 -21.512  1.00  0.00              
ATOM    199  N1    A A   7      15.895   0.496 -15.607  1.00  0.00              
ATOM    200  C2    A A   7      16.772   0.017 -16.496  1.00  0.00              
ATOM    201  N3    A A   7      17.106   0.493 -17.694  1.00  0.00              
ATOM    202  C4    A A   7      16.415   1.613 -17.965  1.00  0.00              
ATOM    203  C5    A A   7      15.479   2.227 -17.153  1.00  0.00              
ATOM    204  C6    A A   7      15.217   1.625 -15.911  1.00  0.00              
ATOM    205  N6    A A   7      14.340   2.103 -15.025  1.00  0.00              
ATOM    206  N7    A A   7      14.971   3.366 -17.763  1.00  0.00              
ATOM    207  C8    A A   7      15.599   3.415 -18.912  1.00  0.00              
ATOM    208  N9    A A   7      16.489   2.385 -19.101  1.00  0.00              
ATOM    209 1H5*   A A   7      16.523   4.846 -23.089  1.00  0.00              
ATOM    210 2H5*   A A   7      15.824   3.595 -24.126  1.00  0.00              
ATOM    211  H4*   A A   7      17.724   2.700 -23.120  1.00  0.00              
ATOM    212  H3*   A A   7      15.166   1.539 -21.950  1.00  0.00              
ATOM    213  H1*   A A   7      18.388   1.997 -19.792  1.00  0.00              
ATOM    214 1H2*   A A   7      16.553   0.092 -20.521  1.00  0.00              
ATOM    215 2HO*   A A   7      18.192  -0.689 -21.477  1.00  0.00              
ATOM    216  H2    A A   7      17.292  -0.902 -16.194  1.00  0.00              
ATOM    217 1H6    A A   7      14.197   1.628 -14.156  1.00  0.00              
ATOM    218 2H6    A A   7      13.828   2.936 -15.229  1.00  0.00              
ATOM    219  H8    A A   7      15.431   4.207 -19.657  1.00  0.00              
ATOM    220  P     C A   8      15.127  -0.411 -23.642  1.00  0.00              
ATOM    221  O1P   C A   8      13.936   0.207 -23.006  1.00  0.00              
ATOM    222  O2P   C A   8      15.109  -0.711 -25.097  1.00  0.00              
ATOM    223  O5*   C A   8      15.464  -1.757 -22.859  1.00  0.00              
ATOM    224  C5*   C A   8      16.772  -2.357 -22.939  1.00  0.00              
ATOM    225  C4*   C A   8      16.973  -3.280 -21.761  1.00  0.00              
ATOM    226  O4*   C A   8      17.018  -2.571 -20.494  1.00  0.00              
ATOM    227  C3*   C A   8      15.878  -4.313 -21.547  1.00  0.00              
ATOM    228  O3*   C A   8      16.028  -5.436 -22.420  1.00  0.00              
ATOM    229  C1*   C A   8      16.570  -3.453 -19.475  1.00  0.00              
ATOM    230  C2*   C A   8      16.198  -4.777 -20.130  1.00  0.00              
ATOM    231  O2*   C A   8      17.293  -5.670 -20.078  1.00  0.00              
ATOM    232  N1    C A   8      15.471  -2.791 -18.752  1.00  0.00              
ATOM    233  C2    C A   8      15.040  -3.320 -17.535  1.00  0.00              
ATOM    234  O2    C A   8      15.566  -4.360 -17.112  1.00  0.00              
ATOM    235  N3    C A   8      14.058  -2.688 -16.848  1.00  0.00              
ATOM    236  C4    C A   8      13.517  -1.571 -17.338  1.00  0.00              
ATOM    237  N4    C A   8      12.552  -0.981 -16.628  1.00  0.00              
ATOM    238  C5    C A   8      13.940  -1.010 -18.577  1.00  0.00              
ATOM    239  C6    C A   8      14.909  -1.645 -19.245  1.00  0.00              
ATOM    240 1H5*   C A   8      17.546  -1.576 -22.945  1.00  0.00              
ATOM    241 2H5*   C A   8      16.872  -2.917 -23.880  1.00  0.00              
ATOM    242  H4*   C A   8      17.903  -3.817 -21.997  1.00  0.00              
ATOM    243  H3*   C A   8      14.861  -3.911 -21.669  1.00  0.00              
ATOM    244  H1*   C A   8      17.336  -3.675 -18.718  1.00  0.00              
ATOM    245 1H2*   C A   8      15.368  -5.328 -19.666  1.00  0.00              
ATOM    246 2HO*   C A   8      17.493  -6.007 -20.998  1.00  0.00              
ATOM    247 1H4    C A   8      12.123  -0.142 -16.965  1.00  0.00              
ATOM    248 2H4    C A   8      12.258  -1.377 -15.759  1.00  0.00              
ATOM    249  H5    C A   8      13.483  -0.089 -18.970  1.00  0.00              
ATOM    250  H6    C A   8      15.261  -1.241 -20.206  1.00  0.00              
ATOM    251  P     C A   9      14.723  -6.191 -22.980  1.00  0.00              
ATOM    252  O1P   C A   9      13.737  -5.092 -23.140  1.00  0.00              
ATOM    253  O2P   C A   9      15.121  -6.996 -24.162  1.00  0.00              
ATOM    254  O5*   C A   9      14.178  -7.184 -21.859  1.00  0.00              
ATOM    255  C5*   C A   9      15.007  -8.238 -21.333  1.00  0.00              
ATOM    256  C4*   C A   9      14.451  -8.698 -20.006  1.00  0.00              
ATOM    257  O4*   C A   9      14.301  -7.682 -19.050  1.00  0.00              
ATOM    258  C3*   C A   9      13.035  -9.249 -20.048  1.00  0.00              
ATOM    259  O3*   C A   9      12.961 -10.473 -20.786  1.00  0.00              
ATOM    260  C1*   C A   9      13.177  -7.906 -18.170  1.00  0.00              
ATOM    261  C2*   C A   9      12.559  -9.191 -18.627  1.00  0.00              
ATOM    262  O2*   C A   9      13.039 -10.264 -17.843  1.00  0.00              
ATOM    263  N1    C A   9      12.304  -6.725 -18.282  1.00  0.00              
ATOM    264  C2    C A   9      11.427  -6.424 -17.240  1.00  0.00              
ATOM    265  O2    C A   9      11.375  -7.183 -16.261  1.00  0.00              
ATOM    266  N3    C A   9      10.654  -5.315 -17.323  1.00  0.00              
ATOM    267  C4    C A   9      10.739  -4.524 -18.394  1.00  0.00              
ATOM    268  N4    C A   9       9.958  -3.441 -18.435  1.00  0.00              
ATOM    269  C5    C A   9      11.626  -4.808 -19.472  1.00  0.00              
ATOM    270  C6    C A   9      12.383  -5.908 -19.377  1.00  0.00              
ATOM    271 1H5*   C A   9      16.040  -7.880 -21.207  1.00  0.00              
ATOM    272 2H5*   C A   9      15.042  -9.079 -22.041  1.00  0.00              
ATOM    273  H4*   C A   9      15.149  -9.485 -19.682  1.00  0.00              
ATOM    274  H3*   C A   9      12.367  -8.699 -20.728  1.00  0.00              
ATOM    275  H1*   C A   9      13.391  -8.019 -17.097  1.00  0.00              
ATOM    276 1H2*   C A   9      11.465  -9.252 -18.544  1.00  0.00              
ATOM    277 2HO*   C A   9      13.295 -11.026 -18.439  1.00  0.00              
ATOM    278 1H4    C A   9       9.995  -2.826 -19.224  1.00  0.00              
ATOM    279 2H4    C A   9       9.337  -3.245 -17.678  1.00  0.00              
ATOM    280  H5    C A   9      11.685  -4.149 -20.351  1.00  0.00              
ATOM    281  H6    C A   9      13.080  -6.159 -20.190  1.00  0.00              
ATOM    282  P     G A  10      11.529 -11.033 -21.260  1.00  0.00              
ATOM    283  O1P   G A  10      10.766  -9.798 -21.570  1.00  0.00              
ATOM    284  O2P   G A  10      11.753 -12.044 -22.325  1.00  0.00              
ATOM    285  O5*   G A  10      10.822 -11.754 -20.028  1.00  0.00              
ATOM    286  C5*   G A  10      11.308 -13.020 -19.538  1.00  0.00              
ATOM    287  C4*   G A  10      10.531 -13.411 -18.303  1.00  0.00              
ATOM    288  O4*   G A  10      10.563 -12.351 -17.316  1.00  0.00              
ATOM    289  C3*   G A  10       9.040 -13.623 -18.511  1.00  0.00              
ATOM    290  O3*   G A  10       8.767 -14.850 -19.194  1.00  0.00              
ATOM    291  C1*   G A  10       9.386 -12.414 -16.540  1.00  0.00              
ATOM    292  C2*   G A  10       8.557 -13.584 -17.070  1.00  0.00              
ATOM    293  O2*   G A  10       8.861 -14.766 -16.357  1.00  0.00              
ATOM    294  N1    G A  10       6.026  -9.270 -14.415  1.00  0.00              
ATOM    295  C2    G A  10       6.384 -10.547 -14.054  1.00  0.00              
ATOM    296  N2    G A  10       5.772 -11.046 -12.970  1.00  0.00              
ATOM    297  N3    G A  10       7.274 -11.276 -14.704  1.00  0.00              
ATOM    298  C4    G A  10       7.790 -10.619 -15.764  1.00  0.00              
ATOM    299  C5    G A  10       7.501  -9.347 -16.210  1.00  0.00              
ATOM    300  C6    G A  10       6.542  -8.576 -15.505  1.00  0.00              
ATOM    301  O6    G A  10       6.150  -7.426 -15.744  1.00  0.00              
ATOM    302  N7    G A  10       8.247  -9.040 -17.340  1.00  0.00              
ATOM    303  C8    G A  10       8.962 -10.111 -17.555  1.00  0.00              
ATOM    304  N9    G A  10       8.734 -11.106 -16.637  1.00  0.00              
ATOM    305 1H5*   G A  10      12.379 -12.948 -19.304  1.00  0.00              
ATOM    306 2H5*   G A  10      11.199 -13.791 -20.314  1.00  0.00              
ATOM    307  H4*   G A  10      11.001 -14.350 -17.977  1.00  0.00              
ATOM    308  H3*   G A  10       8.573 -12.871 -19.166  1.00  0.00              
ATOM    309  H1*   G A  10       9.541 -12.593 -15.466  1.00  0.00              
ATOM    310 1H2*   G A  10       7.466 -13.484 -16.990  1.00  0.00              
ATOM    311 2HO*   G A  10       8.079 -15.025 -15.790  1.00  0.00              
ATOM    312  H1    G A  10       5.343  -8.805 -13.853  1.00  0.00              
ATOM    313 1H2    G A  10       5.991 -11.969 -12.654  1.00  0.00              
ATOM    314 2H2    G A  10       5.099 -10.495 -12.477  1.00  0.00              
ATOM    315  H8    G A  10       9.675 -10.207 -18.389  1.00  0.00              
ATOM    316  P     A A  11       7.503 -14.952 -20.183  1.00  0.00              
ATOM    317  O1P   A A  11       7.555 -13.672 -20.933  1.00  0.00              
ATOM    318  O2P   A A  11       7.591 -16.238 -20.921  1.00  0.00              
ATOM    319  O5*   A A  11       6.167 -14.964 -19.316  1.00  0.00              
ATOM    320  C5*   A A  11       5.929 -15.992 -18.335  1.00  0.00              
ATOM    321  C4*   A A  11       4.930 -15.492 -17.318  1.00  0.00              
ATOM    322  O4*   A A  11       5.495 -14.312 -16.679  1.00  0.00              
ATOM    323  C3*   A A  11       3.611 -14.997 -17.889  1.00  0.00              
ATOM    324  O3*   A A  11       2.714 -16.076 -18.171  1.00  0.00              
ATOM    325  C1*   A A  11       4.442 -13.410 -16.362  1.00  0.00              
ATOM    326  C2*   A A  11       3.130 -14.085 -16.769  1.00  0.00              
ATOM    327  O2*   A A  11       2.591 -14.798 -15.674  1.00  0.00              
ATOM    328  N1    A A  11       3.741  -8.325 -16.440  1.00  0.00              
ATOM    329  C2    A A  11       3.274  -9.288 -15.637  1.00  0.00              
ATOM    330  N3    A A  11       3.486 -10.601 -15.682  1.00  0.00              
ATOM    331  C4    A A  11       4.295 -10.913 -16.708  1.00  0.00              
ATOM    332  C5    A A  11       4.854 -10.036 -17.620  1.00  0.00              
ATOM    333  C6    A A  11       4.551  -8.672 -17.463  1.00  0.00              
ATOM    334  N6    A A  11       5.017  -7.713 -18.265  1.00  0.00              
ATOM    335  N7    A A  11       5.636 -10.718 -18.543  1.00  0.00              
ATOM    336  C8    A A  11       5.533 -11.972 -18.176  1.00  0.00              
ATOM    337  N9    A A  11       4.737 -12.163 -17.072  1.00  0.00              
ATOM    338 1H5*   A A  11       6.871 -16.265 -17.837  1.00  0.00              
ATOM    339 2H5*   A A  11       5.548 -16.900 -18.824  1.00  0.00              
ATOM    340  H4*   A A  11       4.762 -16.357 -16.660  1.00  0.00              
ATOM    341  H3*   A A  11       3.712 -14.492 -18.861  1.00  0.00              
ATOM    342  H1*   A A  11       4.344 -13.134 -15.302  1.00  0.00              
ATOM    343 1H2*   A A  11       2.322 -13.412 -17.088  1.00  0.00              
ATOM    344 2HO*   A A  11       2.671 -15.780 -15.842  1.00  0.00              
ATOM    345  H2    A A  11       2.619  -8.944 -14.824  1.00  0.00              
ATOM    346 1H6    A A  11       4.765  -6.758 -18.102  1.00  0.00              
ATOM    347 2H6    A A  11       5.618  -7.946 -19.029  1.00  0.00              
ATOM    348  H8    A A  11       6.039 -12.796 -18.702  1.00  0.00              
ATOM    349  P     G A  12       1.545 -15.880 -19.256  1.00  0.00              
ATOM    350  O1P   G A  12       2.260 -15.308 -20.426  1.00  0.00              
ATOM    351  O2P   G A  12       0.820 -17.168 -19.398  1.00  0.00              
ATOM    352  O5*   G A  12       0.519 -14.786 -18.721  1.00  0.00              
ATOM    353  C5*   G A  12      -0.382 -15.089 -17.638  1.00  0.00              
ATOM    354  C4*   G A  12      -0.820 -13.805 -16.975  1.00  0.00              
ATOM    355  O4*   G A  12       0.317 -12.921 -16.832  1.00  0.00              
ATOM    356  C3*   G A  12      -1.811 -12.967 -17.768  1.00  0.00              
ATOM    357  O3*   G A  12      -3.138 -13.495 -17.687  1.00  0.00              
ATOM    358  C1*   G A  12      -0.103 -11.580 -16.951  1.00  0.00              
ATOM    359  C2*   G A  12      -1.621 -11.597 -17.137  1.00  0.00              
ATOM    360  O2*   G A  12      -2.266 -11.474 -15.885  1.00  0.00              
ATOM    361  N1    G A  12       0.592  -7.428 -19.774  1.00  0.00              
ATOM    362  C2    G A  12      -0.304  -7.658 -18.759  1.00  0.00              
ATOM    363  N2    G A  12      -1.115  -6.637 -18.445  1.00  0.00              
ATOM    364  N3    G A  12      -0.397  -8.801 -18.101  1.00  0.00              
ATOM    365  C4    G A  12       0.493  -9.714 -18.545  1.00  0.00              
ATOM    366  C5    G A  12       1.427  -9.586 -19.550  1.00  0.00              
ATOM    367  C6    G A  12       1.515  -8.355 -20.249  1.00  0.00              
ATOM    368  O6    G A  12       2.280  -8.045 -21.172  1.00  0.00              
ATOM    369  N7    G A  12       2.153 -10.759 -19.701  1.00  0.00              
ATOM    370  C8    G A  12       1.654 -11.565 -18.802  1.00  0.00              
ATOM    371  N9    G A  12       0.645 -10.994 -18.066  1.00  0.00              
ATOM    372 1H5*   G A  12       0.114 -15.743 -16.906  1.00  0.00              
ATOM    373 2H5*   G A  12      -1.257 -15.637 -18.018  1.00  0.00              
ATOM    374  H4*   G A  12      -1.276 -14.133 -16.029  1.00  0.00              
ATOM    375  H3*   G A  12      -1.634 -12.983 -18.854  1.00  0.00              
ATOM    376  H1*   G A  12       0.105 -10.940 -16.082  1.00  0.00              
ATOM    377 1H2*   G A  12      -2.042 -10.786 -17.748  1.00  0.00              
ATOM    378 2HO*   G A  12      -3.000 -12.151 -15.820  1.00  0.00              
ATOM    379  H1    G A  12       0.581  -6.526 -20.205  1.00  0.00              
ATOM    380 1H2    G A  12      -1.788  -6.741 -17.713  1.00  0.00              
ATOM    381 2H2    G A  12      -1.046  -5.773 -18.942  1.00  0.00              
ATOM    382  H8    G A  12       2.007 -12.597 -18.650  1.00  0.00              
ATOM    383  P     G A  13      -3.974 -13.769 -19.033  1.00  0.00              
ATOM    384  O1P   G A  13      -2.930 -14.191 -20.002  1.00  0.00              
ATOM    385  O2P   G A  13      -5.091 -14.692 -18.710  1.00  0.00              
ATOM    386  O5*   G A  13      -4.595 -12.394 -19.545  1.00  0.00              
ATOM    387  C5*   G A  13      -5.596 -11.705 -18.771  1.00  0.00              
ATOM    388  C4*   G A  13      -5.590 -10.239 -19.134  1.00  0.00              
ATOM    389  O4*   G A  13      -4.244  -9.700 -19.096  1.00  0.00              
ATOM    390  C3*   G A  13      -5.962  -9.922 -20.574  1.00  0.00              
ATOM    391  O3*   G A  13      -7.360 -10.111 -20.815  1.00  0.00              
ATOM    392  C1*   G A  13      -4.199  -8.541 -19.909  1.00  0.00              
ATOM    393  C2*   G A  13      -5.523  -8.455 -20.642  1.00  0.00              
ATOM    394  O2*   G A  13      -6.408  -7.584 -19.965  1.00  0.00              
ATOM    395  N1    G A  13      -1.102  -6.201 -23.169  1.00  0.00              
ATOM    396  C2    G A  13      -2.224  -5.729 -22.531  1.00  0.00              
ATOM    397  N2    G A  13      -2.555  -4.455 -22.788  1.00  0.00              
ATOM    398  N3    G A  13      -2.963  -6.449 -21.705  1.00  0.00              
ATOM    399  C4    G A  13      -2.484  -7.704 -21.561  1.00  0.00              
ATOM    400  C5    G A  13      -1.376  -8.273 -22.152  1.00  0.00              
ATOM    401  C6    G A  13      -0.594  -7.490 -23.038  1.00  0.00              
ATOM    402  O6    G A  13       0.426  -7.815 -23.660  1.00  0.00              
ATOM    403  N7    G A  13      -1.225  -9.592 -21.745  1.00  0.00              
ATOM    404  C8    G A  13      -2.225  -9.795 -20.930  1.00  0.00              
ATOM    405  N9    G A  13      -3.026  -8.691 -20.774  1.00  0.00              
ATOM    406 1H5*   G A  13      -5.395 -11.829 -17.697  1.00  0.00              
ATOM    407 2H5*   G A  13      -6.588 -12.139 -18.965  1.00  0.00              
ATOM    408  H4*   G A  13      -6.282  -9.781 -18.413  1.00  0.00              
ATOM    409  H3*   G A  13      -5.477 -10.580 -21.311  1.00  0.00              
ATOM    410  H1*   G A  13      -4.063  -7.584 -19.383  1.00  0.00              
ATOM    411 1H2*   G A  13      -5.487  -8.070 -21.671  1.00  0.00              
ATOM    412 2HO*   G A  13      -6.074  -6.644 -20.040  1.00  0.00              
ATOM    413  H1    G A  13      -0.615  -5.572 -23.773  1.00  0.00              
ATOM    414 1H2    G A  13      -3.360  -4.051 -22.353  1.00  0.00              
ATOM    415 2H2    G A  13      -1.998  -3.909 -23.412  1.00  0.00              
ATOM    416  H8    G A  13      -2.407 -10.754 -20.421  1.00  0.00              
ATOM    417  P     C A  14      -7.871 -10.507 -22.288  1.00  0.00              
ATOM    418  O1P   C A  14      -7.007 -11.659 -22.650  1.00  0.00              
ATOM    419  O2P   C A  14      -9.345 -10.682 -22.239  1.00  0.00              
ATOM    420  O5*   C A  14      -7.543  -9.310 -23.289  1.00  0.00              
ATOM    421  C5*   C A  14      -8.142  -8.011 -23.116  1.00  0.00              
ATOM    422  C4*   C A  14      -7.346  -6.986 -23.889  1.00  0.00              
ATOM    423  O4*   C A  14      -5.994  -6.934 -23.383  1.00  0.00              
ATOM    424  C3*   C A  14      -7.168  -7.281 -25.371  1.00  0.00              
ATOM    425  O3*   C A  14      -8.301  -6.861 -26.137  1.00  0.00              
ATOM    426  C1*   C A  14      -5.094  -6.651 -24.442  1.00  0.00              
ATOM    427  C2*   C A  14      -5.933  -6.452 -25.700  1.00  0.00              
ATOM    428  O2*   C A  14      -6.222  -5.079 -25.871  1.00  0.00              
ATOM    429  N1    C A  14      -4.142  -7.774 -24.505  1.00  0.00              
ATOM    430  C2    C A  14      -2.979  -7.640 -25.265  1.00  0.00              
ATOM    431  O2    C A  14      -2.796  -6.593 -25.903  1.00  0.00              
ATOM    432  N3    C A  14      -2.083  -8.656 -25.290  1.00  0.00              
ATOM    433  C4    C A  14      -2.318  -9.767 -24.589  1.00  0.00              
ATOM    434  N4    C A  14      -1.408 -10.743 -24.643  1.00  0.00              
ATOM    435  C5    C A  14      -3.497  -9.929 -23.806  1.00  0.00              
ATOM    436  C6    C A  14      -4.373  -8.918 -23.792  1.00  0.00              
ATOM    437 1H5*   C A  14      -8.166  -7.745 -22.049  1.00  0.00              
ATOM    438 2H5*   C A  14      -9.184  -8.026 -23.468  1.00  0.00              
ATOM    439  H4*   C A  14      -7.922  -6.056 -23.771  1.00  0.00              
ATOM    440  H3*   C A  14      -7.056  -8.352 -25.597  1.00  0.00              
ATOM    441  H1*   C A  14      -4.481  -5.747 -24.320  1.00  0.00              
ATOM    442 1H2*   C A  14      -5.457  -6.756 -26.643  1.00  0.00              
ATOM    443 2HO*   C A  14      -7.158  -4.974 -26.207  1.00  0.00              
ATOM    444 1H4    C A  14      -1.552 -11.591 -24.132  1.00  0.00              
ATOM    445 2H4    C A  14      -0.583 -10.627 -25.194  1.00  0.00              
ATOM    446  H5    C A  14      -3.679 -10.852 -23.235  1.00  0.00              
ATOM    447  H6    C A  14      -5.295  -9.008 -23.197  1.00  0.00              
ATOM    448  P     C A  15      -8.702  -7.663 -27.472  1.00  0.00              
ATOM    449  O1P   C A  15      -8.156  -9.023 -27.229  1.00  0.00              
ATOM    450  O2P   C A  15     -10.159  -7.488 -27.702  1.00  0.00              
ATOM    451  O5*   C A  15      -7.922  -7.032 -28.710  1.00  0.00              
ATOM    452  C5*   C A  15      -8.047  -5.633 -29.033  1.00  0.00              
ATOM    453  C4*   C A  15      -6.949  -5.240 -29.992  1.00  0.00              
ATOM    454  O4*   C A  15      -5.652  -5.513 -29.366  1.00  0.00              
ATOM    455  C3*   C A  15      -6.894  -6.040 -31.284  1.00  0.00              
ATOM    456  O3*   C A  15      -7.814  -5.539 -32.260  1.00  0.00              
ATOM    457  C1*   C A  15      -4.719  -5.858 -30.406  1.00  0.00              
ATOM    458  C2*   C A  15      -5.469  -5.775 -31.745  1.00  0.00              
ATOM    459  O2*   C A  15      -5.305  -4.493 -32.318  1.00  0.00              
ATOM    460  N1    C A  15      -4.146  -7.179 -30.098  1.00  0.00              
ATOM    461  C2    C A  15      -3.017  -7.612 -30.796  1.00  0.00              
ATOM    462  O2    C A  15      -2.550  -6.889 -31.688  1.00  0.00              
ATOM    463  N3    C A  15      -2.464  -8.808 -30.485  1.00  0.00              
ATOM    464  C4    C A  15      -2.999  -9.557 -29.518  1.00  0.00              
ATOM    465  N4    C A  15      -2.421 -10.730 -29.245  1.00  0.00              
ATOM    466  C5    C A  15      -4.149  -9.138 -28.791  1.00  0.00              
ATOM    467  C6    C A  15      -4.686  -7.955 -29.110  1.00  0.00              
ATOM    468 1H5*   C A  15      -7.985  -5.027 -28.117  1.00  0.00              
ATOM    469 2H5*   C A  15      -9.031  -5.437 -29.483  1.00  0.00              
ATOM    470  H4*   C A  15      -7.151  -4.182 -30.212  1.00  0.00              
ATOM    471  H3*   C A  15      -7.126  -7.108 -31.153  1.00  0.00              
ATOM    472  H1*   C A  15      -3.864  -5.169 -30.475  1.00  0.00              
ATOM    473 1H2*   C A  15      -5.139  -6.474 -32.527  1.00  0.00              
ATOM    474 2HO*   C A  15      -4.346  -4.359 -32.569  1.00  0.00              
ATOM    475 1H4    C A  15      -2.796 -11.318 -28.528  1.00  0.00              
ATOM    476 2H4    C A  15      -1.614 -11.021 -29.758  1.00  0.00              
ATOM    477  H5    C A  15      -4.581  -9.767 -27.998  1.00  0.00              
ATOM    478  H6    C A  15      -5.576  -7.599 -28.568  1.00  0.00              
ATOM    479  P     A A  16      -8.334  -6.506 -33.435  1.00  0.00              
ATOM    480  O1P   A A  16      -8.601  -7.785 -32.730  1.00  0.00              
ATOM    481  O2P   A A  16      -9.440  -5.818 -34.149  1.00  0.00              
ATOM    482  O5*   A A  16      -7.147  -6.750 -34.469  1.00  0.00              
ATOM    483  C5*   A A  16      -6.670  -5.686 -35.315  1.00  0.00              
ATOM    484  C4*   A A  16      -5.358  -6.093 -35.942  1.00  0.00              
ATOM    485  O4*   A A  16      -4.394  -6.448 -34.921  1.00  0.00              
ATOM    486  C3*   A A  16      -5.414  -7.329 -36.826  1.00  0.00              
ATOM    487  O3*   A A  16      -5.799  -7.007 -38.166  1.00  0.00              
ATOM    488  C1*   A A  16      -3.613  -7.560 -35.345  1.00  0.00              
ATOM    489  C2*   A A  16      -4.005  -7.876 -36.776  1.00  0.00              
ATOM    490  O2*   A A  16      -3.129  -7.220 -37.670  1.00  0.00              
ATOM    491  N1    A A  16      -1.924 -12.064 -33.552  1.00  0.00              
ATOM    492  C2    A A  16      -1.497 -11.268 -34.539  1.00  0.00              
ATOM    493  N3    A A  16      -1.994 -10.109 -34.965  1.00  0.00              
ATOM    494  C4    A A  16      -3.076  -9.767 -34.244  1.00  0.00              
ATOM    495  C5    A A  16      -3.636 -10.481 -33.200  1.00  0.00              
ATOM    496  C6    A A  16      -3.014 -11.691 -32.847  1.00  0.00              
ATOM    497  N6    A A  16      -3.442 -12.484 -31.862  1.00  0.00              
ATOM    498  N7    A A  16      -4.746  -9.819 -32.693  1.00  0.00              
ATOM    499  C8    A A  16      -4.833  -8.740 -33.430  1.00  0.00              
ATOM    500  N9    A A  16      -3.854  -8.643 -34.389  1.00  0.00              
ATOM    501 1H5*   A A  16      -6.539  -4.766 -34.727  1.00  0.00              
ATOM    502 2H5*   A A  16      -7.411  -5.465 -36.097  1.00  0.00              
ATOM    503  H4*   A A  16      -5.074  -5.227 -36.557  1.00  0.00              
ATOM    504  H3*   A A  16      -6.162  -8.069 -36.505  1.00  0.00              
ATOM    505  H1*   A A  16      -2.526  -7.393 -35.341  1.00  0.00              
ATOM    506 1H2*   A A  16      -3.951  -8.936 -37.062  1.00  0.00              
ATOM    507 2HO*   A A  16      -3.652  -6.842 -38.434  1.00  0.00              
ATOM    508  H2    A A  16      -0.607 -11.624 -35.077  1.00  0.00              
ATOM    509 1H6    A A  16      -2.957 -13.336 -31.659  1.00  0.00              
ATOM    510 2H6    A A  16      -4.247 -12.229 -31.328  1.00  0.00              
ATOM    511  H8    A A  16      -5.618  -7.980 -33.293  1.00  0.00              
ATOM    512  P     C A  17      -7.028  -7.782 -38.853  1.00  0.00              
ATOM    513  O1P   C A  17      -7.993  -7.945 -37.736  1.00  0.00              
ATOM    514  O2P   C A  17      -7.433  -7.031 -40.068  1.00  0.00              
ATOM    515  O5*   C A  17      -6.541  -9.232 -39.300  1.00  0.00              
ATOM    516  C5*   C A  17      -5.412  -9.398 -40.180  1.00  0.00              
ATOM    517  C4*   C A  17      -4.945 -10.834 -40.130  1.00  0.00              
ATOM    518  O4*   C A  17      -4.355 -11.139 -38.838  1.00  0.00              
ATOM    519  C3*   C A  17      -6.037 -11.881 -40.286  1.00  0.00              
ATOM    520  O3*   C A  17      -6.402 -12.069 -41.657  1.00  0.00              
ATOM    521  C1*   C A  17      -4.596 -12.503 -38.520  1.00  0.00              
ATOM    522  C2*   C A  17      -5.381 -13.113 -39.682  1.00  0.00              
ATOM    523  O2*   C A  17      -4.492 -13.756 -40.574  1.00  0.00              
ATOM    524  N1    C A  17      -5.287 -12.541 -37.219  1.00  0.00              
ATOM    525  C2    C A  17      -5.202 -13.693 -36.436  1.00  0.00              
ATOM    526  O2    C A  17      -4.581 -14.672 -36.874  1.00  0.00              
ATOM    527  N3    C A  17      -5.802 -13.713 -35.222  1.00  0.00              
ATOM    528  C4    C A  17      -6.462 -12.638 -34.788  1.00  0.00              
ATOM    529  N4    C A  17      -7.039 -12.703 -33.584  1.00  0.00              
ATOM    530  C5    C A  17      -6.563 -11.451 -35.567  1.00  0.00              
ATOM    531  C6    C A  17      -5.967 -11.445 -36.765  1.00  0.00              
ATOM    532 1H5*   C A  17      -4.597  -8.724 -39.881  1.00  0.00              
ATOM    533 2H5*   C A  17      -5.693  -9.127 -41.208  1.00  0.00              
ATOM    534  H4*   C A  17      -4.251 -10.920 -40.979  1.00  0.00              
ATOM    535  H3*   C A  17      -6.985 -11.606 -39.800  1.00  0.00              
ATOM    536  H1*   C A  17      -3.688 -13.110 -38.394  1.00  0.00              
ATOM    537 1H2*   C A  17      -6.109 -13.890 -39.408  1.00  0.00              
ATOM    538 2HO*   C A  17      -4.090 -14.555 -40.127  1.00  0.00              
ATOM    539 1H4    C A  17      -7.543 -11.916 -33.227  1.00  0.00              
ATOM    540 2H4    C A  17      -6.966 -13.538 -33.040  1.00  0.00              
ATOM    541  H5    C A  17      -7.113 -10.572 -35.198  1.00  0.00              
ATOM    542  H6    C A  17      -6.024 -10.544 -37.395  1.00  0.00              
ATOM    543  P     G A  18      -7.943 -12.318 -42.045  1.00  0.00              
ATOM    544  O1P   G A  18      -8.681 -11.520 -41.033  1.00  0.00              
ATOM    545  O2P   G A  18      -8.115 -12.012 -43.488  1.00  0.00              
ATOM    546  O5*   G A  18      -8.293 -13.854 -41.814  1.00  0.00              
ATOM    547  C5*   G A  18      -9.662 -14.284 -41.676  1.00  0.00              
ATOM    548  C4*   G A  18      -9.699 -15.777 -41.454  1.00  0.00              
ATOM    549  O4*   G A  18      -8.828 -16.114 -40.340  1.00  0.00              
ATOM    550  C3*   G A  18     -11.056 -16.346 -41.071  1.00  0.00              
ATOM    551  O3*   G A  18     -11.880 -16.574 -42.218  1.00  0.00              
ATOM    552  C1*   G A  18      -9.454 -17.070 -39.502  1.00  0.00              
ATOM    553  C2*   G A  18     -10.683 -17.579 -40.263  1.00  0.00              
ATOM    554  O2*   G A  18     -10.328 -18.681 -41.074  1.00  0.00              
ATOM    555  N1    G A  18     -10.778 -17.641 -34.643  1.00  0.00              
ATOM    556  C2    G A  18     -10.623 -18.587 -35.627  1.00  0.00              
ATOM    557  N2    G A  18     -10.835 -19.860 -35.260  1.00  0.00              
ATOM    558  N3    G A  18     -10.283 -18.308 -36.874  1.00  0.00              
ATOM    559  C4    G A  18     -10.107 -16.983 -37.065  1.00  0.00              
ATOM    560  C5    G A  18     -10.239 -15.958 -36.153  1.00  0.00              
ATOM    561  C6    G A  18     -10.606 -16.272 -34.819  1.00  0.00              
ATOM    562  O6    G A  18     -10.772 -15.502 -33.864  1.00  0.00              
ATOM    563  N7    G A  18      -9.973 -14.732 -36.748  1.00  0.00              
ATOM    564  C8    G A  18      -9.690 -15.029 -37.987  1.00  0.00              
ATOM    565  N9    G A  18      -9.753 -16.376 -38.247  1.00  0.00              
ATOM    566 1H5*   G A  18     -10.233 -14.022 -42.578  1.00  0.00              
ATOM    567 2H5*   G A  18     -10.137 -13.764 -40.832  1.00  0.00              
ATOM    568  H4*   G A  18      -9.403 -16.201 -42.424  1.00  0.00              
ATOM    569  H3*   G A  18     -11.690 -15.640 -40.513  1.00  0.00              
ATOM    570  H1*   G A  18      -8.863 -17.953 -39.223  1.00  0.00              
ATOM    571 1H2*   G A  18     -11.513 -17.947 -39.642  1.00  0.00              
ATOM    572 2HO*   G A  18     -10.678 -18.541 -42.000  1.00  0.00              
ATOM    573  H1    G A  18     -11.036 -17.960 -33.732  1.00  0.00              
ATOM    574 1H2    G A  18     -10.735 -20.596 -35.931  1.00  0.00              
ATOM    575 2H2    G A  18     -11.092 -20.073 -34.319  1.00  0.00              
ATOM    576  H8    G A  18      -9.429 -14.277 -38.747  1.00  0.00              
ATOM    577  P     C A  19     -13.126 -15.602 -42.515  1.00  0.00              
ATOM    578  O1P   C A  19     -12.475 -14.323 -42.897  1.00  0.00              
ATOM    579  O2P   C A  19     -14.029 -16.282 -43.478  1.00  0.00              
ATOM    580  O5*   C A  19     -13.930 -15.362 -41.160  1.00  0.00              
ATOM    581  C5*   C A  19     -15.133 -14.570 -41.140  1.00  0.00              
ATOM    582  C4*   C A  19     -16.221 -15.330 -40.419  1.00  0.00              
ATOM    583  O4*   C A  19     -16.819 -16.311 -41.308  1.00  0.00              
ATOM    584  C3*   C A  19     -15.770 -16.111 -39.195  1.00  0.00              
ATOM    585  O3*   C A  19     -15.803 -15.309 -38.010  1.00  0.00              
ATOM    586  C1*   C A  19     -17.182 -17.457 -40.561  1.00  0.00              
ATOM    587  C2*   C A  19     -16.791 -17.232 -39.093  1.00  0.00              
ATOM    588  O2*   C A  19     -17.939 -16.865 -38.355  1.00  0.00              
ATOM    589  N1    C A  19     -16.593 -18.656 -41.181  1.00  0.00              
ATOM    590  C2    C A  19     -17.176 -19.902 -40.947  1.00  0.00              
ATOM    591  O2    C A  19     -18.153 -19.973 -40.187  1.00  0.00              
ATOM    592  N3    C A  19     -16.660 -20.999 -41.551  1.00  0.00              
ATOM    593  C4    C A  19     -15.607 -20.879 -42.361  1.00  0.00              
ATOM    594  N4    C A  19     -15.131 -21.988 -42.934  1.00  0.00              
ATOM    595  C5    C A  19     -14.993 -19.620 -42.617  1.00  0.00              
ATOM    596  C6    C A  19     -15.512 -18.545 -42.013  1.00  0.00              
ATOM    597 1H5*   C A  19     -15.450 -14.337 -42.167  1.00  0.00              
ATOM    598 2H5*   C A  19     -14.944 -13.610 -40.636  1.00  0.00              
ATOM    599  H4*   C A  19     -16.909 -14.546 -40.069  1.00  0.00              
ATOM    600  H3*   C A  19     -14.737 -16.483 -39.264  1.00  0.00              
ATOM    601  H1*   C A  19     -18.271 -17.614 -40.581  1.00  0.00              
ATOM    602 1H2*   C A  19     -16.398 -18.118 -38.574  1.00  0.00              
ATOM    603 2HO*   C A  19     -17.774 -15.994 -37.891  1.00  0.00              
ATOM    604 1H4    C A  19     -14.341 -21.935 -43.547  1.00  0.00              
ATOM    605 2H4    C A  19     -15.563 -22.870 -42.752  1.00  0.00              
ATOM    606  H5    C A  19     -14.123 -19.535 -43.286  1.00  0.00              
ATOM    607  H6    C A  19     -15.064 -17.555 -42.188  1.00  0.00              
ATOM    608  P     G A  20     -14.719 -15.559 -36.848  1.00  0.00              
ATOM    609  O1P   G A  20     -13.432 -15.601 -37.587  1.00  0.00              
ATOM    610  O2P   G A  20     -14.924 -14.535 -35.791  1.00  0.00              
ATOM    611  O5*   G A  20     -14.969 -16.996 -36.207  1.00  0.00              
ATOM    612  C5*   G A  20     -16.089 -17.227 -35.331  1.00  0.00              
ATOM    613  C4*   G A  20     -16.140 -18.688 -34.956  1.00  0.00              
ATOM    614  O4*   G A  20     -16.175 -19.490 -36.178  1.00  0.00              
ATOM    615  C3*   G A  20     -14.936 -19.205 -34.184  1.00  0.00              
ATOM    616  O3*   G A  20     -15.093 -19.024 -32.773  1.00  0.00              
ATOM    617  C1*   G A  20     -15.416 -20.673 -35.987  1.00  0.00              
ATOM    618  C2*   G A  20     -14.995 -20.695 -34.513  1.00  0.00              
ATOM    619  O2*   G A  20     -15.964 -21.388 -33.752  1.00  0.00              
ATOM    620  N1    G A  20     -11.579 -23.288 -38.018  1.00  0.00              
ATOM    621  C2    G A  20     -12.461 -23.650 -37.029  1.00  0.00              
ATOM    622  N2    G A  20     -12.306 -24.883 -36.524  1.00  0.00              
ATOM    623  N3    G A  20     -13.421 -22.865 -36.571  1.00  0.00              
ATOM    624  C4    G A  20     -13.432 -21.666 -37.192  1.00  0.00              
ATOM    625  C5    G A  20     -12.598 -21.206 -38.188  1.00  0.00              
ATOM    626  C6    G A  20     -11.570 -22.058 -38.668  1.00  0.00              
ATOM    627  O6    G A  20     -10.729 -21.832 -39.547  1.00  0.00              
ATOM    628  N7    G A  20     -12.939 -19.912 -38.557  1.00  0.00              
ATOM    629  C8    G A  20     -13.955 -19.615 -37.793  1.00  0.00              
ATOM    630  N9    G A  20     -14.306 -20.634 -36.942  1.00  0.00              
ATOM    631 1H5*   G A  20     -17.024 -16.931 -35.828  1.00  0.00              
ATOM    632 2H5*   G A  20     -15.995 -16.607 -34.427  1.00  0.00              
ATOM    633  H4*   G A  20     -17.029 -18.770 -34.315  1.00  0.00              
ATOM    634  H3*   G A  20     -13.988 -18.723 -34.466  1.00  0.00              
ATOM    635  H1*   G A  20     -15.946 -21.616 -36.182  1.00  0.00              
ATOM    636 1H2*   G A  20     -14.050 -21.214 -34.299  1.00  0.00              
ATOM    637 2HO*   G A  20     -15.519 -21.850 -32.984  1.00  0.00              
ATOM    638  H1    G A  20     -10.890 -23.959 -38.291  1.00  0.00              
ATOM    639 1H2    G A  20     -12.918 -25.207 -35.802  1.00  0.00              
ATOM    640 2H2    G A  20     -11.581 -25.478 -36.868  1.00  0.00              
ATOM    641  H8    G A  20     -14.477 -18.646 -37.826  1.00  0.00              
ATOM    642  P     G A  21     -13.875 -18.437 -31.902  1.00  0.00              
ATOM    643  O1P   G A  21     -12.735 -18.461 -32.853  1.00  0.00              
ATOM    644  O2P   G A  21     -14.307 -17.146 -31.308  1.00  0.00              
ATOM    645  O5*   G A  21     -13.551 -19.450 -30.716  1.00  0.00              
ATOM    646  C5*   G A  21     -12.197 -19.642 -30.261  1.00  0.00              
ATOM    647  C4*   G A  21     -12.046 -21.041 -29.712  1.00  0.00              
ATOM    648  O4*   G A  21     -12.535 -21.991 -30.694  1.00  0.00              
ATOM    649  C3*   G A  21     -10.618 -21.477 -29.425  1.00  0.00              
ATOM    650  O3*   G A  21     -10.173 -21.029 -28.142  1.00  0.00              
ATOM    651  C1*   G A  21     -11.583 -23.030 -30.880  1.00  0.00              
ATOM    652  C2*   G A  21     -10.667 -22.970 -29.650  1.00  0.00              
ATOM    653  O2*   G A  21     -11.249 -23.670 -28.568  1.00  0.00              
ATOM    654  N1    G A  21      -8.116 -24.574 -34.240  1.00  0.00              
ATOM    655  C2    G A  21      -8.471 -25.122 -33.031  1.00  0.00              
ATOM    656  N2    G A  21      -7.823 -26.242 -32.678  1.00  0.00              
ATOM    657  N3    G A  21      -9.392 -24.612 -32.231  1.00  0.00              
ATOM    658  C4    G A  21      -9.942 -23.490 -32.742  1.00  0.00              
ATOM    659  C5    G A  21      -9.658 -22.861 -33.935  1.00  0.00              
ATOM    660  C6    G A  21      -8.667 -23.417 -34.783  1.00  0.00              
ATOM    661  O6    G A  21      -8.274 -23.006 -35.883  1.00  0.00              
ATOM    662  N7    G A  21     -10.444 -21.728 -34.094  1.00  0.00              
ATOM    663  C8    G A  21     -11.177 -21.690 -33.013  1.00  0.00              
ATOM    664  N9    G A  21     -10.923 -22.729 -32.152  1.00  0.00              
ATOM    665 1H5*   G A  21     -11.951 -18.903 -29.486  1.00  0.00              
ATOM    666 2H5*   G A  21     -11.495 -19.483 -31.092  1.00  0.00              
ATOM    667  H4*   G A  21     -12.603 -21.019 -28.764  1.00  0.00              
ATOM    668  H3*   G A  21      -9.867 -20.975 -30.053  1.00  0.00              
ATOM    669  H1*   G A  21     -11.937 -24.068 -30.964  1.00  0.00              
ATOM    670 1H2*   G A  21      -9.669 -23.415 -29.765  1.00  0.00              
ATOM    671 2HO*   G A  21     -10.932 -24.619 -28.575  1.00  0.00              
ATOM    672  H1    G A  21      -7.408 -25.041 -34.768  1.00  0.00              
ATOM    673 1H2    G A  21      -8.038 -26.691 -31.811  1.00  0.00              
ATOM    674 2H2    G A  21      -7.127 -26.628 -33.282  1.00  0.00              
ATOM    675  H8    G A  21     -11.922 -20.904 -32.813  1.00  0.00              
ATOM    676  P     A A  22      -9.066 -19.867 -28.040  1.00  0.00              
ATOM    677  O1P   A A  22      -9.407 -18.972 -29.176  1.00  0.00              
ATOM    678  O2P   A A  22      -9.078 -19.330 -26.656  1.00  0.00              
ATOM    679  O5*   A A  22      -7.629 -20.494 -28.320  1.00  0.00              
ATOM    680  C5*   A A  22      -7.236 -21.743 -27.719  1.00  0.00              
ATOM    681  C4*   A A  22      -6.296 -22.474 -28.649  1.00  0.00              
ATOM    682  O4*   A A  22      -6.951 -22.665 -29.930  1.00  0.00              
ATOM    683  C3*   A A  22      -5.013 -21.735 -28.991  1.00  0.00              
ATOM    684  O3*   A A  22      -4.023 -21.887 -27.969  1.00  0.00              
ATOM    685  C1*   A A  22      -5.983 -22.601 -30.966  1.00  0.00              
ATOM    686  C2*   A A  22      -4.616 -22.362 -30.322  1.00  0.00              
ATOM    687  O2*   A A  22      -3.938 -23.593 -30.170  1.00  0.00              
ATOM    688  N1    A A  22      -5.080 -20.331 -35.481  1.00  0.00              
ATOM    689  C2    A A  22      -4.442 -21.300 -34.815  1.00  0.00              
ATOM    690  N3    A A  22      -4.725 -21.838 -33.631  1.00  0.00              
ATOM    691  C4    A A  22      -5.820 -21.266 -33.102  1.00  0.00              
ATOM    692  C5    A A  22      -6.583 -20.258 -33.666  1.00  0.00              
ATOM    693  C6    A A  22      -6.178 -19.777 -34.922  1.00  0.00              
ATOM    694  N6    A A  22      -6.814 -18.808 -35.585  1.00  0.00              
ATOM    695  N7    A A  22      -7.640 -19.919 -32.832  1.00  0.00              
ATOM    696  C8    A A  22      -7.496 -20.714 -31.801  1.00  0.00              
ATOM    697  N9    A A  22      -6.415 -21.556 -31.898  1.00  0.00              
ATOM    698 1H5*   A A  22      -8.123 -22.361 -27.515  1.00  0.00              
ATOM    699 2H5*   A A  22      -6.744 -21.559 -26.752  1.00  0.00              
ATOM    700  H4*   A A  22      -6.048 -23.399 -28.107  1.00  0.00              
ATOM    701  H3*   A A  22      -5.133 -20.643 -29.047  1.00  0.00              
ATOM    702  H1*   A A  22      -5.898 -23.520 -31.565  1.00  0.00              
ATOM    703 1H2*   A A  22      -3.924 -21.732 -30.898  1.00  0.00              
ATOM    704 2HO*   A A  22      -4.147 -23.981 -29.271  1.00  0.00              
ATOM    705  H2    A A  22      -3.556 -21.711 -35.319  1.00  0.00              
ATOM    706 1H6    A A  22      -6.476 -18.507 -36.478  1.00  0.00              
ATOM    707 2H6    A A  22      -7.628 -18.384 -35.191  1.00  0.00              
ATOM    708  H8    A A  22      -8.178 -20.708 -30.937  1.00  0.00              
ATOM    709  P     G A  23      -2.915 -20.742 -27.754  1.00  0.00              
ATOM    710  O1P   G A  23      -3.705 -19.487 -27.827  1.00  0.00              
ATOM    711  O2P   G A  23      -2.152 -21.058 -26.520  1.00  0.00              
ATOM    712  O5*   G A  23      -1.905 -20.761 -28.985  1.00  0.00              
ATOM    713  C5*   G A  23      -1.100 -21.925 -29.259  1.00  0.00              
ATOM    714  C4*   G A  23      -0.338 -21.717 -30.546  1.00  0.00              
ATOM    715  O4*   G A  23      -1.270 -21.588 -31.649  1.00  0.00              
ATOM    716  C3*   G A  23       0.506 -20.453 -30.606  1.00  0.00              
ATOM    717  O3*   G A  23       1.796 -20.647 -30.017  1.00  0.00              
ATOM    718  C1*   G A  23      -0.783 -20.635 -32.584  1.00  0.00              
ATOM    719  C2*   G A  23       0.591 -20.169 -32.102  1.00  0.00              
ATOM    720  O2*   G A  23       1.601 -20.917 -32.747  1.00  0.00              
ATOM    721  N1    G A  23      -2.440 -16.698 -35.312  1.00  0.00              
ATOM    722  C2    G A  23      -1.342 -17.501 -35.507  1.00  0.00              
ATOM    723  N2    G A  23      -0.593 -17.224 -36.585  1.00  0.00              
ATOM    724  N3    G A  23      -1.005 -18.499 -34.709  1.00  0.00              
ATOM    725  C4    G A  23      -1.868 -18.636 -33.679  1.00  0.00              
ATOM    726  C5    G A  23      -2.990 -17.889 -33.393  1.00  0.00              
ATOM    727  C6    G A  23      -3.339 -16.819 -34.257  1.00  0.00              
ATOM    728  O6    G A  23      -4.298 -16.041 -34.173  1.00  0.00              
ATOM    729  N7    G A  23      -3.608 -18.350 -32.239  1.00  0.00              
ATOM    730  C8    G A  23      -2.863 -19.350 -31.852  1.00  0.00              
ATOM    731  N9    G A  23      -1.792 -19.578 -32.681  1.00  0.00              
ATOM    732 1H5*   G A  23      -1.740 -22.816 -29.338  1.00  0.00              
ATOM    733 2H5*   G A  23      -0.401 -22.104 -28.429  1.00  0.00              
ATOM    734  H4*   G A  23       0.333 -22.586 -30.605  1.00  0.00              
ATOM    735  H3*   G A  23       0.086 -19.612 -30.034  1.00  0.00              
ATOM    736  H1*   G A  23      -0.650 -21.016 -33.607  1.00  0.00              
ATOM    737 1H2*   G A  23       0.838 -19.120 -32.320  1.00  0.00              
ATOM    738 2HO*   G A  23       1.612 -20.693 -33.722  1.00  0.00              
ATOM    739  H1    G A  23      -2.605 -15.971 -35.978  1.00  0.00              
ATOM    740 1H2    G A  23       0.218 -17.774 -36.784  1.00  0.00              
ATOM    741 2H2    G A  23      -0.846 -16.470 -37.189  1.00  0.00              
ATOM    742  H8    G A  23      -3.072 -19.950 -30.952  1.00  0.00              
ATOM    743  P     U A  24       2.613 -19.385 -29.447  1.00  0.00              
ATOM    744  O1P   U A  24       1.588 -18.639 -28.672  1.00  0.00              
ATOM    745  O2P   U A  24       3.829 -19.889 -28.759  1.00  0.00              
ATOM    746  O5*   U A  24       3.071 -18.470 -30.668  1.00  0.00              
ATOM    747  C5*   U A  24       4.052 -18.939 -31.611  1.00  0.00              
ATOM    748  C4*   U A  24       4.261 -17.892 -32.680  1.00  0.00              
ATOM    749  O4*   U A  24       2.972 -17.584 -33.259  1.00  0.00              
ATOM    750  C3*   U A  24       4.772 -16.548 -32.186  1.00  0.00              
ATOM    751  O3*   U A  24       6.186 -16.560 -31.979  1.00  0.00              
ATOM    752  C1*   U A  24       2.936 -16.225 -33.630  1.00  0.00              
ATOM    753  C2*   U A  24       4.294 -15.606 -33.275  1.00  0.00              
ATOM    754  O2*   U A  24       5.135 -15.608 -34.411  1.00  0.00              
ATOM    755  N1    U A  24       1.776 -15.577 -32.994  1.00  0.00              
ATOM    756  C2    U A  24       1.345 -14.336 -33.464  1.00  0.00              
ATOM    757  O2    U A  24       1.907 -13.740 -34.365  1.00  0.00              
ATOM    758  N3    U A  24       0.235 -13.833 -32.831  1.00  0.00              
ATOM    759  C4    U A  24      -0.474 -14.419 -31.803  1.00  0.00              
ATOM    760  O4    U A  24      -1.457 -13.840 -31.337  1.00  0.00              
ATOM    761  C5    U A  24       0.030 -15.689 -31.380  1.00  0.00              
ATOM    762  C6    U A  24       1.109 -16.205 -31.976  1.00  0.00              
ATOM    763 1H5*   U A  24       3.719 -19.882 -32.066  1.00  0.00              
ATOM    764 2H5*   U A  24       5.003 -19.148 -31.097  1.00  0.00              
ATOM    765  H4*   U A  24       4.993 -18.348 -33.364  1.00  0.00              
ATOM    766  H3*   U A  24       4.405 -16.278 -31.185  1.00  0.00              
ATOM    767  H1*   U A  24       2.797 -16.090 -34.713  1.00  0.00              
ATOM    768 1H2*   U A  24       4.270 -14.557 -32.948  1.00  0.00              
ATOM    769 2HO*   U A  24       5.976 -15.107 -34.205  1.00  0.00              
ATOM    770  H3    U A  24      -0.094 -12.942 -33.148  1.00  0.00              
ATOM    771  H5    U A  24      -0.468 -16.238 -30.565  1.00  0.00              
ATOM    772  H6    U A  24       1.482 -17.184 -31.638  1.00  0.00              
ATOM    773  P     A A  25       6.924 -15.243 -31.425  1.00  0.00              
ATOM    774  O1P   A A  25       6.092 -14.853 -30.258  1.00  0.00              
ATOM    775  O2P   A A  25       8.361 -15.562 -31.226  1.00  0.00              
ATOM    776  O5*   A A  25       6.815 -14.089 -32.518  1.00  0.00              
ATOM    777  C5*   A A  25       7.319 -14.283 -33.853  1.00  0.00              
ATOM    778  C4*   A A  25       6.922 -13.109 -34.715  1.00  0.00              
ATOM    779  O4*   A A  25       5.487 -13.096 -34.924  1.00  0.00              
ATOM    780  C3*   A A  25       7.211 -11.738 -34.123  1.00  0.00              
ATOM    781  O3*   A A  25       8.585 -11.371 -34.278  1.00  0.00              
ATOM    782  C1*   A A  25       5.043 -11.758 -35.072  1.00  0.00              
ATOM    783  C2*   A A  25       6.271 -10.849 -34.933  1.00  0.00              
ATOM    784  O2*   A A  25       6.782 -10.533 -36.213  1.00  0.00              
ATOM    785  N1    A A  25       0.628  -9.338 -34.068  1.00  0.00              
ATOM    786  C2    A A  25       1.447  -9.319 -35.125  1.00  0.00              
ATOM    787  N3    A A  25       2.594  -9.966 -35.317  1.00  0.00              
ATOM    788  C4    A A  25       2.894 -10.722 -34.246  1.00  0.00              
ATOM    789  C5    A A  25       2.152 -10.845 -33.085  1.00  0.00              
ATOM    790  C6    A A  25       0.959 -10.107 -33.008  1.00  0.00              
ATOM    791  N6    A A  25       0.143 -10.127 -31.951  1.00  0.00              
ATOM    792  N7    A A  25       2.772 -11.714 -32.197  1.00  0.00              
ATOM    793  C8    A A  25       3.856 -12.090 -32.829  1.00  0.00              
ATOM    794  N9    A A  25       3.994 -11.529 -34.076  1.00  0.00              
ATOM    795 1H5*   A A  25       6.918 -15.216 -34.277  1.00  0.00              
ATOM    796 2H5*   A A  25       8.414 -14.384 -33.832  1.00  0.00              
ATOM    797  H4*   A A  25       7.516 -13.235 -35.632  1.00  0.00              
ATOM    798  H3*   A A  25       7.043 -11.682 -33.037  1.00  0.00              
ATOM    799  H1*   A A  25       4.586 -11.531 -36.046  1.00  0.00              
ATOM    800 1H2*   A A  25       6.093  -9.875 -34.456  1.00  0.00              
ATOM    801 2HO*   A A  25       7.781 -10.584 -36.196  1.00  0.00              
ATOM    802  H2    A A  25       1.127  -8.674 -35.956  1.00  0.00              
ATOM    803 1H6    A A  25      -0.695  -9.579 -31.956  1.00  0.00              
ATOM    804 2H6    A A  25       0.367 -10.689 -31.156  1.00  0.00              
ATOM    805  H8    A A  25       4.589 -12.792 -32.402  1.00  0.00              
ATOM    806  P     C A  26       9.205 -10.197 -33.373  1.00  0.00              
ATOM    807  O1P   C A  26       8.525 -10.381 -32.065  1.00  0.00              
ATOM    808  O2P   C A  26      10.685 -10.282 -33.449  1.00  0.00              
ATOM    809  O5*   C A  26       8.754  -8.789 -33.970  1.00  0.00              
ATOM    810  C5*   C A  26       8.811  -7.591 -33.173  1.00  0.00              
ATOM    811  C4*   C A  26       7.943  -6.528 -33.803  1.00  0.00              
ATOM    812  O4*   C A  26       6.714  -7.172 -34.212  1.00  0.00              
ATOM    813  C3*   C A  26       7.507  -5.406 -32.874  1.00  0.00              
ATOM    814  O3*   C A  26       8.437  -4.318 -32.880  1.00  0.00              
ATOM    815  C1*   C A  26       5.623  -6.328 -33.911  1.00  0.00              
ATOM    816  C2*   C A  26       6.191  -4.977 -33.482  1.00  0.00              
ATOM    817  O2*   C A  26       6.354  -4.138 -34.608  1.00  0.00              
ATOM    818  N1    C A  26       4.809  -7.009 -32.889  1.00  0.00              
ATOM    819  C2    C A  26       3.443  -6.735 -32.812  1.00  0.00              
ATOM    820  O2    C A  26       2.955  -5.893 -33.581  1.00  0.00              
ATOM    821  N3    C A  26       2.686  -7.392 -31.901  1.00  0.00              
ATOM    822  C4    C A  26       3.250  -8.291 -31.092  1.00  0.00              
ATOM    823  N4    C A  26       2.465  -8.914 -30.208  1.00  0.00              
ATOM    824  C5    C A  26       4.641  -8.589 -31.150  1.00  0.00              
ATOM    825  C6    C A  26       5.377  -7.932 -32.054  1.00  0.00              
ATOM    826 1H5*   C A  26       9.849  -7.236 -33.098  1.00  0.00              
ATOM    827 2H5*   C A  26       8.468  -7.802 -32.150  1.00  0.00              
ATOM    828  H4*   C A  26       8.566  -6.117 -34.611  1.00  0.00              
ATOM    829  H3*   C A  26       7.419  -5.714 -31.821  1.00  0.00              
ATOM    830  H1*   C A  26       4.945  -6.136 -34.755  1.00  0.00              
ATOM    831 1H2*   C A  26       5.573  -4.392 -32.787  1.00  0.00              
ATOM    832 2HO*   C A  26       7.218  -3.640 -34.532  1.00  0.00              
ATOM    833 1H4    C A  26       2.854  -9.593 -29.585  1.00  0.00              
ATOM    834 2H4    C A  26       1.489  -8.702 -30.170  1.00  0.00              
ATOM    835  H5    C A  26       5.093  -9.330 -30.475  1.00  0.00              
ATOM    836  H6    C A  26       6.456  -8.136 -32.128  1.00  0.00              
ATOM    837  P     G A  27       8.624  -3.423 -31.557  1.00  0.00              
ATOM    838  O1P   G A  27       9.040  -4.413 -30.532  1.00  0.00              
ATOM    839  O2P   G A  27       9.523  -2.287 -31.887  1.00  0.00              
ATOM    840  O5*   G A  27       7.209  -2.831 -31.127  1.00  0.00              
ATOM    841  C5*   G A  27       6.404  -2.092 -32.066  1.00  0.00              
ATOM    842  C4*   G A  27       4.966  -2.094 -31.606  1.00  0.00              
ATOM    843  O4*   G A  27       4.459  -3.455 -31.592  1.00  0.00              
ATOM    844  C3*   G A  27       4.743  -1.673 -30.161  1.00  0.00              
ATOM    845  O3*   G A  27       4.859  -0.257 -29.997  1.00  0.00              
ATOM    846  C1*   G A  27       3.405  -3.562 -30.645  1.00  0.00              
ATOM    847  C2*   G A  27       3.347  -2.236 -29.886  1.00  0.00              
ATOM    848  O2*   G A  27       2.314  -1.426 -30.411  1.00  0.00              
ATOM    849  N1    G A  27       1.313  -6.682 -27.242  1.00  0.00              
ATOM    850  C2    G A  27       0.797  -5.553 -27.832  1.00  0.00              
ATOM    851  N2    G A  27      -0.453  -5.221 -27.475  1.00  0.00              
ATOM    852  N3    G A  27       1.454  -4.809 -28.705  1.00  0.00              
ATOM    853  C4    G A  27       2.692  -5.290 -28.948  1.00  0.00              
ATOM    854  C5    G A  27       3.302  -6.404 -28.413  1.00  0.00              
ATOM    855  C6    G A  27       2.586  -7.192 -27.476  1.00  0.00              
ATOM    856  O6    G A  27       2.955  -8.219 -26.890  1.00  0.00              
ATOM    857  N7    G A  27       4.584  -6.556 -28.921  1.00  0.00              
ATOM    858  C8    G A  27       4.728  -5.549 -29.741  1.00  0.00              
ATOM    859  N9    G A  27       3.618  -4.743 -29.805  1.00  0.00              
ATOM    860 1H5*   G A  27       6.482  -2.541 -33.066  1.00  0.00              
ATOM    861 2H5*   G A  27       6.774  -1.059 -32.148  1.00  0.00              
ATOM    862  H4*   G A  27       4.458  -1.417 -32.307  1.00  0.00              
ATOM    863  H3*   G A  27       5.512  -2.045 -29.468  1.00  0.00              
ATOM    864  H1*   G A  27       2.422  -3.704 -31.117  1.00  0.00              
ATOM    865 1H2*   G A  27       3.124  -2.311 -28.812  1.00  0.00              
ATOM    866 2HO*   G A  27       2.233  -1.585 -31.395  1.00  0.00              
ATOM    867  H1    G A  27       0.730  -7.173 -26.596  1.00  0.00              
ATOM    868 1H2    G A  27      -0.886  -4.410 -27.871  1.00  0.00              
ATOM    869 2H2    G A  27      -0.950  -5.781 -26.815  1.00  0.00              
ATOM    870  H8    G A  27       5.645  -5.365 -30.321  1.00  0.00              
ATOM    871  P     A A  28       5.253   0.352 -28.562  1.00  0.00              
ATOM    872  O1P   A A  28       6.395  -0.495 -28.135  1.00  0.00              
ATOM    873  O2P   A A  28       5.444   1.817 -28.714  1.00  0.00              
ATOM    874  O5*   A A  28       4.050   0.108 -27.547  1.00  0.00              
ATOM    875  C5*   A A  28       2.921   1.002 -27.506  1.00  0.00              
ATOM    876  C4*   A A  28       1.779   0.335 -26.776  1.00  0.00              
ATOM    877  O4*   A A  28       1.555  -1.002 -27.286  1.00  0.00              
ATOM    878  C3*   A A  28       1.987   0.137 -25.283  1.00  0.00              
ATOM    879  O3*   A A  28       1.674   1.319 -24.541  1.00  0.00              
ATOM    880  C1*   A A  28       1.234  -1.876 -26.228  1.00  0.00              
ATOM    881  C2*   A A  28       1.046  -1.020 -24.980  1.00  0.00              
ATOM    882  O2*   A A  28      -0.304  -0.616 -24.868  1.00  0.00              
ATOM    883  N1    A A  28       2.749  -6.449 -24.455  1.00  0.00              
ATOM    884  C2    A A  28       1.612  -5.758 -24.314  1.00  0.00              
ATOM    885  N3    A A  28       1.287  -4.560 -24.794  1.00  0.00              
ATOM    886  C4    A A  28       2.303  -4.046 -25.508  1.00  0.00              
ATOM    887  C5    A A  28       3.532  -4.636 -25.743  1.00  0.00              
ATOM    888  C6    A A  28       3.751  -5.905 -25.179  1.00  0.00              
ATOM    889  N6    A A  28       4.886  -6.593 -25.321  1.00  0.00              
ATOM    890  N7    A A  28       4.331  -3.811 -26.524  1.00  0.00              
ATOM    891  C8    A A  28       3.581  -2.759 -26.740  1.00  0.00              
ATOM    892  N9    A A  28       2.340  -2.834 -26.155  1.00  0.00              
ATOM    893 1H5*   A A  28       2.613   1.268 -28.528  1.00  0.00              
ATOM    894 2H5*   A A  28       3.199   1.938 -26.999  1.00  0.00              
ATOM    895  H4*   A A  28       0.933   1.023 -26.916  1.00  0.00              
ATOM    896  H3*   A A  28       3.032  -0.068 -25.006  1.00  0.00              
ATOM    897  H1*   A A  28       0.322  -2.479 -26.343  1.00  0.00              
ATOM    898 1H2*   A A  28       1.270  -1.510 -24.022  1.00  0.00              
ATOM    899 2HO*   A A  28      -0.896  -1.422 -24.867  1.00  0.00              
ATOM    900  H2    A A  28       0.835  -6.251 -23.714  1.00  0.00              
ATOM    901 1H6    A A  28       4.982  -7.493 -24.894  1.00  0.00              
ATOM    902 2H6    A A  28       5.640  -6.209 -25.852  1.00  0.00              
ATOM    903  H8    A A  28       3.913  -1.895 -27.336  1.00  0.00              
ATOM    904  P     U A  29       2.264   1.511 -23.058  1.00  0.00              
ATOM    905  O1P   U A  29       3.683   1.097 -23.201  1.00  0.00              
ATOM    906  O2P   U A  29       1.943   2.887 -22.603  1.00  0.00              
ATOM    907  O5*   U A  29       1.545   0.480 -22.078  1.00  0.00              
ATOM    908  C5*   U A  29       0.110   0.441 -21.974  1.00  0.00              
ATOM    909  C4*   U A  29      -0.302  -0.768 -21.167  1.00  0.00              
ATOM    910  O4*   U A  29       0.079  -1.985 -21.852  1.00  0.00              
ATOM    911  C3*   U A  29       0.362  -0.900 -19.806  1.00  0.00              
ATOM    912  O3*   U A  29      -0.291  -0.104 -18.815  1.00  0.00              
ATOM    913  C1*   U A  29       0.340  -2.997 -20.894  1.00  0.00              
ATOM    914  C2*   U A  29       0.174  -2.380 -19.503  1.00  0.00              
ATOM    915  O2*   U A  29      -1.112  -2.678 -18.998  1.00  0.00              
ATOM    916  N1    U A  29       1.666  -3.585 -21.155  1.00  0.00              
ATOM    917  C2    U A  29       1.878  -4.936 -20.880  1.00  0.00              
ATOM    918  O2    U A  29       1.019  -5.655 -20.401  1.00  0.00              
ATOM    919  N3    U A  29       3.132  -5.399 -21.192  1.00  0.00              
ATOM    920  C4    U A  29       4.175  -4.675 -21.734  1.00  0.00              
ATOM    921  O4    U A  29       5.249  -5.236 -21.961  1.00  0.00              
ATOM    922  C5    U A  29       3.878  -3.299 -21.986  1.00  0.00              
ATOM    923  C6    U A  29       2.665  -2.819 -21.693  1.00  0.00              
ATOM    924 1H5*   U A  29      -0.341   0.397 -22.976  1.00  0.00              
ATOM    925 2H5*   U A  29      -0.261   1.360 -21.495  1.00  0.00              
ATOM    926  H4*   U A  29      -1.386  -0.642 -21.028  1.00  0.00              
ATOM    927  H3*   U A  29       1.416  -0.584 -19.796  1.00  0.00              
ATOM    928  H1*   U A  29      -0.375  -3.829 -20.962  1.00  0.00              
ATOM    929 1H2*   U A  29       0.868  -2.747 -18.734  1.00  0.00              
ATOM    930 2HO*   U A  29      -1.567  -1.831 -18.722  1.00  0.00              
ATOM    931  H3    U A  29       3.311  -6.366 -21.004  1.00  0.00              
ATOM    932  H5    U A  29       4.645  -2.638 -22.418  1.00  0.00              
ATOM    933  H6    U A  29       2.454  -1.758 -21.895  1.00  0.00              
ATOM    934  P     C A  30       0.556   0.504 -17.591  1.00  0.00              
ATOM    935  O1P   C A  30       1.859   0.845 -18.216  1.00  0.00              
ATOM    936  O2P   C A  30      -0.252   1.572 -16.949  1.00  0.00              
ATOM    937  O5*   C A  30       0.810  -0.645 -16.516  1.00  0.00              
ATOM    938  C5*   C A  30      -0.289  -1.284 -15.837  1.00  0.00              
ATOM    939  C4*   C A  30       0.241  -2.392 -14.959  1.00  0.00              
ATOM    940  O4*   C A  30       0.787  -3.454 -15.786  1.00  0.00              
ATOM    941  C3*   C A  30       1.402  -2.010 -14.054  1.00  0.00              
ATOM    942  O3*   C A  30       0.958  -1.329 -12.877  1.00  0.00              
ATOM    943  C1*   C A  30       1.881  -4.064 -15.116  1.00  0.00              
ATOM    944  C2*   C A  30       2.042  -3.360 -13.767  1.00  0.00              
ATOM    945  O2*   C A  30       1.364  -4.087 -12.763  1.00  0.00              
ATOM    946  N1    C A  30       3.041  -3.948 -16.016  1.00  0.00              
ATOM    947  C2    C A  30       4.120  -4.819 -15.854  1.00  0.00              
ATOM    948  O2    C A  30       4.092  -5.643 -14.928  1.00  0.00              
ATOM    949  N3    C A  30       5.168  -4.741 -16.708  1.00  0.00              
ATOM    950  C4    C A  30       5.160  -3.840 -17.691  1.00  0.00              
ATOM    951  N4    C A  30       6.215  -3.798 -18.509  1.00  0.00              
ATOM    952  C5    C A  30       4.072  -2.940 -17.879  1.00  0.00              
ATOM    953  C6    C A  30       3.043  -3.027 -17.028  1.00  0.00              
ATOM    954 1H5*   C A  30      -1.002  -1.690 -16.570  1.00  0.00              
ATOM    955 2H5*   C A  30      -0.836  -0.548 -15.229  1.00  0.00              
ATOM    956  H4*   C A  30      -0.622  -2.682 -14.342  1.00  0.00              
ATOM    957  H3*   C A  30       2.096  -1.285 -14.508  1.00  0.00              
ATOM    958  H1*   C A  30       1.772  -5.138 -14.905  1.00  0.00              
ATOM    959 1H2*   C A  30       3.074  -3.270 -13.397  1.00  0.00              
ATOM    960 2HO*   C A  30       0.521  -4.472 -13.141  1.00  0.00              
ATOM    961 1H4    C A  30       6.243  -3.134 -19.257  1.00  0.00              
ATOM    962 2H4    C A  30       6.977  -4.431 -18.375  1.00  0.00              
ATOM    963  H5    C A  30       4.079  -2.200 -18.693  1.00  0.00              
ATOM    964  H6    C A  30       2.185  -2.348 -17.142  1.00  0.00              
ATOM    965  P     G A  31       1.948  -0.310 -12.123  1.00  0.00              
ATOM    966  O1P   G A  31       2.608   0.412 -13.240  1.00  0.00              
ATOM    967  O2P   G A  31       1.160   0.452 -11.122  1.00  0.00              
ATOM    968  O5*   G A  31       3.062  -1.147 -11.350  1.00  0.00              
ATOM    969  C5*   G A  31       2.705  -2.006 -10.249  1.00  0.00              
ATOM    970  C4*   G A  31       3.667  -3.169 -10.187  1.00  0.00              
ATOM    971  O4*   G A  31       4.073  -3.551 -11.522  1.00  0.00              
ATOM    972  C3*   G A  31       4.936  -2.922  -9.387  1.00  0.00              
ATOM    973  O3*   G A  31       4.906  -3.592  -8.123  1.00  0.00              
ATOM    974  C1*   G A  31       5.406  -3.982 -11.499  1.00  0.00              
ATOM    975  C2*   G A  31       6.093  -3.418 -10.252  1.00  0.00              
ATOM    976  O2*   G A  31       6.833  -4.455  -9.638  1.00  0.00              
ATOM    977  N1    G A  31       9.123  -5.096 -14.760  1.00  0.00              
ATOM    978  C2    G A  31       8.825  -5.661 -13.544  1.00  0.00              
ATOM    979  N2    G A  31       9.617  -6.670 -13.152  1.00  0.00              
ATOM    980  N3    G A  31       7.825  -5.269 -12.772  1.00  0.00              
ATOM    981  C4    G A  31       7.133  -4.248 -13.322  1.00  0.00              
ATOM    982  C5    G A  31       7.349  -3.613 -14.526  1.00  0.00              
ATOM    983  C6    G A  31       8.426  -4.042 -15.342  1.00  0.00              
ATOM    984  O6    G A  31       8.779  -3.605 -16.446  1.00  0.00              
ATOM    985  N7    G A  31       6.414  -2.606 -14.726  1.00  0.00              
ATOM    986  C8    G A  31       5.662  -2.647 -13.659  1.00  0.00              
ATOM    987  N9    G A  31       6.043  -3.620 -12.768  1.00  0.00              
ATOM    988 1H5*   G A  31       1.676  -2.373 -10.374  1.00  0.00              
ATOM    989 2H5*   G A  31       2.733  -1.441  -9.306  1.00  0.00              
ATOM    990  H4*   G A  31       3.117  -3.943  -9.634  1.00  0.00              
ATOM    991  H3*   G A  31       5.082  -1.870  -9.100  1.00  0.00              
ATOM    992  H1*   G A  31       5.473  -5.078 -11.433  1.00  0.00              
ATOM    993 1H2*   G A  31       6.834  -2.633 -10.459  1.00  0.00              
ATOM    994 2HO*   G A  31       7.775  -4.438  -9.974  1.00  0.00              
ATOM    995  H1    G A  31       9.901  -5.470 -15.265  1.00  0.00              
ATOM    996 1H2    G A  31       9.450  -7.124 -12.277  1.00  0.00              
ATOM    997 2H2    G A  31      10.373  -6.967 -13.734  1.00  0.00              
ATOM    998  H8    G A  31       4.810  -1.971 -13.492  1.00  0.00              
ATOM    999  P     A A  32       3.563  -3.571  -7.239  1.00  0.00              
ATOM   1000  O1P   A A  32       4.059  -3.817  -5.861  1.00  0.00              
ATOM   1001  O2P   A A  32       2.826  -2.317  -7.540  1.00  0.00              
ATOM   1002  O5*   A A  32       2.646  -4.803  -7.661  1.00  0.00              
ATOM   1003  C5*   A A  32       1.262  -4.867  -7.265  1.00  0.00              
ATOM   1004  C4*   A A  32       0.852  -6.312  -7.105  1.00  0.00              
ATOM   1005  O4*   A A  32       0.302  -6.766  -8.371  1.00  0.00              
ATOM   1006  C3*   A A  32       1.974  -7.271  -6.739  1.00  0.00              
ATOM   1007  O3*   A A  32       1.791  -7.830  -5.435  1.00  0.00              
ATOM   1008  C1*   A A  32       0.993  -7.896  -8.861  1.00  0.00              
ATOM   1009  C2*   A A  32       1.933  -8.385  -7.777  1.00  0.00              
ATOM   1010  O2*   A A  32       1.408  -9.594  -7.265  1.00  0.00              
ATOM   1011  N1    A A  32       3.498  -9.330 -13.106  1.00  0.00              
ATOM   1012  C2    A A  32       3.020 -10.020 -12.064  1.00  0.00              
ATOM   1013  N3    A A  32       2.387  -9.580 -10.979  1.00  0.00              
ATOM   1014  C4    A A  32       2.252  -8.243 -11.021  1.00  0.00              
ATOM   1015  C5    A A  32       2.691  -7.397 -12.024  1.00  0.00              
ATOM   1016  C6    A A  32       3.346  -7.988 -13.117  1.00  0.00              
ATOM   1017  N6    A A  32       3.824  -7.298 -14.156  1.00  0.00              
ATOM   1018  N7    A A  32       2.375  -6.078 -11.726  1.00  0.00              
ATOM   1019  C8    A A  32       1.764  -6.154 -10.570  1.00  0.00              
ATOM   1020  N9    A A  32       1.653  -7.435 -10.085  1.00  0.00              
ATOM   1021 1H5*   A A  32       0.630  -4.375  -8.018  1.00  0.00              
ATOM   1022 2H5*   A A  32       1.115  -4.326  -6.318  1.00  0.00              
ATOM   1023  H4*   A A  32       0.150  -6.300  -6.258  1.00  0.00              
ATOM   1024  H3*   A A  32       2.966  -6.798  -6.704  1.00  0.00              
ATOM   1025  H1*   A A  32       0.375  -8.755  -9.160  1.00  0.00              
ATOM   1026 1H2*   A A  32       2.932  -8.652  -8.152  1.00  0.00              
ATOM   1027 2HO*   A A  32       1.553 -10.328  -7.929  1.00  0.00              
ATOM   1028  H2    A A  32       3.174 -11.107 -12.110  1.00  0.00              
ATOM   1029 1H6    A A  32       4.283  -7.776 -14.906  1.00  0.00              
ATOM   1030 2H6    A A  32       3.723  -6.305 -14.186  1.00  0.00              
ATOM   1031  H8    A A  32       1.373  -5.273 -10.037  1.00  0.00              
ATOM   1032  P     G A  33       3.069  -8.136  -4.510  1.00  0.00              
ATOM   1033  O1P   G A  33       4.001  -7.028  -4.842  1.00  0.00              
ATOM   1034  O2P   G A  33       2.602  -8.307  -3.111  1.00  0.00              
ATOM   1035  O5*   G A  33       3.737  -9.502  -4.985  1.00  0.00              
ATOM   1036  C5*   G A  33       5.113  -9.795  -4.675  1.00  0.00              
ATOM   1037  C4*   G A  33       5.622 -10.864  -5.612  1.00  0.00              
ATOM   1038  O4*   G A  33       5.339 -10.453  -6.969  1.00  0.00              
ATOM   1039  C3*   G A  33       7.124 -11.098  -5.580  1.00  0.00              
ATOM   1040  O3*   G A  33       7.497 -12.021  -4.552  1.00  0.00              
ATOM   1041  C1*   G A  33       6.459 -10.703  -7.808  1.00  0.00              
ATOM   1042  C2*   G A  33       7.451 -11.544  -6.996  1.00  0.00              
ATOM   1043  O2*   G A  33       7.203 -12.920  -7.209  1.00  0.00              
ATOM   1044  N1    G A  33      10.295  -8.276 -10.064  1.00  0.00              
ATOM   1045  C2    G A  33      10.161  -9.608  -9.753  1.00  0.00              
ATOM   1046  N2    G A  33      11.183 -10.401 -10.105  1.00  0.00              
ATOM   1047  N3    G A  33       9.105 -10.122  -9.145  1.00  0.00              
ATOM   1048  C4    G A  33       8.174  -9.184  -8.868  1.00  0.00              
ATOM   1049  C5    G A  33       8.211  -7.832  -9.133  1.00  0.00              
ATOM   1050  C6    G A  33       9.351  -7.293  -9.784  1.00  0.00              
ATOM   1051  O6    G A  33       9.571  -6.118 -10.107  1.00  0.00              
ATOM   1052  N7    G A  33       7.054  -7.210  -8.685  1.00  0.00              
ATOM   1053  C8    G A  33       6.349  -8.178  -8.164  1.00  0.00              
ATOM   1054  N9    G A  33       6.969  -9.400  -8.242  1.00  0.00              
ATOM   1055 1H5*   G A  33       5.201 -10.133  -3.632  1.00  0.00              
ATOM   1056 2H5*   G A  33       5.724  -8.885  -4.770  1.00  0.00              
ATOM   1057  H4*   G A  33       5.113 -11.779  -5.279  1.00  0.00              
ATOM   1058  H3*   G A  33       7.704 -10.214  -5.274  1.00  0.00              
ATOM   1059  H1*   G A  33       6.245 -11.263  -8.730  1.00  0.00              
ATOM   1060 1H2*   G A  33       8.512 -11.410  -7.249  1.00  0.00              
ATOM   1061 2HO*   G A  33       7.195 -13.398  -6.330  1.00  0.00              
ATOM   1062  H1    G A  33      11.134  -7.992 -10.526  1.00  0.00              
ATOM   1063 1H2    G A  33      11.145 -11.381  -9.908  1.00  0.00              
ATOM   1064 2H2    G A  33      11.981 -10.014 -10.564  1.00  0.00              
ATOM   1065  H8    G A  33       5.358  -8.029  -7.708  1.00  0.00              
ATOM   1066  P     G A  34       8.647 -11.626  -3.500  1.00  0.00              
ATOM   1067  O1P   G A  34       8.353 -10.203  -3.194  1.00  0.00              
ATOM   1068  O2P   G A  34       8.640 -12.629  -2.404  1.00  0.00              
ATOM   1069  O5*   G A  34      10.061 -11.693  -4.229  1.00  0.00              
ATOM   1070  C5*   G A  34      10.633 -12.959  -4.614  1.00  0.00              
ATOM   1071  C4*   G A  34      11.751 -12.725  -5.602  1.00  0.00              
ATOM   1072  O4*   G A  34      11.299 -11.897  -6.702  1.00  0.00              
ATOM   1073  C3*   G A  34      12.974 -12.015  -5.046  1.00  0.00              
ATOM   1074  O3*   G A  34      13.843 -12.917  -4.354  1.00  0.00              
ATOM   1075  C1*   G A  34      12.345 -11.046  -7.095  1.00  0.00              
ATOM   1076  C2*   G A  34      13.590 -11.464  -6.317  1.00  0.00              
ATOM   1077  O2*   G A  34      14.307 -12.439  -7.048  1.00  0.00              
ATOM   1078  N1    G A  34      13.111  -6.104  -7.921  1.00  0.00              
ATOM   1079  C2    G A  34      13.843  -7.188  -8.343  1.00  0.00              
ATOM   1080  N2    G A  34      14.916  -6.917  -9.099  1.00  0.00              
ATOM   1081  N3    G A  34      13.544  -8.442  -8.047  1.00  0.00              
ATOM   1082  C4    G A  34      12.435  -8.530  -7.282  1.00  0.00              
ATOM   1083  C5    G A  34      11.635  -7.512  -6.807  1.00  0.00              
ATOM   1084  C6    G A  34      11.969  -6.172  -7.131  1.00  0.00              
ATOM   1085  O6    G A  34      11.382  -5.132  -6.805  1.00  0.00              
ATOM   1086  N7    G A  34      10.587  -8.021  -6.052  1.00  0.00              
ATOM   1087  C8    G A  34      10.767  -9.315  -6.081  1.00  0.00              
ATOM   1088  N9    G A  34      11.869  -9.690  -6.809  1.00  0.00              
ATOM   1089 1H5*   G A  34       9.861 -13.601  -5.061  1.00  0.00              
ATOM   1090 2H5*   G A  34      11.015 -13.485  -3.727  1.00  0.00              
ATOM   1091  H4*   G A  34      12.066 -13.737  -5.895  1.00  0.00              
ATOM   1092  H3*   G A  34      12.737 -11.247  -4.294  1.00  0.00              
ATOM   1093  H1*   G A  34      12.617 -11.049  -8.160  1.00  0.00              
ATOM   1094 1H2*   G A  34      14.321 -10.667  -6.124  1.00  0.00              
ATOM   1095 2HO*   G A  34      13.741 -12.776  -7.801  1.00  0.00              
ATOM   1096  H1    G A  34      13.424  -5.198  -8.204  1.00  0.00              
ATOM   1097 1H2    G A  34      15.489  -7.663  -9.439  1.00  0.00              
ATOM   1098 2H2    G A  34      15.144  -5.970  -9.324  1.00  0.00              
ATOM   1099  H8    G A  34      10.103 -10.031  -5.572  1.00  0.00              
ATOM   1100  P     G A  35      14.646 -12.415  -3.053  1.00  0.00              
ATOM   1101  O1P   G A  35      13.573 -11.878  -2.178  1.00  0.00              
ATOM   1102  O2P   G A  35      15.495 -13.533  -2.570  1.00  0.00              
ATOM   1103  O5*   G A  35      15.598 -11.207  -3.466  1.00  0.00              
ATOM   1104  C5*   G A  35      16.702 -11.414  -4.368  1.00  0.00              
ATOM   1105  C4*   G A  35      17.315 -10.081  -4.726  1.00  0.00              
ATOM   1106  O4*   G A  35      16.361  -9.259  -5.448  1.00  0.00              
ATOM   1107  C3*   G A  35      17.690  -9.199  -3.546  1.00  0.00              
ATOM   1108  O3*   G A  35      18.907  -9.628  -2.927  1.00  0.00              
ATOM   1109  C1*   G A  35      16.597  -7.885  -5.154  1.00  0.00              
ATOM   1110  C2*   G A  35      17.805  -7.839  -4.218  1.00  0.00              
ATOM   1111  O2*   G A  35      18.996  -7.694  -4.964  1.00  0.00              
ATOM   1112  N1    G A  35      13.998  -3.696  -3.977  1.00  0.00              
ATOM   1113  C2    G A  35      15.262  -3.827  -4.501  1.00  0.00              
ATOM   1114  N2    G A  35      15.913  -2.683  -4.760  1.00  0.00              
ATOM   1115  N3    G A  35      15.840  -4.988  -4.755  1.00  0.00              
ATOM   1116  C4    G A  35      15.042  -6.030  -4.437  1.00  0.00              
ATOM   1117  C5    G A  35      13.770  -6.008  -3.908  1.00  0.00              
ATOM   1118  C6    G A  35      13.162  -4.755  -3.639  1.00  0.00              
ATOM   1119  O6    G A  35      12.039  -4.528  -3.171  1.00  0.00              
ATOM   1120  N7    G A  35      13.291  -7.298  -3.724  1.00  0.00              
ATOM   1121  C8    G A  35      14.264  -8.066  -4.136  1.00  0.00              
ATOM   1122  N9    G A  35      15.355  -7.361  -4.581  1.00  0.00              
ATOM   1123 1H5*   G A  35      16.356 -11.928  -5.276  1.00  0.00              
ATOM   1124 2H5*   G A  35      17.455 -12.064  -3.898  1.00  0.00              
ATOM   1125  H4*   G A  35      18.216 -10.345  -5.299  1.00  0.00              
ATOM   1126  H3*   G A  35      16.962  -9.228  -2.722  1.00  0.00              
ATOM   1127  H1*   G A  35      16.831  -7.234  -6.009  1.00  0.00              
ATOM   1128 1H2*   G A  35      17.825  -7.010  -3.496  1.00  0.00              
ATOM   1129 2HO*   G A  35      19.019  -6.786  -5.384  1.00  0.00              
ATOM   1130  H1    G A  35      13.655  -2.770  -3.826  1.00  0.00              
ATOM   1131 1H2    G A  35      16.836  -2.711  -5.145  1.00  0.00              
ATOM   1132 2H2    G A  35      15.478  -1.805  -4.569  1.00  0.00              
ATOM   1133  H8    G A  35      14.214  -9.165  -4.126  1.00  0.00              
ATOM   1134  P     U A  36      19.094  -9.472  -1.338  1.00  0.00              
ATOM   1135  O1P   U A  36      17.755  -9.825  -0.801  1.00  0.00              
ATOM   1136  O2P   U A  36      20.280 -10.266  -0.928  1.00  0.00              
ATOM   1137  O5*   U A  36      19.375  -7.941  -0.997  1.00  0.00              
ATOM   1138  C5*   U A  36      20.589  -7.301  -1.434  1.00  0.00              
ATOM   1139  C4*   U A  36      20.482  -5.812  -1.199  1.00  0.00              
ATOM   1140  O4*   U A  36      19.427  -5.275  -2.037  1.00  0.00              
ATOM   1141  C3*   U A  36      20.092  -5.400   0.211  1.00  0.00              
ATOM   1142  O3*   U A  36      21.225  -5.338   1.081  1.00  0.00              
ATOM   1143  C1*   U A  36      18.762  -4.225  -1.354  1.00  0.00              
ATOM   1144  C2*   U A  36      19.482  -4.021  -0.018  1.00  0.00              
ATOM   1145  O2*   U A  36      20.456  -3.005  -0.150  1.00  0.00              
ATOM   1146  N1    U A  36      17.343  -4.602  -1.240  1.00  0.00              
ATOM   1147  C2    U A  36      16.369  -3.603  -1.247  1.00  0.00              
ATOM   1148  O2    U A  36      16.640  -2.417  -1.312  1.00  0.00              
ATOM   1149  N3    U A  36      15.075  -4.057  -1.174  1.00  0.00              
ATOM   1150  C4    U A  36      14.658  -5.370  -1.094  1.00  0.00              
ATOM   1151  O4    U A  36      13.453  -5.620  -1.036  1.00  0.00              
ATOM   1152  C5    U A  36      15.715  -6.333  -1.093  1.00  0.00              
ATOM   1153  C6    U A  36      16.985  -5.922  -1.164  1.00  0.00              
ATOM   1154 1H5*   U A  36      20.761  -7.504  -2.500  1.00  0.00              
ATOM   1155 2H5*   U A  36      21.451  -7.709  -0.884  1.00  0.00              
ATOM   1156  H4*   U A  36      21.491  -5.432  -1.418  1.00  0.00              
ATOM   1157  H3*   U A  36      19.405  -6.104   0.702  1.00  0.00              
ATOM   1158  H1*   U A  36      18.773  -3.256  -1.874  1.00  0.00              
ATOM   1159 1H2*   U A  36      18.849  -3.693   0.818  1.00  0.00              
ATOM   1160 2HO*   U A  36      21.308  -3.300   0.283  1.00  0.00              
ATOM   1161  H3    U A  36      14.357  -3.360  -1.175  1.00  0.00              
ATOM   1162  H5    U A  36      15.484  -7.408  -1.033  1.00  0.00              
ATOM   1163  H6    U A  36      17.786  -6.677  -1.162  1.00  0.00              
ATOM   1164  P     A A  37      21.121  -5.926   2.573  1.00  0.00              
ATOM   1165  O1P   A A  37      20.078  -6.977   2.453  1.00  0.00              
ATOM   1166  O2P   A A  37      22.486  -6.297   3.025  1.00  0.00              
ATOM   1167  O5*   A A  37      20.566  -4.789   3.541  1.00  0.00              
ATOM   1168  C5*   A A  37      19.974  -5.120   4.811  1.00  0.00              
ATOM   1169  C4*   A A  37      19.563  -3.851   5.520  1.00  0.00              
ATOM   1170  O4*   A A  37      20.761  -3.091   5.794  1.00  0.00              
ATOM   1171  C3*   A A  37      18.658  -2.924   4.724  1.00  0.00              
ATOM   1172  O3*   A A  37      17.274  -3.220   4.936  1.00  0.00              
ATOM   1173  C1*   A A  37      20.497  -1.711   5.647  1.00  0.00              
ATOM   1174  C2*   A A  37      19.032  -1.528   5.235  1.00  0.00              
ATOM   1175  O2*   A A  37      18.274  -1.135   6.362  1.00  0.00              
ATOM   1176  N1    A A  37      22.838   2.648   4.277  1.00  0.00              
ATOM   1177  C2    A A  37      21.883   2.380   5.176  1.00  0.00              
ATOM   1178  N3    A A  37      21.306   1.218   5.473  1.00  0.00              
ATOM   1179  C4    A A  37      21.816   0.231   4.718  1.00  0.00              
ATOM   1180  C5    A A  37      22.800   0.349   3.753  1.00  0.00              
ATOM   1181  C6    A A  37      23.329   1.633   3.533  1.00  0.00              
ATOM   1182  N6    A A  37      24.281   1.898   2.636  1.00  0.00              
ATOM   1183  N7    A A  37      23.073  -0.884   3.176  1.00  0.00              
ATOM   1184  C8    A A  37      22.262  -1.707   3.794  1.00  0.00              
ATOM   1185  N9    A A  37      21.472  -1.100   4.740  1.00  0.00              
ATOM   1186 1H5*   A A  37      20.690  -5.682   5.428  1.00  0.00              
ATOM   1187 2H5*   A A  37      19.098  -5.770   4.662  1.00  0.00              
ATOM   1188  H4*   A A  37      19.008  -4.204   6.402  1.00  0.00              
ATOM   1189  H3*   A A  37      18.777  -3.019   3.634  1.00  0.00              
ATOM   1190  H1*   A A  37      20.624  -1.199   6.612  1.00  0.00              
ATOM   1191 1H2*   A A  37      18.851  -0.741   4.489  1.00  0.00              
ATOM   1192 2HO*   A A  37      18.583  -0.236   6.675  1.00  0.00              
ATOM   1193  H2    A A  37      21.523   3.245   5.749  1.00  0.00              
ATOM   1194 1H6    A A  37      24.617   2.835   2.526  1.00  0.00              
ATOM   1195 2H6    A A  37      24.658   1.163   2.075  1.00  0.00              
ATOM   1196  H8    A A  37      22.217  -2.785   3.575  1.00  0.00              
ATOM   1197  P     C A  38      16.270  -3.280   3.683  1.00  0.00              
ATOM   1198  O1P   C A  38      17.093  -3.905   2.617  1.00  0.00              
ATOM   1199  O2P   C A  38      15.015  -3.941   4.123  1.00  0.00              
ATOM   1200  O5*   C A  38      15.919  -1.793   3.228  1.00  0.00              
ATOM   1201  C5*   C A  38      15.205  -0.897   4.102  1.00  0.00              
ATOM   1202  C4*   C A  38      15.140   0.473   3.470  1.00  0.00              
ATOM   1203  O4*   C A  38      16.483   0.996   3.328  1.00  0.00              
ATOM   1204  C3*   C A  38      14.540   0.519   2.073  1.00  0.00              
ATOM   1205  O3*   C A  38      13.115   0.639   2.109  1.00  0.00              
ATOM   1206  C1*   C A  38      16.577   1.739   2.125  1.00  0.00              
ATOM   1207  C2*   C A  38      15.182   1.773   1.484  1.00  0.00              
ATOM   1208  O2*   C A  38      14.514   2.961   1.861  1.00  0.00              
ATOM   1209  N1    C A  38      17.624   1.122   1.294  1.00  0.00              
ATOM   1210  C2    C A  38      18.360   1.922   0.419  1.00  0.00              
ATOM   1211  O2    C A  38      18.085   3.128   0.333  1.00  0.00              
ATOM   1212  N3    C A  38      19.352   1.363  -0.314  1.00  0.00              
ATOM   1213  C4    C A  38      19.616   0.061  -0.193  1.00  0.00              
ATOM   1214  N4    C A  38      20.603  -0.448  -0.936  1.00  0.00              
ATOM   1215  C5    C A  38      18.881  -0.778   0.693  1.00  0.00              
ATOM   1216  C6    C A  38      17.903  -0.213   1.410  1.00  0.00              
ATOM   1217 1H5*   C A  38      15.708  -0.841   5.078  1.00  0.00              
ATOM   1218 2H5*   C A  38      14.190  -1.279   4.285  1.00  0.00              
ATOM   1219  H4*   C A  38      14.483   1.046   4.141  1.00  0.00              
ATOM   1220  H3*   C A  38      14.733  -0.387   1.480  1.00  0.00              
ATOM   1221  H1*   C A  38      16.887   2.784   2.271  1.00  0.00              
ATOM   1222 1H2*   C A  38      15.166   1.782   0.385  1.00  0.00              
ATOM   1223 2HO*   C A  38      14.486   3.590   1.083  1.00  0.00              
ATOM   1224 1H4    C A  38      20.827  -1.421  -0.872  1.00  0.00              
ATOM   1225 2H4    C A  38      21.117   0.143  -1.557  1.00  0.00              
ATOM   1226  H5    C A  38      19.108  -1.851   0.781  1.00  0.00              
ATOM   1227  H6    C A  38      17.314  -0.830   2.105  1.00  0.00              
ATOM   1228  P     A A  39      12.222  -0.139   1.021  1.00  0.00              
ATOM   1229  O1P   A A  39      13.136  -1.201   0.528  1.00  0.00              
ATOM   1230  O2P   A A  39      10.935  -0.517   1.659  1.00  0.00              
ATOM   1231  O5*   A A  39      11.909   0.846  -0.191  1.00  0.00              
ATOM   1232  C5*   A A  39      10.554   1.092  -0.615  1.00  0.00              
ATOM   1233  C4*   A A  39      10.562   2.015  -1.810  1.00  0.00              
ATOM   1234  O4*   A A  39      11.323   3.213  -1.489  1.00  0.00              
ATOM   1235  C3*   A A  39      11.238   1.463  -3.056  1.00  0.00              
ATOM   1236  O3*   A A  39      10.358   0.624  -3.811  1.00  0.00              
ATOM   1237  C1*   A A  39      12.044   3.644  -2.635  1.00  0.00              
ATOM   1238  C2*   A A  39      11.630   2.740  -3.798  1.00  0.00              
ATOM   1239  O2*   A A  39      10.550   3.322  -4.499  1.00  0.00              
ATOM   1240  N1    A A  39      16.788   4.814  -4.210  1.00  0.00              
ATOM   1241  C2    A A  39      15.589   4.936  -4.791  1.00  0.00              
ATOM   1242  N3    A A  39      14.389   4.596  -4.327  1.00  0.00              
ATOM   1243  C4    A A  39      14.490   4.066  -3.097  1.00  0.00              
ATOM   1244  C5    A A  39      15.652   3.876  -2.369  1.00  0.00              
ATOM   1245  C6    A A  39      16.856   4.277  -2.972  1.00  0.00              
ATOM   1246  N6    A A  39      18.052   4.155  -2.392  1.00  0.00              
ATOM   1247  N7    A A  39      15.371   3.302  -1.137  1.00  0.00              
ATOM   1248  C8    A A  39      14.068   3.159  -1.145  1.00  0.00              
ATOM   1249  N9    A A  39      13.470   3.601  -2.301  1.00  0.00              
ATOM   1250 1H5*   A A  39       9.977   1.541   0.206  1.00  0.00              
ATOM   1251 2H5*   A A  39      10.061   0.143  -0.874  1.00  0.00              
ATOM   1252  H4*   A A  39       9.497   2.183  -2.027  1.00  0.00              
ATOM   1253  H3*   A A  39      12.091   0.803  -2.840  1.00  0.00              
ATOM   1254  H1*   A A  39      11.841   4.679  -2.946  1.00  0.00              
ATOM   1255 1H2*   A A  39      12.399   2.566  -4.565  1.00  0.00              
ATOM   1256 2HO*   A A  39       9.831   2.640  -4.632  1.00  0.00              
ATOM   1257  H2    A A  39      15.598   5.378  -5.796  1.00  0.00              
ATOM   1258 1H6    A A  39      18.875   4.459  -2.873  1.00  0.00              
ATOM   1259 2H6    A A  39      18.126   3.760  -1.477  1.00  0.00              
ATOM   1260  H8    A A  39      13.505   2.726  -0.305  1.00  0.00              
ATOM   1261  P     G A  40      10.918  -0.727  -4.476  1.00  0.00              
ATOM   1262  O1P   G A  40      11.932  -1.193  -3.497  1.00  0.00              
ATOM   1263  O2P   G A  40       9.761  -1.599  -4.805  1.00  0.00              
ATOM   1264  O5*   G A  40      11.671  -0.363  -5.832  1.00  0.00              
ATOM   1265  C5*   G A  40      12.746  -1.188  -6.321  1.00  0.00              
ATOM   1266  C4*   G A  40      13.492  -0.449  -7.406  1.00  0.00              
ATOM   1267  O4*   G A  40      14.069   0.766  -6.859  1.00  0.00              
ATOM   1268  C3*   G A  40      14.682  -1.187  -7.998  1.00  0.00              
ATOM   1269  O3*   G A  40      14.284  -2.100  -9.025  1.00  0.00              
ATOM   1270  C1*   G A  40      15.382   0.955  -7.373  1.00  0.00              
ATOM   1271  C2*   G A  40      15.538  -0.047  -8.517  1.00  0.00              
ATOM   1272  O2*   G A  40      15.046   0.504  -9.723  1.00  0.00              
ATOM   1273  N1    G A  40      20.231   0.660  -5.929  1.00  0.00              
ATOM   1274  C2    G A  40      19.699   0.836  -7.183  1.00  0.00              
ATOM   1275  N2    G A  40      20.581   0.966  -8.185  1.00  0.00              
ATOM   1276  N3    G A  40      18.402   0.884  -7.435  1.00  0.00              
ATOM   1277  C4    G A  40      17.663   0.739  -6.314  1.00  0.00              
ATOM   1278  C5    G A  40      18.096   0.557  -5.018  1.00  0.00              
ATOM   1279  C6    G A  40      19.490   0.506  -4.762  1.00  0.00              
ATOM   1280  O6    G A  40      20.070   0.353  -3.679  1.00  0.00              
ATOM   1281  N7    G A  40      17.018   0.449  -4.150  1.00  0.00              
ATOM   1282  C8    G A  40      15.970   0.565  -4.921  1.00  0.00              
ATOM   1283  N9    G A  40      16.290   0.743  -6.244  1.00  0.00              
ATOM   1284 1H5*   G A  40      12.348  -2.134  -6.714  1.00  0.00              
ATOM   1285 2H5*   G A  40      13.430  -1.443  -5.498  1.00  0.00              
ATOM   1286  H4*   G A  40      12.739  -0.292  -8.191  1.00  0.00              
ATOM   1287  H3*   G A  40      15.207  -1.832  -7.277  1.00  0.00              
ATOM   1288  H1*   G A  40      15.635   1.945  -7.779  1.00  0.00              
ATOM   1289 1H2*   G A  40      16.565  -0.360  -8.752  1.00  0.00              
ATOM   1290 2HO*   G A  40      14.455  -0.163 -10.178  1.00  0.00              
ATOM   1291  H1    G A  40      21.227   0.641  -5.848  1.00  0.00              
ATOM   1292 1H2    G A  40      20.256   1.098  -9.122  1.00  0.00              
ATOM   1293 2H2    G A  40      21.561   0.930  -7.997  1.00  0.00              
ATOM   1294  H8    G A  40      14.935   0.522  -4.548  1.00  0.00              
ATOM   1295  P     U A  41      14.892  -3.589  -9.051  1.00  0.00              
ATOM   1296  O1P   U A  41      15.118  -3.889  -7.614  1.00  0.00              
ATOM   1297  O2P   U A  41      13.980  -4.451  -9.845  1.00  0.00              
ATOM   1298  O5*   U A  41      16.310  -3.557  -9.778  1.00  0.00              
ATOM   1299  C5*   U A  41      17.351  -4.477  -9.401  1.00  0.00              
ATOM   1300  C4*   U A  41      18.325  -4.629 -10.546  1.00  0.00              
ATOM   1301  O4*   U A  41      17.570  -4.952 -11.733  1.00  0.00              
ATOM   1302  C3*   U A  41      19.078  -3.366 -10.933  1.00  0.00              
ATOM   1303  O3*   U A  41      20.276  -3.205 -10.168  1.00  0.00              
ATOM   1304  C1*   U A  41      18.185  -4.385 -12.868  1.00  0.00              
ATOM   1305  C2*   U A  41      19.442  -3.662 -12.382  1.00  0.00              
ATOM   1306  O2*   U A  41      20.562  -4.515 -12.504  1.00  0.00              
ATOM   1307  N1    U A  41      17.197  -3.524 -13.540  1.00  0.00              
ATOM   1308  C2    U A  41      17.539  -2.903 -14.742  1.00  0.00              
ATOM   1309  O2    U A  41      18.639  -3.016 -15.254  1.00  0.00              
ATOM   1310  N3    U A  41      16.540  -2.152 -15.309  1.00  0.00              
ATOM   1311  C4    U A  41      15.265  -1.956 -14.817  1.00  0.00              
ATOM   1312  O4    U A  41      14.474  -1.251 -15.446  1.00  0.00              
ATOM   1313  C5    U A  41      14.993  -2.625 -13.583  1.00  0.00              
ATOM   1314  C6    U A  41      15.947  -3.364 -13.006  1.00  0.00              
ATOM   1315 1H5*   U A  41      16.918  -5.453  -9.141  1.00  0.00              
ATOM   1316 2H5*   U A  41      17.875  -4.109  -8.506  1.00  0.00              
ATOM   1317  H4*   U A  41      19.026  -5.404 -10.202  1.00  0.00              
ATOM   1318  H3*   U A  41      18.491  -2.445 -10.805  1.00  0.00              
ATOM   1319  H1*   U A  41      18.509  -5.115 -13.624  1.00  0.00              
ATOM   1320 1H2*   U A  41      19.718  -2.758 -12.943  1.00  0.00              
ATOM   1321 2HO*   U A  41      21.083  -4.507 -11.650  1.00  0.00              
ATOM   1322  H3    U A  41      16.760  -1.695 -16.172  1.00  0.00              
ATOM   1323  H5    U A  41      14.004  -2.531 -13.109  1.00  0.00              
ATOM   1324  H6    U A  41      15.719  -3.872 -12.057  1.00  0.00              
ATOM   1325  P     G A  42      20.674  -1.753  -9.603  1.00  0.00              
ATOM   1326  O1P   G A  42      19.443  -1.315  -8.896  1.00  0.00              
ATOM   1327  O2P   G A  42      21.946  -1.880  -8.848  1.00  0.00              
ATOM   1328  O5*   G A  42      20.916  -0.768 -10.830  1.00  0.00              
ATOM   1329  C5*   G A  42      22.143  -0.821 -11.585  1.00  0.00              
ATOM   1330  C4*   G A  42      22.044   0.113 -12.768  1.00  0.00              
ATOM   1331  O4*   G A  42      20.813  -0.191 -13.490  1.00  0.00              
ATOM   1332  C3*   G A  42      21.863   1.583 -12.425  1.00  0.00              
ATOM   1333  O3*   G A  42      23.100   2.199 -12.056  1.00  0.00              
ATOM   1334  C1*   G A  42      20.238   1.007 -13.997  1.00  0.00              
ATOM   1335  C2*   G A  42      21.223   2.132 -13.690  1.00  0.00              
ATOM   1336  O2*   G A  42      22.146   2.285 -14.750  1.00  0.00              
ATOM   1337  N1    G A  42      15.793   3.425 -14.286  1.00  0.00              
ATOM   1338  C2    G A  42      16.923   3.570 -15.056  1.00  0.00              
ATOM   1339  N2    G A  42      16.850   4.471 -16.046  1.00  0.00              
ATOM   1340  N3    G A  42      18.036   2.881 -14.870  1.00  0.00              
ATOM   1341  C4    G A  42      17.932   2.020 -13.836  1.00  0.00              
ATOM   1342  C5    G A  42      16.854   1.801 -13.005  1.00  0.00              
ATOM   1343  C6    G A  42      15.666   2.548 -13.214  1.00  0.00              
ATOM   1344  O6    G A  42      14.602   2.496 -12.584  1.00  0.00              
ATOM   1345  N7    G A  42      17.151   0.830 -12.059  1.00  0.00              
ATOM   1346  C8    G A  42      18.381   0.484 -12.326  1.00  0.00              
ATOM   1347  N9    G A  42      18.914   1.167 -13.392  1.00  0.00              
ATOM   1348 1H5*   G A  42      22.331  -1.848 -11.929  1.00  0.00              
ATOM   1349 2H5*   G A  42      22.991  -0.535 -10.947  1.00  0.00              
ATOM   1350  H4*   G A  42      22.976  -0.060 -13.325  1.00  0.00              
ATOM   1351  H3*   G A  42      21.258   1.755 -11.522  1.00  0.00              
ATOM   1352  H1*   G A  42      20.073   1.014 -15.084  1.00  0.00              
ATOM   1353 1H2*   G A  42      20.793   3.133 -13.548  1.00  0.00              
ATOM   1354 2HO*   G A  42      21.674   2.646 -15.555  1.00  0.00              
ATOM   1355  H1    G A  42      15.004   3.995 -14.513  1.00  0.00              
ATOM   1356 1H2    G A  42      17.638   4.621 -16.643  1.00  0.00              
ATOM   1357 2H2    G A  42      16.009   4.992 -16.187  1.00  0.00              
ATOM   1358  H8    G A  42      18.935  -0.276 -11.755  1.00  0.00              
ATOM   1359  P     A A  43      23.121   3.329 -10.911  1.00  0.00              
ATOM   1360  O1P   A A  43      22.185   2.794  -9.889  1.00  0.00              
ATOM   1361  O2P   A A  43      24.535   3.594 -10.543  1.00  0.00              
ATOM   1362  O5*   A A  43      22.497   4.672 -11.497  1.00  0.00              
ATOM   1363  C5*   A A  43      23.158   5.398 -12.551  1.00  0.00              
ATOM   1364  C4*   A A  43      22.233   6.468 -13.080  1.00  0.00              
ATOM   1365  O4*   A A  43      21.040   5.854 -13.644  1.00  0.00              
ATOM   1366  C3*   A A  43      21.681   7.427 -12.037  1.00  0.00              
ATOM   1367  O3*   A A  43      22.620   8.455 -11.710  1.00  0.00              
ATOM   1368  C1*   A A  43      19.924   6.705 -13.425  1.00  0.00              
ATOM   1369  C2*   A A  43      20.456   7.972 -12.752  1.00  0.00              
ATOM   1370  O2*   A A  43      20.776   8.942 -13.729  1.00  0.00              
ATOM   1371  N1    A A  43      15.014   6.234 -12.002  1.00  0.00              
ATOM   1372  C2    A A  43      15.651   7.130 -12.765  1.00  0.00              
ATOM   1373  N3    A A  43      16.940   7.201 -13.086  1.00  0.00              
ATOM   1374  C4    A A  43      17.624   6.192 -12.519  1.00  0.00              
ATOM   1375  C5    A A  43      17.111   5.195 -11.710  1.00  0.00              
ATOM   1376  C6    A A  43      15.731   5.232 -11.448  1.00  0.00              
ATOM   1377  N6    A A  43      15.098   4.337 -10.685  1.00  0.00              
ATOM   1378  N7    A A  43      18.115   4.324 -11.308  1.00  0.00              
ATOM   1379  C8    A A  43      19.194   4.805 -11.873  1.00  0.00              
ATOM   1380  N9    A A  43      18.971   5.936 -12.622  1.00  0.00              
ATOM   1381 1H5*   A A  43      23.444   4.712 -13.361  1.00  0.00              
ATOM   1382 2H5*   A A  43      24.085   5.853 -12.173  1.00  0.00              
ATOM   1383  H4*   A A  43      22.850   7.026 -13.800  1.00  0.00              
ATOM   1384  H3*   A A  43      21.455   6.948 -11.072  1.00  0.00              
ATOM   1385  H1*   A A  43      19.372   7.026 -14.320  1.00  0.00              
ATOM   1386 1H2*   A A  43      19.759   8.482 -12.071  1.00  0.00              
ATOM   1387 2HO*   A A  43      21.660   9.355 -13.512  1.00  0.00              
ATOM   1388  H2    A A  43      15.016   7.921 -13.187  1.00  0.00              
ATOM   1389 1H6    A A  43      14.111   4.417 -10.534  1.00  0.00              
ATOM   1390 2H6    A A  43      15.607   3.588 -10.265  1.00  0.00              
ATOM   1391  H8    A A  43      20.189   4.347 -11.759  1.00  0.00              
ATOM   1392  P     A A  44      22.628   9.090 -10.233  1.00  0.00              
ATOM   1393  O1P   A A  44      22.744   7.901  -9.352  1.00  0.00              
ATOM   1394  O2P   A A  44      23.673  10.144 -10.184  1.00  0.00              
ATOM   1395  O5*   A A  44      21.215   9.773  -9.956  1.00  0.00              
ATOM   1396  C5*   A A  44      20.748  10.865 -10.771  1.00  0.00              
ATOM   1397  C4*   A A  44      19.293  11.133 -10.465  1.00  0.00              
ATOM   1398  O4*   A A  44      18.479   9.981 -10.763  1.00  0.00              
ATOM   1399  C3*   A A  44      18.969  11.375  -9.000  1.00  0.00              
ATOM   1400  O3*   A A  44      19.414  12.663  -8.562  1.00  0.00              
ATOM   1401  C1*   A A  44      17.308  10.038  -9.973  1.00  0.00              
ATOM   1402  C2*   A A  44      17.469  11.169  -8.967  1.00  0.00              
ATOM   1403  O2*   A A  44      16.749  12.306  -9.400  1.00  0.00              
ATOM   1404  N1    A A  44      14.117   6.900  -7.458  1.00  0.00              
ATOM   1405  C2    A A  44      14.005   8.172  -7.854  1.00  0.00              
ATOM   1406  N3    A A  44      14.884   8.938  -8.496  1.00  0.00              
ATOM   1407  C4    A A  44      16.015   8.254  -8.740  1.00  0.00              
ATOM   1408  C5    A A  44      16.281   6.941  -8.395  1.00  0.00              
ATOM   1409  C6    A A  44      15.267   6.241  -7.719  1.00  0.00              
ATOM   1410  N6    A A  44      15.381   4.971  -7.323  1.00  0.00              
ATOM   1411  N7    A A  44      17.553   6.572  -8.810  1.00  0.00              
ATOM   1412  C8    A A  44      18.022   7.652  -9.386  1.00  0.00              
ATOM   1413  N9    A A  44      17.144   8.708  -9.381  1.00  0.00              
ATOM   1414 1H5*   A A  44      20.872  10.622 -11.837  1.00  0.00              
ATOM   1415 2H5*   A A  44      21.347  11.767 -10.575  1.00  0.00              
ATOM   1416  H4*   A A  44      19.052  12.023 -11.065  1.00  0.00              
ATOM   1417  H3*   A A  44      19.515  10.713  -8.311  1.00  0.00              
ATOM   1418  H1*   A A  44      16.380  10.234 -10.529  1.00  0.00              
ATOM   1419 1H2*   A A  44      17.090  10.968  -7.955  1.00  0.00              
ATOM   1420 2HO*   A A  44      15.767  12.115  -9.360  1.00  0.00              
ATOM   1421  H2    A A  44      13.048   8.656  -7.614  1.00  0.00              
ATOM   1422 1H6    A A  44      14.623   4.525  -6.845  1.00  0.00              
ATOM   1423 2H6    A A  44      16.223   4.464  -7.505  1.00  0.00              
ATOM   1424  H8    A A  44      19.026   7.707  -9.834  1.00  0.00              
ATOM   1425  P     U A  45      19.754  12.906  -7.011  1.00  0.00              
ATOM   1426  O1P   U A  45      20.748  11.843  -6.711  1.00  0.00              
ATOM   1427  O2P   U A  45      20.130  14.332  -6.833  1.00  0.00              
ATOM   1428  O5*   U A  45      18.449  12.621  -6.143  1.00  0.00              
ATOM   1429  C5*   U A  45      17.160  13.099  -6.573  1.00  0.00              
ATOM   1430  C4*   U A  45      16.086  12.159  -6.077  1.00  0.00              
ATOM   1431  O4*   U A  45      16.269  10.850  -6.664  1.00  0.00              
ATOM   1432  C3*   U A  45      16.093  11.892  -4.581  1.00  0.00              
ATOM   1433  O3*   U A  45      15.423  12.925  -3.853  1.00  0.00              
ATOM   1434  C1*   U A  45      15.852   9.853  -5.752  1.00  0.00              
ATOM   1435  C2*   U A  45      15.417  10.536  -4.455  1.00  0.00              
ATOM   1436  O2*   U A  45      14.007  10.626  -4.413  1.00  0.00              
ATOM   1437  N1    U A  45      16.953   8.887  -5.603  1.00  0.00              
ATOM   1438  C2    U A  45      16.655   7.535  -5.430  1.00  0.00              
ATOM   1439  O2    U A  45      15.514   7.113  -5.365  1.00  0.00              
ATOM   1440  N3    U A  45      17.749   6.710  -5.339  1.00  0.00              
ATOM   1441  C4    U A  45      19.077   7.079  -5.398  1.00  0.00              
ATOM   1442  O4    U A  45      19.952   6.216  -5.302  1.00  0.00              
ATOM   1443  C5    U A  45      19.299   8.481  -5.577  1.00  0.00              
ATOM   1444  C6    U A  45      18.254   9.310  -5.670  1.00  0.00              
ATOM   1445 1H5*   U A  45      17.128  13.164  -7.670  1.00  0.00              
ATOM   1446 2H5*   U A  45      16.984  14.113  -6.184  1.00  0.00              
ATOM   1447  H4*   U A  45      15.145  12.659  -6.349  1.00  0.00              
ATOM   1448  H3*   U A  45      17.098  11.904  -4.135  1.00  0.00              
ATOM   1449  H1*   U A  45      14.990   9.272  -6.111  1.00  0.00              
ATOM   1450 1H2*   U A  45      15.690  10.010  -3.529  1.00  0.00              
ATOM   1451 2HO*   U A  45      13.669  10.195  -3.576  1.00  0.00              
ATOM   1452  H3    U A  45      17.563   5.734  -5.213  1.00  0.00              
ATOM   1453  H5    U A  45      20.325   8.875  -5.637  1.00  0.00              
ATOM   1454  H6    U A  45      18.443  10.385  -5.808  1.00  0.00              
ATOM   1455  P     U A  46      15.736  13.134  -2.290  1.00  0.00              
ATOM   1456  O1P   U A  46      17.105  12.577  -2.140  1.00  0.00              
ATOM   1457  O2P   U A  46      15.482  14.557  -1.950  1.00  0.00              
ATOM   1458  O5*   U A  46      14.740  12.230  -1.436  1.00  0.00              
ATOM   1459  C5*   U A  46      13.317  12.443  -1.498  1.00  0.00              
ATOM   1460  C4*   U A  46      12.613  11.349  -0.730  1.00  0.00              
ATOM   1461  O4*   U A  46      12.882  10.069  -1.362  1.00  0.00              
ATOM   1462  C3*   U A  46      13.065  11.166   0.710  1.00  0.00              
ATOM   1463  O3*   U A  46      12.390  12.061   1.597  1.00  0.00              
ATOM   1464  C1*   U A  46      13.008   9.064  -0.369  1.00  0.00              
ATOM   1465  C2*   U A  46      12.700   9.714   0.983  1.00  0.00              
ATOM   1466  O2*   U A  46      11.333   9.541   1.297  1.00  0.00              
ATOM   1467  N1    U A  46      14.357   8.483  -0.482  1.00  0.00              
ATOM   1468  C2    U A  46      14.506   7.096  -0.457  1.00  0.00              
ATOM   1469  O2    U A  46      13.567   6.334  -0.313  1.00  0.00              
ATOM   1470  N3    U A  46      15.796   6.650  -0.607  1.00  0.00              
ATOM   1471  C4    U A  46      16.928   7.422  -0.774  1.00  0.00              
ATOM   1472  O4    U A  46      18.024   6.871  -0.898  1.00  0.00              
ATOM   1473  C5    U A  46      16.692   8.832  -0.790  1.00  0.00              
ATOM   1474  C6    U A  46      15.446   9.296  -0.646  1.00  0.00              
ATOM   1475 1H5*   U A  46      12.980  12.448  -2.544  1.00  0.00              
ATOM   1476 2H5*   U A  46      13.063  13.426  -1.073  1.00  0.00              
ATOM   1477  H4*   U A  46      11.556  11.656  -0.732  1.00  0.00              
ATOM   1478  H3*   U A  46      14.132  11.382   0.868  1.00  0.00              
ATOM   1479  H1*   U A  46      12.310   8.224  -0.486  1.00  0.00              
ATOM   1480 1H2*   U A  46      13.238   9.297   1.846  1.00  0.00              
ATOM   1481 2HO*   U A  46      11.195   8.638   1.705  1.00  0.00              
ATOM   1482  H3    U A  46      15.931   5.659  -0.591  1.00  0.00              
ATOM   1483  H5    U A  46      17.532   9.532  -0.918  1.00  0.00              
ATOM   1484  H6    U A  46      15.283  10.384  -0.662  1.00  0.00              
TER                                                                             
