# Supplementary material for: Modeling the Structure of RNA Molecules with Small-Angle X-Ray Scattering Data
Source: PLoS One. 2013 Nov 4;8(11):e78007. doi: 10.1371/journal.pone.0078007 (PMC3817170; doi:10.1371/journal.pone.0078007)
Supplement: File S6 — Benchmark data. Simulated SAXS data, fit plots, RFR models, and best ROSETTA decoys (by ) for 10 benchmark targets. Within the archive, simulated SAXS data are named in benchmark_models/*.dat, fit plots are named benchmark_models/*_fit.pdf, RFR models are named benchmark_models/*model.pdb, and top ROSETTA decoys are named rosetta_decoys/*.pdb. (ZIP) [file pone.0078007.s006.zip › rosetta_decoys/1DDY.pdb]

ATOM      1  C5*   G A   1       2.329   1.239   0.000  1.00  0.00              
ATOM      2  C4*   G A   1       3.793   0.953  -0.234  1.00  0.00              
ATOM      3  O4*   G A   1       4.278   0.065   0.808  1.00  0.00              
ATOM      4  C3*   G A   1       4.118   0.240  -1.538  1.00  0.00              
ATOM      5  O3*   G A   1       4.264   1.160  -2.624  1.00  0.00              
ATOM      6  C1*   G A   1       5.215  -0.848   0.264  1.00  0.00              
ATOM      7  C2*   G A   1       5.418  -0.492  -1.212  1.00  0.00              
ATOM      8  O2*   G A   1       6.560   0.330  -1.349  1.00  0.00              
ATOM      9  N1    G A   1       6.443  -5.704   1.035  1.00  0.00              
ATOM     10  C2    G A   1       7.253  -4.625   0.774  1.00  0.00              
ATOM     11  N2    G A   1       8.570  -4.874   0.727  1.00  0.00              
ATOM     12  N3    G A   1       6.806  -3.397   0.576  1.00  0.00              
ATOM     13  C4    G A   1       5.460  -3.329   0.662  1.00  0.00              
ATOM     14  C5    G A   1       4.562  -4.343   0.915  1.00  0.00              
ATOM     15  C6    G A   1       5.055  -5.657   1.123  1.00  0.00              
ATOM     16  O6    G A   1       4.417  -6.691   1.363  1.00  0.00              
ATOM     17  N7    G A   1       3.261  -3.860   0.918  1.00  0.00              
ATOM     18  C8    G A   1       3.390  -2.584   0.670  1.00  0.00              
ATOM     19  N9    G A   1       4.696  -2.196   0.505  1.00  0.00              
ATOM     20  H4*   G A   1       4.261   1.947  -0.256  1.00  0.00              
ATOM     21  H3*   G A   1       3.321  -0.436  -1.883  1.00  0.00              
ATOM     22  H1*   G A   1       6.206  -0.819   0.739  1.00  0.00              
ATOM     23 1H2*   G A   1       5.605  -1.343  -1.882  1.00  0.00              
ATOM     24 2HO*   G A   1       7.380  -0.197  -1.123  1.00  0.00              
ATOM     25  H1    G A   1       6.884  -6.591   1.171  1.00  0.00              
ATOM     26 1H2    G A   1       9.212  -4.130   0.543  1.00  0.00              
ATOM     27 2H2    G A   1       8.909  -5.802   0.876  1.00  0.00              
ATOM     28  H8    G A   1       2.537  -1.891   0.600  1.00  0.00              
ATOM     29  P     G A   2       4.024   0.659  -4.133  1.00  0.00              
ATOM     30  O1P   G A   2       2.845  -0.235  -4.012  1.00  0.00              
ATOM     31  O2P   G A   2       3.951   1.853  -5.014  1.00  0.00              
ATOM     32  O5*   G A   2       5.269  -0.223  -4.590  1.00  0.00              
ATOM     33  C5*   G A   2       6.581   0.361  -4.711  1.00  0.00              
ATOM     34  C4*   G A   2       7.623  -0.731  -4.665  1.00  0.00              
ATOM     35  O4*   G A   2       7.578  -1.413  -3.375  1.00  0.00              
ATOM     36  C3*   G A   2       7.438  -1.851  -5.677  1.00  0.00              
ATOM     37  O3*   G A   2       7.942  -1.490  -6.967  1.00  0.00              
ATOM     38  C1*   G A   2       7.840  -2.801  -3.553  1.00  0.00              
ATOM     39  C2*   G A   2       8.211  -2.994  -5.027  1.00  0.00              
ATOM     40  O2*   G A   2       9.610  -2.875  -5.192  1.00  0.00              
ATOM     41  N1    G A   2       5.997  -7.341  -2.256  1.00  0.00              
ATOM     42  C2    G A   2       7.253  -6.997  -2.694  1.00  0.00              
ATOM     43  N2    G A   2       8.141  -7.998  -2.784  1.00  0.00              
ATOM     44  N3    G A   2       7.611  -5.766  -3.017  1.00  0.00              
ATOM     45  C4    G A   2       6.596  -4.888  -2.865  1.00  0.00              
ATOM     46  C5    G A   2       5.308  -5.129  -2.437  1.00  0.00              
ATOM     47  C6    G A   2       4.937  -6.454  -2.096  1.00  0.00              
ATOM     48  O6    G A   2       3.842  -6.869  -1.694  1.00  0.00              
ATOM     49  N7    G A   2       4.567  -3.955  -2.421  1.00  0.00              
ATOM     50  C8    G A   2       5.403  -3.040  -2.832  1.00  0.00              
ATOM     51  N9    G A   2       6.650  -3.538  -3.118  1.00  0.00              
ATOM     52 1H5*   G A   2       6.751   1.080  -3.897  1.00  0.00              
ATOM     53 2H5*   G A   2       6.659   0.920  -5.656  1.00  0.00              
ATOM     54  H4*   G A   2       8.568  -0.210  -4.878  1.00  0.00              
ATOM     55  H3*   G A   2       6.385  -2.095  -5.880  1.00  0.00              
ATOM     56  H1*   G A   2       8.674  -3.202  -2.959  1.00  0.00              
ATOM     57 1H2*   G A   2       7.962  -3.973  -5.459  1.00  0.00              
ATOM     58 2HO*   G A   2      10.065  -3.646  -4.747  1.00  0.00              
ATOM     59  H1    G A   2       5.832  -8.302  -2.036  1.00  0.00              
ATOM     60 1H2    G A   2       9.073  -7.811  -3.095  1.00  0.00              
ATOM     61 2H2    G A   2       7.872  -8.928  -2.541  1.00  0.00              
ATOM     62  H8    G A   2       5.135  -1.977  -2.939  1.00  0.00              
ATOM     63  P     A A   3       7.375  -2.225  -8.281  1.00  0.00              
ATOM     64  O1P   A A   3       5.907  -2.230  -8.061  1.00  0.00              
ATOM     65  O2P   A A   3       7.936  -1.543  -9.475  1.00  0.00              
ATOM     66  O5*   A A   3       7.879  -3.737  -8.286  1.00  0.00              
ATOM     67  C5*   A A   3       7.119  -4.773  -7.635  1.00  0.00              
ATOM     68  C4*   A A   3       7.384  -6.094  -8.318  1.00  0.00              
ATOM     69  O4*   A A   3       8.792  -6.410  -8.103  1.00  0.00              
ATOM     70  C3*   A A   3       6.597  -7.277  -7.777  1.00  0.00              
ATOM     71  O3*   A A   3       5.458  -7.575  -8.590  1.00  0.00              
ATOM     72  C1*   A A   3       8.974  -7.767  -7.773  1.00  0.00              
ATOM     73  C2*   A A   3       7.602  -8.426  -7.825  1.00  0.00              
ATOM     74  O2*   A A   3       7.527  -9.172  -9.023  1.00  0.00              
ATOM     75  N1    A A   3      12.821  -9.778  -5.033  1.00  0.00              
ATOM     76  C2    A A   3      12.410  -9.976  -6.291  1.00  0.00              
ATOM     77  N3    A A   3      11.386  -9.426  -6.940  1.00  0.00              
ATOM     78  C4    A A   3      10.730  -8.565  -6.144  1.00  0.00              
ATOM     79  C5    A A   3      11.032  -8.256  -4.830  1.00  0.00              
ATOM     80  C6    A A   3      12.140  -8.906  -4.259  1.00  0.00              
ATOM     81  N6    A A   3      12.549  -8.708  -3.004  1.00  0.00              
ATOM     82  N7    A A   3      10.136  -7.323  -4.327  1.00  0.00              
ATOM     83  C8    A A   3       9.325  -7.092  -5.329  1.00  0.00              
ATOM     84  N9    A A   3       9.626  -7.810  -6.462  1.00  0.00              
ATOM     85 1H5*   A A   3       6.046  -4.536  -7.673  1.00  0.00              
ATOM     86 2H5*   A A   3       7.398  -4.835  -6.573  1.00  0.00              
ATOM     87  H4*   A A   3       7.081  -5.922  -9.362  1.00  0.00              
ATOM     88  H3*   A A   3       6.191  -7.113  -6.768  1.00  0.00              
ATOM     89  H1*   A A   3       9.627  -8.335  -8.451  1.00  0.00              
ATOM     90 1H2*   A A   3       7.441  -9.164  -7.027  1.00  0.00              
ATOM     91 2HO*   A A   3       6.630  -9.609  -9.089  1.00  0.00              
ATOM     92  H2    A A   3      13.002 -10.697  -6.871  1.00  0.00              
ATOM     93 1H6    A A   3      13.346  -9.202  -2.654  1.00  0.00              
ATOM     94 2H6    A A   3      12.060  -8.068  -2.413  1.00  0.00              
ATOM     95  H8    A A   3       8.480  -6.389  -5.271  1.00  0.00              
ATOM     96  P     A A   4       4.287  -8.511  -8.012  1.00  0.00              
ATOM     97  O1P   A A   4       4.485  -8.433  -6.542  1.00  0.00              
ATOM     98  O2P   A A   4       2.999  -8.065  -8.603  1.00  0.00              
ATOM     99  O5*   A A   4       4.552 -10.014  -8.467  1.00  0.00              
ATOM    100  C5*   A A   4       3.498 -10.995  -8.437  1.00  0.00              
ATOM    101  C4*   A A   4       4.050 -12.338  -8.852  1.00  0.00              
ATOM    102  O4*   A A   4       4.502 -12.285 -10.228  1.00  0.00              
ATOM    103  C3*   A A   4       5.229 -12.839  -8.034  1.00  0.00              
ATOM    104  O3*   A A   4       4.972 -14.126  -7.463  1.00  0.00              
ATOM    105  C1*   A A   4       5.649 -13.094 -10.333  1.00  0.00              
ATOM    106  C2*   A A   4       6.389 -12.926  -9.011  1.00  0.00              
ATOM    107  O2*   A A   4       7.220 -14.046  -8.779  1.00  0.00              
ATOM    108  N1    A A   4       6.129 -14.149 -15.334  1.00  0.00              
ATOM    109  C2    A A   4       5.222 -14.509 -14.419  1.00  0.00              
ATOM    110  N3    A A   4       5.164 -14.209 -13.124  1.00  0.00              
ATOM    111  C4    A A   4       6.202 -13.430 -12.773  1.00  0.00              
ATOM    112  C5    A A   4       7.214 -12.977 -13.600  1.00  0.00              
ATOM    113  C6    A A   4       7.160 -13.365 -14.949  1.00  0.00              
ATOM    114  N6    A A   4       8.066 -13.006 -15.861  1.00  0.00              
ATOM    115  N7    A A   4       8.115 -12.194 -12.890  1.00  0.00              
ATOM    116  C8    A A   4       7.636 -12.192 -11.670  1.00  0.00              
ATOM    117  N9    A A   4       6.479 -12.919 -11.527  1.00  0.00              
ATOM    118 1H5*   A A   4       2.683 -10.695  -9.112  1.00  0.00              
ATOM    119 2H5*   A A   4       3.070 -11.058  -7.425  1.00  0.00              
ATOM    120  H4*   A A   4       3.222 -13.038  -8.666  1.00  0.00              
ATOM    121  H3*   A A   4       5.473 -12.200  -7.173  1.00  0.00              
ATOM    122  H1*   A A   4       5.288 -14.132 -10.368  1.00  0.00              
ATOM    123 1H2*   A A   4       7.063 -12.061  -8.946  1.00  0.00              
ATOM    124 2HO*   A A   4       8.047 -13.970  -9.336  1.00  0.00              
ATOM    125  H2    A A   4       4.408 -15.147 -14.791  1.00  0.00              
ATOM    126 1H6    A A   4       7.973 -13.315 -16.809  1.00  0.00              
ATOM    127 2H6    A A   4       8.837 -12.427 -15.599  1.00  0.00              
ATOM    128  H8    A A   4       8.116 -11.656 -10.837  1.00  0.00              
ATOM    129  P     C A   5       4.528 -14.243  -5.923  1.00  0.00              
ATOM    130  O1P   C A   5       3.672 -13.045  -5.725  1.00  0.00              
ATOM    131  O2P   C A   5       3.958 -15.596  -5.703  1.00  0.00              
ATOM    132  O5*   C A   5       5.817 -14.087  -4.999  1.00  0.00              
ATOM    133  C5*   C A   5       6.803 -15.135  -4.915  1.00  0.00              
ATOM    134  C4*   C A   5       7.948 -14.677  -4.043  1.00  0.00              
ATOM    135  O4*   C A   5       8.514 -13.461  -4.609  1.00  0.00              
ATOM    136  C3*   C A   5       7.567 -14.259  -2.632  1.00  0.00              
ATOM    137  O3*   C A   5       7.414 -15.387  -1.765  1.00  0.00              
ATOM    138  C1*   C A   5       8.914 -12.587  -3.560  1.00  0.00              
ATOM    139  C2*   C A   5       8.735 -13.361  -2.258  1.00  0.00              
ATOM    140  O2*   C A   5       9.910 -14.087  -1.953  1.00  0.00              
ATOM    141  N1    C A   5       8.092 -11.370  -3.674  1.00  0.00              
ATOM    142  C2    C A   5       8.482 -10.217  -2.990  1.00  0.00              
ATOM    143  O2    C A   5       9.491 -10.259  -2.270  1.00  0.00              
ATOM    144  N3    C A   5       7.751  -9.086  -3.128  1.00  0.00              
ATOM    145  C4    C A   5       6.671  -9.083  -3.912  1.00  0.00              
ATOM    146  N4    C A   5       5.979  -7.945  -4.017  1.00  0.00              
ATOM    147  C5    C A   5       6.251 -10.245  -4.620  1.00  0.00              
ATOM    148  C6    C A   5       6.982 -11.356  -4.474  1.00  0.00              
ATOM    149 1H5*   C A   5       7.170 -15.390  -5.920  1.00  0.00              
ATOM    150 2H5*   C A   5       6.349 -16.046  -4.497  1.00  0.00              
ATOM    151  H4*   C A   5       8.626 -15.543  -4.016  1.00  0.00              
ATOM    152  H3*   C A   5       6.587 -13.761  -2.569  1.00  0.00              
ATOM    153  H1*   C A   5       9.959 -12.245  -3.588  1.00  0.00              
ATOM    154 1H2*   C A   5       8.538 -12.761  -1.359  1.00  0.00              
ATOM    155 2HO*   C A   5       9.666 -15.019  -1.685  1.00  0.00              
ATOM    156 1H4    C A   5       5.163  -7.907  -4.595  1.00  0.00              
ATOM    157 2H4    C A   5       6.276  -7.132  -3.518  1.00  0.00              
ATOM    158  H5    C A   5       5.357 -10.229  -5.261  1.00  0.00              
ATOM    159  H6    C A   5       6.689 -12.272  -5.007  1.00  0.00              
ATOM    160  P     C A   6       6.469 -15.273  -0.468  1.00  0.00              
ATOM    161  O1P   C A   6       5.240 -14.629  -0.998  1.00  0.00              
ATOM    162  O2P   C A   6       6.381 -16.614   0.163  1.00  0.00              
ATOM    163  O5*   C A   6       7.141 -14.272   0.575  1.00  0.00              
ATOM    164  C5*   C A   6       8.405 -14.581   1.194  1.00  0.00              
ATOM    165  C4*   C A   6       9.126 -13.297   1.528  1.00  0.00              
ATOM    166  O4*   C A   6       8.940 -12.346   0.453  1.00  0.00              
ATOM    167  C3*   C A   6       8.568 -12.524   2.712  1.00  0.00              
ATOM    168  O3*   C A   6       8.990 -13.083   3.960  1.00  0.00              
ATOM    169  C1*   C A   6       8.840 -11.026   0.960  1.00  0.00              
ATOM    170  C2*   C A   6       9.112 -11.116   2.453  1.00  0.00              
ATOM    171  O2*   C A   6      10.495 -11.002   2.723  1.00  0.00              
ATOM    172  N1    C A   6       7.519 -10.480   0.604  1.00  0.00              
ATOM    173  C2    C A   6       7.277  -9.116   0.775  1.00  0.00              
ATOM    174  O2    C A   6       8.168  -8.405   1.262  1.00  0.00              
ATOM    175  N3    C A   6       6.078  -8.605   0.408  1.00  0.00              
ATOM    176  C4    C A   6       5.145  -9.405  -0.112  1.00  0.00              
ATOM    177  N4    C A   6       3.976  -8.858  -0.459  1.00  0.00              
ATOM    178  C5    C A   6       5.366 -10.799  -0.297  1.00  0.00              
ATOM    179  C6    C A   6       6.555 -11.291   0.070  1.00  0.00              
ATOM    180 1H5*   C A   6       9.017 -15.195   0.518  1.00  0.00              
ATOM    181 2H5*   C A   6       8.243 -15.173   2.107  1.00  0.00              
ATOM    182  H4*   C A   6      10.167 -13.611   1.697  1.00  0.00              
ATOM    183  H3*   C A   6       7.471 -12.564   2.788  1.00  0.00              
ATOM    184  H1*   C A   6       9.576 -10.325   0.542  1.00  0.00              
ATOM    185 1H2*   C A   6       8.640 -10.355   3.091  1.00  0.00              
ATOM    186 2HO*   C A   6      10.796 -10.067   2.536  1.00  0.00              
ATOM    187 1H4    C A   6       3.253  -9.428  -0.851  1.00  0.00              
ATOM    188 2H4    C A   6       3.824  -7.879  -0.327  1.00  0.00              
ATOM    189  H5    C A   6       4.587 -11.448  -0.725  1.00  0.00              
ATOM    190  H6    C A   6       6.762 -12.364  -0.058  1.00  0.00              
ATOM    191  P     G A   7       8.232 -12.668   5.316  1.00  0.00              
ATOM    192  O1P   G A   7       7.164 -11.751   4.842  1.00  0.00              
ATOM    193  O2P   G A   7       7.863 -13.909   6.043  1.00  0.00              
ATOM    194  O5*   G A   7       9.230 -11.830   6.232  1.00  0.00              
ATOM    195  C5*   G A   7      10.399 -12.449   6.804  1.00  0.00              
ATOM    196  C4*   G A   7      11.289 -11.385   7.402  1.00  0.00              
ATOM    197  O4*   G A   7      11.968 -10.593   6.385  1.00  0.00              
ATOM    198  C3*   G A   7      10.571 -10.312   8.205  1.00  0.00              
ATOM    199  O3*   G A   7      10.121 -10.806   9.470  1.00  0.00              
ATOM    200  C1*   G A   7      12.246  -9.293   6.902  1.00  0.00              
ATOM    201  C2*   G A   7      11.684  -9.278   8.329  1.00  0.00              
ATOM    202  O2*   G A   7      12.686  -9.657   9.251  1.00  0.00              
ATOM    203  N1    G A   7      12.204  -4.511   5.223  1.00  0.00              
ATOM    204  C2    G A   7      12.964  -5.086   6.212  1.00  0.00              
ATOM    205  N2    G A   7      13.842  -4.280   6.826  1.00  0.00              
ATOM    206  N3    G A   7      12.872  -6.356   6.570  1.00  0.00              
ATOM    207  C4    G A   7      11.943  -7.019   5.849  1.00  0.00              
ATOM    208  C5    G A   7      11.131  -6.538   4.844  1.00  0.00              
ATOM    209  C6    G A   7      11.239  -5.173   4.471  1.00  0.00              
ATOM    210  O6    G A   7      10.607  -4.560   3.601  1.00  0.00              
ATOM    211  N7    G A   7      10.307  -7.541   4.354  1.00  0.00              
ATOM    212  C8    G A   7      10.626  -8.594   5.058  1.00  0.00              
ATOM    213  N9    G A   7      11.611  -8.346   5.982  1.00  0.00              
ATOM    214 1H5*   G A   7      10.946 -13.009   6.032  1.00  0.00              
ATOM    215 2H5*   G A   7      10.102 -13.173   7.577  1.00  0.00              
ATOM    216  H4*   G A   7      11.973 -11.944   8.057  1.00  0.00              
ATOM    217  H3*   G A   7       9.655  -9.937   7.724  1.00  0.00              
ATOM    218  H1*   G A   7      13.299  -8.983   6.971  1.00  0.00              
ATOM    219 1H2*   G A   7      11.322  -8.306   8.695  1.00  0.00              
ATOM    220 2HO*   G A   7      13.348  -8.913   9.350  1.00  0.00              
ATOM    221  H1    G A   7      12.354  -3.542   5.030  1.00  0.00              
ATOM    222 1H2    G A   7      14.427  -4.639   7.553  1.00  0.00              
ATOM    223 2H2    G A   7      13.913  -3.320   6.557  1.00  0.00              
ATOM    224  H8    G A   7      10.153  -9.579   4.925  1.00  0.00              
ATOM    225  P     G A   8       8.734 -10.276  10.088  1.00  0.00              
ATOM    226  O1P   G A   8       7.881 -10.076   8.889  1.00  0.00              
ATOM    227  O2P   G A   8       8.301 -11.226  11.145  1.00  0.00              
ATOM    228  O5*   G A   8       8.977  -8.854  10.764  1.00  0.00              
ATOM    229  C5*   G A   8       9.817  -8.727  11.928  1.00  0.00              
ATOM    230  C4*   G A   8       9.711  -7.322  12.472  1.00  0.00              
ATOM    231  O4*   G A   8      10.385  -6.389  11.597  1.00  0.00              
ATOM    232  C3*   G A   8       8.300  -6.765  12.568  1.00  0.00              
ATOM    233  O3*   G A   8       7.645  -7.179  13.770  1.00  0.00              
ATOM    234  C1*   G A   8       9.702  -5.154  11.584  1.00  0.00              
ATOM    235  C2*   G A   8       8.530  -5.265  12.552  1.00  0.00              
ATOM    236  O2*   G A   8       8.902  -4.753  13.816  1.00  0.00              
ATOM    237  N1    G A   8       8.298  -1.763   8.088  1.00  0.00              
ATOM    238  C2    G A   8       8.544  -1.591   9.429  1.00  0.00              
ATOM    239  N2    G A   8       8.413  -0.340   9.896  1.00  0.00              
ATOM    240  N3    G A   8       8.895  -2.568  10.247  1.00  0.00              
ATOM    241  C4    G A   8       8.983  -3.755   9.609  1.00  0.00              
ATOM    242  C5    G A   8       8.756  -4.034   8.279  1.00  0.00              
ATOM    243  C6    G A   8       8.378  -2.977   7.412  1.00  0.00              
ATOM    244  O6    G A   8       8.134  -3.024   6.199  1.00  0.00              
ATOM    245  N7    G A   8       8.951  -5.384   8.019  1.00  0.00              
ATOM    246  C8    G A   8       9.285  -5.890   9.176  1.00  0.00              
ATOM    247  N9    G A   8       9.324  -4.957  10.182  1.00  0.00              
ATOM    248 1H5*   G A   8      10.861  -8.954  11.668  1.00  0.00              
ATOM    249 2H5*   G A   8       9.511  -9.453  12.695  1.00  0.00              
ATOM    250  H4*   G A   8      10.139  -7.392  13.482  1.00  0.00              
ATOM    251  H3*   G A   8       7.633  -7.106  11.761  1.00  0.00              
ATOM    252  H1*   G A   8      10.269  -4.257  11.870  1.00  0.00              
ATOM    253 1H2*   G A   8       7.628  -4.700  12.277  1.00  0.00              
ATOM    254 2HO*   G A   8       8.111  -4.768  14.429  1.00  0.00              
ATOM    255  H1    G A   8       8.040  -0.956   7.558  1.00  0.00              
ATOM    256 1H2    G A   8       8.580  -0.149  10.863  1.00  0.00              
ATOM    257 2H2    G A   8       8.147   0.399   9.279  1.00  0.00              
ATOM    258  H8    G A   8       9.512  -6.957   9.328  1.00  0.00              
ATOM    259  P     U A   9       6.064  -6.940  13.945  1.00  0.00              
ATOM    260  O1P   U A   9       5.478  -7.713  12.821  1.00  0.00              
ATOM    261  O2P   U A   9       5.693  -7.280  15.342  1.00  0.00              
ATOM    262  O5*   U A   9       5.745  -5.398  13.703  1.00  0.00              
ATOM    263  C5*   U A   9       4.412  -4.966  13.368  1.00  0.00              
ATOM    264  C4*   U A   9       4.468  -3.571  12.791  1.00  0.00              
ATOM    265  O4*   U A   9       5.556  -3.489  11.841  1.00  0.00              
ATOM    266  C3*   U A   9       3.239  -3.140  12.007  1.00  0.00              
ATOM    267  O3*   U A   9       2.217  -2.619  12.861  1.00  0.00              
ATOM    268  C1*   U A   9       5.174  -2.695  10.724  1.00  0.00              
ATOM    269  C2*   U A   9       3.787  -2.119  11.023  1.00  0.00              
ATOM    270  O2*   U A   9       3.919  -0.829  11.587  1.00  0.00              
ATOM    271  N1    U A   9       5.248  -3.528   9.511  1.00  0.00              
ATOM    272  C2    U A   9       5.340  -4.914   9.640  1.00  0.00              
ATOM    273  O2    U A   9       5.393  -5.474  10.720  1.00  0.00              
ATOM    274  N3    U A   9       5.366  -5.604   8.454  1.00  0.00              
ATOM    275  C4    U A   9       5.312  -5.073   7.181  1.00  0.00              
ATOM    276  O4    U A   9       5.344  -5.828   6.207  1.00  0.00              
ATOM    277  C5    U A   9       5.219  -3.647   7.133  1.00  0.00              
ATOM    278  C6    U A   9       5.191  -2.947   8.272  1.00  0.00              
ATOM    279 1H5*   U A   9       3.774  -4.980  14.262  1.00  0.00              
ATOM    280 2H5*   U A   9       3.963  -5.658  12.639  1.00  0.00              
ATOM    281  H4*   U A   9       4.569  -2.919  13.672  1.00  0.00              
ATOM    282  H3*   U A   9       2.721  -3.971  11.507  1.00  0.00              
ATOM    283  H1*   U A   9       5.842  -1.841  10.542  1.00  0.00              
ATOM    284 1H2*   U A   9       3.134  -1.976  10.151  1.00  0.00              
ATOM    285 2HO*   U A   9       4.780  -0.771  12.092  1.00  0.00              
ATOM    286  H3    U A   9       5.433  -6.601   8.518  1.00  0.00              
ATOM    287  H5    U A   9       5.171  -3.128   6.164  1.00  0.00              
ATOM    288  H6    U A   9       5.118  -1.851   8.216  1.00  0.00              
ATOM    289  P     G A  10       0.922  -3.511  13.193  1.00  0.00              
ATOM    290  O1P   G A  10       1.319  -4.870  12.743  1.00  0.00              
ATOM    291  O2P   G A  10       0.555  -3.289  14.615  1.00  0.00              
ATOM    292  O5*   G A  10      -0.291  -3.024  12.282  1.00  0.00              
ATOM    293  C5*   G A  10      -0.533  -1.620  12.069  1.00  0.00              
ATOM    294  C4*   G A  10      -1.736  -1.449  11.171  1.00  0.00              
ATOM    295  O4*   G A  10      -1.293  -1.644   9.800  1.00  0.00              
ATOM    296  C3*   G A  10      -2.857  -2.453  11.385  1.00  0.00              
ATOM    297  O3*   G A  10      -3.747  -2.042  12.428  1.00  0.00              
ATOM    298  C1*   G A  10      -2.320  -2.315   9.098  1.00  0.00              
ATOM    299  C2*   G A  10      -3.536  -2.455  10.026  1.00  0.00              
ATOM    300  O2*   G A  10      -4.412  -1.360   9.848  1.00  0.00              
ATOM    301  N1    G A  10      -2.963  -6.020   5.700  1.00  0.00              
ATOM    302  C2    G A  10      -3.743  -4.919   5.955  1.00  0.00              
ATOM    303  N2    G A  10      -4.836  -4.780   5.189  1.00  0.00              
ATOM    304  N3    G A  10      -3.473  -4.021   6.888  1.00  0.00              
ATOM    305  C4    G A  10      -2.338  -4.316   7.559  1.00  0.00              
ATOM    306  C5    G A  10      -1.490  -5.388   7.383  1.00  0.00              
ATOM    307  C6    G A  10      -1.793  -6.344   6.380  1.00  0.00              
ATOM    308  O6    G A  10      -1.163  -7.363   6.071  1.00  0.00              
ATOM    309  N7    G A  10      -0.431  -5.329   8.278  1.00  0.00              
ATOM    310  C8    G A  10      -0.652  -4.242   8.969  1.00  0.00              
ATOM    311  N9    G A  10      -1.791  -3.581   8.583  1.00  0.00              
ATOM    312 1H5*   G A  10       0.349  -1.149  11.613  1.00  0.00              
ATOM    313 2H5*   G A  10      -0.705  -1.117  13.032  1.00  0.00              
ATOM    314  H4*   G A  10      -2.112  -0.445  11.414  1.00  0.00              
ATOM    315  H3*   G A  10      -2.507  -3.447  11.703  1.00  0.00              
ATOM    316  H1*   G A  10      -2.654  -1.750   8.217  1.00  0.00              
ATOM    317 1H2*   G A  10      -4.164  -3.343   9.867  1.00  0.00              
ATOM    318 2HO*   G A  10      -5.300  -1.692   9.529  1.00  0.00              
ATOM    319  H1    G A  10      -3.257  -6.636   4.970  1.00  0.00              
ATOM    320 1H2    G A  10      -5.444  -3.997   5.325  1.00  0.00              
ATOM    321 2H2    G A  10      -5.042  -5.457   4.484  1.00  0.00              
ATOM    322  H8    G A  10       0.008  -3.893   9.778  1.00  0.00              
ATOM    323  P     C A  11      -4.778  -3.100  13.063  1.00  0.00              
ATOM    324  O1P   C A  11      -3.966  -4.337  13.183  1.00  0.00              
ATOM    325  O2P   C A  11      -5.377  -2.494  14.279  1.00  0.00              
ATOM    326  O5*   C A  11      -5.947  -3.377  12.015  1.00  0.00              
ATOM    327  C5*   C A  11      -6.816  -2.316  11.574  1.00  0.00              
ATOM    328  C4*   C A  11      -7.759  -2.847  10.519  1.00  0.00              
ATOM    329  O4*   C A  11      -7.041  -3.206   9.309  1.00  0.00              
ATOM    330  C3*   C A  11      -8.490  -4.129  10.884  1.00  0.00              
ATOM    331  O3*   C A  11      -9.589  -3.883  11.767  1.00  0.00              
ATOM    332  C1*   C A  11      -7.696  -4.295   8.671  1.00  0.00              
ATOM    333  C2*   C A  11      -8.915  -4.646   9.518  1.00  0.00              
ATOM    334  O2*   C A  11     -10.057  -3.986   9.012  1.00  0.00              
ATOM    335  N1    C A  11      -6.710  -5.380   8.527  1.00  0.00              
ATOM    336  C2    C A  11      -6.949  -6.400   7.606  1.00  0.00              
ATOM    337  O2    C A  11      -8.008  -6.390   6.960  1.00  0.00              
ATOM    338  N3    C A  11      -6.023  -7.376   7.442  1.00  0.00              
ATOM    339  C4    C A  11      -4.898  -7.351   8.157  1.00  0.00              
ATOM    340  N4    C A  11      -4.013  -8.333   7.964  1.00  0.00              
ATOM    341  C5    C A  11      -4.629  -6.321   9.104  1.00  0.00              
ATOM    342  C6    C A  11      -5.553  -5.365   9.256  1.00  0.00              
ATOM    343 1H5*   C A  11      -6.223  -1.484  11.167  1.00  0.00              
ATOM    344 2H5*   C A  11      -7.387  -1.918  12.425  1.00  0.00              
ATOM    345  H4*   C A  11      -8.495  -2.039  10.387  1.00  0.00              
ATOM    346  H3*   C A  11      -7.874  -4.843  11.451  1.00  0.00              
ATOM    347  H1*   C A  11      -8.063  -4.087   7.656  1.00  0.00              
ATOM    348 1H2*   C A  11      -9.193  -5.710   9.535  1.00  0.00              
ATOM    349 2HO*   C A  11     -10.291  -4.363   8.115  1.00  0.00              
ATOM    350 1H4    C A  11      -3.158  -8.347   8.484  1.00  0.00              
ATOM    351 2H4    C A  11      -4.204  -9.054   7.299  1.00  0.00              
ATOM    352  H5    C A  11      -3.698  -6.314   9.689  1.00  0.00              
ATOM    353  H6    C A  11      -5.379  -4.553   9.978  1.00  0.00              
ATOM    354  P     G A  12     -10.092  -5.047  12.756  1.00  0.00              
ATOM    355  O1P   G A  12      -8.826  -5.666  13.226  1.00  0.00              
ATOM    356  O2P   G A  12     -11.026  -4.448  13.743  1.00  0.00              
ATOM    357  O5*   G A  12     -10.890  -6.136  11.910  1.00  0.00              
ATOM    358  C5*   G A  12     -12.073  -5.773  11.172  1.00  0.00              
ATOM    359  C4*   G A  12     -12.574  -6.973  10.405  1.00  0.00              
ATOM    360  O4*   G A  12     -11.672  -7.312   9.318  1.00  0.00              
ATOM    361  C3*   G A  12     -12.656  -8.267  11.199  1.00  0.00              
ATOM    362  O3*   G A  12     -13.801  -8.292  12.056  1.00  0.00              
ATOM    363  C1*   G A  12     -11.739  -8.709   9.070  1.00  0.00              
ATOM    364  C2*   G A  12     -12.717  -9.307  10.086  1.00  0.00              
ATOM    365  O2*   G A  12     -14.003  -9.419   9.509  1.00  0.00              
ATOM    366  N1    G A  12      -8.678 -12.553   7.826  1.00  0.00              
ATOM    367  C2    G A  12     -10.028 -12.402   7.615  1.00  0.00              
ATOM    368  N2    G A  12     -10.640 -13.407   6.973  1.00  0.00              
ATOM    369  N3    G A  12     -10.723 -11.346   8.003  1.00  0.00              
ATOM    370  C4    G A  12      -9.949 -10.434   8.630  1.00  0.00              
ATOM    371  C5    G A  12      -8.597 -10.488   8.891  1.00  0.00              
ATOM    372  C6    G A  12      -7.864 -11.628   8.472  1.00  0.00              
ATOM    373  O6    G A  12      -6.656 -11.862   8.610  1.00  0.00              
ATOM    374  N7    G A  12      -8.179  -9.347   9.560  1.00  0.00              
ATOM    375  C8    G A  12      -9.264  -8.633   9.691  1.00  0.00              
ATOM    376  N9    G A  12     -10.373  -9.234   9.149  1.00  0.00              
ATOM    377 1H5*   G A  12     -11.849  -4.948  10.481  1.00  0.00              
ATOM    378 2H5*   G A  12     -12.851  -5.413  11.861  1.00  0.00              
ATOM    379  H4*   G A  12     -13.583  -6.683  10.080  1.00  0.00              
ATOM    380  H3*   G A  12     -11.816  -8.414  11.894  1.00  0.00              
ATOM    381  H1*   G A  12     -12.108  -8.983   8.071  1.00  0.00              
ATOM    382 1H2*   G A  12     -12.480 -10.320  10.439  1.00  0.00              
ATOM    383 2HO*   G A  12     -14.224 -10.385   9.372  1.00  0.00              
ATOM    384  H1    G A  12      -8.249 -13.390   7.490  1.00  0.00              
ATOM    385 1H2    G A  12     -11.622 -13.357   6.787  1.00  0.00              
ATOM    386 2H2    G A  12     -10.117 -14.206   6.680  1.00  0.00              
ATOM    387  H8    G A  12      -9.288  -7.650  10.187  1.00  0.00              
ATOM    388  P     C A  13     -13.656  -8.817  13.570  1.00  0.00              
ATOM    389  O1P   C A  13     -12.604  -7.934  14.136  1.00  0.00              
ATOM    390  O2P   C A  13     -15.006  -8.837  14.188  1.00  0.00              
ATOM    391  O5*   C A  13     -13.093 -10.307  13.550  1.00  0.00              
ATOM    392  C5*   C A  13     -12.440 -10.871  14.704  1.00  0.00              
ATOM    393  C4*   C A  13     -12.859 -12.313  14.863  1.00  0.00              
ATOM    394  O4*   C A  13     -14.302 -12.384  14.986  1.00  0.00              
ATOM    395  C3*   C A  13     -12.546 -13.217  13.681  1.00  0.00              
ATOM    396  O3*   C A  13     -11.204 -13.711  13.730  1.00  0.00              
ATOM    397  C1*   C A  13     -14.763 -13.604  14.437  1.00  0.00              
ATOM    398  C2*   C A  13     -13.557 -14.349  13.855  1.00  0.00              
ATOM    399  O2*   C A  13     -13.124 -15.338  14.768  1.00  0.00              
ATOM    400  N1    C A  13     -15.842 -13.325  13.473  1.00  0.00              
ATOM    401  C2    C A  13     -16.791 -14.313  13.209  1.00  0.00              
ATOM    402  O2    C A  13     -16.679 -15.417  13.763  1.00  0.00              
ATOM    403  N3    C A  13     -17.808 -14.044  12.356  1.00  0.00              
ATOM    404  C4    C A  13     -17.892 -12.843  11.780  1.00  0.00              
ATOM    405  N4    C A  13     -18.911 -12.621  10.944  1.00  0.00              
ATOM    406  C5    C A  13     -16.936 -11.818  12.033  1.00  0.00              
ATOM    407  C6    C A  13     -15.937 -12.098  12.877  1.00  0.00              
ATOM    408 1H5*   C A  13     -12.704 -10.298  15.605  1.00  0.00              
ATOM    409 2H5*   C A  13     -11.348 -10.804  14.590  1.00  0.00              
ATOM    410  H4*   C A  13     -12.299 -12.660  15.743  1.00  0.00              
ATOM    411  H3*   C A  13     -12.624 -12.713  12.706  1.00  0.00              
ATOM    412  H1*   C A  13     -15.206 -14.259  15.201  1.00  0.00              
ATOM    413 1H2*   C A  13     -13.745 -14.897  12.920  1.00  0.00              
ATOM    414 2HO*   C A  13     -12.124 -15.367  14.779  1.00  0.00              
ATOM    415 1H4    C A  13     -19.005 -11.733  10.494  1.00  0.00              
ATOM    416 2H4    C A  13     -19.579 -13.343  10.769  1.00  0.00              
ATOM    417  H5    C A  13     -17.017 -10.833  11.549  1.00  0.00              
ATOM    418  H6    C A  13     -15.180 -11.330  13.096  1.00  0.00              
ATOM    419  P     A A  14     -10.261 -13.587  12.433  1.00  0.00              
ATOM    420  O1P   A A  14     -10.510 -12.201  11.963  1.00  0.00              
ATOM    421  O2P   A A  14      -8.886 -13.996  12.816  1.00  0.00              
ATOM    422  O5*   A A  14     -10.787 -14.591  11.313  1.00  0.00              
ATOM    423  C5*   A A  14     -10.849 -16.009  11.559  1.00  0.00              
ATOM    424  C4*   A A  14     -11.457 -16.699  10.360  1.00  0.00              
ATOM    425  O4*   A A  14     -12.867 -16.390  10.255  1.00  0.00              
ATOM    426  C3*   A A  14     -10.906 -16.267   9.011  1.00  0.00              
ATOM    427  O3*   A A  14      -9.644 -16.880   8.730  1.00  0.00              
ATOM    428  C1*   A A  14     -13.255 -16.437   8.896  1.00  0.00              
ATOM    429  C2*   A A  14     -12.007 -16.740   8.070  1.00  0.00              
ATOM    430  O2*   A A  14     -11.937 -18.125   7.796  1.00  0.00              
ATOM    431  N1    A A  14     -16.734 -14.139   5.900  1.00  0.00              
ATOM    432  C2    A A  14     -16.269 -15.392   5.944  1.00  0.00              
ATOM    433  N3    A A  14     -15.347 -15.923   6.745  1.00  0.00              
ATOM    434  C4    A A  14     -14.873 -14.998   7.596  1.00  0.00              
ATOM    435  C5    A A  14     -15.251 -13.670   7.672  1.00  0.00              
ATOM    436  C6    A A  14     -16.236 -13.233   6.769  1.00  0.00              
ATOM    437  N6    A A  14     -16.698 -11.982   6.726  1.00  0.00              
ATOM    438  N7    A A  14     -14.547 -13.015   8.674  1.00  0.00              
ATOM    439  C8    A A  14     -13.770 -13.946   9.172  1.00  0.00              
ATOM    440  N9    A A  14     -13.916 -15.171   8.568  1.00  0.00              
ATOM    441 1H5*   A A  14     -11.451 -16.211  12.457  1.00  0.00              
ATOM    442 2H5*   A A  14      -9.841 -16.403  11.752  1.00  0.00              
ATOM    443  H4*   A A  14     -11.234 -17.764  10.523  1.00  0.00              
ATOM    444  H3*   A A  14     -10.699 -15.189   8.943  1.00  0.00              
ATOM    445  H1*   A A  14     -13.988 -17.224   8.668  1.00  0.00              
ATOM    446 1H2*   A A  14     -11.958 -16.258   7.084  1.00  0.00              
ATOM    447 2HO*   A A  14     -12.862 -18.490   7.683  1.00  0.00              
ATOM    448  H2    A A  14     -16.710 -16.083   5.212  1.00  0.00              
ATOM    449 1H6    A A  14     -17.401 -11.731   6.058  1.00  0.00              
ATOM    450 2H6    A A  14     -16.344 -11.295   7.359  1.00  0.00              
ATOM    451  H8    A A  14     -13.067 -13.763   9.999  1.00  0.00              
ATOM    452  P     U A  15      -8.798 -16.414   7.446  1.00  0.00              
ATOM    453  O1P   U A  15      -9.004 -14.944   7.418  1.00  0.00              
ATOM    454  O2P   U A  15      -7.422 -16.959   7.571  1.00  0.00              
ATOM    455  O5*   U A  15      -9.462 -17.031   6.136  1.00  0.00              
ATOM    456  C5*   U A  15      -9.980 -18.375   6.136  1.00  0.00              
ATOM    457  C4*   U A  15     -10.787 -18.602   4.880  1.00  0.00              
ATOM    458  O4*   U A  15     -11.921 -17.687   4.834  1.00  0.00              
ATOM    459  C3*   U A  15     -10.028 -18.423   3.575  1.00  0.00              
ATOM    460  O3*   U A  15     -10.297 -19.482   2.653  1.00  0.00              
ATOM    461  C1*   U A  15     -12.034 -17.172   3.528  1.00  0.00              
ATOM    462  C2*   U A  15     -10.602 -17.124   3.012  1.00  0.00              
ATOM    463  O2*   U A  15     -10.606 -17.092   1.599  1.00  0.00              
ATOM    464  N1    U A  15     -12.712 -15.866   3.593  1.00  0.00              
ATOM    465  C2    U A  15     -13.977 -15.726   3.019  1.00  0.00              
ATOM    466  O2    U A  15     -14.540 -16.633   2.433  1.00  0.00              
ATOM    467  N3    U A  15     -14.542 -14.483   3.164  1.00  0.00              
ATOM    468  C4    U A  15     -13.994 -13.389   3.804  1.00  0.00              
ATOM    469  O4    U A  15     -14.629 -12.335   3.852  1.00  0.00              
ATOM    470  C5    U A  15     -12.698 -13.615   4.365  1.00  0.00              
ATOM    471  C6    U A  15     -12.122 -14.815   4.241  1.00  0.00              
ATOM    472 1H5*   U A  15     -10.607 -18.539   7.023  1.00  0.00              
ATOM    473 2H5*   U A  15      -9.152 -19.099   6.189  1.00  0.00              
ATOM    474  H4*   U A  15     -11.060 -19.666   4.924  1.00  0.00              
ATOM    475  H3*   U A  15      -8.936 -18.385   3.701  1.00  0.00              
ATOM    476  H1*   U A  15     -12.612 -17.774   2.812  1.00  0.00              
ATOM    477 1H2*   U A  15     -10.021 -16.240   3.309  1.00  0.00              
ATOM    478 2HO*   U A  15     -10.804 -16.162   1.286  1.00  0.00              
ATOM    479  H3    U A  15     -15.448 -14.355   2.760  1.00  0.00              
ATOM    480  H5    U A  15     -12.177 -12.803   4.897  1.00  0.00              
ATOM    481  H6    U A  15     -11.125 -14.970   4.680  1.00  0.00              
ATOM    482  P     A A  16      -9.431 -20.836   2.714  1.00  0.00              
ATOM    483  O1P   A A  16      -9.508 -21.351   1.323  1.00  0.00              
ATOM    484  O2P   A A  16      -8.107 -20.516   3.305  1.00  0.00              
ATOM    485  O5*   A A  16     -10.166 -21.878   3.668  1.00  0.00              
ATOM    486  C5*   A A  16      -9.727 -23.248   3.747  1.00  0.00              
ATOM    487  C4*   A A  16     -10.913 -24.139   4.031  1.00  0.00              
ATOM    488  O4*   A A  16     -11.508 -23.756   5.297  1.00  0.00              
ATOM    489  C3*   A A  16     -12.055 -24.041   3.033  1.00  0.00              
ATOM    490  O3*   A A  16     -11.844 -24.887   1.899  1.00  0.00              
ATOM    491  C1*   A A  16     -12.916 -23.896   5.226  1.00  0.00              
ATOM    492  C2*   A A  16     -13.244 -24.505   3.862  1.00  0.00              
ATOM    493  O2*   A A  16     -13.323 -25.912   3.972  1.00  0.00              
ATOM    494  N1    A A  16     -17.260 -21.322   6.154  1.00  0.00              
ATOM    495  C2    A A  16     -17.012 -22.613   5.908  1.00  0.00              
ATOM    496  N3    A A  16     -15.852 -23.217   5.660  1.00  0.00              
ATOM    497  C4    A A  16     -14.844 -22.329   5.679  1.00  0.00              
ATOM    498  C5    A A  16     -14.941 -20.970   5.917  1.00  0.00              
ATOM    499  C6    A A  16     -16.224 -20.455   6.166  1.00  0.00              
ATOM    500  N6    A A  16     -16.471 -19.166   6.411  1.00  0.00              
ATOM    501  N7    A A  16     -13.690 -20.370   5.858  1.00  0.00              
ATOM    502  C8    A A  16     -12.877 -21.363   5.589  1.00  0.00              
ATOM    503  N9    A A  16     -13.508 -22.578   5.468  1.00  0.00              
ATOM    504 1H5*   A A  16      -8.973 -23.358   4.540  1.00  0.00              
ATOM    505 2H5*   A A  16      -9.247 -23.546   2.803  1.00  0.00              
ATOM    506  H4*   A A  16     -10.497 -25.157   4.001  1.00  0.00              
ATOM    507  H3*   A A  16     -12.186 -23.035   2.608  1.00  0.00              
ATOM    508  H1*   A A  16     -13.349 -24.562   5.986  1.00  0.00              
ATOM    509 1H2*   A A  16     -14.208 -24.205   3.426  1.00  0.00              
ATOM    510 2HO*   A A  16     -14.132 -26.241   3.485  1.00  0.00              
ATOM    511  H2    A A  16     -17.893 -23.269   5.910  1.00  0.00              
ATOM    512 1H6    A A  16     -17.408 -18.859   6.581  1.00  0.00              
ATOM    513 2H6    A A  16     -15.720 -18.507   6.425  1.00  0.00              
ATOM    514  H8    A A  16     -11.790 -21.236   5.473  1.00  0.00              
ATOM    515  P     A A  17     -12.160 -24.337   0.422  1.00  0.00              
ATOM    516  O1P   A A  17     -11.816 -22.895   0.516  1.00  0.00              
ATOM    517  O2P   A A  17     -11.451 -25.198  -0.558  1.00  0.00              
ATOM    518  O5*   A A  17     -13.725 -24.454   0.150  1.00  0.00              
ATOM    519  C5*   A A  17     -14.345 -25.735  -0.071  1.00  0.00              
ATOM    520  C4*   A A  17     -15.833 -25.549  -0.251  1.00  0.00              
ATOM    521  O4*   A A  17     -16.364 -24.932   0.950  1.00  0.00              
ATOM    522  C3*   A A  17     -16.240 -24.546  -1.319  1.00  0.00              
ATOM    523  O3*   A A  17     -16.208 -25.122  -2.628  1.00  0.00              
ATOM    524  C1*   A A  17     -17.354 -23.961   0.651  1.00  0.00              
ATOM    525  C2*   A A  17     -17.597 -24.028  -0.840  1.00  0.00              
ATOM    526  O2*   A A  17     -18.657 -24.919  -1.124  1.00  0.00              
ATOM    527  N1    A A  17     -18.903 -19.333   2.244  1.00  0.00              
ATOM    528  C2    A A  17     -19.567 -20.393   1.771  1.00  0.00              
ATOM    529  N3    A A  17     -19.098 -21.568   1.359  1.00  0.00              
ATOM    530  C4    A A  17     -17.760 -21.607   1.470  1.00  0.00              
ATOM    531  C5    A A  17     -16.937 -20.599   1.938  1.00  0.00              
ATOM    532  C6    A A  17     -17.557 -19.404   2.343  1.00  0.00              
ATOM    533  N6    A A  17     -16.893 -18.347   2.815  1.00  0.00              
ATOM    534  N7    A A  17     -15.607 -20.997   1.910  1.00  0.00              
ATOM    535  C8    A A  17     -15.653 -22.216   1.433  1.00  0.00              
ATOM    536  N9    A A  17     -16.925 -22.650   1.145  1.00  0.00              
ATOM    537 1H5*   A A  17     -14.148 -26.403   0.780  1.00  0.00              
ATOM    538 2H5*   A A  17     -13.914 -26.215  -0.963  1.00  0.00              
ATOM    539  H4*   A A  17     -16.207 -26.560  -0.468  1.00  0.00              
ATOM    540  H3*   A A  17     -15.511 -23.736  -1.465  1.00  0.00              
ATOM    541  H1*   A A  17     -18.318 -24.164   1.141  1.00  0.00              
ATOM    542 1H2*   A A  17     -17.887 -23.086  -1.327  1.00  0.00              
ATOM    543 2HO*   A A  17     -19.517 -24.533  -0.789  1.00  0.00              
ATOM    544  H2    A A  17     -20.658 -20.275   1.712  1.00  0.00              
ATOM    545 1H6    A A  17     -17.391 -17.523   3.087  1.00  0.00              
ATOM    546 2H6    A A  17     -15.897 -18.377   2.897  1.00  0.00              
ATOM    547  H8    A A  17     -14.757 -22.836   1.278  1.00  0.00              
ATOM    548  P     C A  18     -15.687 -24.247  -3.872  1.00  0.00              
ATOM    549  O1P   C A  18     -14.522 -23.518  -3.311  1.00  0.00              
ATOM    550  O2P   C A  18     -15.495 -25.155  -5.032  1.00  0.00              
ATOM    551  O5*   C A  18     -16.803 -23.176  -4.255  1.00  0.00              
ATOM    552  C5*   C A  18     -18.164 -23.577  -4.505  1.00  0.00              
ATOM    553  C4*   C A  18     -19.070 -22.374  -4.388  1.00  0.00              
ATOM    554  O4*   C A  18     -19.126 -21.919  -3.006  1.00  0.00              
ATOM    555  C3*   C A  18     -18.625 -21.144  -5.163  1.00  0.00              
ATOM    556  O3*   C A  18     -18.963 -21.236  -6.550  1.00  0.00              
ATOM    557  C1*   C A  18     -19.305 -20.508  -2.973  1.00  0.00              
ATOM    558  C2*   C A  18     -19.339 -20.011  -4.428  1.00  0.00              
ATOM    559  O2*   C A  18     -20.681 -19.848  -4.841  1.00  0.00              
ATOM    560  N1    C A  18     -18.229 -19.931  -2.148  1.00  0.00              
ATOM    561  C2    C A  18     -18.477 -18.764  -1.424  1.00  0.00              
ATOM    562  O2    C A  18     -19.585 -18.218  -1.527  1.00  0.00              
ATOM    563  N3    C A  18     -17.502 -18.256  -0.632  1.00  0.00              
ATOM    564  C4    C A  18     -16.322 -18.874  -0.551  1.00  0.00              
ATOM    565  N4    C A  18     -15.390 -18.338   0.242  1.00  0.00              
ATOM    566  C5    C A  18     -16.044 -20.066  -1.278  1.00  0.00              
ATOM    567  C6    C A  18     -17.015 -20.556  -2.058  1.00  0.00              
ATOM    568 1H5*   C A  18     -18.469 -24.351  -3.786  1.00  0.00              
ATOM    569 2H5*   C A  18     -18.249 -24.019  -5.509  1.00  0.00              
ATOM    570  H4*   C A  18     -20.031 -22.722  -4.797  1.00  0.00              
ATOM    571  H3*   C A  18     -17.532 -21.016  -5.197  1.00  0.00              
ATOM    572  H1*   C A  18     -20.246 -20.187  -2.504  1.00  0.00              
ATOM    573 1H2*   C A  18     -18.872 -19.032  -4.603  1.00  0.00              
ATOM    574 2HO*   C A  18     -21.099 -19.098  -4.329  1.00  0.00              
ATOM    575 1H4    C A  18     -14.494 -18.774   0.326  1.00  0.00              
ATOM    576 2H4    C A  18     -15.589 -17.501   0.751  1.00  0.00              
ATOM    577  H5    C A  18     -15.066 -20.564  -1.204  1.00  0.00              
ATOM    578  H6    C A  18     -16.836 -21.476  -2.634  1.00  0.00              
ATOM    579  P     C A  19     -17.988 -20.590  -7.653  1.00  0.00              
ATOM    580  O1P   C A  19     -16.636 -20.995  -7.191  1.00  0.00              
ATOM    581  O2P   C A  19     -18.459 -21.012  -8.997  1.00  0.00              
ATOM    582  O5*   C A  19     -18.085 -19.002  -7.565  1.00  0.00              
ATOM    583  C5*   C A  19     -19.321 -18.316  -7.845  1.00  0.00              
ATOM    584  C4*   C A  19     -19.251 -16.912  -7.294  1.00  0.00              
ATOM    585  O4*   C A  19     -19.067 -16.896  -5.858  1.00  0.00              
ATOM    586  C3*   C A  19     -18.092 -16.069  -7.801  1.00  0.00              
ATOM    587  O3*   C A  19     -18.339 -15.559  -9.115  1.00  0.00              
ATOM    588  C1*   C A  19     -18.280 -15.769  -5.493  1.00  0.00              
ATOM    589  C2*   C A  19     -18.076 -14.958  -6.771  1.00  0.00              
ATOM    590  O2*   C A  19     -19.133 -14.035  -6.942  1.00  0.00              
ATOM    591  N1    C A  19     -17.040 -16.262  -4.870  1.00  0.00              
ATOM    592  C2    C A  19     -16.334 -15.428  -4.002  1.00  0.00              
ATOM    593  O2    C A  19     -16.747 -14.275  -3.810  1.00  0.00              
ATOM    594  N3    C A  19     -15.217 -15.895  -3.395  1.00  0.00              
ATOM    595  C4    C A  19     -14.805 -17.142  -3.630  1.00  0.00              
ATOM    596  N4    C A  19     -13.698 -17.561  -3.011  1.00  0.00              
ATOM    597  C5    C A  19     -15.507 -18.015  -4.510  1.00  0.00              
ATOM    598  C6    C A  19     -16.608 -17.539  -5.104  1.00  0.00              
ATOM    599 1H5*   C A  19     -20.165 -18.858  -7.395  1.00  0.00              
ATOM    600 2H5*   C A  19     -19.499 -18.288  -8.930  1.00  0.00              
ATOM    601  H4*   C A  19     -20.192 -16.447  -7.626  1.00  0.00              
ATOM    602  H3*   C A  19     -17.144 -16.622  -7.878  1.00  0.00              
ATOM    603  H1*   C A  19     -18.737 -15.093  -4.756  1.00  0.00              
ATOM    604 1H2*   C A  19     -17.163 -14.348  -6.820  1.00  0.00              
ATOM    605 2HO*   C A  19     -19.482 -14.096  -7.878  1.00  0.00              
ATOM    606 1H4    C A  19     -13.360 -18.490  -3.164  1.00  0.00              
ATOM    607 2H4    C A  19     -13.208 -16.947  -2.394  1.00  0.00              
ATOM    608  H5    C A  19     -15.155 -19.040  -4.697  1.00  0.00              
ATOM    609  H6    C A  19     -17.176 -18.185  -5.790  1.00  0.00              
ATOM    610  P     A A  20     -17.113 -15.366 -10.138  1.00  0.00              
ATOM    611  O1P   A A  20     -16.288 -16.580  -9.913  1.00  0.00              
ATOM    612  O2P   A A  20     -17.671 -15.099 -11.489  1.00  0.00              
ATOM    613  O5*   A A  20     -16.260 -14.098  -9.691  1.00  0.00              
ATOM    614  C5*   A A  20     -16.851 -12.784  -9.648  1.00  0.00              
ATOM    615  C4*   A A  20     -15.901 -11.829  -8.964  1.00  0.00              
ATOM    616  O4*   A A  20     -15.694 -12.167  -7.568  1.00  0.00              
ATOM    617  C3*   A A  20     -14.491 -11.794  -9.531  1.00  0.00              
ATOM    618  O3*   A A  20     -14.425 -11.046 -10.749  1.00  0.00              
ATOM    619  C1*   A A  20     -14.390 -11.780  -7.179  1.00  0.00              
ATOM    620  C2*   A A  20     -13.751 -11.106  -8.392  1.00  0.00              
ATOM    621  O2*   A A  20     -13.984  -9.712  -8.349  1.00  0.00              
ATOM    622  N1    A A  20     -10.490 -13.649  -4.412  1.00  0.00              
ATOM    623  C2    A A  20     -10.865 -12.401  -4.714  1.00  0.00              
ATOM    624  N3    A A  20     -11.889 -11.983  -5.456  1.00  0.00              
ATOM    625  C4    A A  20     -12.590 -13.029  -5.925  1.00  0.00              
ATOM    626  C5    A A  20     -12.329 -14.369  -5.701  1.00  0.00              
ATOM    627  C6    A A  20     -11.217 -14.679  -4.899  1.00  0.00              
ATOM    628  N6    A A  20     -10.843 -15.925  -4.599  1.00  0.00              
ATOM    629  N7    A A  20     -13.266 -15.166  -6.344  1.00  0.00              
ATOM    630  C8    A A  20     -14.059 -14.306  -6.934  1.00  0.00              
ATOM    631  N9    A A  20     -13.709 -12.994  -6.722  1.00  0.00              
ATOM    632 1H5*   A A  20     -17.808 -12.818  -9.107  1.00  0.00              
ATOM    633 2H5*   A A  20     -17.069 -12.435 -10.668  1.00  0.00              
ATOM    634  H4*   A A  20     -16.358 -10.840  -9.117  1.00  0.00              
ATOM    635  H3*   A A  20     -14.095 -12.787  -9.791  1.00  0.00              
ATOM    636  H1*   A A  20     -14.322 -11.067  -6.345  1.00  0.00              
ATOM    637 1H2*   A A  20     -12.659 -11.203  -8.475  1.00  0.00              
ATOM    638 2HO*   A A  20     -13.477  -9.312  -7.585  1.00  0.00              
ATOM    639  H2    A A  20     -10.236 -11.606  -4.290  1.00  0.00              
ATOM    640 1H6    A A  20     -10.040 -16.081  -4.022  1.00  0.00              
ATOM    641 2H6    A A  20     -11.365 -16.701  -4.949  1.00  0.00              
ATOM    642  H8    A A  20     -14.926 -14.606  -7.542  1.00  0.00              
ATOM    643  P     C A  21     -13.241 -11.330 -11.798  1.00  0.00              
ATOM    644  O1P   C A  21     -13.153 -12.812 -11.818  1.00  0.00              
ATOM    645  O2P   C A  21     -13.544 -10.596 -13.053  1.00  0.00              
ATOM    646  O5*   C A  21     -11.876 -10.762 -11.204  1.00  0.00              
ATOM    647  C5*   C A  21     -11.727  -9.364 -10.890  1.00  0.00              
ATOM    648  C4*   C A  21     -10.460  -9.161 -10.093  1.00  0.00              
ATOM    649  O4*   C A  21     -10.482  -9.957  -8.882  1.00  0.00              
ATOM    650  C3*   C A  21      -9.185  -9.656 -10.758  1.00  0.00              
ATOM    651  O3*   C A  21      -8.782  -8.805 -11.837  1.00  0.00              
ATOM    652  C1*   C A  21      -9.150 -10.264  -8.499  1.00  0.00              
ATOM    653  C2*   C A  21      -8.239  -9.644  -9.562  1.00  0.00              
ATOM    654  O2*   C A  21      -7.850  -8.340  -9.181  1.00  0.00              
ATOM    655  N1    C A  21      -9.005 -11.720  -8.334  1.00  0.00              
ATOM    656  C2    C A  21      -7.960 -12.217  -7.553  1.00  0.00              
ATOM    657  O2    C A  21      -7.154 -11.419  -7.052  1.00  0.00              
ATOM    658  N3    C A  21      -7.851 -13.554  -7.365  1.00  0.00              
ATOM    659  C4    C A  21      -8.739 -14.378  -7.924  1.00  0.00              
ATOM    660  N4    C A  21      -8.592 -15.689  -7.713  1.00  0.00              
ATOM    661  C5    C A  21      -9.814 -13.898  -8.724  1.00  0.00              
ATOM    662  C6    C A  21      -9.909 -12.575  -8.902  1.00  0.00              
ATOM    663 1H5*   C A  21     -12.595  -9.010 -10.316  1.00  0.00              
ATOM    664 2H5*   C A  21     -11.690  -8.771 -11.816  1.00  0.00              
ATOM    665  H4*   C A  21     -10.420  -8.075  -9.925  1.00  0.00              
ATOM    666  H3*   C A  21      -9.292 -10.637 -11.246  1.00  0.00              
ATOM    667  H1*   C A  21      -8.861  -9.823  -7.534  1.00  0.00              
ATOM    668 1H2*   C A  21      -7.295 -10.169  -9.763  1.00  0.00              
ATOM    669 2HO*   C A  21      -7.235  -8.391  -8.394  1.00  0.00              
ATOM    670 1H4    C A  21      -9.239 -16.337  -8.117  1.00  0.00              
ATOM    671 2H4    C A  21      -7.836 -16.023  -7.151  1.00  0.00              
ATOM    672  H5    C A  21     -10.538 -14.589  -9.180  1.00  0.00              
ATOM    673  H6    C A  21     -10.727 -12.167  -9.514  1.00  0.00              
ATOM    674  P     C A  22      -8.126  -9.448 -13.157  1.00  0.00              
ATOM    675  O1P   C A  22      -8.760 -10.789 -13.234  1.00  0.00              
ATOM    676  O2P   C A  22      -8.299  -8.489 -14.278  1.00  0.00              
ATOM    677  O5*   C A  22      -6.564  -9.654 -12.911  1.00  0.00              
ATOM    678  C5*   C A  22      -5.696 -10.093 -13.974  1.00  0.00              
ATOM    679  C4*   C A  22      -4.267  -9.747 -13.629  1.00  0.00              
ATOM    680  O4*   C A  22      -3.979 -10.115 -12.256  1.00  0.00              
ATOM    681  C3*   C A  22      -3.206 -10.456 -14.455  1.00  0.00              
ATOM    682  O3*   C A  22      -2.964  -9.787 -15.697  1.00  0.00              
ATOM    683  C1*   C A  22      -2.647 -10.558 -12.147  1.00  0.00              
ATOM    684  C2*   C A  22      -2.004 -10.411 -13.525  1.00  0.00              
ATOM    685  O2*   C A  22      -1.307  -9.183 -13.586  1.00  0.00              
ATOM    686  N1    C A  22      -2.677 -11.934 -11.622  1.00  0.00              
ATOM    687  C2    C A  22      -1.481 -12.544 -11.241  1.00  0.00              
ATOM    688  O2    C A  22      -0.417 -11.926 -11.392  1.00  0.00              
ATOM    689  N3    C A  22      -1.511 -13.794 -10.718  1.00  0.00              
ATOM    690  C4    C A  22      -2.678 -14.425 -10.573  1.00  0.00              
ATOM    691  N4    C A  22      -2.661 -15.656 -10.054  1.00  0.00              
ATOM    692  C5    C A  22      -3.912 -13.825 -10.953  1.00  0.00              
ATOM    693  C6    C A  22      -3.867 -12.591 -11.469  1.00  0.00              
ATOM    694 1H5*   C A  22      -5.984  -9.614 -14.920  1.00  0.00              
ATOM    695 2H5*   C A  22      -5.798 -11.179 -14.119  1.00  0.00              
ATOM    696  H4*   C A  22      -4.194  -8.670 -13.840  1.00  0.00              
ATOM    697  H3*   C A  22      -3.490 -11.475 -14.758  1.00  0.00              
ATOM    698  H1*   C A  22      -2.028  -9.983 -11.443  1.00  0.00              
ATOM    699 1H2*   C A  22      -1.250 -11.172 -13.771  1.00  0.00              
ATOM    700 2HO*   C A  22      -1.564  -8.694 -14.421  1.00  0.00              
ATOM    701 1H4    C A  22      -3.517 -16.160  -9.932  1.00  0.00              
ATOM    702 2H4    C A  22      -1.793 -16.074  -9.788  1.00  0.00              
ATOM    703  H5    C A  22      -4.867 -14.358 -10.830  1.00  0.00              
ATOM    704  H6    C A  22      -4.801 -12.096 -11.774  1.00  0.00              
ATOM    705  P     U A  23      -1.906 -10.403 -16.741  1.00  0.00              
ATOM    706  O1P   U A  23      -1.894  -9.405 -17.841  1.00  0.00              
ATOM    707  O2P   U A  23      -0.649 -10.701 -16.008  1.00  0.00              
ATOM    708  O5*   U A  23      -2.484 -11.770 -17.320  1.00  0.00              
ATOM    709  C5*   U A  23      -3.814 -11.833 -17.868  1.00  0.00              
ATOM    710  C4*   U A  23      -4.014 -13.168 -18.546  1.00  0.00              
ATOM    711  O4*   U A  23      -3.099 -13.288 -19.662  1.00  0.00              
ATOM    712  C3*   U A  23      -3.749 -14.387 -17.678  1.00  0.00              
ATOM    713  O3*   U A  23      -4.906 -14.770 -16.930  1.00  0.00              
ATOM    714  C1*   U A  23      -2.703 -14.632 -19.806  1.00  0.00              
ATOM    715  C2*   U A  23      -3.344 -15.452 -18.685  1.00  0.00              
ATOM    716  O2*   U A  23      -4.449 -16.164 -19.206  1.00  0.00              
ATOM    717  N1    U A  23      -1.233 -14.699 -19.857  1.00  0.00              
ATOM    718  C2    U A  23      -0.620 -15.479 -20.839  1.00  0.00              
ATOM    719  O2    U A  23      -1.250 -16.140 -21.646  1.00  0.00              
ATOM    720  N3    U A  23       0.752 -15.447 -20.829  1.00  0.00              
ATOM    721  C4    U A  23       1.562 -14.739 -19.964  1.00  0.00              
ATOM    722  O4    U A  23       2.786 -14.811 -20.083  1.00  0.00              
ATOM    723  C5    U A  23       0.858 -13.964 -18.989  1.00  0.00              
ATOM    724  C6    U A  23      -0.479 -13.975 -18.974  1.00  0.00              
ATOM    725 1H5*   U A  23      -3.966 -11.016 -18.588  1.00  0.00              
ATOM    726 2H5*   U A  23      -4.560 -11.700 -17.069  1.00  0.00              
ATOM    727  H4*   U A  23      -5.080 -13.174 -18.819  1.00  0.00              
ATOM    728  H3*   U A  23      -2.983 -14.221 -16.906  1.00  0.00              
ATOM    729  H1*   U A  23      -3.056 -15.058 -20.756  1.00  0.00              
ATOM    730 1H2*   U A  23      -2.696 -16.225 -18.248  1.00  0.00              
ATOM    731 2HO*   U A  23      -5.255 -15.993 -18.638  1.00  0.00              
ATOM    732  H3    U A  23       1.217 -16.000 -21.522  1.00  0.00              
ATOM    733  H5    U A  23       1.415 -13.364 -18.253  1.00  0.00              
ATOM    734  H6    U A  23      -1.003 -13.373 -18.217  1.00  0.00              
ATOM    735  P     C A  24      -4.780 -15.058 -15.354  1.00  0.00              
ATOM    736  O1P   C A  24      -3.878 -13.977 -14.881  1.00  0.00              
ATOM    737  O2P   C A  24      -6.149 -15.170 -14.789  1.00  0.00              
ATOM    738  O5*   C A  24      -4.036 -16.451 -15.140  1.00  0.00              
ATOM    739  C5*   C A  24      -4.730 -17.701 -15.322  1.00  0.00              
ATOM    740  C4*   C A  24      -3.794 -18.844 -15.008  1.00  0.00              
ATOM    741  O4*   C A  24      -2.544 -18.743 -15.735  1.00  0.00              
ATOM    742  C3*   C A  24      -3.345 -18.940 -13.558  1.00  0.00              
ATOM    743  O3*   C A  24      -4.363 -19.495 -12.720  1.00  0.00              
ATOM    744  C1*   C A  24      -1.492 -19.265 -14.954  1.00  0.00              
ATOM    745  C2*   C A  24      -2.131 -19.840 -13.699  1.00  0.00              
ATOM    746  O2*   C A  24      -2.475 -21.196 -13.908  1.00  0.00              
ATOM    747  N1    C A  24      -0.543 -18.164 -14.714  1.00  0.00              
ATOM    748  C2    C A  24       0.827 -18.409 -14.820  1.00  0.00              
ATOM    749  O2    C A  24       1.213 -19.561 -15.072  1.00  0.00              
ATOM    750  N3    C A  24       1.699 -17.388 -14.642  1.00  0.00              
ATOM    751  C4    C A  24       1.242 -16.164 -14.371  1.00  0.00              
ATOM    752  N4    C A  24       2.138 -15.187 -14.202  1.00  0.00              
ATOM    753  C5    C A  24      -0.150 -15.887 -14.258  1.00  0.00              
ATOM    754  C6    C A  24      -1.000 -16.905 -14.435  1.00  0.00              
ATOM    755 1H5*   C A  24      -5.094 -17.783 -16.356  1.00  0.00              
ATOM    756 2H5*   C A  24      -5.611 -17.741 -14.666  1.00  0.00              
ATOM    757  H4*   C A  24      -4.379 -19.743 -15.251  1.00  0.00              
ATOM    758  H3*   C A  24      -3.130 -17.963 -13.097  1.00  0.00              
ATOM    759  H1*   C A  24      -0.903 -20.073 -15.411  1.00  0.00              
ATOM    760 1H2*   C A  24      -1.502 -19.848 -12.798  1.00  0.00              
ATOM    761 2HO*   C A  24      -2.896 -21.565 -13.079  1.00  0.00              
ATOM    762 1H4    C A  24       1.831 -14.257 -13.996  1.00  0.00              
ATOM    763 2H4    C A  24       3.114 -15.385 -14.281  1.00  0.00              
ATOM    764  H5    C A  24      -0.512 -14.873 -14.031  1.00  0.00              
ATOM    765  H6    C A  24      -2.083 -16.728 -14.356  1.00  0.00              
ATOM    766  P     A A  25      -4.007 -19.929 -11.213  1.00  0.00              
ATOM    767  O1P   A A  25      -2.677 -19.309 -10.986  1.00  0.00              
ATOM    768  O2P   A A  25      -5.149 -19.556 -10.339  1.00  0.00              
ATOM    769  O5*   A A  25      -3.831 -21.511 -11.158  1.00  0.00              
ATOM    770  C5*   A A  25      -4.949 -22.390 -11.388  1.00  0.00              
ATOM    771  C4*   A A  25      -4.535 -23.814 -11.100  1.00  0.00              
ATOM    772  O4*   A A  25      -3.541 -24.263 -12.057  1.00  0.00              
ATOM    773  C3*   A A  25      -3.882 -24.041  -9.746  1.00  0.00              
ATOM    774  O3*   A A  25      -4.852 -24.147  -8.699  1.00  0.00              
ATOM    775  C1*   A A  25      -2.636 -25.140 -11.424  1.00  0.00              
ATOM    776  C2*   A A  25      -3.105 -25.327  -9.978  1.00  0.00              
ATOM    777  O2*   A A  25      -3.914 -26.483  -9.882  1.00  0.00              
ATOM    778  N1    A A  25       2.398 -25.913 -10.779  1.00  0.00              
ATOM    779  C2    A A  25       1.326 -26.662 -10.495  1.00  0.00              
ATOM    780  N3    A A  25       0.036 -26.393 -10.677  1.00  0.00              
ATOM    781  C4    A A  25      -0.120 -25.178 -11.230  1.00  0.00              
ATOM    782  C5    A A  25       0.884 -24.292 -11.579  1.00  0.00              
ATOM    783  C6    A A  25       2.207 -24.696 -11.335  1.00  0.00              
ATOM    784  N6    A A  25       3.275 -23.948 -11.619  1.00  0.00              
ATOM    785  N7    A A  25       0.348 -23.134 -12.125  1.00  0.00              
ATOM    786  C8    A A  25      -0.946 -23.340 -12.094  1.00  0.00              
ATOM    787  N9    A A  25      -1.300 -24.558 -11.565  1.00  0.00              
ATOM    788 1H5*   A A  25      -5.293 -22.299 -12.429  1.00  0.00              
ATOM    789 2H5*   A A  25      -5.793 -22.104 -10.744  1.00  0.00              
ATOM    790  H4*   A A  25      -5.479 -24.378 -11.125  1.00  0.00              
ATOM    791  H3*   A A  25      -3.250 -23.205  -9.413  1.00  0.00              
ATOM    792  H1*   A A  25      -2.575 -26.142 -11.872  1.00  0.00              
ATOM    793 1H2*   A A  25      -2.310 -25.482  -9.235  1.00  0.00              
ATOM    794 2HO*   A A  25      -4.748 -26.266  -9.374  1.00  0.00              
ATOM    795  H2    A A  25       1.544 -27.640 -10.044  1.00  0.00              
ATOM    796 1H6    A A  25       4.195 -24.291 -11.420  1.00  0.00              
ATOM    797 2H6    A A  25       3.158 -23.045 -12.029  1.00  0.00              
ATOM    798  H8    A A  25      -1.681 -22.607 -12.459  1.00  0.00              
ATOM    799  P     G A  26      -4.630 -23.349  -7.322  1.00  0.00              
ATOM    800  O1P   G A  26      -4.659 -21.925  -7.745  1.00  0.00              
ATOM    801  O2P   G A  26      -5.623 -23.840  -6.333  1.00  0.00              
ATOM    802  O5*   G A  26      -3.172 -23.669  -6.767  1.00  0.00              
ATOM    803  C5*   G A  26      -2.901 -24.906  -6.079  1.00  0.00              
ATOM    804  C4*   G A  26      -1.438 -24.966  -5.710  1.00  0.00              
ATOM    805  O4*   G A  26      -0.590 -24.761  -6.874  1.00  0.00              
ATOM    806  C3*   G A  26      -0.965 -23.887  -4.748  1.00  0.00              
ATOM    807  O3*   G A  26      -1.368 -24.161  -3.402  1.00  0.00              
ATOM    808  C1*   G A  26       0.596 -24.091  -6.491  1.00  0.00              
ATOM    809  C2*   G A  26       0.539 -23.941  -4.970  1.00  0.00              
ATOM    810  O2*   G A  26       1.146 -25.056  -4.348  1.00  0.00              
ATOM    811  N1    G A  26       3.426 -20.051  -7.658  1.00  0.00              
ATOM    812  C2    G A  26       3.707 -21.109  -6.826  1.00  0.00              
ATOM    813  N2    G A  26       4.912 -21.093  -6.239  1.00  0.00              
ATOM    814  N3    G A  26       2.871 -22.106  -6.592  1.00  0.00              
ATOM    815  C4    G A  26       1.710 -21.962  -7.265  1.00  0.00              
ATOM    816  C5    G A  26       1.331 -20.946  -8.117  1.00  0.00              
ATOM    817  C6    G A  26       2.236 -19.882  -8.358  1.00  0.00              
ATOM    818  O6    G A  26       2.084 -18.889  -9.083  1.00  0.00              
ATOM    819  N7    G A  26       0.052 -21.168  -8.608  1.00  0.00              
ATOM    820  C8    G A  26      -0.316 -22.293  -8.056  1.00  0.00              
ATOM    821  N9    G A  26       0.642 -22.828  -7.231  1.00  0.00              
ATOM    822 1H5*   G A  26      -3.164 -25.760  -6.720  1.00  0.00              
ATOM    823 2H5*   G A  26      -3.523 -24.979  -5.175  1.00  0.00              
ATOM    824  H4*   G A  26      -1.321 -25.950  -5.234  1.00  0.00              
ATOM    825  H3*   G A  26      -1.409 -22.899  -4.937  1.00  0.00              
ATOM    826  H1*   G A  26       1.536 -24.610  -6.726  1.00  0.00              
ATOM    827 1H2*   G A  26       1.061 -23.070  -4.551  1.00  0.00              
ATOM    828 2HO*   G A  26       0.575 -25.367  -3.588  1.00  0.00              
ATOM    829  H1    G A  26       4.130 -19.350  -7.767  1.00  0.00              
ATOM    830 1H2    G A  26       5.177 -21.835  -5.623  1.00  0.00              
ATOM    831 2H2    G A  26       5.545 -20.340  -6.415  1.00  0.00              
ATOM    832  H8    G A  26      -1.295 -22.765  -8.234  1.00  0.00              
ATOM    833  P     U A  27      -1.960 -22.978  -2.488  1.00  0.00              
ATOM    834  O1P   U A  27      -3.249 -22.650  -3.149  1.00  0.00              
ATOM    835  O2P   U A  27      -1.956 -23.434  -1.075  1.00  0.00              
ATOM    836  O5*   U A  27      -1.007 -21.706  -2.606  1.00  0.00              
ATOM    837  C5*   U A  27       0.343 -21.749  -2.107  1.00  0.00              
ATOM    838  C4*   U A  27       1.119 -20.577  -2.659  1.00  0.00              
ATOM    839  O4*   U A  27       1.160 -20.627  -4.103  1.00  0.00              
ATOM    840  C3*   U A  27       0.538 -19.206  -2.351  1.00  0.00              
ATOM    841  O3*   U A  27       0.895 -18.758  -1.041  1.00  0.00              
ATOM    842  C1*   U A  27       1.138 -19.317  -4.622  1.00  0.00              
ATOM    843  C2*   U A  27       1.130 -18.341  -3.452  1.00  0.00              
ATOM    844  O2*   U A  27       2.448 -17.917  -3.169  1.00  0.00              
ATOM    845  N1    U A  27      -0.070 -19.281  -5.466  1.00  0.00              
ATOM    846  C2    U A  27      -0.305 -18.166  -6.272  1.00  0.00              
ATOM    847  O2    U A  27       0.433 -17.197  -6.290  1.00  0.00              
ATOM    848  N3    U A  27      -1.434 -18.243  -7.049  1.00  0.00              
ATOM    849  C4    U A  27      -2.335 -19.287  -7.106  1.00  0.00              
ATOM    850  O4    U A  27      -3.307 -19.209  -7.859  1.00  0.00              
ATOM    851  C5    U A  27      -2.024 -20.391  -6.250  1.00  0.00              
ATOM    852  C6    U A  27      -0.930 -20.345  -5.483  1.00  0.00              
ATOM    853 1H5*   U A  27       0.825 -22.693  -2.399  1.00  0.00              
ATOM    854 2H5*   U A  27       0.340 -21.716  -1.006  1.00  0.00              
ATOM    855  H4*   U A  27       2.104 -20.653  -2.173  1.00  0.00              
ATOM    856  H3*   U A  27      -0.562 -19.187  -2.333  1.00  0.00              
ATOM    857  H1*   U A  27       1.970 -19.023  -5.278  1.00  0.00              
ATOM    858 1H2*   U A  27       0.566 -17.410  -3.609  1.00  0.00              
ATOM    859 2HO*   U A  27       2.602 -17.939  -2.181  1.00  0.00              
ATOM    860  H3    U A  27      -1.627 -17.456  -7.636  1.00  0.00              
ATOM    861  H5    U A  27      -2.682 -21.273  -6.224  1.00  0.00              
ATOM    862  H6    U A  27      -0.706 -21.204  -4.832  1.00  0.00              
ATOM    863  P     G A  28      -0.156 -17.906  -0.173  1.00  0.00              
ATOM    864  O1P   G A  28      -1.452 -18.573  -0.458  1.00  0.00              
ATOM    865  O2P   G A  28       0.341 -17.836   1.224  1.00  0.00              
ATOM    866  O5*   G A  28      -0.226 -16.424  -0.753  1.00  0.00              
ATOM    867  C5*   G A  28       0.940 -15.578  -0.754  1.00  0.00              
ATOM    868  C4*   G A  28       0.584 -14.232  -1.340  1.00  0.00              
ATOM    869  O4*   G A  28       0.315 -14.412  -2.753  1.00  0.00              
ATOM    870  C3*   G A  28      -0.689 -13.602  -0.799  1.00  0.00              
ATOM    871  O3*   G A  28      -0.447 -12.864   0.403  1.00  0.00              
ATOM    872  C1*   G A  28      -0.738 -13.569  -3.169  1.00  0.00              
ATOM    873  C2*   G A  28      -1.078 -12.705  -1.955  1.00  0.00              
ATOM    874  O2*   G A  28      -0.322 -11.512  -2.004  1.00  0.00              
ATOM    875  N1    G A  28      -5.189 -13.626  -5.592  1.00  0.00              
ATOM    876  C2    G A  28      -4.393 -12.561  -5.244  1.00  0.00              
ATOM    877  N2    G A  28      -4.840 -11.349  -5.605  1.00  0.00              
ATOM    878  N3    G A  28      -3.248 -12.677  -4.594  1.00  0.00              
ATOM    879  C4    G A  28      -2.953 -13.964  -4.314  1.00  0.00              
ATOM    880  C5    G A  28      -3.678 -15.097  -4.615  1.00  0.00              
ATOM    881  C6    G A  28      -4.906 -14.959  -5.311  1.00  0.00              
ATOM    882  O6    G A  28      -5.693 -15.845  -5.670  1.00  0.00              
ATOM    883  N7    G A  28      -3.031 -16.234  -4.150  1.00  0.00              
ATOM    884  C8    G A  28      -1.945 -15.779  -3.585  1.00  0.00              
ATOM    885  N9    G A  28      -1.836 -14.411  -3.650  1.00  0.00              
ATOM    886 1H5*   G A  28       1.745 -16.044  -1.339  1.00  0.00              
ATOM    887 2H5*   G A  28       1.318 -15.456   0.272  1.00  0.00              
ATOM    888  H4*   G A  28       1.448 -13.597  -1.099  1.00  0.00              
ATOM    889  H3*   G A  28      -1.462 -14.333  -0.520  1.00  0.00              
ATOM    890  H1*   G A  28      -0.505 -12.881  -3.994  1.00  0.00              
ATOM    891 1H2*   G A  28      -2.123 -12.370  -1.899  1.00  0.00              
ATOM    892 2HO*   G A  28      -0.618 -10.960  -2.784  1.00  0.00              
ATOM    893  H1    G A  28      -6.036 -13.428  -6.085  1.00  0.00              
ATOM    894 1H2    G A  28      -4.305 -10.534  -5.382  1.00  0.00              
ATOM    895 2H2    G A  28      -5.705 -11.260  -6.095  1.00  0.00              
ATOM    896  H8    G A  28      -1.194 -16.425  -3.106  1.00  0.00              
ATOM    897  P     C A  29      -1.619 -12.701   1.492  1.00  0.00              
ATOM    898  O1P   C A  29      -2.195 -14.067   1.577  1.00  0.00              
ATOM    899  O2P   C A  29      -1.042 -12.073   2.707  1.00  0.00              
ATOM    900  O5*   C A  29      -2.737 -11.728   0.908  1.00  0.00              
ATOM    901  C5*   C A  29      -2.411 -10.391   0.481  1.00  0.00              
ATOM    902  C4*   C A  29      -3.684  -9.614   0.249  1.00  0.00              
ATOM    903  O4*   C A  29      -4.239 -10.025  -1.018  1.00  0.00              
ATOM    904  C3*   C A  29      -4.794  -9.863   1.259  1.00  0.00              
ATOM    905  O3*   C A  29      -4.609  -9.096   2.453  1.00  0.00              
ATOM    906  C1*   C A  29      -5.636  -9.912  -0.951  1.00  0.00              
ATOM    907  C2*   C A  29      -5.977  -9.378   0.436  1.00  0.00              
ATOM    908  O2*   C A  29      -6.073  -7.968   0.390  1.00  0.00              
ATOM    909  N1    C A  29      -6.194 -11.240  -1.256  1.00  0.00              
ATOM    910  C2    C A  29      -7.506 -11.338  -1.721  1.00  0.00              
ATOM    911  O2    C A  29      -8.184 -10.305  -1.826  1.00  0.00              
ATOM    912  N3    C A  29      -8.006 -12.555  -2.042  1.00  0.00              
ATOM    913  C4    C A  29      -7.244 -13.642  -1.914  1.00  0.00              
ATOM    914  N4    C A  29      -7.778 -14.822  -2.242  1.00  0.00              
ATOM    915  C5    C A  29      -5.902 -13.570  -1.442  1.00  0.00              
ATOM    916  C6    C A  29      -5.421 -12.362  -1.128  1.00  0.00              
ATOM    917 1H5*   C A  29      -1.814 -10.424  -0.442  1.00  0.00              
ATOM    918 2H5*   C A  29      -1.796  -9.892   1.244  1.00  0.00              
ATOM    919  H4*   C A  29      -3.371  -8.561   0.312  1.00  0.00              
ATOM    920  H3*   C A  29      -4.858 -10.909   1.596  1.00  0.00              
ATOM    921  H1*   C A  29      -6.088  -9.223  -1.678  1.00  0.00              
ATOM    922 1H2*   C A  29      -6.942  -9.709   0.844  1.00  0.00              
ATOM    923 2HO*   C A  29      -6.407  -7.627   1.269  1.00  0.00              
ATOM    924 1H4    C A  29      -7.236 -15.658  -2.157  1.00  0.00              
ATOM    925 2H4    C A  29      -8.720 -14.869  -2.572  1.00  0.00              
ATOM    926  H5    C A  29      -5.285 -14.475  -1.339  1.00  0.00              
ATOM    927  H6    C A  29      -4.388 -12.268  -0.760  1.00  0.00              
ATOM    928  P     G A  30      -5.614  -9.297   3.693  1.00  0.00              
ATOM    929  O1P   G A  30      -5.550 -10.758   3.949  1.00  0.00              
ATOM    930  O2P   G A  30      -5.226  -8.347   4.766  1.00  0.00              
ATOM    931  O5*   G A  30      -7.094  -8.942   3.222  1.00  0.00              
ATOM    932  C5*   G A  30      -7.350  -8.484   1.880  1.00  0.00              
ATOM    933  C4*   G A  30      -8.626  -9.110   1.371  1.00  0.00              
ATOM    934  O4*   G A  30      -8.309 -10.347   0.743  1.00  0.00              
ATOM    935  C3*   G A  30      -9.655  -9.452   2.437  1.00  0.00              
ATOM    936  O3*   G A  30     -10.576  -8.377   2.651  1.00  0.00              
ATOM    937  C1*   G A  30      -9.428 -11.177   0.788  1.00  0.00              
ATOM    938  C2*   G A  30     -10.357 -10.704   1.908  1.00  0.00              
ATOM    939  O2*   G A  30     -11.631 -10.431   1.361  1.00  0.00              
ATOM    940  N1    G A  30     -10.391 -15.859  -0.896  1.00  0.00              
ATOM    941  C2    G A  30     -11.039 -14.679  -1.167  1.00  0.00              
ATOM    942  N2    G A  30     -12.076 -14.757  -2.014  1.00  0.00              
ATOM    943  N3    G A  30     -10.696 -13.512  -0.650  1.00  0.00              
ATOM    944  C4    G A  30      -9.633 -13.617   0.176  1.00  0.00              
ATOM    945  C5    G A  30      -8.917 -14.745   0.515  1.00  0.00              
ATOM    946  C6    G A  30      -9.297 -15.991  -0.046  1.00  0.00              
ATOM    947  O6    G A  30      -8.785 -17.105   0.130  1.00  0.00              
ATOM    948  N7    G A  30      -7.894 -14.432   1.399  1.00  0.00              
ATOM    949  C8    G A  30      -8.006 -13.143   1.578  1.00  0.00              
ATOM    950  N9    G A  30      -9.040 -12.587   0.866  1.00  0.00              
ATOM    951 1H5*   G A  30      -6.510  -8.750   1.223  1.00  0.00              
ATOM    952 2H5*   G A  30      -7.435  -7.387   1.866  1.00  0.00              
ATOM    953  H4*   G A  30      -9.057  -8.344   0.711  1.00  0.00              
ATOM    954  H3*   G A  30      -9.222  -9.613   3.436  1.00  0.00              
ATOM    955  H1*   G A  30      -9.984 -11.071  -0.154  1.00  0.00              
ATOM    956 1H2*   G A  30     -10.545 -11.449   2.693  1.00  0.00              
ATOM    957 2HO*   G A  30     -12.043 -11.281   1.030  1.00  0.00              
ATOM    958  H1    G A  30     -10.731 -16.686  -1.343  1.00  0.00              
ATOM    959 1H2    G A  30     -12.588 -13.932  -2.254  1.00  0.00              
ATOM    960 2H2    G A  30     -12.337 -15.638  -2.406  1.00  0.00              
ATOM    961  H8    G A  30      -7.339 -12.562   2.234  1.00  0.00              
ATOM    962  P     A A  31     -11.812  -8.572   3.661  1.00  0.00              
ATOM    963  O1P   A A  31     -11.702  -9.997   4.063  1.00  0.00              
ATOM    964  O2P   A A  31     -11.740  -7.510   4.696  1.00  0.00              
ATOM    965  O5*   A A  31     -13.174  -8.391   2.853  1.00  0.00              
ATOM    966  C5*   A A  31     -13.524  -7.123   2.267  1.00  0.00              
ATOM    967  C4*   A A  31     -14.588  -7.333   1.215  1.00  0.00              
ATOM    968  O4*   A A  31     -14.033  -8.130   0.136  1.00  0.00              
ATOM    969  C3*   A A  31     -15.811  -8.112   1.673  1.00  0.00              
ATOM    970  O3*   A A  31     -16.763  -7.269   2.329  1.00  0.00              
ATOM    971  C1*   A A  31     -14.997  -9.068  -0.322  1.00  0.00              
ATOM    972  C2*   A A  31     -16.315  -8.701   0.352  1.00  0.00              
ATOM    973  O2*   A A  31     -17.017  -7.762  -0.437  1.00  0.00              
ATOM    974  N1    A A  31     -15.603 -14.073  -1.289  1.00  0.00              
ATOM    975  C2    A A  31     -16.274 -12.989  -1.692  1.00  0.00              
ATOM    976  N3    A A  31     -16.070 -11.709  -1.390  1.00  0.00              
ATOM    977  C4    A A  31     -15.023 -11.582  -0.557  1.00  0.00              
ATOM    978  C5    A A  31     -14.235 -12.602  -0.055  1.00  0.00              
ATOM    979  C6    A A  31     -14.555 -13.911  -0.451  1.00  0.00              
ATOM    980  N6    A A  31     -13.885 -14.993  -0.047  1.00  0.00              
ATOM    981  N7    A A  31     -13.245 -12.093   0.775  1.00  0.00              
ATOM    982  C8    A A  31     -13.452 -10.800   0.758  1.00  0.00              
ATOM    983  N9    A A  31     -14.513 -10.420  -0.029  1.00  0.00              
ATOM    984 1H5*   A A  31     -12.636  -6.655   1.818  1.00  0.00              
ATOM    985 2H5*   A A  31     -13.891  -6.436   3.044  1.00  0.00              
ATOM    986  H4*   A A  31     -14.894  -6.314   0.936  1.00  0.00              
ATOM    987  H3*   A A  31     -15.591  -8.871   2.438  1.00  0.00              
ATOM    988  H1*   A A  31     -15.174  -9.042  -1.407  1.00  0.00              
ATOM    989 1H2*   A A  31     -17.025  -9.527   0.500  1.00  0.00              
ATOM    990 2HO*   A A  31     -17.320  -8.197  -1.285  1.00  0.00              
ATOM    991  H2    A A  31     -17.116 -13.184  -2.371  1.00  0.00              
ATOM    992 1H6    A A  31     -14.162 -15.901  -0.364  1.00  0.00              
ATOM    993 2H6    A A  31     -13.107 -14.896   0.572  1.00  0.00              
ATOM    994  H8    A A  31     -12.834 -10.084   1.320  1.00  0.00              
ATOM    995  P     G A  32     -17.678  -7.865   3.508  1.00  0.00              
ATOM    996  O1P   G A  32     -16.742  -8.747   4.252  1.00  0.00              
ATOM    997  O2P   G A  32     -18.331  -6.731   4.211  1.00  0.00              
ATOM    998  O5*   G A  32     -18.815  -8.779   2.869  1.00  0.00              
ATOM    999  C5*   G A  32     -19.844  -8.203   2.041  1.00  0.00              
ATOM   1000  C4*   G A  32     -20.666  -9.307   1.419  1.00  0.00              
ATOM   1001  O4*   G A  32     -19.827 -10.156   0.597  1.00  0.00              
ATOM   1002  C3*   G A  32     -21.238 -10.323   2.396  1.00  0.00              
ATOM   1003  O3*   G A  32     -22.327  -9.780   3.149  1.00  0.00              
ATOM   1004  C1*   G A  32     -20.408 -11.450   0.547  1.00  0.00              
ATOM   1005  C2*   G A  32     -21.674 -11.368   1.383  1.00  0.00              
ATOM   1006  O2*   G A  32     -22.768 -10.947   0.594  1.00  0.00              
ATOM   1007  N1    G A  32     -19.191 -16.370   0.605  1.00  0.00              
ATOM   1008  C2    G A  32     -20.298 -15.746   0.081  1.00  0.00              
ATOM   1009  N2    G A  32     -21.193 -16.542  -0.522  1.00  0.00              
ATOM   1010  N3    G A  32     -20.508 -14.442   0.142  1.00  0.00              
ATOM   1011  C4    G A  32     -19.508 -13.798   0.779  1.00  0.00              
ATOM   1012  C5    G A  32     -18.364 -14.326   1.338  1.00  0.00              
ATOM   1013  C6    G A  32     -18.151 -15.726   1.268  1.00  0.00              
ATOM   1014  O6    G A  32     -17.198 -16.384   1.704  1.00  0.00              
ATOM   1015  N7    G A  32     -17.585 -13.325   1.903  1.00  0.00              
ATOM   1016  C8    G A  32     -18.258 -12.228   1.682  1.00  0.00              
ATOM   1017  N9    G A  32     -19.433 -12.443   1.004  1.00  0.00              
ATOM   1018 1H5*   G A  32     -19.393  -7.580   1.257  1.00  0.00              
ATOM   1019 2H5*   G A  32     -20.488  -7.545   2.643  1.00  0.00              
ATOM   1020  H4*   G A  32     -21.458  -8.777   0.872  1.00  0.00              
ATOM   1021  H3*   G A  32     -20.515 -10.667   3.151  1.00  0.00              
ATOM   1022  H1*   G A  32     -20.710 -11.770  -0.461  1.00  0.00              
ATOM   1023 1H2*   G A  32     -22.014 -12.301   1.856  1.00  0.00              
ATOM   1024 2HO*   G A  32     -23.597 -10.928   1.154  1.00  0.00              
ATOM   1025  H1    G A  32     -19.129 -17.363   0.502  1.00  0.00              
ATOM   1026 1H2    G A  32     -22.019 -16.147  -0.925  1.00  0.00              
ATOM   1027 2H2    G A  32     -21.036 -17.527  -0.568  1.00  0.00              
ATOM   1028  H8    G A  32     -17.918 -11.233   2.006  1.00  0.00              
ATOM   1029  P     C A  33     -23.055 -10.681   4.265  1.00  0.00              
ATOM   1030  O1P   C A  33     -21.954 -11.527   4.791  1.00  0.00              
ATOM   1031  O2P   C A  33     -23.790  -9.778   5.186  1.00  0.00              
ATOM   1032  O5*   C A  33     -24.113 -11.635   3.550  1.00  0.00              
ATOM   1033  C5*   C A  33     -24.862 -12.609   4.302  1.00  0.00              
ATOM   1034  C4*   C A  33     -25.252 -13.751   3.394  1.00  0.00              
ATOM   1035  O4*   C A  33     -24.163 -13.989   2.483  1.00  0.00              
ATOM   1036  C3*   C A  33     -25.506 -15.080   4.089  1.00  0.00              
ATOM   1037  O3*   C A  33     -26.871 -15.216   4.494  1.00  0.00              
ATOM   1038  C1*   C A  33     -23.955 -15.377   2.328  1.00  0.00              
ATOM   1039  C2*   C A  33     -25.092 -16.108   3.042  1.00  0.00              
ATOM   1040  O2*   C A  33     -26.124 -16.401   2.122  1.00  0.00              
ATOM   1041  N1    C A  33     -22.607 -15.684   2.836  1.00  0.00              
ATOM   1042  C2    C A  33     -21.907 -16.765   2.301  1.00  0.00              
ATOM   1043  O2    C A  33     -22.455 -17.467   1.438  1.00  0.00              
ATOM   1044  N3    C A  33     -20.651 -17.023   2.737  1.00  0.00              
ATOM   1045  C4    C A  33     -20.097 -16.243   3.668  1.00  0.00              
ATOM   1046  N4    C A  33     -18.857 -16.534   4.069  1.00  0.00              
ATOM   1047  C5    C A  33     -20.790 -15.133   4.230  1.00  0.00              
ATOM   1048  C6    C A  33     -22.030 -14.891   3.791  1.00  0.00              
ATOM   1049 1H5*   C A  33     -25.761 -12.144   4.734  1.00  0.00              
ATOM   1050 2H5*   C A  33     -24.258 -12.983   5.142  1.00  0.00              
ATOM   1051  H4*   C A  33     -26.194 -13.418   2.934  1.00  0.00              
ATOM   1052  H3*   C A  33     -24.959 -15.194   5.037  1.00  0.00              
ATOM   1053  H1*   C A  33     -23.965 -15.715   1.282  1.00  0.00              
ATOM   1054 1H2*   C A  33     -24.828 -17.080   3.483  1.00  0.00              
ATOM   1055 2HO*   C A  33     -25.924 -17.265   1.659  1.00  0.00              
ATOM   1056 1H4    C A  33     -18.411 -15.972   4.767  1.00  0.00              
ATOM   1057 2H4    C A  33     -18.373 -17.314   3.673  1.00  0.00              
ATOM   1058  H5    C A  33     -20.322 -14.500   4.999  1.00  0.00              
ATOM   1059  H6    C A  33     -22.596 -14.042   4.203  1.00  0.00              
ATOM   1060  P     A A  34     -27.216 -15.804   5.951  1.00  0.00              
ATOM   1061  O1P   A A  34     -26.306 -15.046   6.847  1.00  0.00              
ATOM   1062  O2P   A A  34     -28.684 -15.718   6.154  1.00  0.00              
ATOM   1063  O5*   A A  34     -26.793 -17.339   6.003  1.00  0.00              
ATOM   1064  C5*   A A  34     -27.699 -18.372   5.571  1.00  0.00              
ATOM   1065  C4*   A A  34     -27.124 -19.724   5.924  1.00  0.00              
ATOM   1066  O4*   A A  34     -25.904 -19.984   5.173  1.00  0.00              
ATOM   1067  C3*   A A  34     -26.710 -19.896   7.377  1.00  0.00              
ATOM   1068  O3*   A A  34     -27.823 -20.228   8.212  1.00  0.00              
ATOM   1069  C1*   A A  34     -25.023 -20.788   5.953  1.00  0.00              
ATOM   1070  C2*   A A  34     -25.702 -21.047   7.302  1.00  0.00              
ATOM   1071  O2*   A A  34     -26.320 -22.318   7.283  1.00  0.00              
ATOM   1072  N1    A A  34     -20.201 -21.218   7.660  1.00  0.00              
ATOM   1073  C2    A A  34     -21.274 -22.008   7.780  1.00  0.00              
ATOM   1074  N3    A A  34     -22.510 -21.828   7.320  1.00  0.00              
ATOM   1075  C4    A A  34     -22.601 -20.664   6.654  1.00  0.00              
ATOM   1076  C5    A A  34     -21.587 -19.746   6.447  1.00  0.00              
ATOM   1077  C6    A A  34     -20.326 -20.055   6.985  1.00  0.00              
ATOM   1078  N6    A A  34     -19.256 -19.265   6.866  1.00  0.00              
ATOM   1079  N7    A A  34     -22.049 -18.661   5.716  1.00  0.00              
ATOM   1080  C8    A A  34     -23.311 -18.940   5.500  1.00  0.00              
ATOM   1081  N9    A A  34     -23.713 -20.138   6.040  1.00  0.00              
ATOM   1082 1H5*   A A  34     -27.862 -18.303   4.486  1.00  0.00              
ATOM   1083 2H5*   A A  34     -28.679 -18.241   6.053  1.00  0.00              
ATOM   1084  H4*   A A  34     -27.943 -20.427   5.715  1.00  0.00              
ATOM   1085  H3*   A A  34     -26.290 -18.985   7.828  1.00  0.00              
ATOM   1086  H1*   A A  34     -24.841 -21.769   5.493  1.00  0.00              
ATOM   1087 1H2*   A A  34     -25.029 -21.078   8.170  1.00  0.00              
ATOM   1088 2HO*   A A  34     -27.211 -22.264   7.735  1.00  0.00              
ATOM   1089  H2    A A  34     -21.112 -22.939   8.340  1.00  0.00              
ATOM   1090 1H6    A A  34     -18.383 -19.540   7.272  1.00  0.00              
ATOM   1091 2H6    A A  34     -19.325 -18.400   6.371  1.00  0.00              
ATOM   1092  H8    A A  34     -23.987 -18.278   4.938  1.00  0.00              
ATOM   1093  P     A A  35     -27.975 -19.533   9.653  1.00  0.00              
ATOM   1094  O1P   A A  35     -27.970 -18.083   9.334  1.00  0.00              
ATOM   1095  O2P   A A  35     -29.152 -20.129  10.336  1.00  0.00              
ATOM   1096  O5*   A A  35     -26.678 -19.852  10.521  1.00  0.00              
ATOM   1097  C5*   A A  35     -26.299 -21.210  10.814  1.00  0.00              
ATOM   1098  C4*   A A  35     -25.197 -21.211  11.848  1.00  0.00              
ATOM   1099  O4*   A A  35     -23.921 -20.822  11.280  1.00  0.00              
ATOM   1100  C3*   A A  35     -25.405 -20.270  13.023  1.00  0.00              
ATOM   1101  O3*   A A  35     -26.198 -20.871  14.052  1.00  0.00              
ATOM   1102  C1*   A A  35     -23.204 -20.016  12.200  1.00  0.00              
ATOM   1103  C2*   A A  35     -23.983 -19.998  13.510  1.00  0.00              
ATOM   1104  O2*   A A  35     -23.494 -21.008  14.370  1.00  0.00              
ATOM   1105  N1    A A  35     -20.114 -15.935  11.803  1.00  0.00              
ATOM   1106  C2    A A  35     -20.046 -17.050  12.540  1.00  0.00              
ATOM   1107  N3    A A  35     -20.897 -18.072  12.606  1.00  0.00              
ATOM   1108  C4    A A  35     -21.940 -17.870  11.783  1.00  0.00              
ATOM   1109  C5    A A  35     -22.151 -16.776  10.963  1.00  0.00              
ATOM   1110  C6    A A  35     -21.176 -15.764  10.986  1.00  0.00              
ATOM   1111  N6    A A  35     -21.245 -14.652  10.251  1.00  0.00              
ATOM   1112  N7    A A  35     -23.337 -16.914  10.255  1.00  0.00              
ATOM   1113  C8    A A  35     -23.810 -18.068  10.655  1.00  0.00              
ATOM   1114  N9    A A  35     -23.016 -18.702  11.580  1.00  0.00              
ATOM   1115 1H5*   A A  35     -25.958 -21.714   9.898  1.00  0.00              
ATOM   1116 2H5*   A A  35     -27.167 -21.773  11.187  1.00  0.00              
ATOM   1117  H4*   A A  35     -25.210 -22.234  12.253  1.00  0.00              
ATOM   1118  H3*   A A  35     -25.948 -19.350  12.762  1.00  0.00              
ATOM   1119  H1*   A A  35     -22.194 -20.384  12.434  1.00  0.00              
ATOM   1120 1H2*   A A  35     -23.906 -19.072  14.097  1.00  0.00              
ATOM   1121 2HO*   A A  35     -22.524 -20.849  14.555  1.00  0.00              
ATOM   1122  H2    A A  35     -19.161 -17.133  13.185  1.00  0.00              
ATOM   1123 1H6    A A  35     -20.519 -13.966  10.311  1.00  0.00              
ATOM   1124 2H6    A A  35     -22.022 -14.503   9.640  1.00  0.00              
ATOM   1125  H8    A A  35     -24.756 -18.491  10.285  1.00  0.00              
TER                                                                             
