# Supplementary material for: Modeling the Structure of RNA Molecules with Small-Angle X-Ray Scattering Data
Source: PLoS One. 2013 Nov 4;8(11):e78007. doi: 10.1371/journal.pone.0078007 (PMC3817170; doi:10.1371/journal.pone.0078007)
Supplement: File S6 — Benchmark data. Simulated SAXS data, fit plots, RFR models, and best ROSETTA decoys (by ) for 10 benchmark targets. Within the archive, simulated SAXS data are named in benchmark_models/*.dat, fit plots are named benchmark_models/*_fit.pdf, RFR models are named benchmark_models/*model.pdb, and top ROSETTA decoys are named rosetta_decoys/*.pdb. (ZIP) [file pone.0078007.s006.zip › rosetta_decoys/2AU4.pdb]

ATOM      1  C5*  rG A   1       2.329   1.239   0.000  1.00  0.00              
ATOM      2  C4*  rG A   1       3.586   1.076   0.822  1.00  0.00              
ATOM      3  O4*  rG A   1       4.262  -0.140   0.419  1.00  0.00              
ATOM      4  C3*  rG A   1       4.619   2.180   0.659  1.00  0.00              
ATOM      5  O3*  rG A   1       4.377   3.270   1.554  1.00  0.00              
ATOM      6  C1*  rG A   1       5.663   0.061   0.442  1.00  0.00              
ATOM      7  C2*  rG A   1       5.922   1.463   1.001  1.00  0.00              
ATOM      8  O2*  rG A   1       6.157   1.384   2.393  1.00  0.00              
ATOM      9  N1   rG A   1       9.811  -0.253  -2.453  1.00  0.00              
ATOM     10  C2   rG A   1       9.695   0.045  -1.117  1.00  0.00              
ATOM     11  N2   rG A   1      10.842   0.276  -0.462  1.00  0.00              
ATOM     12  N3   rG A   1       8.542   0.109  -0.472  1.00  0.00              
ATOM     13  C4   rG A   1       7.494  -0.153  -1.283  1.00  0.00              
ATOM     14  C5   rG A   1       7.503  -0.459  -2.626  1.00  0.00              
ATOM     15  C6   rG A   1       8.746  -0.523  -3.306  1.00  0.00              
ATOM     16  O6   rG A   1       8.961  -0.780  -4.498  1.00  0.00              
ATOM     17  N7   rG A   1       6.211  -0.659  -3.094  1.00  0.00              
ATOM     18  C8   rG A   1       5.456  -0.473  -2.045  1.00  0.00              
ATOM     19  N9   rG A   1       6.170  -0.164  -0.914  1.00  0.00              
ATOM     20  H4*  rG A   1       3.230   1.090   1.862  1.00  0.00              
ATOM     21  H3*  rG A   1       4.625   2.636  -0.342  1.00  0.00              
ATOM     22  H1*  rG A   1       6.207  -0.645   1.086  1.00  0.00              
ATOM     23 1H2*  rG A   1       6.807   1.977   0.598  1.00  0.00              
ATOM     24 2HO*  rG A   1       7.020   0.906   2.559  1.00  0.00              
ATOM     25  H1   rG A   1      10.732  -0.278  -2.842  1.00  0.00              
ATOM     26 1H2   rG A   1      10.824   0.496   0.514  1.00  0.00              
ATOM     27 2H2   rG A   1      11.713   0.228  -0.947  1.00  0.00              
ATOM     28  H8   rG A   1       4.358  -0.555  -2.066  1.00  0.00              
ATOM     29  P    rG A   2       4.718   4.773   1.095  1.00  0.00              
ATOM     30  O1P  rG A   2       4.078   4.873  -0.241  1.00  0.00              
ATOM     31  O2P  rG A   2       4.300   5.697   2.180  1.00  0.00              
ATOM     32  O5*  rG A   2       6.293   4.910   0.901  1.00  0.00              
ATOM     33  C5*  rG A   2       7.190   4.746   2.016  1.00  0.00              
ATOM     34  C4*  rG A   2       8.616   4.877   1.537  1.00  0.00              
ATOM     35  O4*  rG A   2       8.942   3.779   0.644  1.00  0.00              
ATOM     36  C3*  rG A   2       8.910   6.107   0.693  1.00  0.00              
ATOM     37  O3*  rG A   2       9.107   7.271   1.502  1.00  0.00              
ATOM     38  C1*  rG A   2       9.856   4.223  -0.350  1.00  0.00              
ATOM     39  C2*  rG A   2      10.175   5.687  -0.040  1.00  0.00              
ATOM     40  O2*  rG A   2      11.332   5.770   0.768  1.00  0.00              
ATOM     41  N1   rG A   2      10.613   3.738  -5.338  1.00  0.00              
ATOM     42  C2   rG A   2      11.512   4.018  -4.338  1.00  0.00              
ATOM     43  N2   rG A   2      12.788   4.176  -4.719  1.00  0.00              
ATOM     44  N3   rG A   2      11.185   4.133  -3.062  1.00  0.00              
ATOM     45  C4   rG A   2       9.864   3.942  -2.859  1.00  0.00              
ATOM     46  C5   rG A   2       8.885   3.659  -3.786  1.00  0.00              
ATOM     47  C6   rG A   2       9.249   3.541  -5.152  1.00  0.00              
ATOM     48  O6   rG A   2       8.524   3.293  -6.125  1.00  0.00              
ATOM     49  N7   rG A   2       7.646   3.537  -3.172  1.00  0.00              
ATOM     50  C8   rG A   2       7.891   3.745  -1.906  1.00  0.00              
ATOM     51  N9   rG A   2       9.216   3.995  -1.648  1.00  0.00              
ATOM     52 1H5*  rG A   2       7.036   3.763   2.483  1.00  0.00              
ATOM     53 2H5*  rG A   2       6.978   5.504   2.785  1.00  0.00              
ATOM     54  H4*  rG A   2       9.208   4.909   2.463  1.00  0.00              
ATOM     55  H3*  rG A   2       8.086   6.390   0.021  1.00  0.00              
ATOM     56  H1*  rG A   2      10.817   3.689  -0.393  1.00  0.00              
ATOM     57 1H2*  rG A   2      10.394   6.325  -0.907  1.00  0.00              
ATOM     58 2HO*  rG A   2      11.476   6.720   1.048  1.00  0.00              
ATOM     59  H1   rG A   2      10.966   3.671  -6.271  1.00  0.00              
ATOM     60 1H2   rG A   2      13.491   4.380  -4.037  1.00  0.00              
ATOM     61 2H2   rG A   2      13.037   4.090  -5.683  1.00  0.00              
ATOM     62  H8   rG A   2       7.114   3.722  -1.127  1.00  0.00              
ATOM     63  P    rG A   3       9.302   8.706   0.803  1.00  0.00              
ATOM     64  O1P  rG A   3       8.936   8.448  -0.613  1.00  0.00              
ATOM     65  O2P  rG A   3       8.540   9.713   1.585  1.00  0.00              
ATOM     66  O5*  rG A   3      10.845   9.100   0.850  1.00  0.00              
ATOM     67  C5*  rG A   3      11.808   8.401   0.038  1.00  0.00              
ATOM     68  C4*  rG A   3      13.162   9.051   0.194  1.00  0.00              
ATOM     69  O4*  rG A   3      13.049  10.436  -0.236  1.00  0.00              
ATOM     70  C3*  rG A   3      13.706   9.091   1.614  1.00  0.00              
ATOM     71  O3*  rG A   3      15.136   9.045   1.637  1.00  0.00              
ATOM     72  C1*  rG A   3      13.342  11.300   0.838  1.00  0.00              
ATOM     73  C2*  rG A   3      13.236  10.456   2.106  1.00  0.00              
ATOM     74  O2*  rG A   3      14.073  10.997   3.107  1.00  0.00              
ATOM     75  N1   rG A   3      12.868  16.332   0.457  1.00  0.00              
ATOM     76  C2   rG A   3      14.002  15.562   0.560  1.00  0.00              
ATOM     77  N2   rG A   3      15.168  16.226   0.543  1.00  0.00              
ATOM     78  N3   rG A   3      13.994  14.245   0.667  1.00  0.00              
ATOM     79  C4   rG A   3      12.739  13.745   0.664  1.00  0.00              
ATOM     80  C5   rG A   3      11.544  14.424   0.569  1.00  0.00              
ATOM     81  C6   rG A   3      11.567  15.838   0.456  1.00  0.00              
ATOM     82  O6   rG A   3      10.612  16.620   0.359  1.00  0.00              
ATOM     83  N7   rG A   3      10.472  13.543   0.605  1.00  0.00              
ATOM     84  C8   rG A   3      11.026  12.366   0.721  1.00  0.00              
ATOM     85  N9   rG A   3      12.398  12.417   0.762  1.00  0.00              
ATOM     86 1H5*  rG A   3      11.499   8.421  -1.016  1.00  0.00              
ATOM     87 2H5*  rG A   3      11.859   7.344   0.338  1.00  0.00              
ATOM     88  H4*  rG A   3      13.834   8.419  -0.404  1.00  0.00              
ATOM     89  H3*  rG A   3      13.358   8.259   2.245  1.00  0.00              
ATOM     90  H1*  rG A   3      14.344  11.754   0.839  1.00  0.00              
ATOM     91 1H2*  rG A   3      12.238  10.420   2.567  1.00  0.00              
ATOM     92 2HO*  rG A   3      14.959  10.532   3.090  1.00  0.00              
ATOM     93  H1   rG A   3      12.986  17.321   0.378  1.00  0.00              
ATOM     94 1H2   rG A   3      16.029  15.722   0.612  1.00  0.00              
ATOM     95 2H2   rG A   3      15.175  17.221   0.462  1.00  0.00              
ATOM     96  H8   rG A   3      10.452  11.428   0.780  1.00  0.00              
ATOM     97  P    rA A   4      15.891   7.626   1.663  1.00  0.00              
ATOM     98  O1P  rA A   4      15.409   6.962   0.425  1.00  0.00              
ATOM     99  O2P  rA A   4      17.344   7.873   1.844  1.00  0.00              
ATOM    100  O5*  rA A   4      15.368   6.784   2.910  1.00  0.00              
ATOM    101  C5*  rA A   4      15.783   7.110   4.250  1.00  0.00              
ATOM    102  C4*  rA A   4      15.514   5.934   5.159  1.00  0.00              
ATOM    103  O4*  rA A   4      14.083   5.708   5.224  1.00  0.00              
ATOM    104  C3*  rA A   4      16.082   4.604   4.690  1.00  0.00              
ATOM    105  O3*  rA A   4      17.455   4.451   5.063  1.00  0.00              
ATOM    106  C1*  rA A   4      13.816   4.317   5.246  1.00  0.00              
ATOM    107  C2*  rA A   4      15.167   3.611   5.383  1.00  0.00              
ATOM    108  O2*  rA A   4      15.483   3.432   6.749  1.00  0.00              
ATOM    109  N1   rA A   4      10.961   0.827   2.791  1.00  0.00              
ATOM    110  C2   rA A   4      11.582   0.812   3.976  1.00  0.00              
ATOM    111  N3   rA A   4      12.324   1.755   4.552  1.00  0.00              
ATOM    112  C4   rA A   4      12.407   2.839   3.761  1.00  0.00              
ATOM    113  C5   rA A   4      11.825   3.003   2.517  1.00  0.00              
ATOM    114  C6   rA A   4      11.065   1.931   2.020  1.00  0.00              
ATOM    115  N6   rA A   4      10.447   1.946   0.837  1.00  0.00              
ATOM    116  N7   rA A   4      12.128   4.254   1.994  1.00  0.00              
ATOM    117  C8   rA A   4      12.874   4.808   2.918  1.00  0.00              
ATOM    118  N9   rA A   4      13.083   4.008   4.015  1.00  0.00              
ATOM    119 1H5*  rA A   4      15.239   7.997   4.609  1.00  0.00              
ATOM    120 2H5*  rA A   4      16.853   7.362   4.264  1.00  0.00              
ATOM    121  H4*  rA A   4      15.987   6.216   6.111  1.00  0.00              
ATOM    122  H3*  rA A   4      16.101   4.493   3.595  1.00  0.00              
ATOM    123  H1*  rA A   4      13.182   3.956   6.069  1.00  0.00              
ATOM    124 1H2*  rA A   4      15.228   2.603   4.948  1.00  0.00              
ATOM    125 2HO*  rA A   4      16.349   3.890   6.954  1.00  0.00              
ATOM    126  H2   rA A   4      11.462  -0.112   4.558  1.00  0.00              
ATOM    127 1H6   rA A   4       9.919   1.150   0.537  1.00  0.00              
ATOM    128 2H6   rA A   4      10.510   2.752   0.250  1.00  0.00              
ATOM    129  H8   rA A   4      13.294   5.822   2.824  1.00  0.00              
ATOM    130  P    rC A   5      18.468   3.681   4.082  1.00  0.00              
ATOM    131  O1P  rC A   5      18.126   4.226   2.744  1.00  0.00              
ATOM    132  O2P  rC A   5      19.846   3.847   4.611  1.00  0.00              
ATOM    133  O5*  rC A   5      18.115   2.127   4.088  1.00  0.00              
ATOM    134  C5*  rC A   5      18.180   1.355   5.303  1.00  0.00              
ATOM    135  C4*  rC A   5      17.522   0.014   5.080  1.00  0.00              
ATOM    136  O4*  rC A   5      16.093   0.168   4.861  1.00  0.00              
ATOM    137  C3*  rC A   5      17.973  -0.736   3.836  1.00  0.00              
ATOM    138  O3*  rC A   5      19.241  -1.372   4.029  1.00  0.00              
ATOM    139  C1*  rC A   5      15.625  -0.869   4.006  1.00  0.00              
ATOM    140  C2*  rC A   5      16.837  -1.733   3.653  1.00  0.00              
ATOM    141  O2*  rC A   5      16.920  -2.831   4.539  1.00  0.00              
ATOM    142  N1   rC A   5      14.966  -0.227   2.855  1.00  0.00              
ATOM    143  C2   rC A   5      13.959  -0.915   2.176  1.00  0.00              
ATOM    144  O2   rC A   5      13.673  -2.067   2.533  1.00  0.00              
ATOM    145  N3   rC A   5      13.324  -0.309   1.144  1.00  0.00              
ATOM    146  C4   rC A   5      13.663   0.932   0.791  1.00  0.00              
ATOM    147  N4   rC A   5      13.010   1.490  -0.233  1.00  0.00              
ATOM    148  C5   rC A   5      14.686   1.655   1.468  1.00  0.00              
ATOM    149  C6   rC A   5      15.306   1.045   2.484  1.00  0.00              
ATOM    150 1H5*  rC A   5      17.678   1.892   6.120  1.00  0.00              
ATOM    151 2H5*  rC A   5      19.228   1.216   5.605  1.00  0.00              
ATOM    152  H4*  rC A   5      17.784  -0.566   5.977  1.00  0.00              
ATOM    153  H3*  rC A   5      18.137  -0.086   2.964  1.00  0.00              
ATOM    154  H1*  rC A   5      14.872  -1.538   4.447  1.00  0.00              
ATOM    155 1H2*  rC A   5      16.826  -2.185   2.651  1.00  0.00              
ATOM    156 2HO*  rC A   5      17.880  -3.020   4.749  1.00  0.00              
ATOM    157 1H4   rC A   5      13.239   2.419  -0.526  1.00  0.00              
ATOM    158 2H4   rC A   5      12.293   0.979  -0.706  1.00  0.00              
ATOM    159  H5   rC A   5      14.957   2.678   1.164  1.00  0.00              
ATOM    160  H6   rC A   5      16.101   1.573   3.030  1.00  0.00              
ATOM    161  P    rG A   6      20.139  -1.763   2.754  1.00  0.00              
ATOM    162  O1P  rG A   6      20.065  -0.549   1.901  1.00  0.00              
ATOM    163  O2P  rG A   6      21.459  -2.238   3.241  1.00  0.00              
ATOM    164  O5*  rG A   6      19.435  -2.959   1.972  1.00  0.00              
ATOM    165  C5*  rG A   6      19.254  -4.244   2.599  1.00  0.00              
ATOM    166  C4*  rG A   6      18.713  -5.225   1.587  1.00  0.00              
ATOM    167  O4*  rG A   6      17.302  -4.970   1.338  1.00  0.00              
ATOM    168  C3*  rG A   6      19.331  -5.139   0.200  1.00  0.00              
ATOM    169  O3*  rG A   6      20.599  -5.800   0.142  1.00  0.00              
ATOM    170  C1*  rG A   6      17.025  -5.111  -0.050  1.00  0.00              
ATOM    171  C2*  rG A   6      18.241  -5.824  -0.627  1.00  0.00              
ATOM    172  O2*  rG A   6      18.170  -7.217  -0.397  1.00  0.00              
ATOM    173  N1   rG A   6      14.923  -2.620  -3.932  1.00  0.00              
ATOM    174  C2   rG A   6      15.047  -3.972  -3.721  1.00  0.00              
ATOM    175  N2   rG A   6      14.525  -4.766  -4.667  1.00  0.00              
ATOM    176  N3   rG A   6      15.634  -4.504  -2.662  1.00  0.00              
ATOM    177  C4   rG A   6      16.097  -3.561  -1.814  1.00  0.00              
ATOM    178  C5   rG A   6      16.027  -2.189  -1.932  1.00  0.00              
ATOM    179  C6   rG A   6      15.396  -1.632  -3.073  1.00  0.00              
ATOM    180  O6   rG A   6      15.233  -0.438  -3.358  1.00  0.00              
ATOM    181  N7   rG A   6      16.626  -1.570  -0.843  1.00  0.00              
ATOM    182  C8   rG A   6      17.043  -2.559  -0.099  1.00  0.00              
ATOM    183  N9   rG A   6      16.754  -3.792  -0.628  1.00  0.00              
ATOM    184 1H5*  rG A   6      18.562  -4.155   3.448  1.00  0.00              
ATOM    185 2H5*  rG A   6      20.212  -4.605   3.002  1.00  0.00              
ATOM    186  H4*  rG A   6      18.930  -6.210   2.025  1.00  0.00              
ATOM    187  H3*  rG A   6      19.563  -4.111  -0.118  1.00  0.00              
ATOM    188  H1*  rG A   6      16.148  -5.729  -0.290  1.00  0.00              
ATOM    189 1H2*  rG A   6      18.409  -5.729  -1.710  1.00  0.00              
ATOM    190 2HO*  rG A   6      17.444  -7.612  -0.959  1.00  0.00              
ATOM    191  H1   rG A   6      14.459  -2.323  -4.765  1.00  0.00              
ATOM    192 1H2   rG A   6      14.581  -5.760  -4.571  1.00  0.00              
ATOM    193 2H2   rG A   6      14.082  -4.366  -5.468  1.00  0.00              
ATOM    194  H8   rG A   6      17.572  -2.418   0.856  1.00  0.00              
ATOM    195  P    rA A   7      21.767  -5.208  -0.792  1.00  0.00              
ATOM    196  O1P  rA A   7      21.931  -3.819  -0.292  1.00  0.00              
ATOM    197  O2P  rA A   7      22.919  -6.144  -0.747  1.00  0.00              
ATOM    198  O5*  rA A   7      21.241  -5.133  -2.294  1.00  0.00              
ATOM    199  C5*  rA A   7      22.074  -4.606  -3.345  1.00  0.00              
ATOM    200  C4*  rA A   7      21.758  -5.317  -4.639  1.00  0.00              
ATOM    201  O4*  rA A   7      22.271  -6.675  -4.595  1.00  0.00              
ATOM    202  C3*  rA A   7      20.278  -5.458  -4.961  1.00  0.00              
ATOM    203  O3*  rA A   7      19.766  -4.300  -5.626  1.00  0.00              
ATOM    204  C1*  rA A   7      21.362  -7.553  -5.225  1.00  0.00              
ATOM    205  C2*  rA A   7      20.268  -6.690  -5.856  1.00  0.00              
ATOM    206  O2*  rA A   7      20.612  -6.399  -7.196  1.00  0.00              
ATOM    207  N1   rA A   7      19.535 -12.281  -4.410  1.00  0.00              
ATOM    208  C2   rA A   7      19.857 -11.618  -5.527  1.00  0.00              
ATOM    209  N3   rA A   7      20.317 -10.377  -5.669  1.00  0.00              
ATOM    210  C4   rA A   7      20.445  -9.781  -4.472  1.00  0.00              
ATOM    211  C5   rA A   7      20.154 -10.332  -3.236  1.00  0.00              
ATOM    212  C6   rA A   7      19.675 -11.653  -3.222  1.00  0.00              
ATOM    213  N6   rA A   7      19.353 -12.313  -2.107  1.00  0.00              
ATOM    214  N7   rA A   7      20.410  -9.421  -2.220  1.00  0.00              
ATOM    215  C8   rA A   7      20.842  -8.357  -2.852  1.00  0.00              
ATOM    216  N9   rA A   7      20.889  -8.505  -4.218  1.00  0.00              
ATOM    217 1H5*  rA A   7      23.135  -4.740  -3.090  1.00  0.00              
ATOM    218 2H5*  rA A   7      21.904  -3.525  -3.455  1.00  0.00              
ATOM    219  H4*  rA A   7      22.208  -4.678  -5.414  1.00  0.00              
ATOM    220  H3*  rA A   7      19.640  -5.559  -4.070  1.00  0.00              
ATOM    221  H1*  rA A   7      21.794  -8.162  -6.033  1.00  0.00              
ATOM    222 1H2*  rA A   7      19.277  -7.161  -5.919  1.00  0.00              
ATOM    223 2HO*  rA A   7      20.159  -5.554  -7.481  1.00  0.00              
ATOM    224  H2   rA A   7      19.721 -12.180  -6.461  1.00  0.00              
ATOM    225 1H6   rA A   7      19.016 -13.254  -2.162  1.00  0.00              
ATOM    226 2H6   rA A   7      19.449 -11.868  -1.218  1.00  0.00              
ATOM    227  H8   rA A   7      21.140  -7.431  -2.338  1.00  0.00              
ATOM    228  P    rA A   8      18.549  -3.477  -4.973  1.00  0.00              
ATOM    229  O1P  rA A   8      18.586  -3.891  -3.547  1.00  0.00              
ATOM    230  O2P  rA A   8      18.714  -2.043  -5.325  1.00  0.00              
ATOM    231  O5*  rA A   8      17.179  -3.991  -5.602  1.00  0.00              
ATOM    232  C5*  rA A   8      16.968  -3.982  -7.027  1.00  0.00              
ATOM    233  C4*  rA A   8      16.402  -5.314  -7.459  1.00  0.00              
ATOM    234  O4*  rA A   8      17.272  -6.388  -7.008  1.00  0.00              
ATOM    235  C3*  rA A   8      15.038  -5.660  -6.884  1.00  0.00              
ATOM    236  O3*  rA A   8      13.976  -5.081  -7.648  1.00  0.00              
ATOM    237  C1*  rA A   8      16.492  -7.512  -6.638  1.00  0.00              
ATOM    238  C2*  rA A   8      15.035  -7.181  -6.971  1.00  0.00              
ATOM    239  O2*  rA A   8      14.723  -7.656  -8.265  1.00  0.00              
ATOM    240  N1   rA A   8      16.744 -11.110  -2.986  1.00  0.00              
ATOM    241  C2   rA A   8      16.407 -11.160  -4.279  1.00  0.00              
ATOM    242  N3   rA A   8      16.349 -10.177  -5.175  1.00  0.00              
ATOM    243  C4   rA A   8      16.694  -9.006  -4.614  1.00  0.00              
ATOM    244  C5   rA A   8      17.065  -8.795  -3.298  1.00  0.00              
ATOM    245  C6   rA A   8      17.086  -9.918  -2.452  1.00  0.00              
ATOM    246  N6   rA A   8      17.423  -9.866  -1.161  1.00  0.00              
ATOM    247  N7   rA A   8      17.354  -7.455  -3.077  1.00  0.00              
ATOM    248  C8   rA A   8      17.154  -6.894  -4.245  1.00  0.00              
ATOM    249  N9   rA A   8      16.754  -7.775  -5.221  1.00  0.00              
ATOM    250 1H5*  rA A   8      17.917  -3.787  -7.548  1.00  0.00              
ATOM    251 2H5*  rA A   8      16.277  -3.171  -7.301  1.00  0.00              
ATOM    252  H4*  rA A   8      16.307  -5.224  -8.551  1.00  0.00              
ATOM    253  H3*  rA A   8      14.880  -5.281  -5.863  1.00  0.00              
ATOM    254  H1*  rA A   8      16.736  -8.445  -7.166  1.00  0.00              
ATOM    255 1H2*  rA A   8      14.283  -7.642  -6.316  1.00  0.00              
ATOM    256 2HO*  rA A   8      14.506  -8.632  -8.220  1.00  0.00              
ATOM    257  H2   rA A   8      16.137 -12.156  -4.656  1.00  0.00              
ATOM    258 1H6   rA A   8      17.418 -10.702  -0.609  1.00  0.00              
ATOM    259 2H6   rA A   8      17.679  -8.995  -0.745  1.00  0.00              
ATOM    260  H8   rA A   8      17.294  -5.818  -4.427  1.00  0.00              
ATOM    261  P    rG A   9      12.636  -4.591  -6.909  1.00  0.00              
ATOM    262  O1P  rG A   9      13.144  -3.977  -5.655  1.00  0.00              
ATOM    263  O2P  rG A   9      11.852  -3.766  -7.863  1.00  0.00              
ATOM    264  O5*  rG A   9      11.765  -5.866  -6.517  1.00  0.00              
ATOM    265  C5*  rG A   9      11.214  -6.723  -7.536  1.00  0.00              
ATOM    266  C4*  rG A   9      10.552  -7.914  -6.886  1.00  0.00              
ATOM    267  O4*  rG A   9      11.527  -8.762  -6.229  1.00  0.00              
ATOM    268  C3*  rG A   9       9.603  -7.590  -5.744  1.00  0.00              
ATOM    269  O3*  rG A   9       8.348  -7.096  -6.220  1.00  0.00              
ATOM    270  C1*  rG A   9      10.891  -9.484  -5.188  1.00  0.00              
ATOM    271  C2*  rG A   9       9.459  -8.953  -5.081  1.00  0.00              
ATOM    272  O2*  rG A   9       8.573  -9.809  -5.773  1.00  0.00              
ATOM    273  N1   rG A   9      12.066 -11.422  -0.654  1.00  0.00              
ATOM    274  C2   rG A   9      11.150 -11.855  -1.583  1.00  0.00              
ATOM    275  N2   rG A   9      10.467 -12.964  -1.264  1.00  0.00              
ATOM    276  N3   rG A   9      10.925 -11.248  -2.736  1.00  0.00              
ATOM    277  C4   rG A   9      11.700 -10.154  -2.892  1.00  0.00              
ATOM    278  C5   rG A   9      12.641  -9.637  -2.028  1.00  0.00              
ATOM    279  C6   rG A   9      12.872 -10.296  -0.793  1.00  0.00              
ATOM    280  O6   rG A   9      13.666  -9.992   0.106  1.00  0.00              
ATOM    281  N7   rG A   9      13.222  -8.494  -2.559  1.00  0.00              
ATOM    282  C8   rG A   9      12.634  -8.341  -3.715  1.00  0.00              
ATOM    283  N9   rG A   9      11.701  -9.313  -3.979  1.00  0.00              
ATOM    284 1H5*  rG A   9      12.009  -7.057  -8.218  1.00  0.00              
ATOM    285 2H5*  rG A   9      10.483  -6.167  -8.142  1.00  0.00              
ATOM    286  H4*  rG A   9      10.012  -8.403  -7.709  1.00  0.00              
ATOM    287  H3*  rG A   9       9.975  -6.805  -5.068  1.00  0.00              
ATOM    288  H1*  rG A   9      10.818 -10.569  -5.348  1.00  0.00              
ATOM    289 1H2*  rG A   9       9.046  -8.888  -4.064  1.00  0.00              
ATOM    290 2HO*  rG A   9       8.196 -10.484  -5.138  1.00  0.00              
ATOM    291  H1   rG A   9      12.160 -11.956   0.186  1.00  0.00              
ATOM    292 1H2   rG A   9       9.787 -13.331  -1.899  1.00  0.00              
ATOM    293 2H2   rG A   9      10.636 -13.423  -0.393  1.00  0.00              
ATOM    294  H8   rG A   9      12.863  -7.515  -4.407  1.00  0.00              
ATOM    295  P    rU A  10       7.641  -5.858  -5.474  1.00  0.00              
ATOM    296  O1P  rU A  10       8.696  -4.814  -5.473  1.00  0.00              
ATOM    297  O2P  rU A  10       6.343  -5.590  -6.146  1.00  0.00              
ATOM    298  O5*  rU A  10       7.346  -6.265  -3.962  1.00  0.00              
ATOM    299  C5*  rU A  10       6.991  -5.266  -2.987  1.00  0.00              
ATOM    300  C4*  rU A  10       5.938  -5.824  -2.059  1.00  0.00              
ATOM    301  O4*  rU A  10       4.726  -6.132  -2.787  1.00  0.00              
ATOM    302  C3*  rU A  10       6.297  -7.135  -1.378  1.00  0.00              
ATOM    303  O3*  rU A  10       7.111  -6.928  -0.220  1.00  0.00              
ATOM    304  C1*  rU A  10       4.073  -7.228  -2.172  1.00  0.00              
ATOM    305  C2*  rU A  10       4.922  -7.653  -0.972  1.00  0.00              
ATOM    306  O2*  rU A  10       4.429  -7.041   0.203  1.00  0.00              
ATOM    307  N1   rU A  10       3.873  -8.276  -3.189  1.00  0.00              
ATOM    308  C2   rU A  10       2.811  -9.170  -3.046  1.00  0.00              
ATOM    309  O2   rU A  10       2.051  -9.147  -2.094  1.00  0.00              
ATOM    310  N3   rU A  10       2.685 -10.084  -4.062  1.00  0.00              
ATOM    311  C4   rU A  10       3.487 -10.201  -5.180  1.00  0.00              
ATOM    312  O4   rU A  10       3.244 -11.078  -6.011  1.00  0.00              
ATOM    313  C5   rU A  10       4.551  -9.248  -5.253  1.00  0.00              
ATOM    314  C6   rU A  10       4.699  -8.345  -4.278  1.00  0.00              
ATOM    315 1H5*  rU A  10       6.613  -4.365  -3.490  1.00  0.00              
ATOM    316 2H5*  rU A  10       7.881  -4.965  -2.413  1.00  0.00              
ATOM    317  H4*  rU A  10       5.821  -5.047  -1.288  1.00  0.00              
ATOM    318  H3*  rU A  10       6.857  -7.828  -2.022  1.00  0.00              
ATOM    319  H1*  rU A  10       3.071  -6.990  -1.787  1.00  0.00              
ATOM    320 1H2*  rU A  10       4.923  -8.728  -0.747  1.00  0.00              
ATOM    321 2HO*  rU A  10       5.196  -6.774   0.788  1.00  0.00              
ATOM    322  H3   rU A  10       1.932 -10.739  -3.984  1.00  0.00              
ATOM    323  H5   rU A  10       5.245  -9.259  -6.107  1.00  0.00              
ATOM    324  H6   rU A  10       5.522  -7.620  -4.352  1.00  0.00              
ATOM    325  P    rG A  11       8.415  -7.839   0.013  1.00  0.00              
ATOM    326  O1P  rG A  11       9.085  -7.821  -1.313  1.00  0.00              
ATOM    327  O2P  rG A  11       9.136  -7.325   1.205  1.00  0.00              
ATOM    328  O5*  rG A  11       7.955  -9.335   0.313  1.00  0.00              
ATOM    329  C5*  rG A  11       7.092  -9.629   1.428  1.00  0.00              
ATOM    330  C4*  rG A  11       6.639 -11.068   1.346  1.00  0.00              
ATOM    331  O4*  rG A  11       5.822 -11.267   0.166  1.00  0.00              
ATOM    332  C3*  rG A  11       7.753 -12.094   1.208  1.00  0.00              
ATOM    333  O3*  rG A  11       8.307 -12.451   2.478  1.00  0.00              
ATOM    334  C1*  rG A  11       6.074 -12.542  -0.391  1.00  0.00              
ATOM    335  C2*  rG A  11       7.021 -13.261   0.559  1.00  0.00              
ATOM    336  O2*  rG A  11       6.275 -14.025   1.485  1.00  0.00              
ATOM    337  N1   rG A  11       5.828 -14.110  -5.204  1.00  0.00              
ATOM    338  C2   rG A  11       5.180 -14.589  -4.091  1.00  0.00              
ATOM    339  N2   rG A  11       4.342 -15.617  -4.293  1.00  0.00              
ATOM    340  N3   rG A  11       5.340 -14.097  -2.874  1.00  0.00              
ATOM    341  C4   rG A  11       6.215 -13.069  -2.856  1.00  0.00              
ATOM    342  C5   rG A  11       6.914 -12.517  -3.907  1.00  0.00              
ATOM    343  C6   rG A  11       6.735 -13.055  -5.207  1.00  0.00              
ATOM    344  O6   rG A  11       7.265 -12.702  -6.268  1.00  0.00              
ATOM    345  N7   rG A  11       7.716 -11.471  -3.470  1.00  0.00              
ATOM    346  C8   rG A  11       7.493 -11.409  -2.184  1.00  0.00              
ATOM    347  N9   rG A  11       6.593 -12.350  -1.747  1.00  0.00              
ATOM    348 1H5*  rG A  11       6.221  -8.958   1.420  1.00  0.00              
ATOM    349 2H5*  rG A  11       7.624  -9.453   2.374  1.00  0.00              
ATOM    350  H4*  rG A  11       6.121 -11.241   2.300  1.00  0.00              
ATOM    351  H3*  rG A  11       8.615 -11.737   0.624  1.00  0.00              
ATOM    352  H1*  rG A  11       5.184 -13.179  -0.498  1.00  0.00              
ATOM    353 1H2*  rG A  11       7.704 -13.982   0.090  1.00  0.00              
ATOM    354 2HO*  rG A  11       5.669 -14.650   0.992  1.00  0.00              
ATOM    355  H1   rG A  11       5.634 -14.554  -6.078  1.00  0.00              
ATOM    356 1H2   rG A  11       3.839 -16.009  -3.523  1.00  0.00              
ATOM    357 2H2   rG A  11       4.221 -15.990  -5.212  1.00  0.00              
ATOM    358  H8   rG A  11       7.979 -10.678  -1.519  1.00  0.00              
ATOM    359  P    rG A  12       9.809 -13.021   2.564  1.00  0.00              
ATOM    360  O1P  rG A  12      10.523 -12.254   1.511  1.00  0.00              
ATOM    361  O2P  rG A  12      10.263 -12.927   3.975  1.00  0.00              
ATOM    362  O5*  rG A  12       9.806 -14.556   2.141  1.00  0.00              
ATOM    363  C5*  rG A  12       9.507 -15.585   3.105  1.00  0.00              
ATOM    364  C4*  rG A  12      10.089 -16.897   2.636  1.00  0.00              
ATOM    365  O4*  rG A  12       9.714 -17.114   1.254  1.00  0.00              
ATOM    366  C3*  rG A  12      11.608 -16.965   2.615  1.00  0.00              
ATOM    367  O3*  rG A  12      12.145 -17.255   3.909  1.00  0.00              
ATOM    368  C1*  rG A  12      10.737 -17.801   0.570  1.00  0.00              
ATOM    369  C2*  rG A  12      11.884 -18.027   1.555  1.00  0.00              
ATOM    370  O2*  rG A  12      11.815 -19.343   2.065  1.00  0.00              
ATOM    371  N1   rG A  12      12.986 -17.872  -3.971  1.00  0.00              
ATOM    372  C2   rG A  12      12.875 -18.868  -3.032  1.00  0.00              
ATOM    373  N2   rG A  12      13.427 -20.047  -3.354  1.00  0.00              
ATOM    374  N3   rG A  12      12.268 -18.720  -1.866  1.00  0.00              
ATOM    375  C4   rG A  12      11.770 -17.475  -1.710  1.00  0.00              
ATOM    376  C5   rG A  12      11.828 -16.410  -2.583  1.00  0.00              
ATOM    377  C6   rG A  12      12.483 -16.582  -3.829  1.00  0.00              
ATOM    378  O6   rG A  12      12.638 -15.757  -4.739  1.00  0.00              
ATOM    379  N7   rG A  12      11.195 -15.298  -2.046  1.00  0.00              
ATOM    380  C8   rG A  12      10.773 -15.700  -0.877  1.00  0.00              
ATOM    381  N9   rG A  12      11.088 -17.009  -0.611  1.00  0.00              
ATOM    382 1H5*  rG A  12       8.419 -15.678   3.233  1.00  0.00              
ATOM    383 2H5*  rG A  12       9.924 -15.314   4.086  1.00  0.00              
ATOM    384  H4*  rG A  12       9.696 -17.635   3.349  1.00  0.00              
ATOM    385  H3*  rG A  12      12.091 -16.002   2.393  1.00  0.00              
ATOM    386  H1*  rG A  12      10.442 -18.790   0.191  1.00  0.00              
ATOM    387 1H2*  rG A  12      12.893 -17.947   1.127  1.00  0.00              
ATOM    388 2HO*  rG A  12      12.002 -19.997   1.331  1.00  0.00              
ATOM    389  H1   rG A  12      13.463 -18.090  -4.822  1.00  0.00              
ATOM    390 1H2   rG A  12      13.379 -20.813  -2.713  1.00  0.00              
ATOM    391 2H2   rG A  12      13.886 -20.160  -4.234  1.00  0.00              
ATOM    392  H8   rG A  12      10.221 -15.054  -0.177  1.00  0.00              
ATOM    393  P    rU A  13      13.601 -16.705   4.312  1.00  0.00              
ATOM    394  O1P  rU A  13      13.629 -15.346   3.714  1.00  0.00              
ATOM    395  O2P  rU A  13      13.770 -16.864   5.779  1.00  0.00              
ATOM    396  O5*  rU A  13      14.709 -17.588   3.583  1.00  0.00              
ATOM    397  C5*  rU A  13      16.050 -17.092   3.409  1.00  0.00              
ATOM    398  C4*  rU A  13      16.765 -17.932   2.378  1.00  0.00              
ATOM    399  O4*  rU A  13      16.219 -17.660   1.071  1.00  0.00              
ATOM    400  C3*  rU A  13      18.255 -17.662   2.236  1.00  0.00              
ATOM    401  O3*  rU A  13      19.022 -18.396   3.193  1.00  0.00              
ATOM    402  C1*  rU A  13      17.245 -17.697   0.109  1.00  0.00              
ATOM    403  C2*  rU A  13      18.525 -18.129   0.823  1.00  0.00              
ATOM    404  O2*  rU A  13      18.676 -19.531   0.728  1.00  0.00              
ATOM    405  N1   rU A  13      17.282 -16.338  -0.459  1.00  0.00              
ATOM    406  C2   rU A  13      18.196 -16.048  -1.473  1.00  0.00              
ATOM    407  O2   rU A  13      18.995 -16.865  -1.896  1.00  0.00              
ATOM    408  N3   rU A  13      18.129 -14.767  -1.963  1.00  0.00              
ATOM    409  C4   rU A  13      17.268 -13.766  -1.559  1.00  0.00              
ATOM    410  O4   rU A  13      17.328 -12.661  -2.099  1.00  0.00              
ATOM    411  C5   rU A  13      16.364 -14.143  -0.516  1.00  0.00              
ATOM    412  C6   rU A  13      16.405 -15.383  -0.020  1.00  0.00              
ATOM    413 1H5*  rU A  13      16.592 -17.125   4.365  1.00  0.00              
ATOM    414 2H5*  rU A  13      16.025 -16.040   3.089  1.00  0.00              
ATOM    415  H4*  rU A  13      16.631 -18.965   2.731  1.00  0.00              
ATOM    416  H3*  rU A  13      18.531 -16.611   2.409  1.00  0.00              
ATOM    417  H1*  rU A  13      17.112 -18.375  -0.747  1.00  0.00              
ATOM    418 1H2*  rU A  13      19.460 -17.720   0.413  1.00  0.00              
ATOM    419 2HO*  rU A  13      19.084 -19.882   1.571  1.00  0.00              
ATOM    420  H3   rU A  13      18.774 -14.532  -2.691  1.00  0.00              
ATOM    421  H5   rU A  13      15.637 -13.414  -0.125  1.00  0.00              
ATOM    422  H6   rU A  13      15.701 -15.655   0.781  1.00  0.00              
ATOM    423  P    rU A  14      20.245 -17.683   3.955  1.00  0.00              
ATOM    424  O1P  rU A  14      19.646 -16.418   4.449  1.00  0.00              
ATOM    425  O2P  rU A  14      20.819 -18.651   4.924  1.00  0.00              
ATOM    426  O5*  rU A  14      21.373 -17.313   2.892  1.00  0.00              
ATOM    427  C5*  rU A  14      22.011 -18.340   2.109  1.00  0.00              
ATOM    428  C4*  rU A  14      22.844 -17.698   1.024  1.00  0.00              
ATOM    429  O4*  rU A  14      21.976 -17.016   0.073  1.00  0.00              
ATOM    430  C3*  rU A  14      23.788 -16.601   1.490  1.00  0.00              
ATOM    431  O3*  rU A  14      25.007 -17.134   2.014  1.00  0.00              
ATOM    432  C1*  rU A  14      22.648 -15.875  -0.427  1.00  0.00              
ATOM    433  C2*  rU A  14      24.051 -15.878   0.184  1.00  0.00              
ATOM    434  O2*  rU A  14      24.948 -16.575  -0.658  1.00  0.00              
ATOM    435  N1   rU A  14      21.836 -14.689  -0.104  1.00  0.00              
ATOM    436  C2   rU A  14      22.013 -13.520  -0.845  1.00  0.00              
ATOM    437  O2   rU A  14      22.838 -13.420  -1.735  1.00  0.00              
ATOM    438  N3   rU A  14      21.184 -12.483  -0.493  1.00  0.00              
ATOM    439  C4   rU A  14      20.221 -12.486   0.495  1.00  0.00              
ATOM    440  O4   rU A  14      19.551 -11.471   0.692  1.00  0.00              
ATOM    441  C5   rU A  14      20.101 -13.721   1.207  1.00  0.00              
ATOM    442  C6   rU A  14      20.894 -14.749   0.888  1.00  0.00              
ATOM    443 1H5*  rU A  14      21.255 -19.000   1.662  1.00  0.00              
ATOM    444 2H5*  rU A  14      22.647 -18.966   2.752  1.00  0.00              
ATOM    445  H4*  rU A  14      23.426 -18.531   0.603  1.00  0.00              
ATOM    446  H3*  rU A  14      23.366 -15.960   2.278  1.00  0.00              
ATOM    447  H1*  rU A  14      22.775 -15.862  -1.519  1.00  0.00              
ATOM    448 1H2*  rU A  14      24.516 -14.893   0.331  1.00  0.00              
ATOM    449 2HO*  rU A  14      25.586 -17.106  -0.101  1.00  0.00              
ATOM    450  H3   rU A  14      21.291 -11.631  -1.008  1.00  0.00              
ATOM    451  H5   rU A  14      19.361 -13.824   2.015  1.00  0.00              
ATOM    452  H6   rU A  14      20.787 -15.691   1.446  1.00  0.00              
ATOM    453  P    rG A  15      25.784 -16.353   3.185  1.00  0.00              
ATOM    454  O1P  rG A  15      24.699 -16.000   4.136  1.00  0.00              
ATOM    455  O2P  rG A  15      26.913 -17.203   3.643  1.00  0.00              
ATOM    456  O5*  rG A  15      26.384 -15.000   2.596  1.00  0.00              
ATOM    457  C5*  rG A  15      27.650 -14.994   1.909  1.00  0.00              
ATOM    458  C4*  rG A  15      27.946 -13.598   1.415  1.00  0.00              
ATOM    459  O4*  rG A  15      26.904 -13.101   0.527  1.00  0.00              
ATOM    460  C3*  rG A  15      27.996 -12.523   2.490  1.00  0.00              
ATOM    461  O3*  rG A  15      29.211 -12.581   3.243  1.00  0.00              
ATOM    462  C1*  rG A  15      26.912 -11.681   0.566  1.00  0.00              
ATOM    463  C2*  rG A  15      27.928 -11.264   1.630  1.00  0.00              
ATOM    464  O2*  rG A  15      29.162 -10.950   1.017  1.00  0.00              
ATOM    465  N1   rG A  15      23.727  -7.739   0.477  1.00  0.00              
ATOM    466  C2   rG A  15      25.071  -7.787   0.196  1.00  0.00              
ATOM    467  N2   rG A  15      25.638  -6.629  -0.172  1.00  0.00              
ATOM    468  N3   rG A  15      25.802  -8.887   0.269  1.00  0.00              
ATOM    469  C4   rG A  15      25.071  -9.956   0.651  1.00  0.00              
ATOM    470  C5   rG A  15      23.728 -10.014   0.955  1.00  0.00              
ATOM    471  C6   rG A  15      22.956  -8.827   0.875  1.00  0.00              
ATOM    472  O6   rG A  15      21.749  -8.675   1.105  1.00  0.00              
ATOM    473  N7   rG A  15      23.358 -11.305   1.308  1.00  0.00              
ATOM    474  C8   rG A  15      24.464 -11.994   1.213  1.00  0.00              
ATOM    475  N9   rG A  15      25.539 -11.237   0.820  1.00  0.00              
ATOM    476 1H5*  rG A  15      27.625 -15.696   1.064  1.00  0.00              
ATOM    477 2H5*  rG A  15      28.448 -15.333   2.585  1.00  0.00              
ATOM    478  H4*  rG A  15      28.933 -13.685   0.937  1.00  0.00              
ATOM    479  H3*  rG A  15      27.190 -12.604   3.234  1.00  0.00              
ATOM    480  H1*  rG A  15      27.215 -11.194  -0.373  1.00  0.00              
ATOM    481 1H2*  rG A  15      27.669 -10.367   2.210  1.00  0.00              
ATOM    482 2HO*  rG A  15      29.016 -10.266   0.301  1.00  0.00              
ATOM    483  H1   rG A  15      23.268  -6.856   0.388  1.00  0.00              
ATOM    484 1H2   rG A  15      26.614  -6.599  -0.392  1.00  0.00              
ATOM    485 2H2   rG A  15      25.087  -5.798  -0.227  1.00  0.00              
ATOM    486  H8   rG A  15      24.526 -13.072   1.428  1.00  0.00              
ATOM    487  P    rG A  16      29.327 -11.786   4.636  1.00  0.00              
ATOM    488  O1P  rG A  16      27.969 -11.924   5.220  1.00  0.00              
ATOM    489  O2P  rG A  16      30.501 -12.313   5.377  1.00  0.00              
ATOM    490  O5*  rG A  16      29.580 -10.243   4.332  1.00  0.00              
ATOM    491  C5*  rG A  16      30.679  -9.827   3.498  1.00  0.00              
ATOM    492  C4*  rG A  16      30.462  -8.399   3.057  1.00  0.00              
ATOM    493  O4*  rG A  16      29.377  -8.320   2.100  1.00  0.00              
ATOM    494  C3*  rG A  16      30.084  -7.426   4.162  1.00  0.00              
ATOM    495  O3*  rG A  16      31.229  -6.989   4.901  1.00  0.00              
ATOM    496  C1*  rG A  16      28.688  -7.105   2.269  1.00  0.00              
ATOM    497  C2*  rG A  16      29.424  -6.316   3.354  1.00  0.00              
ATOM    498  O2*  rG A  16      30.359  -5.445   2.751  1.00  0.00              
ATOM    499  N1   rG A  16      24.044  -5.336   3.267  1.00  0.00              
ATOM    500  C2   rG A  16      25.211  -4.651   3.027  1.00  0.00              
ATOM    501  N2   rG A  16      25.123  -3.313   3.040  1.00  0.00              
ATOM    502  N3   rG A  16      26.374  -5.234   2.789  1.00  0.00              
ATOM    503  C4   rG A  16      26.279  -6.581   2.811  1.00  0.00              
ATOM    504  C5   rG A  16      25.165  -7.360   3.042  1.00  0.00              
ATOM    505  C6   rG A  16      23.925  -6.722   3.297  1.00  0.00              
ATOM    506  O6   rG A  16      22.824  -7.240   3.524  1.00  0.00              
ATOM    507  N7   rG A  16      25.487  -8.709   2.979  1.00  0.00              
ATOM    508  C8   rG A  16      26.766  -8.724   2.717  1.00  0.00              
ATOM    509  N9   rG A  16      27.308  -7.467   2.602  1.00  0.00              
ATOM    510 1H5*  rG A  16      30.758 -10.486   2.622  1.00  0.00              
ATOM    511 2H5*  rG A  16      31.625  -9.913   4.052  1.00  0.00              
ATOM    512  H4*  rG A  16      31.440  -8.088   2.664  1.00  0.00              
ATOM    513  H3*  rG A  16      29.434  -7.864   4.935  1.00  0.00              
ATOM    514  H1*  rG A  16      28.621  -6.450   1.388  1.00  0.00              
ATOM    515 1H2*  rG A  16      28.791  -5.662   3.970  1.00  0.00              
ATOM    516 2HO*  rG A  16      29.902  -4.898   2.049  1.00  0.00              
ATOM    517  H1   rG A  16      23.219  -4.798   3.433  1.00  0.00              
ATOM    518 1H2   rG A  16      25.937  -2.758   2.870  1.00  0.00              
ATOM    519 2H2   rG A  16      24.245  -2.872   3.220  1.00  0.00              
ATOM    520  H8   rG A  16      27.351  -9.649   2.601  1.00  0.00              
ATOM    521  P    rG A  17      31.039  -6.327   6.354  1.00  0.00              
ATOM    522  O1P  rG A  17      30.239  -7.340   7.088  1.00  0.00              
ATOM    523  O2P  rG A  17      32.376  -5.937   6.867  1.00  0.00              
ATOM    524  O5*  rG A  17      30.155  -5.009   6.211  1.00  0.00              
ATOM    525  C5*  rG A  17      30.434  -4.044   5.177  1.00  0.00              
ATOM    526  C4*  rG A  17      29.134  -3.546   4.592  1.00  0.00              
ATOM    527  O4*  rG A  17      28.378  -4.647   4.020  1.00  0.00              
ATOM    528  C3*  rG A  17      28.166  -2.926   5.587  1.00  0.00              
ATOM    529  O3*  rG A  17      28.518  -1.575   5.899  1.00  0.00              
ATOM    530  C1*  rG A  17      26.995  -4.399   4.163  1.00  0.00              
ATOM    531  C2*  rG A  17      26.841  -3.045   4.856  1.00  0.00              
ATOM    532  O2*  rG A  17      26.655  -2.031   3.889  1.00  0.00              
ATOM    533  N1   rG A  17      22.713  -6.284   6.111  1.00  0.00              
ATOM    534  C2   rG A  17      22.942  -5.073   5.503  1.00  0.00              
ATOM    535  N2   rG A  17      21.880  -4.262   5.387  1.00  0.00              
ATOM    536  N3   rG A  17      24.120  -4.689   5.043  1.00  0.00              
ATOM    537  C4   rG A  17      25.071  -5.627   5.241  1.00  0.00              
ATOM    538  C5   rG A  17      24.947  -6.864   5.837  1.00  0.00              
ATOM    539  C6   rG A  17      23.678  -7.263   6.328  1.00  0.00              
ATOM    540  O6   rG A  17      23.366  -8.322   6.887  1.00  0.00              
ATOM    541  N7   rG A  17      26.165  -7.529   5.847  1.00  0.00              
ATOM    542  C8   rG A  17      26.991  -6.699   5.269  1.00  0.00              
ATOM    543  N9   rG A  17      26.393  -5.527   4.877  1.00  0.00              
ATOM    544 1H5*  rG A  17      31.052  -4.500   4.392  1.00  0.00              
ATOM    545 2H5*  rG A  17      31.009  -3.204   5.592  1.00  0.00              
ATOM    546  H4*  rG A  17      29.442  -2.778   3.868  1.00  0.00              
ATOM    547  H3*  rG A  17      28.167  -3.418   6.572  1.00  0.00              
ATOM    548  H1*  rG A  17      26.459  -4.331   3.205  1.00  0.00              
ATOM    549 1H2*  rG A  17      25.976  -2.951   5.528  1.00  0.00              
ATOM    550 2HO*  rG A  17      25.685  -1.968   3.653  1.00  0.00              
ATOM    551  H1   rG A  17      21.782  -6.477   6.421  1.00  0.00              
ATOM    552 1H2   rG A  17      21.981  -3.367   4.952  1.00  0.00              
ATOM    553 2H2   rG A  17      20.989  -4.551   5.734  1.00  0.00              
ATOM    554  H8   rG A  17      28.059  -6.917   5.113  1.00  0.00              
ATOM    555  P    rC A  18      28.460  -1.064   7.423  1.00  0.00              
ATOM    556  O1P  rC A  18      28.526  -2.324   8.206  1.00  0.00              
ATOM    557  O2P  rC A  18      29.510  -0.030   7.609  1.00  0.00              
ATOM    558  O5*  rC A  18      27.041  -0.390   7.690  1.00  0.00              
ATOM    559  C5*  rC A  18      26.714   0.898   7.135  1.00  0.00              
ATOM    560  C4*  rC A  18      25.309   1.276   7.540  1.00  0.00              
ATOM    561  O4*  rC A  18      24.394   0.325   6.968  1.00  0.00              
ATOM    562  C3*  rC A  18      25.022   1.216   9.032  1.00  0.00              
ATOM    563  O3*  rC A  18      25.382   2.433   9.693  1.00  0.00              
ATOM    564  C1*  rC A  18      23.307   0.120   7.842  1.00  0.00              
ATOM    565  C2*  rC A  18      23.523   0.977   9.084  1.00  0.00              
ATOM    566  O2*  rC A  18      22.771   2.169   8.977  1.00  0.00              
ATOM    567  N1   rC A  18      23.202  -1.327   8.100  1.00  0.00              
ATOM    568  C2   rC A  18      21.988  -1.853   8.543  1.00  0.00              
ATOM    569  O2   rC A  18      21.038  -1.083   8.748  1.00  0.00              
ATOM    570  N3   rC A  18      21.878  -3.189   8.739  1.00  0.00              
ATOM    571  C4   rC A  18      22.924  -3.984   8.507  1.00  0.00              
ATOM    572  N4   rC A  18      22.770  -5.295   8.715  1.00  0.00              
ATOM    573  C5   rC A  18      24.173  -3.472   8.055  1.00  0.00              
ATOM    574  C6   rC A  18      24.268  -2.151   7.866  1.00  0.00              
ATOM    575 1H5*  rC A  18      26.797   0.870   6.039  1.00  0.00              
ATOM    576 2H5*  rC A  18      27.427   1.655   7.492  1.00  0.00              
ATOM    577  H4*  rC A  18      25.197   2.312   7.185  1.00  0.00              
ATOM    578  H3*  rC A  18      25.597   0.442   9.562  1.00  0.00              
ATOM    579  H1*  rC A  18      22.340   0.418   7.412  1.00  0.00              
ATOM    580 1H2*  rC A  18      23.197   0.527  10.033  1.00  0.00              
ATOM    581 2HO*  rC A  18      21.865   2.030   9.376  1.00  0.00              
ATOM    582 1H4   rC A  18      23.534  -5.920   8.553  1.00  0.00              
ATOM    583 2H4   rC A  18      21.892  -5.651   9.033  1.00  0.00              
ATOM    584  H5   rC A  18      25.029  -4.139   7.870  1.00  0.00              
ATOM    585  H6   rC A  18      25.218  -1.720   7.517  1.00  0.00              
ATOM    586  P    rG A  19      25.696   2.421  11.270  1.00  0.00              
ATOM    587  O1P  rG A  19      26.578   1.237  11.432  1.00  0.00              
ATOM    588  O2P  rG A  19      26.196   3.765  11.657  1.00  0.00              
ATOM    589  O5*  rG A  19      24.345   2.143  12.066  1.00  0.00              
ATOM    590  C5*  rG A  19      23.285   3.119  12.081  1.00  0.00              
ATOM    591  C4*  rG A  19      21.974   2.432  12.381  1.00  0.00              
ATOM    592  O4*  rG A  19      21.759   1.311  11.479  1.00  0.00              
ATOM    593  C3*  rG A  19      21.877   1.784  13.753  1.00  0.00              
ATOM    594  O3*  rG A  19      21.607   2.746  14.778  1.00  0.00              
ATOM    595  C1*  rG A  19      20.979   0.321  12.142  1.00  0.00              
ATOM    596  C2*  rG A  19      20.689   0.857  13.545  1.00  0.00              
ATOM    597  O2*  rG A  19      19.451   1.540  13.555  1.00  0.00              
ATOM    598  N1   rG A  19      20.949  -4.619  13.278  1.00  0.00              
ATOM    599  C2   rG A  19      19.996  -3.659  13.515  1.00  0.00              
ATOM    600  N2   rG A  19      18.877  -4.077  14.125  1.00  0.00              
ATOM    601  N3   rG A  19      20.128  -2.387  13.178  1.00  0.00              
ATOM    602  C4   rG A  19      21.311  -2.144  12.574  1.00  0.00              
ATOM    603  C5   rG A  19      22.329  -3.030  12.292  1.00  0.00              
ATOM    604  C6   rG A  19      22.175  -4.390  12.661  1.00  0.00              
ATOM    605  O6   rG A  19      22.966  -5.329  12.495  1.00  0.00              
ATOM    606  N7   rG A  19      23.383  -2.383  11.662  1.00  0.00              
ATOM    607  C8   rG A  19      22.994  -1.139  11.575  1.00  0.00              
ATOM    608  N9   rG A  19      21.746  -0.926  12.108  1.00  0.00              
ATOM    609 1H5*  rG A  19      23.229   3.631  11.110  1.00  0.00              
ATOM    610 2H5*  rG A  19      23.491   3.888  12.839  1.00  0.00              
ATOM    611  H4*  rG A  19      21.225   3.233  12.297  1.00  0.00              
ATOM    612  H3*  rG A  19      22.798   1.270  14.066  1.00  0.00              
ATOM    613  H1*  rG A  19      20.007   0.087  11.682  1.00  0.00              
ATOM    614 1H2*  rG A  19      20.596   0.102  14.338  1.00  0.00              
ATOM    615 2HO*  rG A  19      18.707   0.886  13.414  1.00  0.00              
ATOM    616  H1   rG A  19      20.748  -5.553  13.572  1.00  0.00              
ATOM    617 1H2   rG A  19      18.144  -3.426  14.324  1.00  0.00              
ATOM    618 2H2   rG A  19      18.775  -5.037  14.380  1.00  0.00              
ATOM    619  H8   rG A  19      23.603  -0.343  11.120  1.00  0.00              
ATOM    620  P    rC A  20      21.926   2.390  16.313  1.00  0.00              
ATOM    621  O1P  rC A  20      23.249   1.720  16.240  1.00  0.00              
ATOM    622  O2P  rC A  20      21.775   3.628  17.119  1.00  0.00              
ATOM    623  O5*  rC A  20      20.859   1.325  16.830  1.00  0.00              
ATOM    624  C5*  rC A  20      19.469   1.674  16.973  1.00  0.00              
ATOM    625  C4*  rC A  20      18.709   0.489  17.521  1.00  0.00              
ATOM    626  O4*  rC A  20      18.595  -0.534  16.495  1.00  0.00              
ATOM    627  C3*  rC A  20      19.381  -0.241  18.673  1.00  0.00              
ATOM    628  O3*  rC A  20      19.199   0.444  19.916  1.00  0.00              
ATOM    629  C1*  rC A  20      18.632  -1.822  17.097  1.00  0.00              
ATOM    630  C2*  rC A  20      18.701  -1.601  18.611  1.00  0.00              
ATOM    631  O2*  rC A  20      17.398  -1.590  19.159  1.00  0.00              
ATOM    632  N1   rC A  20      19.785  -2.538  16.524  1.00  0.00              
ATOM    633  C2   rC A  20      19.751  -3.931  16.445  1.00  0.00              
ATOM    634  O2   rC A  20      18.767  -4.534  16.898  1.00  0.00              
ATOM    635  N3   rC A  20      20.792  -4.588  15.879  1.00  0.00              
ATOM    636  C4   rC A  20      21.832  -3.901  15.404  1.00  0.00              
ATOM    637  N4   rC A  20      22.837  -4.590  14.855  1.00  0.00              
ATOM    638  C5   rC A  20      21.891  -2.479  15.471  1.00  0.00              
ATOM    639  C6   rC A  20      20.857  -1.844  16.034  1.00  0.00              
ATOM    640 1H5*  rC A  20      19.052   1.975  16.002  1.00  0.00              
ATOM    641 2H5*  rC A  20      19.365   2.535  17.649  1.00  0.00              
ATOM    642  H4*  rC A  20      17.753   0.917  17.859  1.00  0.00              
ATOM    643  H3*  rC A  20      20.477  -0.291  18.585  1.00  0.00              
ATOM    644  H1*  rC A  20      17.758  -2.461  16.906  1.00  0.00              
ATOM    645 1H2*  rC A  20      19.237  -2.370  19.185  1.00  0.00              
ATOM    646 2HO*  rC A  20      16.998  -2.504  19.091  1.00  0.00              
ATOM    647 1H4   rC A  20      23.634  -4.108  14.490  1.00  0.00              
ATOM    648 2H4   rC A  20      22.793  -5.587  14.809  1.00  0.00              
ATOM    649  H5   rC A  20      22.757  -1.926  15.078  1.00  0.00              
ATOM    650  H6   rC A  20      20.868  -0.746  16.103  1.00  0.00              
ATOM    651  P    rU A  21      20.196   0.146  21.143  1.00  0.00              
ATOM    652  O1P  rU A  21      21.541   0.266  20.525  1.00  0.00              
ATOM    653  O2P  rU A  21      19.825   1.038  22.271  1.00  0.00              
ATOM    654  O5*  rU A  21      20.001  -1.363  21.614  1.00  0.00              
ATOM    655  C5*  rU A  21      18.717  -1.834  22.066  1.00  0.00              
ATOM    656  C4*  rU A  21      18.815  -3.300  22.416  1.00  0.00              
ATOM    657  O4*  rU A  21      18.960  -4.102  21.221  1.00  0.00              
ATOM    658  C3*  rU A  21      20.022  -3.691  23.255  1.00  0.00              
ATOM    659  O3*  rU A  21      19.829  -3.388  24.639  1.00  0.00              
ATOM    660  C1*  rU A  21      19.720  -5.259  21.518  1.00  0.00              
ATOM    661  C2*  rU A  21      20.137  -5.184  22.984  1.00  0.00              
ATOM    662  O2*  rU A  21      19.254  -5.956  23.774  1.00  0.00              
ATOM    663  N1   rU A  21      20.836  -5.320  20.560  1.00  0.00              
ATOM    664  C2   rU A  21      21.405  -6.558  20.254  1.00  0.00              
ATOM    665  O2   rU A  21      21.039  -7.598  20.771  1.00  0.00              
ATOM    666  N3   rU A  21      22.413  -6.516  19.323  1.00  0.00              
ATOM    667  C4   rU A  21      22.905  -5.398  18.679  1.00  0.00              
ATOM    668  O4   rU A  21      23.818  -5.522  17.861  1.00  0.00              
ATOM    669  C5   rU A  21      22.270  -4.170  19.047  1.00  0.00              
ATOM    670  C6   rU A  21      21.285  -4.179  19.950  1.00  0.00              
ATOM    671 1H5*  rU A  21      17.962  -1.682  21.282  1.00  0.00              
ATOM    672 2H5*  rU A  21      18.391  -1.257  22.945  1.00  0.00              
ATOM    673  H4*  rU A  21      17.899  -3.501  22.991  1.00  0.00              
ATOM    674  H3*  rU A  21      20.935  -3.134  23.001  1.00  0.00              
ATOM    675  H1*  rU A  21      19.165  -6.200  21.392  1.00  0.00              
ATOM    676 1H2*  rU A  21      21.136  -5.581  23.215  1.00  0.00              
ATOM    677 2HO*  rU A  21      19.005  -5.442  24.595  1.00  0.00              
ATOM    678  H3   rU A  21      22.840  -7.390  19.086  1.00  0.00              
ATOM    679  H5   rU A  21      22.591  -3.223  18.588  1.00  0.00              
ATOM    680  H6   rU A  21      20.807  -3.226  20.220  1.00  0.00              
ATOM    681  P    rU A  22      21.082  -3.417  25.646  1.00  0.00              
ATOM    682  O1P  rU A  22      22.182  -2.835  24.836  1.00  0.00              
ATOM    683  O2P  rU A  22      20.676  -2.757  26.913  1.00  0.00              
ATOM    684  O5*  rU A  22      21.453  -4.932  25.967  1.00  0.00              
ATOM    685  C5*  rU A  22      20.488  -5.815  26.571  1.00  0.00              
ATOM    686  C4*  rU A  22      20.920  -7.247  26.363  1.00  0.00              
ATOM    687  O4*  rU A  22      20.923  -7.564  24.944  1.00  0.00              
ATOM    688  C3*  rU A  22      22.339  -7.571  26.801  1.00  0.00              
ATOM    689  O3*  rU A  22      22.420  -7.816  28.207  1.00  0.00              
ATOM    690  C1*  rU A  22      21.914  -8.540  24.687  1.00  0.00              
ATOM    691  C2*  rU A  22      22.612  -8.846  26.016  1.00  0.00              
ATOM    692  O2*  rU A  22      22.031  -9.990  26.609  1.00  0.00              
ATOM    693  N1   rU A  22      22.795  -8.003  23.636  1.00  0.00              
ATOM    694  C2   rU A  22      23.270  -8.859  22.641  1.00  0.00              
ATOM    695  O2   rU A  22      23.014 -10.050  22.617  1.00  0.00              
ATOM    696  N3   rU A  22      24.052  -8.257  21.687  1.00  0.00              
ATOM    697  C4   rU A  22      24.404  -6.924  21.618  1.00  0.00              
ATOM    698  O4   rU A  22      25.116  -6.532  20.693  1.00  0.00              
ATOM    699  C5   rU A  22      23.877  -6.114  22.673  1.00  0.00              
ATOM    700  C6   rU A  22      23.112  -6.672  23.617  1.00  0.00              
ATOM    701 1H5*  rU A  22      19.496  -5.651  26.127  1.00  0.00              
ATOM    702 2H5*  rU A  22      20.399  -5.600  27.646  1.00  0.00              
ATOM    703  H4*  rU A  22      20.208  -7.833  26.963  1.00  0.00              
ATOM    704  H3*  rU A  22      23.059  -6.765  26.597  1.00  0.00              
ATOM    705  H1*  rU A  22      21.533  -9.496  24.299  1.00  0.00              
ATOM    706 1H2*  rU A  22      23.683  -9.081  25.948  1.00  0.00              
ATOM    707 2HO*  rU A  22      22.752 -10.636  26.864  1.00  0.00              
ATOM    708  H3   rU A  22      24.407  -8.849  20.962  1.00  0.00              
ATOM    709  H5   rU A  22      24.101  -5.037  22.707  1.00  0.00              
ATOM    710  H6   rU A  22      22.714  -6.032  24.420  1.00  0.00              
ATOM    711  P    rC A  23      22.656  -6.591  29.220  1.00  0.00              
ATOM    712  O1P  rC A  23      23.230  -5.534  28.348  1.00  0.00              
ATOM    713  O2P  rC A  23      21.386  -6.333  29.945  1.00  0.00              
ATOM    714  O5*  rC A  23      23.765  -7.007  30.286  1.00  0.00              
ATOM    715  C5*  rC A  23      25.161  -7.044  29.931  1.00  0.00              
ATOM    716  C4*  rC A  23      25.752  -8.367  30.357  1.00  0.00              
ATOM    717  O4*  rC A  23      25.820  -8.438  31.812  1.00  0.00              
ATOM    718  C3*  rC A  23      24.992  -9.600  29.894  1.00  0.00              
ATOM    719  O3*  rC A  23      25.876 -10.658  29.511  1.00  0.00              
ATOM    720  C1*  rC A  23      25.174  -9.613  32.256  1.00  0.00              
ATOM    721  C2*  rC A  23      24.216 -10.015  31.135  1.00  0.00              
ATOM    722  O2*  rC A  23      23.978 -11.407  31.193  1.00  0.00              
ATOM    723  N1   rC A  23      24.523  -9.285  33.537  1.00  0.00              
ATOM    724  C2   rC A  23      24.971  -9.901  34.706  1.00  0.00              
ATOM    725  O2   rC A  23      25.880 -10.740  34.632  1.00  0.00              
ATOM    726  N3   rC A  23      24.402  -9.568  35.890  1.00  0.00              
ATOM    727  C4   rC A  23      23.425  -8.660  35.926  1.00  0.00              
ATOM    728  N4   rC A  23      22.892  -8.364  37.115  1.00  0.00              
ATOM    729  C5   rC A  23      22.950  -8.018  34.747  1.00  0.00              
ATOM    730  C6   rC A  23      23.520  -8.356  33.585  1.00  0.00              
ATOM    731 1H5*  rC A  23      25.697  -6.216  30.417  1.00  0.00              
ATOM    732 2H5*  rC A  23      25.278  -6.909  28.846  1.00  0.00              
ATOM    733  H4*  rC A  23      26.726  -8.402  29.847  1.00  0.00              
ATOM    734  H3*  rC A  23      24.341  -9.417  29.025  1.00  0.00              
ATOM    735  H1*  rC A  23      25.812 -10.486  32.460  1.00  0.00              
ATOM    736 1H2*  rC A  23      23.217  -9.559  31.183  1.00  0.00              
ATOM    737 2HO*  rC A  23      23.371 -11.610  31.962  1.00  0.00              
ATOM    738 1H4   rC A  23      22.156  -7.688  37.179  1.00  0.00              
ATOM    739 2H4   rC A  23      23.228  -8.817  37.940  1.00  0.00              
ATOM    740  H5   rC A  23      22.141  -7.272  34.791  1.00  0.00              
ATOM    741  H6   rC A  23      23.178  -7.880  32.654  1.00  0.00              
ATOM    742  P    rG A  24      25.893 -11.170  27.986  1.00  0.00              
ATOM    743  O1P  rG A  24      27.123 -12.000  27.921  1.00  0.00              
ATOM    744  O2P  rG A  24      24.576 -11.787  27.688  1.00  0.00              
ATOM    745  O5*  rG A  24      26.090  -9.918  27.021  1.00  0.00              
ATOM    746  C5*  rG A  24      27.384  -9.304  26.867  1.00  0.00              
ATOM    747  C4*  rG A  24      28.007  -9.765  25.571  1.00  0.00              
ATOM    748  O4*  rG A  24      27.285  -9.212  24.444  1.00  0.00              
ATOM    749  C3*  rG A  24      29.436  -9.301  25.334  1.00  0.00              
ATOM    750  O3*  rG A  24      30.383 -10.129  26.014  1.00  0.00              
ATOM    751  C1*  rG A  24      28.181  -8.983  23.374  1.00  0.00              
ATOM    752  C2*  rG A  24      29.563  -9.456  23.829  1.00  0.00              
ATOM    753  O2*  rG A  24      29.774 -10.796  23.431  1.00  0.00              
ATOM    754  N1   rG A  24      29.981  -5.283  20.414  1.00  0.00              
ATOM    755  C2   rG A  24      30.354  -6.603  20.493  1.00  0.00              
ATOM    756  N2   rG A  24      31.330  -6.991  19.659  1.00  0.00              
ATOM    757  N3   rG A  24      29.811  -7.476  21.325  1.00  0.00              
ATOM    758  C4   rG A  24      28.846  -6.916  22.086  1.00  0.00              
ATOM    759  C5   rG A  24      28.401  -5.612  22.086  1.00  0.00              
ATOM    760  C6   rG A  24      28.994  -4.686  21.191  1.00  0.00              
ATOM    761  O6   rG A  24      28.734  -3.484  21.040  1.00  0.00              
ATOM    762  N7   rG A  24      27.392  -5.436  23.024  1.00  0.00              
ATOM    763  C8   rG A  24      27.247  -6.616  23.566  1.00  0.00              
ATOM    764  N9   rG A  24      28.098  -7.558  23.044  1.00  0.00              
ATOM    765 1H5*  rG A  24      28.032  -9.570  27.714  1.00  0.00              
ATOM    766 2H5*  rG A  24      27.284  -8.208  26.871  1.00  0.00              
ATOM    767  H4*  rG A  24      27.985 -10.862  25.637  1.00  0.00              
ATOM    768  H3*  rG A  24      29.634  -8.278  25.689  1.00  0.00              
ATOM    769  H1*  rG A  24      27.950  -9.520  22.443  1.00  0.00              
ATOM    770 1H2*  rG A  24      30.421  -8.906  23.417  1.00  0.00              
ATOM    771 2HO*  rG A  24      30.038 -11.344  24.226  1.00  0.00              
ATOM    772  H1   rG A  24      30.456  -4.708  19.748  1.00  0.00              
ATOM    773 1H2   rG A  24      31.645  -7.941  19.667  1.00  0.00              
ATOM    774 2H2   rG A  24      31.742  -6.333  19.030  1.00  0.00              
ATOM    775  H8   rG A  24      26.517  -6.831  24.362  1.00  0.00              
ATOM    776  P    rG A  25      31.662  -9.463  26.726  1.00  0.00              
ATOM    777  O1P  rG A  25      31.169  -8.119  27.123  1.00  0.00              
ATOM    778  O2P  rG A  25      32.156 -10.399  27.768  1.00  0.00              
ATOM    779  O5*  rG A  25      32.814  -9.266  25.644  1.00  0.00              
ATOM    780  C5*  rG A  25      33.712 -10.346  25.320  1.00  0.00              
ATOM    781  C4*  rG A  25      34.953  -9.787  24.667  1.00  0.00              
ATOM    782  O4*  rG A  25      34.546  -8.911  23.581  1.00  0.00              
ATOM    783  C3*  rG A  25      35.791  -8.867  25.540  1.00  0.00              
ATOM    784  O3*  rG A  25      36.706  -9.600  26.360  1.00  0.00              
ATOM    785  C1*  rG A  25      35.448  -7.824  23.471  1.00  0.00              
ATOM    786  C2*  rG A  25      36.539  -8.053  24.503  1.00  0.00              
ATOM    787  O2*  rG A  25      37.614  -8.762  23.919  1.00  0.00              
ATOM    788  N1   rG A  25      35.347  -2.797  22.825  1.00  0.00              
ATOM    789  C2   rG A  25      36.347  -3.698  22.546  1.00  0.00              
ATOM    790  N2   rG A  25      37.465  -3.190  22.008  1.00  0.00              
ATOM    791  N3   rG A  25      36.255  -4.997  22.775  1.00  0.00              
ATOM    792  C4   rG A  25      35.064  -5.333  23.315  1.00  0.00              
ATOM    793  C5   rG A  25      34.003  -4.513  23.633  1.00  0.00              
ATOM    794  C6   rG A  25      34.115  -3.121  23.384  1.00  0.00              
ATOM    795  O6   rG A  25      33.282  -2.231  23.597  1.00  0.00              
ATOM    796  N7   rG A  25      32.958  -5.249  24.174  1.00  0.00              
ATOM    797  C8   rG A  25      33.395  -6.480  24.174  1.00  0.00              
ATOM    798  N9   rG A  25      34.665  -6.601  23.667  1.00  0.00              
ATOM    799 1H5*  rG A  25      33.217 -11.059  24.645  1.00  0.00              
ATOM    800 2H5*  rG A  25      33.980 -10.899  26.232  1.00  0.00              
ATOM    801  H4*  rG A  25      35.523 -10.678  24.367  1.00  0.00              
ATOM    802  H3*  rG A  25      35.198  -8.254  26.235  1.00  0.00              
ATOM    803  H1*  rG A  25      35.947  -7.707  22.498  1.00  0.00              
ATOM    804 1H2*  rG A  25      36.998  -7.148  24.924  1.00  0.00              
ATOM    805 2HO*  rG A  25      38.220  -8.121  23.448  1.00  0.00              
ATOM    806  H1   rG A  25      35.519  -1.836  22.611  1.00  0.00              
ATOM    807 1H2   rG A  25      38.229  -3.794  21.780  1.00  0.00              
ATOM    808 2H2   rG A  25      37.535  -2.208  21.835  1.00  0.00              
ATOM    809  H8   rG A  25      32.806  -7.332  24.545  1.00  0.00              
ATOM    810  P    rC A  26      37.348  -8.905  27.661  1.00  0.00              
ATOM    811  O1P  rC A  26      36.173  -8.299  28.338  1.00  0.00              
ATOM    812  O2P  rC A  26      38.164  -9.919  28.376  1.00  0.00              
ATOM    813  O5*  rC A  26      38.312  -7.725  27.195  1.00  0.00              
ATOM    814  C5*  rC A  26      39.582  -8.005  26.574  1.00  0.00              
ATOM    815  C4*  rC A  26      40.299  -6.705  26.292  1.00  0.00              
ATOM    816  O4*  rC A  26      39.502  -5.893  25.387  1.00  0.00              
ATOM    817  C3*  rC A  26      40.469  -5.782  27.488  1.00  0.00              
ATOM    818  O3*  rC A  26      41.543  -6.201  28.336  1.00  0.00              
ATOM    819  C1*  rC A  26      39.738  -4.512  25.648  1.00  0.00              
ATOM    820  C2*  rC A  26      40.724  -4.442  26.812  1.00  0.00              
ATOM    821  O2*  rC A  26      42.043  -4.316  26.321  1.00  0.00              
ATOM    822  N1   rC A  26      38.423  -3.906  25.916  1.00  0.00              
ATOM    823  C2   rC A  26      38.288  -2.518  25.860  1.00  0.00              
ATOM    824  O2   rC A  26      39.291  -1.826  25.627  1.00  0.00              
ATOM    825  N3   rC A  26      37.070  -1.962  26.063  1.00  0.00              
ATOM    826  C4   rC A  26      36.016  -2.741  26.312  1.00  0.00              
ATOM    827  N4   rC A  26      34.834  -2.150  26.507  1.00  0.00              
ATOM    828  C5   rC A  26      36.126  -4.160  26.373  1.00  0.00              
ATOM    829  C6   rC A  26      37.335  -4.696  26.172  1.00  0.00              
ATOM    830 1H5*  rC A  26      39.431  -8.564  25.640  1.00  0.00              
ATOM    831 2H5*  rC A  26      40.193  -8.638  27.233  1.00  0.00              
ATOM    832  H4*  rC A  26      41.276  -7.019  25.896  1.00  0.00              
ATOM    833  H3*  rC A  26      39.603  -5.774  28.167  1.00  0.00              
ATOM    834  H1*  rC A  26      40.175  -3.929  24.824  1.00  0.00              
ATOM    835 1H2*  rC A  26      40.599  -3.591  27.496  1.00  0.00              
ATOM    836 2HO*  rC A  26      42.288  -3.348  26.264  1.00  0.00              
ATOM    837 1H4   rC A  26      34.022  -2.704  26.697  1.00  0.00              
ATOM    838 2H4   rC A  26      34.760  -1.155  26.463  1.00  0.00              
ATOM    839  H5   rC A  26      35.249  -4.791  26.582  1.00  0.00              
ATOM    840  H6   rC A  26      37.458  -5.788  26.212  1.00  0.00              
ATOM    841  P    rG A  27      41.495  -5.867  29.908  1.00  0.00              
ATOM    842  O1P  rG A  27      40.066  -6.073  30.255  1.00  0.00              
ATOM    843  O2P  rG A  27      42.538  -6.675  30.589  1.00  0.00              
ATOM    844  O5*  rG A  27      41.838  -4.326  30.122  1.00  0.00              
ATOM    845  C5*  rG A  27      43.069  -3.769  29.620  1.00  0.00              
ATOM    846  C4*  rG A  27      43.098  -2.285  29.898  1.00  0.00              
ATOM    847  O4*  rG A  27      42.072  -1.644  29.099  1.00  0.00              
ATOM    848  C3*  rG A  27      42.743  -1.881  31.320  1.00  0.00              
ATOM    849  O3*  rG A  27      43.861  -2.008  32.204  1.00  0.00              
ATOM    850  C1*  rG A  27      41.515  -0.555  29.814  1.00  0.00              
ATOM    851  C2*  rG A  27      42.298  -0.444  31.120  1.00  0.00              
ATOM    852  O2*  rG A  27      43.381   0.449  30.957  1.00  0.00              
ATOM    853  N1   rG A  27      36.971   1.563  30.562  1.00  0.00              
ATOM    854  C2   rG A  27      38.213   2.148  30.506  1.00  0.00              
ATOM    855  N2   rG A  27      38.245   3.480  30.656  1.00  0.00              
ATOM    856  N3   rG A  27      39.337   1.478  30.316  1.00  0.00              
ATOM    857  C4   rG A  27      39.119   0.152  30.184  1.00  0.00              
ATOM    858  C5   rG A  27      37.923  -0.531  30.225  1.00  0.00              
ATOM    859  C6   rG A  27      36.725   0.200  30.432  1.00  0.00              
ATOM    860  O6   rG A  27      35.564  -0.226  30.499  1.00  0.00              
ATOM    861  N7   rG A  27      38.127  -1.892  30.048  1.00  0.00              
ATOM    862  C8   rG A  27      39.419  -2.009  29.905  1.00  0.00              
ATOM    863  N9   rG A  27      40.081  -0.808  29.977  1.00  0.00              
ATOM    864 1H5*  rG A  27      43.154  -3.954  28.540  1.00  0.00              
ATOM    865 2H5*  rG A  27      43.928  -4.262  30.099  1.00  0.00              
ATOM    866  H4*  rG A  27      44.131  -1.989  29.666  1.00  0.00              
ATOM    867  H3*  rG A  27      41.978  -2.522  31.785  1.00  0.00              
ATOM    868  H1*  rG A  27      41.591   0.420  29.312  1.00  0.00              
ATOM    869 1H2*  rG A  27      41.738  -0.050  31.980  1.00  0.00              
ATOM    870 2HO*  rG A  27      43.703   0.752  31.855  1.00  0.00              
ATOM    871  H1   rG A  27      36.185   2.162  30.708  1.00  0.00              
ATOM    872 1H2   rG A  27      39.119   3.966  30.623  1.00  0.00              
ATOM    873 2H2   rG A  27      37.396   3.988  30.800  1.00  0.00              
ATOM    874  H8   rG A  27      39.927  -2.973  29.745  1.00  0.00              
ATOM    875  P    rU A  28      43.652  -2.621  33.676  1.00  0.00              
ATOM    876  O1P  rU A  28      42.978  -3.918  33.412  1.00  0.00              
ATOM    877  O2P  rU A  28      44.961  -2.604  34.378  1.00  0.00              
ATOM    878  O5*  rU A  28      42.640  -1.693  34.484  1.00  0.00              
ATOM    879  C5*  rU A  28      41.905  -2.211  35.609  1.00  0.00              
ATOM    880  C4*  rU A  28      41.946  -1.209  36.739  1.00  0.00              
ATOM    881  O4*  rU A  28      43.309  -0.839  37.031  1.00  0.00              
ATOM    882  C3*  rU A  28      41.258   0.117  36.459  1.00  0.00              
ATOM    883  O3*  rU A  28      39.848   0.045  36.688  1.00  0.00              
ATOM    884  C1*  rU A  28      43.364   0.502  37.465  1.00  0.00              
ATOM    885  C2*  rU A  28      41.952   1.075  37.414  1.00  0.00              
ATOM    886  O2*  rU A  28      41.389   1.062  38.711  1.00  0.00              
ATOM    887  N1   rU A  28      44.358   1.236  36.663  1.00  0.00              
ATOM    888  C2   rU A  28      44.816   2.475  37.113  1.00  0.00              
ATOM    889  O2   rU A  28      44.407   3.000  38.133  1.00  0.00              
ATOM    890  N3   rU A  28      45.768   3.063  36.317  1.00  0.00              
ATOM    891  C4   rU A  28      46.299   2.560  35.146  1.00  0.00              
ATOM    892  O4   rU A  28      47.154   3.209  34.541  1.00  0.00              
ATOM    893  C5   rU A  28      45.778   1.287  34.753  1.00  0.00              
ATOM    894  C6   rU A  28      44.850   0.690  35.508  1.00  0.00              
ATOM    895 1H5*  rU A  28      42.338  -3.167  35.936  1.00  0.00              
ATOM    896 2H5*  rU A  28      40.862  -2.412  35.320  1.00  0.00              
ATOM    897  H4*  rU A  28      41.421  -1.713  37.564  1.00  0.00              
ATOM    898  H3*  rU A  28      41.328   0.438  35.409  1.00  0.00              
ATOM    899  H1*  rU A  28      43.703   0.581  38.507  1.00  0.00              
ATOM    900 1H2*  rU A  28      41.880   2.123  37.090  1.00  0.00              
ATOM    901 2HO*  rU A  28      40.465   0.683  38.670  1.00  0.00              
ATOM    902  H3   rU A  28      46.113   3.953  36.616  1.00  0.00              
ATOM    903  H5   rU A  28      46.139   0.803  33.833  1.00  0.00              
ATOM    904  H6   rU A  28      44.462  -0.289  35.191  1.00  0.00              
ATOM    905  P    rG A  29      38.828   0.615  35.584  1.00  0.00              
ATOM    906  O1P  rG A  29      39.229  -0.103  34.348  1.00  0.00              
ATOM    907  O2P  rG A  29      37.445   0.464  36.105  1.00  0.00              
ATOM    908  O5*  rG A  29      39.114   2.168  35.368  1.00  0.00              
ATOM    909  C5*  rG A  29      38.875   3.115  36.428  1.00  0.00              
ATOM    910  C4*  rG A  29      39.360   4.479  36.000  1.00  0.00              
ATOM    911  O4*  rG A  29      40.762   4.381  35.667  1.00  0.00              
ATOM    912  C3*  rG A  29      38.721   5.032  34.736  1.00  0.00              
ATOM    913  O3*  rG A  29      37.497   5.717  35.015  1.00  0.00              
ATOM    914  C1*  rG A  29      41.068   5.249  34.599  1.00  0.00              
ATOM    915  C2*  rG A  29      39.783   5.962  34.177  1.00  0.00              
ATOM    916  O2*  rG A  29      39.742   7.252  34.754  1.00  0.00              
ATOM    917  N1   rG A  29      44.841   5.042  31.220  1.00  0.00              
ATOM    918  C2   rG A  29      44.489   6.053  32.082  1.00  0.00              
ATOM    919  N2   rG A  29      45.258   7.151  32.048  1.00  0.00              
ATOM    920  N3   rG A  29      43.464   5.991  32.915  1.00  0.00              
ATOM    921  C4   rG A  29      42.805   4.816  32.819  1.00  0.00              
ATOM    922  C5   rG A  29      43.072   3.746  31.992  1.00  0.00              
ATOM    923  C6   rG A  29      44.174   3.827  31.102  1.00  0.00              
ATOM    924  O6   rG A  29      44.573   2.981  30.291  1.00  0.00              
ATOM    925  N7   rG A  29      42.155   2.725  32.197  1.00  0.00              
ATOM    926  C8   rG A  29      41.361   3.185  33.127  1.00  0.00              
ATOM    927  N9   rG A  29      41.699   4.447  33.548  1.00  0.00              
ATOM    928 1H5*  rG A  29      39.396   2.797  37.342  1.00  0.00              
ATOM    929 2H5*  rG A  29      37.801   3.152  36.665  1.00  0.00              
ATOM    930  H4*  rG A  29      39.121   5.129  36.854  1.00  0.00              
ATOM    931  H3*  rG A  29      38.419   4.255  34.016  1.00  0.00              
ATOM    932  H1*  rG A  29      41.797   6.031  34.857  1.00  0.00              
ATOM    933 1H2*  rG A  29      39.669   6.135  33.098  1.00  0.00              
ATOM    934 2HO*  rG A  29      40.482   7.810  34.377  1.00  0.00              
ATOM    935  H1   rG A  29      45.636   5.191  30.633  1.00  0.00              
ATOM    936 1H2   rG A  29      45.055   7.922  32.652  1.00  0.00              
ATOM    937 2H2   rG A  29      46.032   7.200  31.418  1.00  0.00              
ATOM    938  H8   rG A  29      40.508   2.619  33.531  1.00  0.00              
ATOM    939  P    rU A  30      36.346   5.789  33.894  1.00  0.00              
ATOM    940  O1P  rU A  30      36.420   4.455  33.245  1.00  0.00              
ATOM    941  O2P  rU A  30      35.083   6.216  34.549  1.00  0.00              
ATOM    942  O5*  rU A  30      36.745   6.888  32.812  1.00  0.00              
ATOM    943  C5*  rU A  30      37.089   8.227  33.214  1.00  0.00              
ATOM    944  C4*  rU A  30      37.933   8.872  32.140  1.00  0.00              
ATOM    945  O4*  rU A  30      39.223   8.225  32.091  1.00  0.00              
ATOM    946  C3*  rU A  30      37.390   8.754  30.725  1.00  0.00              
ATOM    947  O3*  rU A  30      36.440   9.782  30.433  1.00  0.00              
ATOM    948  C1*  rU A  30      39.700   8.173  30.768  1.00  0.00              
ATOM    949  C2*  rU A  30      38.649   8.812  29.864  1.00  0.00              
ATOM    950  O2*  rU A  30      39.043  10.133  29.554  1.00  0.00              
ATOM    951  N1   rU A  30      39.983   6.756  30.481  1.00  0.00              
ATOM    952  C2   rU A  30      40.992   6.433  29.571  1.00  0.00              
ATOM    953  O2   rU A  30      41.636   7.276  28.973  1.00  0.00              
ATOM    954  N3   rU A  30      41.205   5.088  29.399  1.00  0.00              
ATOM    955  C4   rU A  30      40.536   4.053  30.021  1.00  0.00              
ATOM    956  O4   rU A  30      40.845   2.889  29.762  1.00  0.00              
ATOM    957  C5   rU A  30      39.519   4.466  30.938  1.00  0.00              
ATOM    958  C6   rU A  30      39.288   5.769  31.127  1.00  0.00              
ATOM    959 1H5*  rU A  30      37.640   8.206  34.165  1.00  0.00              
ATOM    960 2H5*  rU A  30      36.177   8.818  33.383  1.00  0.00              
ATOM    961  H4*  rU A  30      37.957   9.936  32.419  1.00  0.00              
ATOM    962  H3*  rU A  30      36.798   7.843  30.554  1.00  0.00              
ATOM    963  H1*  rU A  30      40.643   8.708  30.589  1.00  0.00              
ATOM    964 1H2*  rU A  30      38.517   8.325  28.887  1.00  0.00              
ATOM    965 2HO*  rU A  30      38.293  10.763  29.760  1.00  0.00              
ATOM    966  H3   rU A  30      41.923   4.829  28.751  1.00  0.00              
ATOM    967  H5   rU A  30      38.928   3.715  31.484  1.00  0.00              
ATOM    968  H6   rU A  30      38.502   6.069  31.836  1.00  0.00              
ATOM    969  P    rG A  31      35.060   9.410  29.696  1.00  0.00              
ATOM    970  O1P  rG A  31      34.563   8.247  30.473  1.00  0.00              
ATOM    971  O2P  rG A  31      34.233  10.640  29.607  1.00  0.00              
ATOM    972  O5*  rG A  31      35.380   8.915  28.216  1.00  0.00              
ATOM    973  C5*  rG A  31      36.031   9.788  27.272  1.00  0.00              
ATOM    974  C4*  rG A  31      36.447   8.993  26.057  1.00  0.00              
ATOM    975  O4*  rG A  31      37.407   8.009  26.497  1.00  0.00              
ATOM    976  C3*  rG A  31      35.352   8.147  25.427  1.00  0.00              
ATOM    977  O3*  rG A  31      34.506   8.922  24.572  1.00  0.00              
ATOM    978  C1*  rG A  31      37.330   6.881  25.662  1.00  0.00              
ATOM    979  C2*  rG A  31      36.154   7.085  24.704  1.00  0.00              
ATOM    980  O2*  rG A  31      36.633   7.520  23.447  1.00  0.00              
ATOM    981  N1   rG A  31      38.692   2.020  26.117  1.00  0.00              
ATOM    982  C2   rG A  31      38.931   2.906  25.094  1.00  0.00              
ATOM    983  N2   rG A  31      39.642   2.434  24.060  1.00  0.00              
ATOM    984  N3   rG A  31      38.507   4.158  25.088  1.00  0.00              
ATOM    985  C4   rG A  31      37.812   4.463  26.205  1.00  0.00              
ATOM    986  C5   rG A  31      37.517   3.653  27.281  1.00  0.00              
ATOM    987  C6   rG A  31      37.976   2.311  27.274  1.00  0.00              
ATOM    988  O6   rG A  31      37.818   1.438  28.137  1.00  0.00              
ATOM    989  N7   rG A  31      36.778   4.346  28.229  1.00  0.00              
ATOM    990  C8   rG A  31      36.639   5.541  27.721  1.00  0.00              
ATOM    991  N9   rG A  31      37.242   5.679  26.495  1.00  0.00              
ATOM    992 1H5*  rG A  31      36.910  10.257  27.736  1.00  0.00              
ATOM    993 2H5*  rG A  31      35.350  10.601  26.979  1.00  0.00              
ATOM    994  H4*  rG A  31      36.821   9.752  25.355  1.00  0.00              
ATOM    995  H3*  rG A  31      34.636   7.735  26.154  1.00  0.00              
ATOM    996  H1*  rG A  31      38.228   6.749  25.041  1.00  0.00              
ATOM    997 1H2*  rG A  31      35.563   6.186  24.482  1.00  0.00              
ATOM    998 2HO*  rG A  31      36.999   6.738  22.941  1.00  0.00              
ATOM    999  H1   rG A  31      39.060   1.095  26.023  1.00  0.00              
ATOM   1000 1H2   rG A  31      39.851   3.030  23.284  1.00  0.00              
ATOM   1001 2H2   rG A  31      39.962   1.488  24.063  1.00  0.00              
ATOM   1002  H8   rG A  31      36.093   6.354  28.224  1.00  0.00              
ATOM   1003  P    rA A  32      32.933   8.596  24.495  1.00  0.00              
ATOM   1004  O1P  rA A  32      32.543   8.459  25.921  1.00  0.00              
ATOM   1005  O2P  rA A  32      32.283   9.634  23.654  1.00  0.00              
ATOM   1006  O5*  rA A  32      32.731   7.183  23.789  1.00  0.00              
ATOM   1007  C5*  rA A  32      31.476   6.482  23.880  1.00  0.00              
ATOM   1008  C4*  rA A  32      31.354   5.518  22.723  1.00  0.00              
ATOM   1009  O4*  rA A  32      31.454   6.257  21.483  1.00  0.00              
ATOM   1010  C3*  rA A  32      32.449   4.467  22.632  1.00  0.00              
ATOM   1011  O3*  rA A  32      32.137   3.306  23.410  1.00  0.00              
ATOM   1012  C1*  rA A  32      32.153   5.510  20.520  1.00  0.00              
ATOM   1013  C2*  rA A  32      32.596   4.187  21.140  1.00  0.00              
ATOM   1014  O2*  rA A  32      31.748   3.149  20.689  1.00  0.00              
ATOM   1015  N1   rA A  32      35.752   6.100  16.907  1.00  0.00              
ATOM   1016  C2   rA A  32      34.862   5.130  17.143  1.00  0.00              
ATOM   1017  N3   rA A  32      33.958   5.032  18.116  1.00  0.00              
ATOM   1018  C4   rA A  32      34.019   6.103  18.926  1.00  0.00              
ATOM   1019  C5   rA A  32      34.879   7.180  18.812  1.00  0.00              
ATOM   1020  C6   rA A  32      35.788   7.163  17.740  1.00  0.00              
ATOM   1021  N6   rA A  32      36.676   8.131  17.505  1.00  0.00              
ATOM   1022  N7   rA A  32      34.654   8.098  19.829  1.00  0.00              
ATOM   1023  C8   rA A  32      33.679   7.564  20.524  1.00  0.00              
ATOM   1024  N9   rA A  32      33.246   6.356  20.033  1.00  0.00              
ATOM   1025 1H5*  rA A  32      30.641   7.197  23.866  1.00  0.00              
ATOM   1026 2H5*  rA A  32      31.416   5.936  24.834  1.00  0.00              
ATOM   1027  H4*  rA A  32      30.391   5.015  22.893  1.00  0.00              
ATOM   1028  H3*  rA A  32      33.400   4.779  23.087  1.00  0.00              
ATOM   1029  H1*  rA A  32      31.550   5.262  19.634  1.00  0.00              
ATOM   1030 1H2*  rA A  32      33.609   3.857  20.869  1.00  0.00              
ATOM   1031 2HO*  rA A  32      31.366   2.664  21.476  1.00  0.00              
ATOM   1032  H2   rA A  32      34.882   4.292  16.433  1.00  0.00              
ATOM   1033 1H6   rA A  32      37.298   8.062  16.724  1.00  0.00              
ATOM   1034 2H6   rA A  32      36.720   8.926  18.109  1.00  0.00              
ATOM   1035  H8   rA A  32      33.247   8.040  21.418  1.00  0.00              
ATOM   1036  P    rA A  33      33.278   2.614  24.304  1.00  0.00              
ATOM   1037  O1P  rA A  33      33.936   3.767  24.969  1.00  0.00              
ATOM   1038  O2P  rA A  33      32.645   1.555  25.130  1.00  0.00              
ATOM   1039  O5*  rA A  33      34.344   1.926  23.341  1.00  0.00              
ATOM   1040  C5*  rA A  33      35.732   2.311  23.375  1.00  0.00              
ATOM   1041  C4*  rA A  33      36.265   2.393  21.964  1.00  0.00              
ATOM   1042  O4*  rA A  33      37.677   2.722  22.031  1.00  0.00              
ATOM   1043  C3*  rA A  33      36.179   1.106  21.159  1.00  0.00              
ATOM   1044  O3*  rA A  33      34.954   1.018  20.425  1.00  0.00              
ATOM   1045  C1*  rA A  33      38.397   1.945  21.097  1.00  0.00              
ATOM   1046  C2*  rA A  33      37.376   1.214  20.220  1.00  0.00              
ATOM   1047  O2*  rA A  33      37.102   1.984  19.067  1.00  0.00              
ATOM   1048  N1   rA A  33      42.768  -0.742  20.945  1.00  0.00              
ATOM   1049  C2   rA A  33      42.118  -0.024  20.022  1.00  0.00              
ATOM   1050  N3   rA A  33      40.970   0.642  20.125  1.00  0.00              
ATOM   1051  C4   rA A  33      40.466   0.523  21.364  1.00  0.00              
ATOM   1052  C5   rA A  33      41.017  -0.180  22.420  1.00  0.00              
ATOM   1053  C6   rA A  33      42.234  -0.842  22.181  1.00  0.00              
ATOM   1054  N6   rA A  33      42.882  -1.558  23.103  1.00  0.00              
ATOM   1055  N7   rA A  33      40.216  -0.079  23.550  1.00  0.00              
ATOM   1056  C8   rA A  33      39.214   0.670  23.159  1.00  0.00              
ATOM   1057  N9   rA A  33      39.301   1.070  21.848  1.00  0.00              
ATOM   1058 1H5*  rA A  33      36.313   1.581  23.957  1.00  0.00              
ATOM   1059 2H5*  rA A  33      35.841   3.284  23.877  1.00  0.00              
ATOM   1060  H4*  rA A  33      35.625   3.144  21.478  1.00  0.00              
ATOM   1061  H3*  rA A  33      36.200   0.196  21.777  1.00  0.00              
ATOM   1062  H1*  rA A  33      39.038   2.529  20.421  1.00  0.00              
ATOM   1063 1H2*  rA A  33      37.700   0.238  19.831  1.00  0.00              
ATOM   1064 2HO*  rA A  33      36.119   1.969  18.881  1.00  0.00              
ATOM   1065  H2   rA A  33      42.600   0.019  19.035  1.00  0.00              
ATOM   1066 1H6   rA A  33      43.746  -2.007  22.872  1.00  0.00              
ATOM   1067 2H6   rA A  33      42.505  -1.645  24.024  1.00  0.00              
ATOM   1068  H8   rA A  33      38.381   0.952  23.820  1.00  0.00              
ATOM   1069  P    rA A  34      34.314  -0.422  20.109  1.00  0.00              
ATOM   1070  O1P  rA A  34      34.297  -1.086  21.437  1.00  0.00              
ATOM   1071  O2P  rA A  34      33.039  -0.215  19.376  1.00  0.00              
ATOM   1072  O5*  rA A  34      35.307  -1.233  19.164  1.00  0.00              
ATOM   1073  C5*  rA A  34      35.618  -0.764  17.838  1.00  0.00              
ATOM   1074  C4*  rA A  34      36.902  -1.404  17.367  1.00  0.00              
ATOM   1075  O4*  rA A  34      37.963  -1.162  18.328  1.00  0.00              
ATOM   1076  C3*  rA A  34      36.856  -2.915  17.205  1.00  0.00              
ATOM   1077  O3*  rA A  34      36.384  -3.297  15.909  1.00  0.00              
ATOM   1078  C1*  rA A  34      38.823  -2.284  18.377  1.00  0.00              
ATOM   1079  C2*  rA A  34      38.315  -3.329  17.380  1.00  0.00              
ATOM   1080  O2*  rA A  34      39.059  -3.240  16.181  1.00  0.00              
ATOM   1081  N1   rA A  34      41.861  -4.215  22.037  1.00  0.00              
ATOM   1082  C2   rA A  34      42.075  -3.920  20.750  1.00  0.00              
ATOM   1083  N3   rA A  34      41.231  -3.430  19.844  1.00  0.00              
ATOM   1084  C4   rA A  34      40.018  -3.235  20.387  1.00  0.00              
ATOM   1085  C5   rA A  34      39.643  -3.490  21.694  1.00  0.00              
ATOM   1086  C6   rA A  34      40.629  -4.007  22.552  1.00  0.00              
ATOM   1087  N6   rA A  34      40.414  -4.302  23.836  1.00  0.00              
ATOM   1088  N7   rA A  34      38.309  -3.165  21.895  1.00  0.00              
ATOM   1089  C8   rA A  34      37.911  -2.729  20.726  1.00  0.00              
ATOM   1090  N9   rA A  34      38.894  -2.743  19.766  1.00  0.00              
ATOM   1091 1H5*  rA A  34      35.720   0.331  17.839  1.00  0.00              
ATOM   1092 2H5*  rA A  34      34.798  -1.010  17.148  1.00  0.00              
ATOM   1093  H4*  rA A  34      37.073  -0.965  16.373  1.00  0.00              
ATOM   1094  H3*  rA A  34      36.183  -3.416  17.918  1.00  0.00              
ATOM   1095  H1*  rA A  34      39.857  -2.043  18.088  1.00  0.00              
ATOM   1096 1H2*  rA A  34      38.424  -4.375  17.699  1.00  0.00              
ATOM   1097 2HO*  rA A  34      40.036  -3.275  16.391  1.00  0.00              
ATOM   1098  H2   rA A  34      43.095  -4.111  20.388  1.00  0.00              
ATOM   1099 1H6   rA A  34      41.158  -4.669  24.397  1.00  0.00              
ATOM   1100 2H6   rA A  34      39.511  -4.157  24.238  1.00  0.00              
ATOM   1101  H8   rA A  34      36.885  -2.383  20.530  1.00  0.00              
ATOM   1102  P    rA A  35      35.825  -4.785  15.670  1.00  0.00              
ATOM   1103  O1P  rA A  35      34.995  -5.035  16.876  1.00  0.00              
ATOM   1104  O2P  rA A  35      35.198  -4.836  14.325  1.00  0.00              
ATOM   1105  O5*  rA A  35      37.046  -5.807  15.691  1.00  0.00              
ATOM   1106  C5*  rA A  35      37.857  -6.017  14.518  1.00  0.00              
ATOM   1107  C4*  rA A  35      38.884  -7.087  14.804  1.00  0.00              
ATOM   1108  O4*  rA A  35      39.689  -6.658  15.931  1.00  0.00              
ATOM   1109  C3*  rA A  35      38.321  -8.441  15.206  1.00  0.00              
ATOM   1110  O3*  rA A  35      38.079  -9.275  14.069  1.00  0.00              
ATOM   1111  C1*  rA A  35      40.047  -7.777  16.713  1.00  0.00              
ATOM   1112  C2*  rA A  35      39.422  -9.031  16.089  1.00  0.00              
ATOM   1113  O2*  rA A  35      40.406  -9.726  15.350  1.00  0.00              
ATOM   1114  N1   rA A  35      41.593  -7.560  21.604  1.00  0.00              
ATOM   1115  C2   rA A  35      42.220  -7.906  20.474  1.00  0.00              
ATOM   1116  N3   rA A  35      41.752  -7.954  19.229  1.00  0.00              
ATOM   1117  C4   rA A  35      40.460  -7.586  19.197  1.00  0.00              
ATOM   1118  C5   rA A  35      39.679  -7.204  20.273  1.00  0.00              
ATOM   1119  C6   rA A  35      40.294  -7.195  21.537  1.00  0.00              
ATOM   1120  N6   rA A  35      39.667  -6.851  22.664  1.00  0.00              
ATOM   1121  N7   rA A  35      38.391  -6.893  19.860  1.00  0.00              
ATOM   1122  C8   rA A  35      38.419  -7.091  18.565  1.00  0.00              
ATOM   1123  N9   rA A  35      39.641  -7.511  18.095  1.00  0.00              
ATOM   1124 1H5*  rA A  35      38.356  -5.080  14.231  1.00  0.00              
ATOM   1125 2H5*  rA A  35      37.224  -6.318  13.670  1.00  0.00              
ATOM   1126  H4*  rA A  35      39.424  -7.201  13.853  1.00  0.00              
ATOM   1127  H3*  rA A  35      37.350  -8.381  15.720  1.00  0.00              
ATOM   1128  H1*  rA A  35      41.133  -7.946  16.748  1.00  0.00              
ATOM   1129 1H2*  rA A  35      39.039  -9.769  16.807  1.00  0.00              
ATOM   1130 2HO*  rA A  35      40.042  -9.962  14.448  1.00  0.00              
ATOM   1131  H2   rA A  35      43.275  -8.193  20.592  1.00  0.00              
ATOM   1132 1H6   rA A  35      40.159  -6.865  23.535  1.00  0.00              
ATOM   1133 2H6   rA A  35      38.706  -6.578  22.638  1.00  0.00              
ATOM   1134  H8   rA A  35      37.546  -6.935  17.913  1.00  0.00              
ATOM   1135  P    rC A  36      36.606  -9.862  13.808  1.00  0.00              
ATOM   1136  O1P  rC A  36      35.780  -8.641  13.626  1.00  0.00              
ATOM   1137  O2P  rC A  36      36.689 -10.861  12.712  1.00  0.00              
ATOM   1138  O5*  rC A  36      36.104 -10.606  15.125  1.00  0.00              
ATOM   1139  C5*  rC A  36      36.890 -11.647  15.737  1.00  0.00              
ATOM   1140  C4*  rC A  36      36.310 -11.984  17.090  1.00  0.00              
ATOM   1141  O4*  rC A  36      36.492 -10.875  17.985  1.00  0.00              
ATOM   1142  C3*  rC A  36      34.808 -12.219  17.115  1.00  0.00              
ATOM   1143  O3*  rC A  36      34.471 -13.552  16.719  1.00  0.00              
ATOM   1144  C1*  rC A  36      35.392 -10.764  18.849  1.00  0.00              
ATOM   1145  C2*  rC A  36      34.480 -11.949  18.572  1.00  0.00              
ATOM   1146  O2*  rC A  36      34.812 -13.029  19.420  1.00  0.00              
ATOM   1147  N1   rC A  36      34.790  -9.445  18.586  1.00  0.00              
ATOM   1148  C2   rC A  36      33.851  -8.933  19.483  1.00  0.00              
ATOM   1149  O2   rC A  36      33.516  -9.621  20.458  1.00  0.00              
ATOM   1150  N3   rC A  36      33.328  -7.703  19.264  1.00  0.00              
ATOM   1151  C4   rC A  36      33.715  -6.995  18.202  1.00  0.00              
ATOM   1152  N4   rC A  36      33.173  -5.787  18.025  1.00  0.00              
ATOM   1153  C5   rC A  36      34.672  -7.494  17.272  1.00  0.00              
ATOM   1154  C6   rC A  36      35.179  -8.711  17.499  1.00  0.00              
ATOM   1155 1H5*  rC A  36      37.934 -11.319  15.843  1.00  0.00              
ATOM   1156 2H5*  rC A  36      36.897 -12.540  15.095  1.00  0.00              
ATOM   1157  H4*  rC A  36      36.832 -12.907  17.382  1.00  0.00              
ATOM   1158  H3*  rC A  36      34.249 -11.584  16.412  1.00  0.00              
ATOM   1159  H1*  rC A  36      35.619 -10.780  19.925  1.00  0.00              
ATOM   1160 1H2*  rC A  36      33.406 -11.782  18.741  1.00  0.00              
ATOM   1161 2HO*  rC A  36      34.815 -13.880  18.893  1.00  0.00              
ATOM   1162 1H4   rC A  36      33.439  -5.229  17.238  1.00  0.00              
ATOM   1163 2H4   rC A  36      32.502  -5.440  18.679  1.00  0.00              
ATOM   1164  H5   rC A  36      34.980  -6.900  16.398  1.00  0.00              
ATOM   1165  H6   rC A  36      35.921  -9.128  16.802  1.00  0.00              
ATOM   1166  P    rG A  37      33.074 -13.834  15.974  1.00  0.00              
ATOM   1167  O1P  rG A  37      33.102 -12.886  14.830  1.00  0.00              
ATOM   1168  O2P  rG A  37      32.969 -15.292  15.715  1.00  0.00              
ATOM   1169  O5*  rG A  37      31.878 -13.409  16.938  1.00  0.00              
ATOM   1170  C5*  rG A  37      31.671 -14.083  18.194  1.00  0.00              
ATOM   1171  C4*  rG A  37      30.267 -13.816  18.681  1.00  0.00              
ATOM   1172  O4*  rG A  37      30.239 -12.573  19.416  1.00  0.00              
ATOM   1173  C3*  rG A  37      29.228 -13.604  17.591  1.00  0.00              
ATOM   1174  O3*  rG A  37      28.793 -14.844  17.024  1.00  0.00              
ATOM   1175  C1*  rG A  37      28.997 -11.936  19.249  1.00  0.00              
ATOM   1176  C2*  rG A  37      28.158 -12.847  18.356  1.00  0.00              
ATOM   1177  O2*  rG A  37      27.356 -13.690  19.159  1.00  0.00              
ATOM   1178  N1   rG A  37      27.457  -7.112  19.040  1.00  0.00              
ATOM   1179  C2   rG A  37      26.886  -8.188  19.675  1.00  0.00              
ATOM   1180  N2   rG A  37      25.760  -7.940  20.360  1.00  0.00              
ATOM   1181  N3   rG A  37      27.383  -9.413  19.644  1.00  0.00              
ATOM   1182  C4   rG A  37      28.517  -9.481  18.914  1.00  0.00              
ATOM   1183  C5   rG A  37      29.167  -8.469  18.240  1.00  0.00              
ATOM   1184  C6   rG A  37      28.622  -7.160  18.280  1.00  0.00              
ATOM   1185  O6   rG A  37      29.052  -6.129  17.747  1.00  0.00              
ATOM   1186  N7   rG A  37      30.304  -8.950  17.606  1.00  0.00              
ATOM   1187  C8   rG A  37      30.323 -10.223  17.900  1.00  0.00              
ATOM   1188  N9   rG A  37      29.269 -10.610  18.690  1.00  0.00              
ATOM   1189 1H5*  rG A  37      32.402 -13.732  18.936  1.00  0.00              
ATOM   1190 2H5*  rG A  37      31.831 -15.165  18.073  1.00  0.00              
ATOM   1191  H4*  rG A  37      30.013 -14.709  19.270  1.00  0.00              
ATOM   1192  H3*  rG A  37      29.613 -13.067  16.711  1.00  0.00              
ATOM   1193  H1*  rG A  37      28.415 -11.762  20.165  1.00  0.00              
ATOM   1194 1H2*  rG A  37      27.446 -12.334  17.693  1.00  0.00              
ATOM   1195 2HO*  rG A  37      27.420 -14.631  18.823  1.00  0.00              
ATOM   1196  H1   rG A  37      27.000  -6.227  19.129  1.00  0.00              
ATOM   1197 1H2   rG A  37      25.298  -8.682  20.846  1.00  0.00              
ATOM   1198 2H2   rG A  37      25.384  -7.015  20.384  1.00  0.00              
ATOM   1199  H8   rG A  37      31.105 -10.914  17.550  1.00  0.00              
ATOM   1200  P    rU A  38      27.680 -14.845  15.863  1.00  0.00              
ATOM   1201  O1P  rU A  38      28.478 -14.644  14.626  1.00  0.00              
ATOM   1202  O2P  rU A  38      26.853 -16.069  16.011  1.00  0.00              
ATOM   1203  O5*  rU A  38      26.734 -13.577  16.051  1.00  0.00              
ATOM   1204  C5*  rU A  38      25.355 -13.619  15.639  1.00  0.00              
ATOM   1205  C4*  rU A  38      24.467 -13.351  16.831  1.00  0.00              
ATOM   1206  O4*  rU A  38      25.056 -12.301  17.638  1.00  0.00              
ATOM   1207  C3*  rU A  38      23.070 -12.848  16.503  1.00  0.00              
ATOM   1208  O3*  rU A  38      22.170 -13.923  16.222  1.00  0.00              
ATOM   1209  C1*  rU A  38      24.047 -11.408  18.088  1.00  0.00              
ATOM   1210  C2*  rU A  38      22.703 -12.052  17.748  1.00  0.00              
ATOM   1211  O2*  rU A  38      22.274 -12.871  18.818  1.00  0.00              
ATOM   1212  N1   rU A  38      24.292 -10.110  17.437  1.00  0.00              
ATOM   1213  C2   rU A  38      23.612  -8.980  17.894  1.00  0.00              
ATOM   1214  O2   rU A  38      22.793  -9.021  18.794  1.00  0.00              
ATOM   1215  N3   rU A  38      23.936  -7.811  17.249  1.00  0.00              
ATOM   1216  C4   rU A  38      24.844  -7.652  16.221  1.00  0.00              
ATOM   1217  O4   rU A  38      25.028  -6.531  15.744  1.00  0.00              
ATOM   1218  C5   rU A  38      25.498  -8.857  15.812  1.00  0.00              
ATOM   1219  C6   rU A  38      25.204 -10.010  16.421  1.00  0.00              
ATOM   1220 1H5*  rU A  38      25.120 -14.602  15.206  1.00  0.00              
ATOM   1221 2H5*  rU A  38      25.172 -12.869  14.854  1.00  0.00              
ATOM   1222  H4*  rU A  38      24.380 -14.328  17.328  1.00  0.00              
ATOM   1223  H3*  rU A  38      23.021 -12.251  15.581  1.00  0.00              
ATOM   1224  H1*  rU A  38      24.040 -11.205  19.169  1.00  0.00              
ATOM   1225 1H2*  rU A  38      21.867 -11.358  17.577  1.00  0.00              
ATOM   1226 2HO*  rU A  38      21.864 -13.708  18.454  1.00  0.00              
ATOM   1227  H3   rU A  38      23.462  -6.985  17.557  1.00  0.00              
ATOM   1228  H5   rU A  38      26.240  -8.834  14.999  1.00  0.00              
ATOM   1229  H6   rU A  38      25.718 -10.926  16.093  1.00  0.00              
ATOM   1230  P    rC A  39      21.140 -13.803  14.993  1.00  0.00              
ATOM   1231  O1P  rC A  39      21.998 -13.338  13.874  1.00  0.00              
ATOM   1232  O2P  rC A  39      20.409 -15.090  14.871  1.00  0.00              
ATOM   1233  O5*  rC A  39      20.082 -12.655  15.314  1.00  0.00              
ATOM   1234  C5*  rC A  39      19.172 -12.772  16.426  1.00  0.00              
ATOM   1235  C4*  rC A  39      18.490 -11.445  16.657  1.00  0.00              
ATOM   1236  O4*  rC A  39      19.473 -10.443  17.034  1.00  0.00              
ATOM   1237  C3*  rC A  39      17.819 -10.835  15.436  1.00  0.00              
ATOM   1238  O3*  rC A  39      16.557 -11.451  15.159  1.00  0.00              
ATOM   1239  C1*  rC A  39      19.093  -9.184  16.497  1.00  0.00              
ATOM   1240  C2*  rC A  39      17.705  -9.383  15.890  1.00  0.00              
ATOM   1241  O2*  rC A  39      16.705  -9.190  16.870  1.00  0.00              
ATOM   1242  N1   rC A  39      20.116  -8.697  15.554  1.00  0.00              
ATOM   1243  C2   rC A  39      20.140  -7.344  15.213  1.00  0.00              
ATOM   1244  O2   rC A  39      19.272  -6.592  15.681  1.00  0.00              
ATOM   1245  N3   rC A  39      21.105  -6.887  14.381  1.00  0.00              
ATOM   1246  C4   rC A  39      22.021  -7.730  13.898  1.00  0.00              
ATOM   1247  N4   rC A  39      22.954  -7.237  13.080  1.00  0.00              
ATOM   1248  C5   rC A  39      22.019  -9.115  14.231  1.00  0.00              
ATOM   1249  C6   rC A  39      21.059  -9.552  15.053  1.00  0.00              
ATOM   1250 1H5*  rC A  39      19.717 -13.080  17.330  1.00  0.00              
ATOM   1251 2H5*  rC A  39      18.424 -13.552  16.220  1.00  0.00              
ATOM   1252  H4*  rC A  39      17.733 -11.662  17.425  1.00  0.00              
ATOM   1253  H3*  rC A  39      18.385 -10.978  14.503  1.00  0.00              
ATOM   1254  H1*  rC A  39      18.998  -8.402  17.264  1.00  0.00              
ATOM   1255 1H2*  rC A  39      17.428  -8.703  15.071  1.00  0.00              
ATOM   1256 2HO*  rC A  39      16.603  -8.212  17.055  1.00  0.00              
ATOM   1257 1H4   rC A  39      23.655  -7.840  12.698  1.00  0.00              
ATOM   1258 2H4   rC A  39      22.952  -6.265  12.848  1.00  0.00              
ATOM   1259  H5   rC A  39      22.778  -9.799  13.824  1.00  0.00              
ATOM   1260  H6   rC A  39      21.027 -10.616  15.333  1.00  0.00              
ATOM   1261  P    rC A  40      16.041 -11.562  13.640  1.00  0.00              
ATOM   1262  O1P  rC A  40      17.243 -12.036  12.906  1.00  0.00              
ATOM   1263  O2P  rC A  40      14.803 -12.383  13.627  1.00  0.00              
ATOM   1264  O5*  rC A  40      15.681 -10.104  13.107  1.00  0.00              
ATOM   1265  C5*  rC A  40      14.550  -9.380  13.630  1.00  0.00              
ATOM   1266  C4*  rC A  40      14.599  -7.953  13.139  1.00  0.00              
ATOM   1267  O4*  rC A  40      15.829  -7.306  13.575  1.00  0.00              
ATOM   1268  C3*  rC A  40      14.638  -7.783  11.629  1.00  0.00              
ATOM   1269  O3*  rC A  40      13.348  -7.971  11.038  1.00  0.00              
ATOM   1270  C1*  rC A  40      16.227  -6.354  12.615  1.00  0.00              
ATOM   1271  C2*  rC A  40      15.122  -6.339  11.544  1.00  0.00              
ATOM   1272  O2*  rC A  40      14.120  -5.402  11.886  1.00  0.00              
ATOM   1273  N1   rC A  40      17.553  -6.776  12.129  1.00  0.00              
ATOM   1274  C2   rC A  40      18.345  -5.863  11.432  1.00  0.00              
ATOM   1275  O2   rC A  40      17.896  -4.731  11.202  1.00  0.00              
ATOM   1276  N3   rC A  40      19.581  -6.237  11.022  1.00  0.00              
ATOM   1277  C4   rC A  40      20.027  -7.465  11.289  1.00  0.00              
ATOM   1278  N4   rC A  40      21.252  -7.791  10.865  1.00  0.00              
ATOM   1279  C5   rC A  40      19.239  -8.416  11.999  1.00  0.00              
ATOM   1280  C6   rC A  40      18.020  -8.034  12.397  1.00  0.00              
ATOM   1281 1H5*  rC A  40      14.562  -9.403  14.730  1.00  0.00              
ATOM   1282 2H5*  rC A  40      13.614  -9.859  13.309  1.00  0.00              
ATOM   1283  H4*  rC A  40      13.678  -7.501  13.537  1.00  0.00              
ATOM   1284  H3*  rC A  40      15.283  -8.515  11.119  1.00  0.00              
ATOM   1285  H1*  rC A  40      16.351  -5.318  12.961  1.00  0.00              
ATOM   1286 1H2*  rC A  40      15.433  -6.055  10.529  1.00  0.00              
ATOM   1287 2HO*  rC A  40      14.490  -4.476  11.815  1.00  0.00              
ATOM   1288 1H4   rC A  40      21.618  -8.704  11.046  1.00  0.00              
ATOM   1289 2H4   rC A  40      21.802  -7.122  10.367  1.00  0.00              
ATOM   1290  H5   rC A  40      19.618  -9.426  12.210  1.00  0.00              
ATOM   1291  H6   rC A  40      17.382  -8.741  12.948  1.00  0.00              
ATOM   1292  P    rC A  41      13.230  -8.614   9.569  1.00  0.00              
ATOM   1293  O1P  rC A  41      14.191  -9.746   9.615  1.00  0.00              
ATOM   1294  O2P  rC A  41      11.796  -8.881   9.290  1.00  0.00              
ATOM   1295  O5*  rC A  41      13.760  -7.560   8.498  1.00  0.00              
ATOM   1296  C5*  rC A  41      13.063  -6.320   8.268  1.00  0.00              
ATOM   1297  C4*  rC A  41      13.783  -5.531   7.200  1.00  0.00              
ATOM   1298  O4*  rC A  41      15.086  -5.134   7.706  1.00  0.00              
ATOM   1299  C3*  rC A  41      14.107  -6.298   5.929  1.00  0.00              
ATOM   1300  O3*  rC A  41      13.012  -6.291   5.008  1.00  0.00              
ATOM   1301  C1*  rC A  41      16.022  -5.115   6.643  1.00  0.00              
ATOM   1302  C2*  rC A  41      15.283  -5.511   5.365  1.00  0.00              
ATOM   1303  O2*  rC A  41      14.881  -4.351   4.664  1.00  0.00              
ATOM   1304  N1   rC A  41      17.157  -5.985   6.996  1.00  0.00              
ATOM   1305  C2   rC A  41      18.422  -5.698   6.483  1.00  0.00              
ATOM   1306  O2   rC A  41      18.552  -4.739   5.708  1.00  0.00              
ATOM   1307  N3   rC A  41      19.474  -6.473   6.841  1.00  0.00              
ATOM   1308  C4   rC A  41      19.292  -7.496   7.678  1.00  0.00              
ATOM   1309  N4   rC A  41      20.357  -8.235   8.003  1.00  0.00              
ATOM   1310  C5   rC A  41      18.011  -7.811   8.216  1.00  0.00              
ATOM   1311  C6   rC A  41      16.981  -7.038   7.853  1.00  0.00              
ATOM   1312 1H5*  rC A  41      13.011  -5.737   9.199  1.00  0.00              
ATOM   1313 2H5*  rC A  41      12.027  -6.521   7.956  1.00  0.00              
ATOM   1314  H4*  rC A  41      13.096  -4.703   6.970  1.00  0.00              
ATOM   1315  H3*  rC A  41      14.338  -7.361   6.101  1.00  0.00              
ATOM   1316  H1*  rC A  41      16.454  -4.119   6.466  1.00  0.00              
ATOM   1317 1H2*  rC A  41      15.869  -6.088   4.635  1.00  0.00              
ATOM   1318 2HO*  rC A  41      15.102  -4.453   3.694  1.00  0.00              
ATOM   1319 1H4   rC A  41      20.257  -9.010   8.627  1.00  0.00              
ATOM   1320 2H4   rC A  41      21.254  -8.011   7.624  1.00  0.00              
ATOM   1321  H5   rC A  41      17.874  -8.659   8.903  1.00  0.00              
ATOM   1322  H6   rC A  41      15.977  -7.250   8.249  1.00  0.00              
TER                                                                             
