# Supplementary material for: Modeling the Structure of RNA Molecules with Small-Angle X-Ray Scattering Data
Source: PLoS One. 2013 Nov 4;8(11):e78007. doi: 10.1371/journal.pone.0078007 (PMC3817170; doi:10.1371/journal.pone.0078007)
Supplement: File S6 — Benchmark data. Simulated SAXS data, fit plots, RFR models, and best ROSETTA decoys (by ) for 10 benchmark targets. Within the archive, simulated SAXS data are named in benchmark_models/*.dat, fit plots are named benchmark_models/*_fit.pdf, RFR models are named benchmark_models/*model.pdb, and top ROSETTA decoys are named rosetta_decoys/*.pdb. (ZIP) [file pone.0078007.s006.zip › rosetta_decoys/2KZL.pdb]

ATOM      1  C5*  rG A   1       2.329   1.239   0.000  1.00  0.00              
ATOM      2  C4*  rG A   1       3.613   1.059   0.774  1.00  0.00              
ATOM      3  O4*  rG A   1       3.366   0.899   2.195  1.00  0.00              
ATOM      4  C3*  rG A   1       4.421  -0.179   0.418  1.00  0.00              
ATOM      5  O3*  rG A   1       5.128  -0.016  -0.816  1.00  0.00              
ATOM      6  C1*  rG A   1       4.380   0.090   2.760  1.00  0.00              
ATOM      7  C2*  rG A   1       5.336  -0.284   1.626  1.00  0.00              
ATOM      8  O2*  rG A   1       6.410   0.633   1.583  1.00  0.00              
ATOM      9  N1   rG A   1       5.012  -3.532   6.249  1.00  0.00              
ATOM     10  C2   rG A   1       5.899  -2.586   5.795  1.00  0.00              
ATOM     11  N2   rG A   1       7.115  -2.600   6.360  1.00  0.00              
ATOM     12  N3   rG A   1       5.615  -1.694   4.861  1.00  0.00              
ATOM     13  C4   rG A   1       4.350  -1.823   4.407  1.00  0.00              
ATOM     14  C5   rG A   1       3.388  -2.732   4.791  1.00  0.00              
ATOM     15  C6   rG A   1       3.706  -3.685   5.792  1.00  0.00              
ATOM     16  O6   rG A   1       2.987  -4.572   6.268  1.00  0.00              
ATOM     17  N7   rG A   1       2.212  -2.534   4.079  1.00  0.00              
ATOM     18  C8   rG A   1       2.478  -1.528   3.290  1.00  0.00              
ATOM     19  N9   rG A   1       3.756  -1.049   3.438  1.00  0.00              
ATOM     20  H4*  rG A   1       4.206   1.950   0.521  1.00  0.00              
ATOM     21  H3*  rG A   1       3.806  -1.074   0.244  1.00  0.00              
ATOM     22  H1*  rG A   1       4.978   0.604   3.526  1.00  0.00              
ATOM     23 1H2*  rG A   1       5.814  -1.270   1.711  1.00  0.00              
ATOM     24 2HO*  rG A   1       7.131   0.333   2.209  1.00  0.00              
ATOM     25  H1   rG A   1       5.328  -4.159   6.960  1.00  0.00              
ATOM     26 1H2   rG A   1       7.806  -1.935   6.075  1.00  0.00              
ATOM     27 2H2   rG A   1       7.331  -3.274   7.066  1.00  0.00              
ATOM     28  H8   rG A   1       1.751  -1.107   2.579  1.00  0.00              
ATOM     29  P    rG A   2       5.859  -1.279  -1.491  1.00  0.00              
ATOM     30  O1P  rG A   2       4.858  -2.367  -1.351  1.00  0.00              
ATOM     31  O2P  rG A   2       6.324  -0.880  -2.844  1.00  0.00              
ATOM     32  O5*  rG A   2       7.135  -1.666  -0.619  1.00  0.00              
ATOM     33  C5*  rG A   2       8.318  -0.845  -0.640  1.00  0.00              
ATOM     34  C4*  rG A   2       9.313  -1.371   0.367  1.00  0.00              
ATOM     35  O4*  rG A   2       8.722  -1.437   1.690  1.00  0.00              
ATOM     36  C3*  rG A   2       9.780  -2.799   0.136  1.00  0.00              
ATOM     37  O3*  rG A   2      10.749  -2.878  -0.914  1.00  0.00              
ATOM     38  C1*  rG A   2       9.274  -2.517   2.406  1.00  0.00              
ATOM     39  C2*  rG A   2      10.321  -3.168   1.508  1.00  0.00              
ATOM     40  O2*  rG A   2      11.596  -2.614   1.764  1.00  0.00              
ATOM     41  N1   rG A   2       7.793  -6.283   5.458  1.00  0.00              
ATOM     42  C2   rG A   2       9.027  -5.694   5.327  1.00  0.00              
ATOM     43  N2   rG A   2       9.993  -6.164   6.130  1.00  0.00              
ATOM     44  N3   rG A   2       9.293  -4.717   4.476  1.00  0.00              
ATOM     45  C4   rG A   2       8.209  -4.368   3.751  1.00  0.00              
ATOM     46  C5   rG A   2       6.935  -4.893   3.804  1.00  0.00              
ATOM     47  C6   rG A   2       6.664  -5.941   4.719  1.00  0.00              
ATOM     48  O6   rG A   2       5.596  -6.537   4.915  1.00  0.00              
ATOM     49  N7   rG A   2       6.104  -4.259   2.891  1.00  0.00              
ATOM     50  C8   rG A   2       6.874  -3.377   2.311  1.00  0.00              
ATOM     51  N9   rG A   2       8.162  -3.390   2.786  1.00  0.00              
ATOM     52 1H5*  rG A   2       8.059   0.198  -0.407  1.00  0.00              
ATOM     53 2H5*  rG A   2       8.761  -0.848  -1.647  1.00  0.00              
ATOM     54  H4*  rG A   2      10.167  -0.684   0.285  1.00  0.00              
ATOM     55  H3*  rG A   2       8.987  -3.473  -0.221  1.00  0.00              
ATOM     56  H1*  rG A   2       9.780  -2.251   3.346  1.00  0.00              
ATOM     57 1H2*  rG A   2      10.458  -4.252   1.633  1.00  0.00              
ATOM     58 2HO*  rG A   2      12.013  -2.322   0.902  1.00  0.00              
ATOM     59  H1   rG A   2       7.698  -7.013   6.134  1.00  0.00              
ATOM     60 1H2   rG A   2      10.913  -5.775   6.084  1.00  0.00              
ATOM     61 2H2   rG A   2       9.793  -6.902   6.773  1.00  0.00              
ATOM     62  H8   rG A   2       6.525  -2.693   1.522  1.00  0.00              
ATOM     63  P    rG A   3      10.988  -4.272  -1.679  1.00  0.00              
ATOM     64  O1P  rG A   3       9.789  -5.070  -1.314  1.00  0.00              
ATOM     65  O2P  rG A   3      11.267  -3.979  -3.107  1.00  0.00              
ATOM     66  O5*  rG A   3      12.266  -4.991  -1.057  1.00  0.00              
ATOM     67  C5*  rG A   3      12.289  -6.420  -0.868  1.00  0.00              
ATOM     68  C4*  rG A   3      13.090  -6.750   0.369  1.00  0.00              
ATOM     69  O4*  rG A   3      12.304  -6.398   1.523  1.00  0.00              
ATOM     70  C3*  rG A   3      13.413  -8.223   0.562  1.00  0.00              
ATOM     71  O3*  rG A   3      14.634  -8.589  -0.088  1.00  0.00              
ATOM     72  C1*  rG A   3      12.370  -7.404   2.510  1.00  0.00              
ATOM     73  C2*  rG A   3      13.403  -8.440   2.067  1.00  0.00              
ATOM     74  O2*  rG A   3      14.652  -8.163   2.670  1.00  0.00              
ATOM     75  N1   rG A   3       9.348 -10.887   4.615  1.00  0.00              
ATOM     76  C2   rG A   3      10.709 -10.727   4.720  1.00  0.00              
ATOM     77  N2   rG A   3      11.346 -11.607   5.505  1.00  0.00              
ATOM     78  N3   rG A   3      11.391  -9.776   4.105  1.00  0.00              
ATOM     79  C4   rG A   3      10.591  -8.981   3.361  1.00  0.00              
ATOM     80  C5   rG A   3       9.226  -9.056   3.188  1.00  0.00              
ATOM     81  C6   rG A   3       8.507 -10.082   3.852  1.00  0.00              
ATOM     82  O6   rG A   3       7.291 -10.313   3.825  1.00  0.00              
ATOM     83  N7   rG A   3       8.782  -8.050   2.341  1.00  0.00              
ATOM     84  C8   rG A   3       9.865  -7.396   2.020  1.00  0.00              
ATOM     85  N9   rG A   3      10.997  -7.907   2.605  1.00  0.00              
ATOM     86 1H5*  rG A   3      12.730  -6.910  -1.747  1.00  0.00              
ATOM     87 2H5*  rG A   3      11.262  -6.803  -0.768  1.00  0.00              
ATOM     88  H4*  rG A   3      14.025  -6.186   0.241  1.00  0.00              
ATOM     89  H3*  rG A   3      12.714  -8.901   0.049  1.00  0.00              
ATOM     90  H1*  rG A   3      12.646  -7.093   3.528  1.00  0.00              
ATOM     91 1H2*  rG A   3      13.185  -9.481   2.344  1.00  0.00              
ATOM     92 2HO*  rG A   3      15.360  -8.113   1.965  1.00  0.00              
ATOM     93  H1   rG A   3       8.930 -11.638   5.124  1.00  0.00              
ATOM     94 1H2   rG A   3      12.338 -11.543   5.625  1.00  0.00              
ATOM     95 2H2   rG A   3      10.833 -12.326   5.971  1.00  0.00              
ATOM     96  H8   rG A   3       9.871  -6.523   1.349  1.00  0.00              
ATOM     97  P    rA A   4      14.590  -9.367  -1.495  1.00  0.00              
ATOM     98  O1P  rA A   4      13.222  -9.082  -1.998  1.00  0.00              
ATOM     99  O2P  rA A   4      15.768  -8.947  -2.297  1.00  0.00              
ATOM    100  O5*  rA A   4      14.702 -10.932  -1.225  1.00  0.00              
ATOM    101  C5*  rA A   4      14.339 -11.887  -2.240  1.00  0.00              
ATOM    102  C4*  rA A   4      13.996 -13.206  -1.589  1.00  0.00              
ATOM    103  O4*  rA A   4      12.907 -13.011  -0.650  1.00  0.00              
ATOM    104  C3*  rA A   4      13.511 -14.294  -2.535  1.00  0.00              
ATOM    105  O3*  rA A   4      14.600 -15.010  -3.125  1.00  0.00              
ATOM    106  C1*  rA A   4      12.037 -14.132  -0.676  1.00  0.00              
ATOM    107  C2*  rA A   4      12.638 -15.168  -1.638  1.00  0.00              
ATOM    108  O2*  rA A   4      13.383 -16.120  -0.904  1.00  0.00              
ATOM    109  N1   rA A   4       7.309 -15.611  -2.022  1.00  0.00              
ATOM    110  C2   rA A   4       8.439 -16.292  -1.802  1.00  0.00              
ATOM    111  N3   rA A   4       9.646 -15.841  -1.466  1.00  0.00              
ATOM    112  C4   rA A   4       9.634 -14.502  -1.353  1.00  0.00              
ATOM    113  C5   rA A   4       8.551 -13.663  -1.548  1.00  0.00              
ATOM    114  C6   rA A   4       7.331 -14.266  -1.900  1.00  0.00              
ATOM    115  N6   rA A   4       6.204 -13.584  -2.119  1.00  0.00              
ATOM    116  N7   rA A   4       8.913 -12.339  -1.343  1.00  0.00              
ATOM    117  C8   rA A   4      10.185 -12.404  -1.035  1.00  0.00              
ATOM    118  N9   rA A   4      10.687 -13.683  -1.022  1.00  0.00              
ATOM    119 1H5*  rA A   4      15.169 -12.020  -2.949  1.00  0.00              
ATOM    120 2H5*  rA A   4      13.479 -11.516  -2.818  1.00  0.00              
ATOM    121  H4*  rA A   4      14.943 -13.539  -1.140  1.00  0.00              
ATOM    122  H3*  rA A   4      12.970 -13.908  -3.411  1.00  0.00              
ATOM    123  H1*  rA A   4      11.948 -14.621   0.305  1.00  0.00              
ATOM    124 1H2*  rA A   4      11.909 -15.764  -2.205  1.00  0.00              
ATOM    125 2HO*  rA A   4      14.274 -16.255  -1.340  1.00  0.00              
ATOM    126  H2   rA A   4       8.360 -17.382  -1.917  1.00  0.00              
ATOM    127 1H6   rA A   4       5.366 -14.071  -2.368  1.00  0.00              
ATOM    128 2H6   rA A   4       6.197 -12.589  -2.035  1.00  0.00              
ATOM    129  H8   rA A   4      10.795 -11.516  -0.808  1.00  0.00              
ATOM    130  P    rG A   5      14.818 -14.962  -4.717  1.00  0.00              
ATOM    131  O1P  rG A   5      14.378 -13.591  -5.079  1.00  0.00              
ATOM    132  O2P  rG A   5      16.210 -15.387  -5.010  1.00  0.00              
ATOM    133  O5*  rG A   5      13.823 -15.998  -5.406  1.00  0.00              
ATOM    134  C5*  rG A   5      13.683 -17.337  -4.892  1.00  0.00              
ATOM    135  C4*  rG A   5      12.419 -17.956  -5.442  1.00  0.00              
ATOM    136  O4*  rG A   5      11.270 -17.262  -4.924  1.00  0.00              
ATOM    137  C3*  rG A   5      12.267 -17.895  -6.953  1.00  0.00              
ATOM    138  O3*  rG A   5      12.970 -18.960  -7.601  1.00  0.00              
ATOM    139  C1*  rG A   5      10.243 -17.225  -5.894  1.00  0.00              
ATOM    140  C2*  rG A   5      10.749 -17.964  -7.137  1.00  0.00              
ATOM    141  O2*  rG A   5      10.254 -19.289  -7.132  1.00  0.00              
ATOM    142  N1   rG A   5       6.450 -14.077  -7.071  1.00  0.00              
ATOM    143  C2   rG A   5       6.458 -15.448  -6.987  1.00  0.00              
ATOM    144  N2   rG A   5       5.291 -16.061  -7.236  1.00  0.00              
ATOM    145  N3   rG A   5       7.526 -16.163  -6.680  1.00  0.00              
ATOM    146  C4   rG A   5       8.608 -15.386  -6.458  1.00  0.00              
ATOM    147  C5   rG A   5       8.707 -14.013  -6.518  1.00  0.00              
ATOM    148  C6   rG A   5       7.553 -13.258  -6.851  1.00  0.00              
ATOM    149  O6   rG A   5       7.439 -12.029  -6.954  1.00  0.00              
ATOM    150  N7   rG A   5       9.999 -13.598  -6.225  1.00  0.00              
ATOM    151  C8   rG A   5      10.649 -14.708  -5.997  1.00  0.00              
ATOM    152  N9   rG A   5       9.866 -15.828  -6.121  1.00  0.00              
ATOM    153 1H5*  rG A   5      13.649 -17.319  -3.794  1.00  0.00              
ATOM    154 2H5*  rG A   5      14.556 -17.944  -5.177  1.00  0.00              
ATOM    155  H4*  rG A   5      12.490 -19.014  -5.151  1.00  0.00              
ATOM    156  H3*  rG A   5      12.717 -17.000  -7.408  1.00  0.00              
ATOM    157  H1*  rG A   5       9.324 -17.735  -5.571  1.00  0.00              
ATOM    158 1H2*  rG A   5      10.418 -17.548  -8.099  1.00  0.00              
ATOM    159 2HO*  rG A   5      10.987 -19.920  -7.388  1.00  0.00              
ATOM    160  H1   rG A   5       5.586 -13.633  -7.309  1.00  0.00              
ATOM    161 1H2   rG A   5       5.231 -17.058  -7.189  1.00  0.00              
ATOM    162 2H2   rG A   5       4.483 -15.522  -7.469  1.00  0.00              
ATOM    163  H8   rG A   5      11.718 -14.741  -5.733  1.00  0.00              
ATOM    164  P    rU A   6      13.478 -18.778  -9.116  1.00  0.00              
ATOM    165  O1P  rU A   6      13.690 -17.313  -9.230  1.00  0.00              
ATOM    166  O2P  rU A   6      14.619 -19.703  -9.339  1.00  0.00              
ATOM    167  O5*  rU A   6      12.302 -19.186 -10.110  1.00  0.00              
ATOM    168  C5*  rU A   6      11.776 -20.527 -10.117  1.00  0.00              
ATOM    169  C4*  rU A   6      10.380 -20.515 -10.695  1.00  0.00              
ATOM    170  O4*  rU A   6       9.463 -19.801  -9.821  1.00  0.00              
ATOM    171  C3*  rU A   6      10.225 -19.766 -12.009  1.00  0.00              
ATOM    172  O3*  rU A   6      10.719 -20.525 -13.116  1.00  0.00              
ATOM    173  C1*  rU A   6       8.469 -19.171 -10.592  1.00  0.00              
ATOM    174  C2*  rU A   6       8.720 -19.612 -12.031  1.00  0.00              
ATOM    175  O2*  rU A   6       8.047 -20.826 -12.296  1.00  0.00              
ATOM    176  N1   rU A   6       8.500 -17.713 -10.378  1.00  0.00              
ATOM    177  C2   rU A   6       7.376 -16.953 -10.700  1.00  0.00              
ATOM    178  O2   rU A   6       6.368 -17.436 -11.185  1.00  0.00              
ATOM    179  N3   rU A   6       7.488 -15.612 -10.430  1.00  0.00              
ATOM    180  C4   rU A   6       8.578 -14.961  -9.886  1.00  0.00              
ATOM    181  O4   rU A   6       8.527 -13.744  -9.700  1.00  0.00              
ATOM    182  C5   rU A   6       9.689 -15.810  -9.583  1.00  0.00              
ATOM    183  C6   rU A   6       9.608 -17.121  -9.835  1.00  0.00              
ATOM    184 1H5*  rU A   6      11.758 -20.931  -9.095  1.00  0.00              
ATOM    185 2H5*  rU A   6      12.426 -21.185 -10.713  1.00  0.00              
ATOM    186  H4*  rU A   6      10.138 -21.579 -10.835  1.00  0.00              
ATOM    187  H3*  rU A   6      10.785 -18.820 -12.047  1.00  0.00              
ATOM    188  H1*  rU A   6       7.449 -19.489 -10.334  1.00  0.00              
ATOM    189 1H2*  rU A   6       8.376 -18.925 -12.816  1.00  0.00              
ATOM    190 2HO*  rU A   6       7.568 -21.129 -11.472  1.00  0.00              
ATOM    191  H3   rU A   6       6.696 -15.043 -10.653  1.00  0.00              
ATOM    192  H5   rU A   6      10.606 -15.386  -9.146  1.00  0.00              
ATOM    193  H6   rU A   6      10.472 -17.758  -9.594  1.00  0.00              
ATOM    194  P    rA A   7      11.255 -19.767 -14.429  1.00  0.00              
ATOM    195  O1P  rA A   7      12.176 -18.741 -13.878  1.00  0.00              
ATOM    196  O2P  rA A   7      11.775 -20.787 -15.376  1.00  0.00              
ATOM    197  O5*  rA A   7      10.037 -19.014 -15.126  1.00  0.00              
ATOM    198  C5*  rA A   7       9.053 -19.741 -15.887  1.00  0.00              
ATOM    199  C4*  rA A   7       7.947 -18.802 -16.305  1.00  0.00              
ATOM    200  O4*  rA A   7       7.376 -18.202 -15.108  1.00  0.00              
ATOM    201  C3*  rA A   7       8.397 -17.557 -17.053  1.00  0.00              
ATOM    202  O3*  rA A   7       8.625 -17.824 -18.441  1.00  0.00              
ATOM    203  C1*  rA A   7       6.955 -16.878 -15.363  1.00  0.00              
ATOM    204  C2*  rA A   7       7.162 -16.680 -16.850  1.00  0.00              
ATOM    205  O2*  rA A   7       6.039 -17.136 -17.576  1.00  0.00              
ATOM    206  N1   rA A   7       6.965 -12.178 -13.299  1.00  0.00              
ATOM    207  C2   rA A   7       6.126 -12.791 -14.143  1.00  0.00              
ATOM    208  N3   rA A   7       6.191 -14.018 -14.654  1.00  0.00              
ATOM    209  C4   rA A   7       7.283 -14.659 -14.205  1.00  0.00              
ATOM    210  C5   rA A   7       8.238 -14.162 -13.335  1.00  0.00              
ATOM    211  C6   rA A   7       8.054 -12.850 -12.867  1.00  0.00              
ATOM    212  N6   rA A   7       8.891 -12.239 -12.026  1.00  0.00              
ATOM    213  N7   rA A   7       9.224 -15.109 -13.096  1.00  0.00              
ATOM    214  C8   rA A   7       8.852 -16.140 -13.813  1.00  0.00              
ATOM    215  N9   rA A   7       7.685 -15.938 -14.510  1.00  0.00              
ATOM    216 1H5*  rA A   7       8.643 -20.565 -15.285  1.00  0.00              
ATOM    217 2H5*  rA A   7       9.521 -20.193 -16.774  1.00  0.00              
ATOM    218  H4*  rA A   7       7.263 -19.435 -16.889  1.00  0.00              
ATOM    219  H3*  rA A   7       9.335 -17.127 -16.672  1.00  0.00              
ATOM    220  H1*  rA A   7       5.889 -16.698 -15.162  1.00  0.00              
ATOM    221 1H2*  rA A   7       7.315 -15.647 -17.192  1.00  0.00              
ATOM    222 2HO*  rA A   7       6.049 -16.737 -18.493  1.00  0.00              
ATOM    223  H2   rA A   7       5.260 -12.194 -14.460  1.00  0.00              
ATOM    224 1H6   rA A   7       8.706 -11.302 -11.728  1.00  0.00              
ATOM    225 2H6   rA A   7       9.703 -12.717 -11.693  1.00  0.00              
ATOM    226  H8   rA A   7       9.421 -17.082 -13.853  1.00  0.00              
ATOM    227  P    rA A   8       9.763 -17.011 -19.233  1.00  0.00              
ATOM    228  O1P  rA A   8       9.227 -15.627 -19.272  1.00  0.00              
ATOM    229  O2P  rA A   8      11.068 -17.275 -18.576  1.00  0.00              
ATOM    230  O5*  rA A   8       9.839 -17.553 -20.729  1.00  0.00              
ATOM    231  C5*  rA A   8       9.335 -16.769 -21.828  1.00  0.00              
ATOM    232  C4*  rA A   8       8.693 -17.684 -22.844  1.00  0.00              
ATOM    233  O4*  rA A   8       9.630 -18.751 -23.098  1.00  0.00              
ATOM    234  C3*  rA A   8       7.414 -18.369 -22.388  1.00  0.00              
ATOM    235  O3*  rA A   8       6.262 -17.554 -22.623  1.00  0.00              
ATOM    236  C1*  rA A   8       8.918 -19.945 -23.341  1.00  0.00              
ATOM    237  C2*  rA A   8       7.422 -19.649 -23.225  1.00  0.00              
ATOM    238  O2*  rA A   8       6.876 -19.465 -24.516  1.00  0.00              
ATOM    239  N1   rA A   8      10.541 -24.779 -22.746  1.00  0.00              
ATOM    240  C2   rA A   8      10.057 -24.113 -23.801  1.00  0.00              
ATOM    241  N3   rA A   8       9.638 -22.853 -23.883  1.00  0.00              
ATOM    242  C4   rA A   8       9.753 -22.238 -22.694  1.00  0.00              
ATOM    243  C5   rA A   8      10.232 -22.790 -21.519  1.00  0.00              
ATOM    244  C6   rA A   8      10.644 -24.132 -21.565  1.00  0.00              
ATOM    245  N6   rA A   8      11.126 -24.796 -20.511  1.00  0.00              
ATOM    246  N7   rA A   8      10.205 -21.856 -20.492  1.00  0.00              
ATOM    247  C8   rA A   8       9.718 -20.779 -21.058  1.00  0.00              
ATOM    248  N9   rA A   8       9.423 -20.939 -22.390  1.00  0.00              
ATOM    249 1H5*  rA A   8      10.153 -16.201 -22.294  1.00  0.00              
ATOM    250 2H5*  rA A   8       8.601 -16.035 -21.463  1.00  0.00              
ATOM    251  H4*  rA A   8       8.468 -17.024 -23.695  1.00  0.00              
ATOM    252  H3*  rA A   8       7.375 -18.556 -21.305  1.00  0.00              
ATOM    253  H1*  rA A   8       9.082 -20.376 -24.339  1.00  0.00              
ATOM    254 1H2*  rA A   8       6.817 -20.451 -22.778  1.00  0.00              
ATOM    255 2HO*  rA A   8       6.356 -20.279 -24.777  1.00  0.00              
ATOM    256  H2   rA A   8       9.997 -24.692 -24.733  1.00  0.00              
ATOM    257 1H6   rA A   8      11.403 -25.753 -20.606  1.00  0.00              
ATOM    258 2H6   rA A   8      11.211 -24.338 -19.627  1.00  0.00              
ATOM    259  H8   rA A   8       9.561 -19.834 -20.516  1.00  0.00              
ATOM    260  P    rA A   9       5.291 -17.173 -21.400  1.00  0.00              
ATOM    261  O1P  rA A   9       4.652 -18.469 -21.056  1.00  0.00              
ATOM    262  O2P  rA A   9       6.091 -16.455 -20.376  1.00  0.00              
ATOM    263  O5*  rA A   9       4.155 -16.188 -21.928  1.00  0.00              
ATOM    264  C5*  rA A   9       3.034 -16.686 -22.683  1.00  0.00              
ATOM    265  C4*  rA A   9       1.952 -15.634 -22.729  1.00  0.00              
ATOM    266  O4*  rA A   9       1.568 -15.424 -21.340  1.00  0.00              
ATOM    267  C3*  rA A   9       2.397 -14.262 -23.209  1.00  0.00              
ATOM    268  O3*  rA A   9       2.184 -14.095 -24.614  1.00  0.00              
ATOM    269  C1*  rA A   9       1.229 -14.068 -21.131  1.00  0.00              
ATOM    270  C2*  rA A   9       1.380 -13.393 -22.497  1.00  0.00              
ATOM    271  O2*  rA A   9       0.121 -13.380 -23.140  1.00  0.00              
ATOM    272  N1   rA A   9       2.278 -10.170 -17.960  1.00  0.00              
ATOM    273  C2   rA A   9       1.343 -10.340 -18.902  1.00  0.00              
ATOM    274  N3   rA A   9       1.134 -11.380 -19.705  1.00  0.00              
ATOM    275  C4   rA A   9       2.034 -12.349 -19.467  1.00  0.00              
ATOM    276  C5   rA A   9       3.054 -12.321 -18.533  1.00  0.00              
ATOM    277  C6   rA A   9       3.168 -11.163 -17.746  1.00  0.00              
ATOM    278  N6   rA A   9       4.102 -10.994 -16.807  1.00  0.00              
ATOM    279  N7   rA A   9       3.786 -13.501 -18.570  1.00  0.00              
ATOM    280  C8   rA A   9       3.203 -14.204 -19.509  1.00  0.00              
ATOM    281  N9   rA A   9       2.135 -13.568 -20.095  1.00  0.00              
ATOM    282 1H5*  rA A   9       2.648 -17.607 -22.223  1.00  0.00              
ATOM    283 2H5*  rA A   9       3.352 -16.946 -23.704  1.00  0.00              
ATOM    284  H4*  rA A   9       1.190 -16.061 -23.396  1.00  0.00              
ATOM    285  H3*  rA A   9       3.445 -14.028 -22.969  1.00  0.00              
ATOM    286  H1*  rA A   9       0.213 -13.843 -20.775  1.00  0.00              
ATOM    287 1H2*  rA A   9       1.681 -12.337 -22.453  1.00  0.00              
ATOM    288 2HO*  rA A   9       0.244 -13.555 -24.118  1.00  0.00              
ATOM    289  H2   rA A   9       0.649  -9.498 -19.032  1.00  0.00              
ATOM    290 1H6   rA A   9       4.132 -10.145 -16.278  1.00  0.00              
ATOM    291 2H6   rA A   9       4.771 -11.715 -16.631  1.00  0.00              
ATOM    292  H8   rA A   9       3.538 -15.211 -19.802  1.00  0.00              
ATOM    293  P    rG A  10       3.131 -13.105 -25.453  1.00  0.00              
ATOM    294  O1P  rG A  10       4.499 -13.536 -25.069  1.00  0.00              
ATOM    295  O2P  rG A  10       2.718 -13.161 -26.879  1.00  0.00              
ATOM    296  O5*  rG A  10       2.918 -11.616 -24.929  1.00  0.00              
ATOM    297  C5*  rG A  10       1.606 -11.018 -24.924  1.00  0.00              
ATOM    298  C4*  rG A  10       1.679  -9.653 -24.282  1.00  0.00              
ATOM    299  O4*  rG A  10       2.063  -9.807 -22.892  1.00  0.00              
ATOM    300  C3*  rG A  10       2.757  -8.731 -24.830  1.00  0.00              
ATOM    301  O3*  rG A  10       2.347  -8.101 -26.048  1.00  0.00              
ATOM    302  C1*  rG A  10       2.847  -8.695 -22.494  1.00  0.00              
ATOM    303  C2*  rG A  10       2.926  -7.749 -23.687  1.00  0.00              
ATOM    304  O2*  rG A  10       1.886  -6.794 -23.624  1.00  0.00              
ATOM    305  N1   rG A  10       6.984  -7.763 -19.718  1.00  0.00              
ATOM    306  C2   rG A  10       5.904  -6.956 -19.982  1.00  0.00              
ATOM    307  N2   rG A  10       5.925  -5.740 -19.415  1.00  0.00              
ATOM    308  N3   rG A  10       4.882  -7.313 -20.740  1.00  0.00              
ATOM    309  C4   rG A  10       5.025  -8.566 -21.224  1.00  0.00              
ATOM    310  C5   rG A  10       6.062  -9.451 -21.023  1.00  0.00              
ATOM    311  C6   rG A  10       7.154  -9.054 -20.209  1.00  0.00              
ATOM    312  O6   rG A  10       8.168  -9.699 -19.911  1.00  0.00              
ATOM    313  N7   rG A  10       5.831 -10.641 -21.700  1.00  0.00              
ATOM    314  C8   rG A  10       4.680 -10.460 -22.289  1.00  0.00              
ATOM    315  N9   rG A  10       4.137  -9.223 -22.042  1.00  0.00              
ATOM    316 1H5*  rG A  10       0.902 -11.658 -24.375  1.00  0.00              
ATOM    317 2H5*  rG A  10       1.227 -10.932 -25.954  1.00  0.00              
ATOM    318  H4*  rG A  10       0.681  -9.225 -24.448  1.00  0.00              
ATOM    319  H3*  rG A  10       3.686  -9.251 -25.107  1.00  0.00              
ATOM    320  H1*  rG A  10       2.449  -8.113 -21.650  1.00  0.00              
ATOM    321 1H2*  rG A  10       3.846  -7.153 -23.773  1.00  0.00              
ATOM    322 2HO*  rG A  10       2.047  -6.175 -22.855  1.00  0.00              
ATOM    323  H1   rG A  10       7.703  -7.395 -19.130  1.00  0.00              
ATOM    324 1H2   rG A  10       5.167  -5.106 -19.567  1.00  0.00              
ATOM    325 2H2   rG A  10       6.697  -5.468 -18.842  1.00  0.00              
ATOM    326  H8   rG A  10       4.194 -11.220 -22.919  1.00  0.00              
ATOM    327  P    rA A  11       3.449  -7.683 -27.142  1.00  0.00              
ATOM    328  O1P  rA A  11       4.399  -8.825 -27.121  1.00  0.00              
ATOM    329  O2P  rA A  11       2.746  -7.339 -28.404  1.00  0.00              
ATOM    330  O5*  rA A  11       4.222  -6.388 -26.631  1.00  0.00              
ATOM    331  C5*  rA A  11       3.505  -5.193 -26.266  1.00  0.00              
ATOM    332  C4*  rA A  11       4.485  -4.141 -25.805  1.00  0.00              
ATOM    333  O4*  rA A  11       5.018  -4.527 -24.511  1.00  0.00              
ATOM    334  C3*  rA A  11       5.722  -3.977 -26.674  1.00  0.00              
ATOM    335  O3*  rA A  11       5.458  -3.172 -27.827  1.00  0.00              
ATOM    336  C1*  rA A  11       6.363  -4.091 -24.404  1.00  0.00              
ATOM    337  C2*  rA A  11       6.704  -3.343 -25.697  1.00  0.00              
ATOM    338  O2*  rA A  11       6.487  -1.957 -25.522  1.00  0.00              
ATOM    339  N1   rA A  11      10.705  -5.863 -22.317  1.00  0.00              
ATOM    340  C2   rA A  11      10.208  -4.629 -22.453  1.00  0.00              
ATOM    341  N3   rA A  11       9.072  -4.234 -23.023  1.00  0.00              
ATOM    342  C4   rA A  11       8.391  -5.291 -23.499  1.00  0.00              
ATOM    343  C5   rA A  11       8.772  -6.619 -23.435  1.00  0.00              
ATOM    344  C6   rA A  11       9.996  -6.903 -22.807  1.00  0.00              
ATOM    345  N6   rA A  11      10.491  -8.136 -22.672  1.00  0.00              
ATOM    346  N7   rA A  11       7.818  -7.433 -24.032  1.00  0.00              
ATOM    347  C8   rA A  11       6.898  -6.593 -24.438  1.00  0.00              
ATOM    348  N9   rA A  11       7.179  -5.280 -24.148  1.00  0.00              
ATOM    349 1H5*  rA A  11       2.784  -5.415 -25.466  1.00  0.00              
ATOM    350 2H5*  rA A  11       2.928  -4.821 -27.125  1.00  0.00              
ATOM    351  H4*  rA A  11       3.902  -3.208 -25.812  1.00  0.00              
ATOM    352  H3*  rA A  11       6.083  -4.919 -27.111  1.00  0.00              
ATOM    353  H1*  rA A  11       6.569  -3.402 -23.572  1.00  0.00              
ATOM    354 1H2*  rA A  11       7.747  -3.422 -26.033  1.00  0.00              
ATOM    355 2HO*  rA A  11       5.933  -1.607 -26.278  1.00  0.00              
ATOM    356  H2   rA A  11      10.829  -3.824 -22.036  1.00  0.00              
ATOM    357 1H6   rA A  11      11.371  -8.275 -22.214  1.00  0.00              
ATOM    358 2H6   rA A  11       9.985  -8.920 -23.027  1.00  0.00              
ATOM    359  H8   rA A  11       5.983  -6.910 -24.962  1.00  0.00              
ATOM    360  P    rU A  12       6.441  -3.250 -29.097  1.00  0.00              
ATOM    361  O1P  rU A  12       6.779  -4.695 -29.176  1.00  0.00              
ATOM    362  O2P  rU A  12       5.772  -2.590 -30.246  1.00  0.00              
ATOM    363  O5*  rU A  12       7.777  -2.448 -28.767  1.00  0.00              
ATOM    364  C5*  rU A  12       7.839  -1.019 -28.938  1.00  0.00              
ATOM    365  C4*  rU A  12       9.281  -0.570 -28.889  1.00  0.00              
ATOM    366  O4*  rU A  12       9.915  -0.863 -27.620  1.00  0.00              
ATOM    367  C3*  rU A  12      10.209  -1.246 -29.886  1.00  0.00              
ATOM    368  O3*  rU A  12       9.954  -0.816 -31.226  1.00  0.00              
ATOM    369  C1*  rU A  12      11.308  -0.911 -27.830  1.00  0.00              
ATOM    370  C2*  rU A  12      11.542  -0.772 -29.336  1.00  0.00              
ATOM    371  O2*  rU A  12      11.822   0.576 -29.658  1.00  0.00              
ATOM    372  N1   rU A  12      11.944  -2.086 -27.211  1.00  0.00              
ATOM    373  C2   rU A  12      13.299  -2.033 -26.883  1.00  0.00              
ATOM    374  O2   rU A  12      13.997  -1.062 -27.113  1.00  0.00              
ATOM    375  N3   rU A  12      13.791  -3.163 -26.276  1.00  0.00              
ATOM    376  C4   rU A  12      13.093  -4.314 -25.971  1.00  0.00              
ATOM    377  O4   rU A  12      13.677  -5.249 -25.421  1.00  0.00              
ATOM    378  C5   rU A  12      11.711  -4.289 -26.339  1.00  0.00              
ATOM    379  C6   rU A  12      11.203  -3.203 -26.931  1.00  0.00              
ATOM    380 1H5*  rU A  12       7.261  -0.519 -28.149  1.00  0.00              
ATOM    381 2H5*  rU A  12       7.387  -0.733 -29.900  1.00  0.00              
ATOM    382  H4*  rU A  12       9.236   0.505 -29.118  1.00  0.00              
ATOM    383  H3*  rU A  12      10.089  -2.338 -29.931  1.00  0.00              
ATOM    384  H1*  rU A  12      11.770  -0.034 -27.353  1.00  0.00              
ATOM    385 1H2*  rU A  12      12.393  -1.337 -29.742  1.00  0.00              
ATOM    386 2HO*  rU A  12      12.707   0.835 -29.271  1.00  0.00              
ATOM    387  H3   rU A  12      14.761  -3.152 -26.031  1.00  0.00              
ATOM    388  H5   rU A  12      11.069  -5.160 -26.138  1.00  0.00              
ATOM    389  H6   rU A  12      10.138  -3.201 -27.206  1.00  0.00              
ATOM    390  P    rU A  13      10.546  -1.657 -32.462  1.00  0.00              
ATOM    391  O1P  rU A  13      10.491  -3.059 -31.976  1.00  0.00              
ATOM    392  O2P  rU A  13       9.797  -1.275 -33.686  1.00  0.00              
ATOM    393  O5*  rU A  13      12.076  -1.266 -32.669  1.00  0.00              
ATOM    394  C5*  rU A  13      12.440  -0.005 -33.262  1.00  0.00              
ATOM    395  C4*  rU A  13      13.924   0.009 -33.541  1.00  0.00              
ATOM    396  O4*  rU A  13      14.679  -0.142 -32.316  1.00  0.00              
ATOM    397  C3*  rU A  13      14.430  -1.109 -34.439  1.00  0.00              
ATOM    398  O3*  rU A  13      14.300  -0.780 -35.824  1.00  0.00              
ATOM    399  C1*  rU A  13      15.865  -0.853 -32.552  1.00  0.00              
ATOM    400  C2*  rU A  13      15.882  -1.278 -34.019  1.00  0.00              
ATOM    401  O2*  rU A  13      16.762  -0.435 -34.733  1.00  0.00              
ATOM    402  N1   rU A  13      15.803  -1.964 -31.586  1.00  0.00              
ATOM    403  C2   rU A  13      16.950  -2.720 -31.343  1.00  0.00              
ATOM    404  O2   rU A  13      18.006  -2.523 -31.919  1.00  0.00              
ATOM    405  N3   rU A  13      16.802  -3.707 -30.400  1.00  0.00              
ATOM    406  C4   rU A  13      15.658  -4.016 -29.692  1.00  0.00              
ATOM    407  O4   rU A  13      15.682  -4.936 -28.873  1.00  0.00              
ATOM    408  C5   rU A  13      14.527  -3.195 -29.999  1.00  0.00              
ATOM    409  C6   rU A  13      14.641  -2.226 -30.912  1.00  0.00              
ATOM    410 1H5*  rU A  13      12.175   0.821 -32.587  1.00  0.00              
ATOM    411 2H5*  rU A  13      11.879   0.150 -34.197  1.00  0.00              
ATOM    412  H4*  rU A  13      14.092   0.963 -34.062  1.00  0.00              
ATOM    413  H3*  rU A  13      13.854  -2.042 -34.348  1.00  0.00              
ATOM    414  H1*  rU A  13      16.819  -0.340 -32.357  1.00  0.00              
ATOM    415 1H2*  rU A  13      16.260  -2.294 -34.200  1.00  0.00              
ATOM    416 2HO*  rU A  13      17.703  -0.749 -34.606  1.00  0.00              
ATOM    417  H3   rU A  13      17.610  -4.266 -30.207  1.00  0.00              
ATOM    418  H5   rU A  13      13.567  -3.363 -29.486  1.00  0.00              
ATOM    419  H6   rU A  13      13.761  -1.604 -31.134  1.00  0.00              
ATOM    420  P    rG A  14      13.736  -1.874 -36.858  1.00  0.00              
ATOM    421  O1P  rG A  14      12.441  -2.277 -36.252  1.00  0.00              
ATOM    422  O2P  rG A  14      13.756  -1.283 -38.220  1.00  0.00              
ATOM    423  O5*  rG A  14      14.701  -3.142 -36.848  1.00  0.00              
ATOM    424  C5*  rG A  14      15.966  -3.109 -37.538  1.00  0.00              
ATOM    425  C4*  rG A  14      16.770  -4.332 -37.169  1.00  0.00              
ATOM    426  O4*  rG A  14      16.973  -4.357 -35.740  1.00  0.00              
ATOM    427  C3*  rG A  14      16.104  -5.666 -37.469  1.00  0.00              
ATOM    428  O3*  rG A  14      16.279  -6.052 -38.835  1.00  0.00              
ATOM    429  C1*  rG A  14      16.964  -5.683 -35.274  1.00  0.00              
ATOM    430  C2*  rG A  14      16.767  -6.605 -36.471  1.00  0.00              
ATOM    431  O2*  rG A  14      18.020  -7.085 -36.918  1.00  0.00              
ATOM    432  N1   rG A  14      15.297  -8.117 -31.153  1.00  0.00              
ATOM    433  C2   rG A  14      16.395  -8.372 -31.939  1.00  0.00              
ATOM    434  N2   rG A  14      17.159  -9.409 -31.565  1.00  0.00              
ATOM    435  N3   rG A  14      16.720  -7.665 -33.007  1.00  0.00              
ATOM    436  C4   rG A  14      15.845  -6.661 -33.234  1.00  0.00              
ATOM    437  C5   rG A  14      14.720  -6.323 -32.513  1.00  0.00              
ATOM    438  C6   rG A  14      14.382  -7.092 -31.370  1.00  0.00              
ATOM    439  O6   rG A  14      13.423  -6.948 -30.600  1.00  0.00              
ATOM    440  N7   rG A  14      14.086  -5.224 -33.077  1.00  0.00              
ATOM    441  C8   rG A  14      14.824  -4.922 -34.112  1.00  0.00              
ATOM    442  N9   rG A  14      15.906  -5.753 -34.264  1.00  0.00              
ATOM    443 1H5*  rG A  14      16.518  -2.197 -37.270  1.00  0.00              
ATOM    444 2H5*  rG A  14      15.801  -3.078 -38.625  1.00  0.00              
ATOM    445  H4*  rG A  14      17.687  -4.241 -37.768  1.00  0.00              
ATOM    446  H3*  rG A  14      15.008  -5.644 -37.375  1.00  0.00              
ATOM    447  H1*  rG A  14      17.884  -6.010 -34.768  1.00  0.00              
ATOM    448 1H2*  rG A  14      16.173  -7.511 -36.282  1.00  0.00              
ATOM    449 2HO*  rG A  14      18.166  -8.012 -36.569  1.00  0.00              
ATOM    450  H1   rG A  14      15.144  -8.713 -30.365  1.00  0.00              
ATOM    451 1H2   rG A  14      17.974  -9.645 -32.094  1.00  0.00              
ATOM    452 2H2   rG A  14      16.915  -9.945 -30.757  1.00  0.00              
ATOM    453  H8   rG A  14      14.600  -4.086 -34.792  1.00  0.00              
ATOM    454  P    rA A  15      14.994  -6.371 -39.747  1.00  0.00              
ATOM    455  O1P  rA A  15      13.951  -5.470 -39.192  1.00  0.00              
ATOM    456  O2P  rA A  15      15.390  -6.243 -41.173  1.00  0.00              
ATOM    457  O5*  rA A  15      14.535  -7.875 -39.489  1.00  0.00              
ATOM    458  C5*  rA A  15      13.240  -8.339 -39.917  1.00  0.00              
ATOM    459  C4*  rA A  15      13.282  -9.836 -40.111  1.00  0.00              
ATOM    460  O4*  rA A  15      14.210 -10.131 -41.184  1.00  0.00              
ATOM    461  C3*  rA A  15      13.819 -10.631 -38.931  1.00  0.00              
ATOM    462  O3*  rA A  15      12.796 -10.913 -37.971  1.00  0.00              
ATOM    463  C1*  rA A  15      14.876 -11.349 -40.938  1.00  0.00              
ATOM    464  C2*  rA A  15      14.403 -11.875 -39.582  1.00  0.00              
ATOM    465  O2*  rA A  15      13.443 -12.891 -39.786  1.00  0.00              
ATOM    466  N1   rA A  15      19.461 -13.574 -41.558  1.00  0.00              
ATOM    467  C2   rA A  15      18.224 -14.072 -41.445  1.00  0.00              
ATOM    468  N3   rA A  15      17.069 -13.433 -41.271  1.00  0.00              
ATOM    469  C4   rA A  15      17.269 -12.105 -41.212  1.00  0.00              
ATOM    470  C5   rA A  15      18.480 -11.444 -41.311  1.00  0.00              
ATOM    471  C6   rA A  15      19.627 -12.235 -41.494  1.00  0.00              
ATOM    472  N6   rA A  15      20.860 -11.736 -41.606  1.00  0.00              
ATOM    473  N7   rA A  15      18.300 -10.071 -41.205  1.00  0.00              
ATOM    474  C8   rA A  15      17.006  -9.935 -41.046  1.00  0.00              
ATOM    475  N9   rA A  15      16.320 -11.125 -41.041  1.00  0.00              
ATOM    476 1H5*  rA A  15      12.953  -7.844 -40.856  1.00  0.00              
ATOM    477 2H5*  rA A  15      12.478  -8.076 -39.168  1.00  0.00              
ATOM    478  H4*  rA A  15      12.235 -10.112 -40.301  1.00  0.00              
ATOM    479  H3*  rA A  15      14.556 -10.082 -38.327  1.00  0.00              
ATOM    480  H1*  rA A  15      14.639 -12.123 -41.681  1.00  0.00              
ATOM    481 1H2*  rA A  15      15.183 -12.348 -38.968  1.00  0.00              
ATOM    482 2HO*  rA A  15      12.769 -12.867 -39.047  1.00  0.00              
ATOM    483  H2   rA A  15      18.152 -15.166 -41.504  1.00  0.00              
ATOM    484 1H6   rA A  15      21.639 -12.352 -41.735  1.00  0.00              
ATOM    485 2H6   rA A  15      21.007 -10.749 -41.561  1.00  0.00              
ATOM    486  H8   rA A  15      16.514  -8.957 -40.928  1.00  0.00              
ATOM    487  P    rG A  16      13.109 -10.759 -36.402  1.00  0.00              
ATOM    488  O1P  rG A  16      13.688  -9.394 -36.303  1.00  0.00              
ATOM    489  O2P  rG A  16      11.874 -11.088 -35.645  1.00  0.00              
ATOM    490  O5*  rG A  16      14.239 -11.805 -35.994  1.00  0.00              
ATOM    491  C5*  rG A  16      13.971 -13.221 -36.008  1.00  0.00              
ATOM    492  C4*  rG A  16      15.268 -13.978 -35.849  1.00  0.00              
ATOM    493  O4*  rG A  16      16.189 -13.533 -36.869  1.00  0.00              
ATOM    494  C3*  rG A  16      16.035 -13.694 -34.567  1.00  0.00              
ATOM    495  O3*  rG A  16      15.480 -14.393 -33.449  1.00  0.00              
ATOM    496  C1*  rG A  16      17.510 -13.664 -36.357  1.00  0.00              
ATOM    497  C2*  rG A  16      17.388 -14.254 -34.960  1.00  0.00              
ATOM    498  O2*  rG A  16      17.405 -15.666 -35.010  1.00  0.00              
ATOM    499  N1   rG A  16      21.892 -11.124 -36.171  1.00  0.00              
ATOM    500  C2   rG A  16      21.650 -12.468 -36.021  1.00  0.00              
ATOM    501  N2   rG A  16      22.725 -13.240 -35.807  1.00  0.00              
ATOM    502  N3   rG A  16      20.447 -13.013 -36.079  1.00  0.00              
ATOM    503  C4   rG A  16      19.485 -12.093 -36.302  1.00  0.00              
ATOM    504  C5   rG A  16      19.620 -10.730 -36.464  1.00  0.00              
ATOM    505  C6   rG A  16      20.916 -10.159 -36.398  1.00  0.00              
ATOM    506  O6   rG A  16      21.242  -8.970 -36.518  1.00  0.00              
ATOM    507  N7   rG A  16      18.384 -10.135 -36.673  1.00  0.00              
ATOM    508  C8   rG A  16      17.536 -11.127 -36.634  1.00  0.00              
ATOM    509  N9   rG A  16      18.137 -12.342 -36.413  1.00  0.00              
ATOM    510 1H5*  rG A  16      13.482 -13.503 -36.951  1.00  0.00              
ATOM    511 2H5*  rG A  16      13.278 -13.481 -35.195  1.00  0.00              
ATOM    512  H4*  rG A  16      14.971 -15.035 -35.909  1.00  0.00              
ATOM    513  H3*  rG A  16      16.041 -12.631 -34.281  1.00  0.00              
ATOM    514  H1*  rG A  16      18.169 -14.333 -36.929  1.00  0.00              
ATOM    515 1H2*  rG A  16      18.180 -13.991 -34.244  1.00  0.00              
ATOM    516 2HO*  rG A  16      18.235 -15.974 -35.476  1.00  0.00              
ATOM    517  H1   rG A  16      22.841 -10.816 -36.111  1.00  0.00              
ATOM    518 1H2   rG A  16      22.616 -14.228 -35.692  1.00  0.00              
ATOM    519 2H2   rG A  16      23.635 -12.830 -35.763  1.00  0.00              
ATOM    520  H8   rG A  16      16.450 -11.003 -36.765  1.00  0.00              
ATOM    521  P    rA A  17      15.514 -13.721 -31.988  1.00  0.00              
ATOM    522  O1P  rA A  17      15.199 -12.296 -32.263  1.00  0.00              
ATOM    523  O2P  rA A  17      14.629 -14.508 -31.092  1.00  0.00              
ATOM    524  O5*  rA A  17      16.999 -13.798 -31.417  1.00  0.00              
ATOM    525  C5*  rA A  17      17.643 -15.067 -31.195  1.00  0.00              
ATOM    526  C4*  rA A  17      19.140 -14.869 -31.151  1.00  0.00              
ATOM    527  O4*  rA A  17      19.615 -14.260 -32.382  1.00  0.00              
ATOM    528  C3*  rA A  17      19.639 -13.904 -30.089  1.00  0.00              
ATOM    529  O3*  rA A  17      19.699 -14.518 -28.798  1.00  0.00              
ATOM    530  C1*  rA A  17      20.756 -13.471 -32.083  1.00  0.00              
ATOM    531  C2*  rA A  17      21.042 -13.662 -30.609  1.00  0.00              
ATOM    532  O2*  rA A  17      21.899 -14.769 -30.414  1.00  0.00              
ATOM    533  N1   rA A  17      22.846  -8.884 -33.058  1.00  0.00              
ATOM    534  C2   rA A  17      23.366 -10.040 -32.631  1.00  0.00              
ATOM    535  N3   rA A  17      22.759 -11.199 -32.383  1.00  0.00              
ATOM    536  C4   rA A  17      21.441 -11.102 -32.624  1.00  0.00              
ATOM    537  C5   rA A  17      20.759  -9.982 -33.066  1.00  0.00              
ATOM    538  C6   rA A  17      21.516  -8.820 -33.291  1.00  0.00              
ATOM    539  N6   rA A  17      20.996  -7.667 -33.716  1.00  0.00              
ATOM    540  N7   rA A  17      19.404 -10.254 -33.203  1.00  0.00              
ATOM    541  C8   rA A  17      19.298 -11.511 -32.846  1.00  0.00              
ATOM    542  N9   rA A  17      20.492 -12.087 -32.484  1.00  0.00              
ATOM    543 1H5*  rA A  17      17.377 -15.771 -31.996  1.00  0.00              
ATOM    544 2H5*  rA A  17      17.292 -15.508 -30.250  1.00  0.00              
ATOM    545  H4*  rA A  17      19.538 -15.877 -30.960  1.00  0.00              
ATOM    546  H3*  rA A  17      19.023 -12.998 -29.989  1.00  0.00              
ATOM    547  H1*  rA A  17      21.663 -13.772 -32.627  1.00  0.00              
ATOM    548 1H2*  rA A  17      21.545 -12.827 -30.099  1.00  0.00              
ATOM    549 2HO*  rA A  17      21.517 -15.368 -29.710  1.00  0.00              
ATOM    550  H2   rA A  17      24.451 -10.031 -32.459  1.00  0.00              
ATOM    551 1H6   rA A  17      21.588  -6.872 -33.858  1.00  0.00              
ATOM    552 2H6   rA A  17      20.015  -7.596 -33.894  1.00  0.00              
ATOM    553  H8   rA A  17      18.341 -12.055 -32.838  1.00  0.00              
ATOM    554  P    rC A  18      19.401 -13.643 -27.483  1.00  0.00              
ATOM    555  O1P  rC A  18      18.238 -12.811 -27.884  1.00  0.00              
ATOM    556  O2P  rC A  18      19.277 -14.567 -26.327  1.00  0.00              
ATOM    557  O5*  rC A  18      20.635 -12.671 -27.216  1.00  0.00              
ATOM    558  C5*  rC A  18      21.898 -13.184 -26.749  1.00  0.00              
ATOM    559  C4*  rC A  18      22.947 -12.103 -26.853  1.00  0.00              
ATOM    560  O4*  rC A  18      23.080 -11.661 -28.233  1.00  0.00              
ATOM    561  C3*  rC A  18      22.634 -10.816 -26.107  1.00  0.00              
ATOM    562  O3*  rC A  18      22.918 -10.927 -24.710  1.00  0.00              
ATOM    563  C1*  rC A  18      23.412 -10.277 -28.262  1.00  0.00              
ATOM    564  C2*  rC A  18      23.558  -9.828 -26.810  1.00  0.00              
ATOM    565  O2*  rC A  18      24.905  -9.948 -26.399  1.00  0.00              
ATOM    566  N1   rC A  18      22.353  -9.588 -29.019  1.00  0.00              
ATOM    567  C2   rC A  18      22.577  -8.289 -29.478  1.00  0.00              
ATOM    568  O2   rC A  18      23.650  -7.732 -29.202  1.00  0.00              
ATOM    569  N3   rC A  18      21.620  -7.671 -30.210  1.00  0.00              
ATOM    570  C4   rC A  18      20.479  -8.305 -30.485  1.00  0.00              
ATOM    571  N4   rC A  18      19.563  -7.657 -31.210  1.00  0.00              
ATOM    572  C5   rC A  18      20.225  -9.630 -30.029  1.00  0.00              
ATOM    573  C6   rC A  18      21.179 -10.229 -29.306  1.00  0.00              
ATOM    574 1H5*  rC A  18      22.195 -14.059 -27.345  1.00  0.00              
ATOM    575 2H5*  rC A  18      21.805 -13.522 -25.706  1.00  0.00              
ATOM    576  H4*  rC A  18      23.851 -12.566 -26.430  1.00  0.00              
ATOM    577  H3*  rC A  18      21.571 -10.532 -26.144  1.00  0.00              
ATOM    578  H1*  rC A  18      24.354 -10.025 -28.770  1.00  0.00              
ATOM    579 1H2*  rC A  18      23.296  -8.781 -26.602  1.00  0.00              
ATOM    580 2HO*  rC A  18      25.425 -10.440 -27.098  1.00  0.00              
ATOM    581 1H4   rC A  18      18.695  -8.102 -31.434  1.00  0.00              
ATOM    582 2H4   rC A  18      19.744  -6.727 -31.528  1.00  0.00              
ATOM    583  H5   rC A  18      19.279 -10.141 -30.261  1.00  0.00              
ATOM    584  H6   rC A  18      21.017 -11.253 -28.937  1.00  0.00              
ATOM    585  P    rA A  19      22.024 -10.116 -23.647  1.00  0.00              
ATOM    586  O1P  rA A  19      20.639 -10.315 -24.146  1.00  0.00              
ATOM    587  O2P  rA A  19      22.386 -10.579 -22.283  1.00  0.00              
ATOM    588  O5*  rA A  19      22.370  -8.565 -23.756  1.00  0.00              
ATOM    589  C5*  rA A  19      23.707  -8.085 -23.517  1.00  0.00              
ATOM    590  C4*  rA A  19      23.786  -6.620 -23.876  1.00  0.00              
ATOM    591  O4*  rA A  19      23.557  -6.434 -25.298  1.00  0.00              
ATOM    592  C3*  rA A  19      22.728  -5.734 -23.238  1.00  0.00              
ATOM    593  O3*  rA A  19      23.055  -5.405 -21.885  1.00  0.00              
ATOM    594  C1*  rA A  19      22.939  -5.174 -25.516  1.00  0.00              
ATOM    595  C2*  rA A  19      22.778  -4.513 -24.147  1.00  0.00              
ATOM    596  O2*  rA A  19      23.885  -3.675 -23.881  1.00  0.00              
ATOM    597  N1   rA A  19      19.174  -3.046 -28.282  1.00  0.00              
ATOM    598  C2   rA A  19      20.246  -2.530 -27.670  1.00  0.00              
ATOM    599  N3   rA A  19      21.184  -3.143 -26.951  1.00  0.00              
ATOM    600  C4   rA A  19      20.940  -4.462 -26.884  1.00  0.00              
ATOM    601  C5   rA A  19      19.880  -5.140 -27.459  1.00  0.00              
ATOM    602  C6   rA A  19      18.957  -4.377 -28.195  1.00  0.00              
ATOM    603  N6   rA A  19      17.888  -4.893 -28.804  1.00  0.00              
ATOM    604  N7   rA A  19      19.955  -6.498 -27.178  1.00  0.00              
ATOM    605  C8   rA A  19      21.038  -6.610 -26.450  1.00  0.00              
ATOM    606  N9   rA A  19      21.685  -5.417 -26.233  1.00  0.00              
ATOM    607 1H5*  rA A  19      24.428  -8.661 -24.115  1.00  0.00              
ATOM    608 2H5*  rA A  19      23.977  -8.230 -22.460  1.00  0.00              
ATOM    609  H4*  rA A  19      24.784  -6.312 -23.529  1.00  0.00              
ATOM    610  H3*  rA A  19      21.735  -6.204 -23.180  1.00  0.00              
ATOM    611  H1*  rA A  19      23.512  -4.474 -26.143  1.00  0.00              
ATOM    612 1H2*  rA A  19      21.900  -3.861 -24.030  1.00  0.00              
ATOM    613 2HO*  rA A  19      24.699  -4.045 -24.329  1.00  0.00              
ATOM    614  H2   rA A  19      20.368  -1.443 -27.775  1.00  0.00              
ATOM    615 1H6   rA A  19      17.265  -4.297 -29.313  1.00  0.00              
ATOM    616 2H6   rA A  19      17.708  -5.874 -28.753  1.00  0.00              
ATOM    617  H8   rA A  19      21.398  -7.570 -26.051  1.00  0.00              
ATOM    618  P    rA A  20      21.894  -4.951 -20.871  1.00  0.00              
ATOM    619  O1P  rA A  20      20.761  -5.840 -21.231  1.00  0.00              
ATOM    620  O2P  rA A  20      22.441  -4.984 -19.491  1.00  0.00              
ATOM    621  O5*  rA A  20      21.471  -3.452 -21.205  1.00  0.00              
ATOM    622  C5*  rA A  20      22.449  -2.394 -21.232  1.00  0.00              
ATOM    623  C4*  rA A  20      21.969  -1.290 -22.143  1.00  0.00              
ATOM    624  O4*  rA A  20      21.854  -1.801 -23.498  1.00  0.00              
ATOM    625  C3*  rA A  20      20.577  -0.756 -21.842  1.00  0.00              
ATOM    626  O3*  rA A  20      20.585   0.165 -20.748  1.00  0.00              
ATOM    627  C1*  rA A  20      20.744  -1.204 -24.141  1.00  0.00              
ATOM    628  C2*  rA A  20      20.166  -0.162 -23.184  1.00  0.00              
ATOM    629  O2*  rA A  20      20.752   1.102 -23.427  1.00  0.00              
ATOM    630  N1   rA A  20      16.270  -2.316 -26.398  1.00  0.00              
ATOM    631  C2   rA A  20      16.884  -1.157 -26.136  1.00  0.00              
ATOM    632  N3   rA A  20      18.049  -0.937 -25.529  1.00  0.00              
ATOM    633  C4   rA A  20      18.617  -2.099 -25.163  1.00  0.00              
ATOM    634  C5   rA A  20      18.108  -3.370 -25.363  1.00  0.00              
ATOM    635  C6   rA A  20      16.867  -3.466 -26.017  1.00  0.00              
ATOM    636  N6   rA A  20      16.255  -4.623 -26.278  1.00  0.00              
ATOM    637  N7   rA A  20      18.970  -4.330 -24.852  1.00  0.00              
ATOM    638  C8   rA A  20      19.965  -3.632 -24.362  1.00  0.00              
ATOM    639  N9   rA A  20      19.817  -2.274 -24.517  1.00  0.00              
ATOM    640 1H5*  rA A  20      23.416  -2.782 -21.585  1.00  0.00              
ATOM    641 2H5*  rA A  20      22.611  -2.004 -20.216  1.00  0.00              
ATOM    642  H4*  rA A  20      22.710  -0.488 -22.008  1.00  0.00              
ATOM    643  H3*  rA A  20      19.879  -1.524 -21.474  1.00  0.00              
ATOM    644  H1*  rA A  20      20.990  -0.679 -25.075  1.00  0.00              
ATOM    645 1H2*  rA A  20      19.084   0.014 -23.257  1.00  0.00              
ATOM    646 2HO*  rA A  20      20.963   1.545 -22.556  1.00  0.00              
ATOM    647  H2   rA A  20      16.350  -0.256 -26.469  1.00  0.00              
ATOM    648 1H6   rA A  20      15.371  -4.627 -26.747  1.00  0.00              
ATOM    649 2H6   rA A  20      16.678  -5.486 -26.005  1.00  0.00              
ATOM    650  H8   rA A  20      20.838  -4.089 -23.873  1.00  0.00              
ATOM    651  P    rG A  21      19.693  -0.135 -19.445  1.00  0.00              
ATOM    652  O1P  rG A  21      18.931  -1.351 -19.827  1.00  0.00              
ATOM    653  O2P  rG A  21      20.591  -0.175 -18.263  1.00  0.00              
ATOM    654  O5*  rG A  21      18.654   1.055 -19.243  1.00  0.00              
ATOM    655  C5*  rG A  21      19.021   2.413 -19.554  1.00  0.00              
ATOM    656  C4*  rG A  21      18.092   2.954 -20.614  1.00  0.00              
ATOM    657  O4*  rG A  21      18.081   2.036 -21.736  1.00  0.00              
ATOM    658  C3*  rG A  21      16.635   3.086 -20.199  1.00  0.00              
ATOM    659  O3*  rG A  21      16.372   4.345 -19.573  1.00  0.00              
ATOM    660  C1*  rG A  21      16.795   1.996 -22.315  1.00  0.00              
ATOM    661  C2*  rG A  21      15.857   2.887 -21.498  1.00  0.00              
ATOM    662  O2*  rG A  21      15.638   4.096 -22.198  1.00  0.00              
ATOM    663  N1   rG A  21      13.186  -1.157 -23.966  1.00  0.00              
ATOM    664  C2   rG A  21      13.232   0.216 -23.995  1.00  0.00              
ATOM    665  N2   rG A  21      12.178   0.829 -24.553  1.00  0.00              
ATOM    666  N3   rG A  21      14.235   0.932 -23.515  1.00  0.00              
ATOM    667  C4   rG A  21      15.208   0.154 -22.994  1.00  0.00              
ATOM    668  C5   rG A  21      15.259  -1.221 -22.915  1.00  0.00              
ATOM    669  C6   rG A  21      14.175  -1.977 -23.432  1.00  0.00              
ATOM    670  O6   rG A  21      14.035  -3.207 -23.455  1.00  0.00              
ATOM    671  N7   rG A  21      16.434  -1.636 -22.304  1.00  0.00              
ATOM    672  C8   rG A  21      17.063  -0.525 -22.027  1.00  0.00              
ATOM    673  N9   rG A  21      16.376   0.597 -22.420  1.00  0.00              
ATOM    674 1H5*  rG A  21      20.061   2.452 -19.907  1.00  0.00              
ATOM    675 2H5*  rG A  21      18.966   3.036 -18.649  1.00  0.00              
ATOM    676  H4*  rG A  21      18.486   3.957 -20.831  1.00  0.00              
ATOM    677  H3*  rG A  21      16.331   2.372 -19.418  1.00  0.00              
ATOM    678  H1*  rG A  21      16.792   2.387 -23.343  1.00  0.00              
ATOM    679 1H2*  rG A  21      14.852   2.475 -21.333  1.00  0.00              
ATOM    680 2HO*  rG A  21      15.736   4.868 -21.569  1.00  0.00              
ATOM    681  H1   rG A  21      12.381  -1.601 -24.359  1.00  0.00              
ATOM    682 1H2   rG A  21      12.153   1.828 -24.607  1.00  0.00              
ATOM    683 2H2   rG A  21      11.420   0.290 -24.916  1.00  0.00              
ATOM    684  H8   rG A  21      18.045  -0.492 -21.530  1.00  0.00              
ATOM    685  P    rU A  22      15.170   4.477 -18.514  1.00  0.00              
ATOM    686  O1P  rU A  22      15.496   3.442 -17.500  1.00  0.00              
ATOM    687  O2P  rU A  22      15.066   5.900 -18.101  1.00  0.00              
ATOM    688  O5*  rU A  22      13.806   4.061 -19.224  1.00  0.00              
ATOM    689  C5*  rU A  22      12.698   3.557 -18.453  1.00  0.00              
ATOM    690  C4*  rU A  22      11.700   2.902 -19.378  1.00  0.00              
ATOM    691  O4*  rU A  22      12.399   2.140 -20.394  1.00  0.00              
ATOM    692  C3*  rU A  22      10.781   1.880 -18.728  1.00  0.00              
ATOM    693  O3*  rU A  22       9.704   2.505 -18.025  1.00  0.00              
ATOM    694  C1*  rU A  22      11.618   1.026 -20.768  1.00  0.00              
ATOM    695  C2*  rU A  22      10.348   1.022 -19.912  1.00  0.00              
ATOM    696  O2*  rU A  22       9.278   1.590 -20.640  1.00  0.00              
ATOM    697  N1   rU A  22      12.434  -0.196 -20.668  1.00  0.00              
ATOM    698  C2   rU A  22      12.015  -1.352 -21.329  1.00  0.00              
ATOM    699  O2   rU A  22      10.978  -1.409 -21.966  1.00  0.00              
ATOM    700  N3   rU A  22      12.861  -2.426 -21.207  1.00  0.00              
ATOM    701  C4   rU A  22      14.053  -2.471 -20.512  1.00  0.00              
ATOM    702  O4   rU A  22      14.706  -3.516 -20.496  1.00  0.00              
ATOM    703  C5   rU A  22      14.412  -1.248 -19.864  1.00  0.00              
ATOM    704  C6   rU A  22      13.608  -0.184 -19.965  1.00  0.00              
ATOM    705 1H5*  rU A  22      12.219   4.377 -17.899  1.00  0.00              
ATOM    706 2H5*  rU A  22      13.056   2.830 -17.708  1.00  0.00              
ATOM    707  H4*  rU A  22      11.098   3.739 -19.761  1.00  0.00              
ATOM    708  H3*  rU A  22      11.262   1.299 -17.928  1.00  0.00              
ATOM    709  H1*  rU A  22      11.295   1.085 -21.818  1.00  0.00              
ATOM    710 1H2*  rU A  22       9.983   0.032 -19.607  1.00  0.00              
ATOM    711 2HO*  rU A  22       8.732   2.171 -20.035  1.00  0.00              
ATOM    712  H3   rU A  22      12.583  -3.268 -21.670  1.00  0.00              
ATOM    713  H5   rU A  22      15.346  -1.183 -19.284  1.00  0.00              
ATOM    714  H6   rU A  22      13.901   0.749 -19.460  1.00  0.00              
ATOM    715  P    rA A  23       9.006   1.744 -16.793  1.00  0.00              
ATOM    716  O1P  rA A  23       9.287   0.313 -17.073  1.00  0.00              
ATOM    717  O2P  rA A  23       9.496   2.354 -15.530  1.00  0.00              
ATOM    718  O5*  rA A  23       7.430   1.963 -16.875  1.00  0.00              
ATOM    719  C5*  rA A  23       6.837   3.224 -16.511  1.00  0.00              
ATOM    720  C4*  rA A  23       5.332   3.101 -16.548  1.00  0.00              
ATOM    721  O4*  rA A  23       4.919   2.897 -17.924  1.00  0.00              
ATOM    722  C3*  rA A  23       4.759   1.896 -15.818  1.00  0.00              
ATOM    723  O3*  rA A  23       4.648   2.131 -14.410  1.00  0.00              
ATOM    724  C1*  rA A  23       3.810   2.010 -17.969  1.00  0.00              
ATOM    725  C2*  rA A  23       3.424   1.703 -16.519  1.00  0.00              
ATOM    726  O2*  rA A  23       2.435   2.613 -16.079  1.00  0.00              
ATOM    727  N1   rA A  23       2.283  -2.059 -20.700  1.00  0.00              
ATOM    728  C2   rA A  23       1.610  -1.130 -20.012  1.00  0.00              
ATOM    729  N3   rA A  23       2.073  -0.100 -19.308  1.00  0.00              
ATOM    730  C4   rA A  23       3.416  -0.065 -19.350  1.00  0.00              
ATOM    731  C5   rA A  23       4.247  -0.949 -20.015  1.00  0.00              
ATOM    732  C6   rA A  23       3.632  -1.996 -20.723  1.00  0.00              
ATOM    733  N6   rA A  23       4.305  -2.922 -21.409  1.00  0.00              
ATOM    734  N7   rA A  23       5.579  -0.600 -19.835  1.00  0.00              
ATOM    735  C8   rA A  23       5.525   0.469 -19.079  1.00  0.00              
ATOM    736  N9   rA A  23       4.247   0.849 -18.748  1.00  0.00              
ATOM    737 1H5*  rA A  23       7.169   4.012 -17.204  1.00  0.00              
ATOM    738 2H5*  rA A  23       7.168   3.521 -15.505  1.00  0.00              
ATOM    739  H4*  rA A  23       4.975   4.030 -16.080  1.00  0.00              
ATOM    740  H3*  rA A  23       5.405   1.007 -15.858  1.00  0.00              
ATOM    741  H1*  rA A  23       2.905   2.383 -18.469  1.00  0.00              
ATOM    742 1H2*  rA A  23       2.989   0.710 -16.338  1.00  0.00              
ATOM    743 2HO*  rA A  23       1.605   2.111 -15.833  1.00  0.00              
ATOM    744  H2   rA A  23       0.516  -1.234 -20.030  1.00  0.00              
ATOM    745 1H6   rA A  23       3.810  -3.645 -21.893  1.00  0.00              
ATOM    746 2H6   rA A  23       5.304  -2.895 -21.439  1.00  0.00              
ATOM    747  H8   rA A  23       6.420   1.012 -18.740  1.00  0.00              
ATOM    748  P    rG A  24       4.684   0.891 -13.389  1.00  0.00              
ATOM    749  O1P  rG A  24       5.692  -0.017 -13.992  1.00  0.00              
ATOM    750  O2P  rG A  24       4.902   1.422 -12.019  1.00  0.00              
ATOM    751  O5*  rG A  24       3.273   0.153 -13.420  1.00  0.00              
ATOM    752  C5*  rG A  24       2.083   0.821 -12.957  1.00  0.00              
ATOM    753  C4*  rG A  24       0.867   0.033 -13.384  1.00  0.00              
ATOM    754  O4*  rG A  24       0.878  -0.174 -14.820  1.00  0.00              
ATOM    755  C3*  rG A  24       0.784  -1.384 -12.839  1.00  0.00              
ATOM    756  O3*  rG A  24       0.335  -1.406 -11.480  1.00  0.00              
ATOM    757  C1*  rG A  24       0.252  -1.413 -15.121  1.00  0.00              
ATOM    758  C2*  rG A  24      -0.231  -1.993 -13.796  1.00  0.00              
ATOM    759  O2*  rG A  24      -1.555  -1.573 -13.533  1.00  0.00              
ATOM    760  N1   rG A  24       0.675  -5.505 -18.082  1.00  0.00              
ATOM    761  C2   rG A  24      -0.436  -4.974 -17.473  1.00  0.00              
ATOM    762  N2   rG A  24      -1.593  -5.613 -17.698  1.00  0.00              
ATOM    763  N3   rG A  24      -0.414  -3.897 -16.706  1.00  0.00              
ATOM    764  C4   rG A  24       0.829  -3.382 -16.592  1.00  0.00              
ATOM    765  C5   rG A  24       2.002  -3.836 -17.155  1.00  0.00              
ATOM    766  C6   rG A  24       1.965  -4.993 -17.975  1.00  0.00              
ATOM    767  O6   rG A  24       2.900  -5.550 -18.565  1.00  0.00              
ATOM    768  N7   rG A  24       3.068  -3.026 -16.791  1.00  0.00              
ATOM    769  C8   rG A  24       2.534  -2.112 -16.027  1.00  0.00              
ATOM    770  N9   rG A  24       1.179  -2.270 -15.865  1.00  0.00              
ATOM    771 1H5*  rG A  24       2.037   1.839 -13.367  1.00  0.00              
ATOM    772 2H5*  rG A  24       2.106   0.916 -11.861  1.00  0.00              
ATOM    773  H4*  rG A  24       0.019   0.626 -13.013  1.00  0.00              
ATOM    774  H3*  rG A  24       1.752  -1.908 -12.816  1.00  0.00              
ATOM    775  H1*  rG A  24      -0.633  -1.302 -15.764  1.00  0.00              
ATOM    776 1H2*  rG A  24      -0.270  -3.090 -13.733  1.00  0.00              
ATOM    777 2HO*  rG A  24      -1.609  -1.197 -12.607  1.00  0.00              
ATOM    778  H1   rG A  24       0.548  -6.322 -18.644  1.00  0.00              
ATOM    779 1H2   rG A  24      -2.439  -5.274 -17.284  1.00  0.00              
ATOM    780 2H2   rG A  24      -1.611  -6.427 -18.277  1.00  0.00              
ATOM    781  H8   rG A  24       3.110  -1.299 -15.559  1.00  0.00              
ATOM    782  P    rG A  25       0.814  -2.585 -10.498  1.00  0.00              
ATOM    783  O1P  rG A  25       2.235  -2.789 -10.879  1.00  0.00              
ATOM    784  O2P  rG A  25       0.478  -2.197  -9.104  1.00  0.00              
ATOM    785  O5*  rG A  25       0.011  -3.914 -10.854  1.00  0.00              
ATOM    786  C5*  rG A  25      -1.407  -4.004 -10.614  1.00  0.00              
ATOM    787  C4*  rG A  25      -1.987  -5.120 -11.449  1.00  0.00              
ATOM    788  O4*  rG A  25      -1.536  -5.009 -12.821  1.00  0.00              
ATOM    789  C3*  rG A  25      -1.559  -6.524 -11.050  1.00  0.00              
ATOM    790  O3*  rG A  25      -2.332  -7.024  -9.954  1.00  0.00              
ATOM    791  C1*  rG A  25      -1.357  -6.300 -13.383  1.00  0.00              
ATOM    792  C2*  rG A  25      -1.851  -7.289 -12.335  1.00  0.00              
ATOM    793  O2*  rG A  25      -3.229  -7.542 -12.522  1.00  0.00              
ATOM    794  N1   rG A  25       1.840  -9.204 -16.036  1.00  0.00              
ATOM    795  C2   rG A  25       0.495  -9.365 -15.804  1.00  0.00              
ATOM    796  N2   rG A  25      -0.077 -10.439 -16.369  1.00  0.00              
ATOM    797  N3   rG A  25      -0.234  -8.536 -15.076  1.00  0.00              
ATOM    798  C4   rG A  25       0.500  -7.513 -14.588  1.00  0.00              
ATOM    799  C5   rG A  25       1.845  -7.262 -14.759  1.00  0.00              
ATOM    800  C6   rG A  25       2.615  -8.161 -15.541  1.00  0.00              
ATOM    801  O6   rG A  25       3.822  -8.109 -15.809  1.00  0.00              
ATOM    802  N7   rG A  25       2.218  -6.104 -14.090  1.00  0.00              
ATOM    803  C8   rG A  25       1.114  -5.682 -13.535  1.00  0.00              
ATOM    804  N9   rG A  25       0.035  -6.489 -13.798  1.00  0.00              
ATOM    805 1H5*  rG A  25      -1.894  -3.051 -10.865  1.00  0.00              
ATOM    806 2H5*  rG A  25      -1.598  -4.191  -9.547  1.00  0.00              
ATOM    807  H4*  rG A  25      -3.074  -5.019 -11.314  1.00  0.00              
ATOM    808  H3*  rG A  25      -0.512  -6.589 -10.717  1.00  0.00              
ATOM    809  H1*  rG A  25      -1.963  -6.463 -14.286  1.00  0.00              
ATOM    810 1H2*  rG A  25      -1.380  -8.282 -12.353  1.00  0.00              
ATOM    811 2HO*  rG A  25      -3.363  -8.041 -13.379  1.00  0.00              
ATOM    812  H1   rG A  25       2.296  -9.889 -16.603  1.00  0.00              
ATOM    813 1H2   rG A  25      -1.053 -10.611 -16.239  1.00  0.00              
ATOM    814 2H2   rG A  25       0.473 -11.066 -16.919  1.00  0.00              
ATOM    815  H8   rG A  25       1.055  -4.771 -12.919  1.00  0.00              
ATOM    816  P    rA A  26      -1.692  -8.108  -8.954  1.00  0.00              
ATOM    817  O1P  rA A  26      -0.283  -7.659  -8.821  1.00  0.00              
ATOM    818  O2P  rA A  26      -2.552  -8.192  -7.746  1.00  0.00              
ATOM    819  O5*  rA A  26      -1.691  -9.533  -9.666  1.00  0.00              
ATOM    820  C5*  rA A  26      -2.915 -10.271  -9.849  1.00  0.00              
ATOM    821  C4*  rA A  26      -2.607 -11.749  -9.899  1.00  0.00              
ATOM    822  O4*  rA A  26      -1.818 -12.033 -11.079  1.00  0.00              
ATOM    823  C3*  rA A  26      -1.756 -12.276  -8.755  1.00  0.00              
ATOM    824  O3*  rA A  26      -2.548 -12.606  -7.610  1.00  0.00              
ATOM    825  C1*  rA A  26      -0.876 -13.059 -10.791  1.00  0.00              
ATOM    826  C2*  rA A  26      -1.114 -13.518  -9.357  1.00  0.00              
ATOM    827  O2*  rA A  26      -1.973 -14.641  -9.346  1.00  0.00              
ATOM    828  N1   rA A  26       4.015 -14.187 -11.869  1.00  0.00              
ATOM    829  C2   rA A  26       2.946 -14.953 -11.621  1.00  0.00              
ATOM    830  N3   rA A  26       1.698 -14.592 -11.333  1.00  0.00              
ATOM    831  C4   rA A  26       1.588 -13.253 -11.308  1.00  0.00              
ATOM    832  C5   rA A  26       2.595 -12.334 -11.541  1.00  0.00              
ATOM    833  C6   rA A  26       3.870 -12.845 -11.836  1.00  0.00              
ATOM    834  N6   rA A  26       4.936 -12.080 -12.082  1.00  0.00              
ATOM    835  N7   rA A  26       2.112 -11.037 -11.431  1.00  0.00              
ATOM    836  C8   rA A  26       0.845 -11.197 -11.138  1.00  0.00              
ATOM    837  N9   rA A  26       0.459 -12.512 -11.048  1.00  0.00              
ATOM    838 1H5*  rA A  26      -3.411  -9.956 -10.779  1.00  0.00              
ATOM    839 2H5*  rA A  26      -3.611 -10.058  -9.025  1.00  0.00              
ATOM    840  H4*  rA A  26      -3.595 -12.230  -9.872  1.00  0.00              
ATOM    841  H3*  rA A  26      -1.018 -11.550  -8.382  1.00  0.00              
ATOM    842  H1*  rA A  26      -0.963 -13.950 -11.430  1.00  0.00              
ATOM    843 1H2*  rA A  26      -0.222 -13.845  -8.804  1.00  0.00              
ATOM    844 2HO*  rA A  26      -1.616 -15.329  -8.714  1.00  0.00              
ATOM    845  H2   rA A  26       3.125 -16.036 -11.661  1.00  0.00              
ATOM    846 1H6   rA A  26       5.820 -12.503 -12.286  1.00  0.00              
ATOM    847 2H6   rA A  26       4.853 -11.084 -12.063  1.00  0.00              
ATOM    848  H8   rA A  26       0.153 -10.355 -10.979  1.00  0.00              
ATOM    849  P    rC A  27      -1.968 -12.344  -6.135  1.00  0.00              
ATOM    850  O1P  rC A  27      -1.190 -11.089  -6.294  1.00  0.00              
ATOM    851  O2P  rC A  27      -3.100 -12.388  -5.174  1.00  0.00              
ATOM    852  O5*  rC A  27      -0.951 -13.513  -5.763  1.00  0.00              
ATOM    853  C5*  rC A  27      -1.411 -14.864  -5.568  1.00  0.00              
ATOM    854  C4*  rC A  27      -0.367 -15.828  -6.081  1.00  0.00              
ATOM    855  O4*  rC A  27       0.261 -15.285  -7.270  1.00  0.00              
ATOM    856  C3*  rC A  27       0.806 -16.078  -5.146  1.00  0.00              
ATOM    857  O3*  rC A  27       0.486 -17.039  -4.136  1.00  0.00              
ATOM    858  C1*  rC A  27       1.627 -15.634  -7.308  1.00  0.00              
ATOM    859  C2*  rC A  27       1.908 -16.523  -6.099  1.00  0.00              
ATOM    860  O2*  rC A  27       1.800 -17.884  -6.465  1.00  0.00              
ATOM    861  N1   rC A  27       2.447 -14.412  -7.380  1.00  0.00              
ATOM    862  C2   rC A  27       3.833 -14.527  -7.496  1.00  0.00              
ATOM    863  O2   rC A  27       4.344 -15.657  -7.494  1.00  0.00              
ATOM    864  N3   rC A  27       4.585 -13.405  -7.605  1.00  0.00              
ATOM    865  C4   rC A  27       3.996 -12.208  -7.603  1.00  0.00              
ATOM    866  N4   rC A  27       4.775 -11.129  -7.712  1.00  0.00              
ATOM    867  C5   rC A  27       2.584 -12.063  -7.486  1.00  0.00              
ATOM    868  C6   rC A  27       1.854 -13.179  -7.377  1.00  0.00              
ATOM    869 1H5*  rC A  27      -2.363 -15.020  -6.097  1.00  0.00              
ATOM    870 2H5*  rC A  27      -1.603 -15.047  -4.500  1.00  0.00              
ATOM    871  H4*  rC A  27      -0.921 -16.765  -6.237  1.00  0.00              
ATOM    872  H3*  rC A  27       1.086 -15.200  -4.545  1.00  0.00              
ATOM    873  H1*  rC A  27       1.885 -16.220  -8.202  1.00  0.00              
ATOM    874 1H2*  rC A  27       2.911 -16.431  -5.659  1.00  0.00              
ATOM    875 2HO*  rC A  27       2.544 -18.121  -7.090  1.00  0.00              
ATOM    876 1H4   rC A  27       4.368 -10.215  -7.712  1.00  0.00              
ATOM    877 2H4   rC A  27       5.766 -11.234  -7.793  1.00  0.00              
ATOM    878  H5   rC A  27       2.112 -11.069  -7.482  1.00  0.00              
ATOM    879  H6   rC A  27       0.760 -13.106  -7.285  1.00  0.00              
ATOM    880  P    rU A  28       1.344 -17.083  -2.776  1.00  0.00              
ATOM    881  O1P  rU A  28       2.362 -16.021  -2.983  1.00  0.00              
ATOM    882  O2P  rU A  28       0.406 -16.985  -1.629  1.00  0.00              
ATOM    883  O5*  rU A  28       2.101 -18.482  -2.686  1.00  0.00              
ATOM    884  C5*  rU A  28       1.361 -19.713  -2.579  1.00  0.00              
ATOM    885  C4*  rU A  28       2.315 -20.880  -2.672  1.00  0.00              
ATOM    886  O4*  rU A  28       2.920 -20.920  -3.993  1.00  0.00              
ATOM    887  C3*  rU A  28       3.529 -20.805  -1.760  1.00  0.00              
ATOM    888  O3*  rU A  28       3.201 -21.135  -0.408  1.00  0.00              
ATOM    889  C1*  rU A  28       4.252 -21.416  -3.897  1.00  0.00              
ATOM    890  C2*  rU A  28       4.449 -21.809  -2.432  1.00  0.00              
ATOM    891  O2*  rU A  28       4.047 -23.148  -2.222  1.00  0.00              
ATOM    892  N1   rU A  28       5.138 -20.339  -4.372  1.00  0.00              
ATOM    893  C2   rU A  28       6.409 -20.663  -4.849  1.00  0.00              
ATOM    894  O2   rU A  28       6.839 -21.803  -4.863  1.00  0.00              
ATOM    895  N3   rU A  28       7.145 -19.597  -5.303  1.00  0.00              
ATOM    896  C4   rU A  28       6.759 -18.272  -5.332  1.00  0.00              
ATOM    897  O4   rU A  28       7.535 -17.423  -5.775  1.00  0.00              
ATOM    898  C5   rU A  28       5.444 -18.023  -4.827  1.00  0.00              
ATOM    899  C6   rU A  28       4.703 -19.041  -4.377  1.00  0.00              
ATOM    900 1H5*  rU A  28       0.611 -19.774  -3.379  1.00  0.00              
ATOM    901 2H5*  rU A  28       0.817 -19.745  -1.623  1.00  0.00              
ATOM    902  H4*  rU A  28       1.696 -21.755  -2.421  1.00  0.00              
ATOM    903  H3*  rU A  28       3.955 -19.794  -1.674  1.00  0.00              
ATOM    904  H1*  rU A  28       4.504 -22.299  -4.501  1.00  0.00              
ATOM    905 1H2*  rU A  28       5.478 -21.765  -2.049  1.00  0.00              
ATOM    906 2HO*  rU A  28       4.566 -23.752  -2.828  1.00  0.00              
ATOM    907  H3   rU A  28       8.061 -19.801  -5.650  1.00  0.00              
ATOM    908  H5   rU A  28       5.044 -16.997  -4.807  1.00  0.00              
ATOM    909  H6   rU A  28       3.694 -18.831  -3.993  1.00  0.00              
ATOM    910  P    rU A  29       4.084 -20.542   0.798  1.00  0.00              
ATOM    911  O1P  rU A  29       4.569 -19.246   0.258  1.00  0.00              
ATOM    912  O2P  rU A  29       3.260 -20.559   2.032  1.00  0.00              
ATOM    913  O5*  rU A  29       5.348 -21.485   1.027  1.00  0.00              
ATOM    914  C5*  rU A  29       5.182 -22.900   1.237  1.00  0.00              
ATOM    915  C4*  rU A  29       6.505 -23.597   1.025  1.00  0.00              
ATOM    916  O4*  rU A  29       6.922 -23.442  -0.355  1.00  0.00              
ATOM    917  C3*  rU A  29       7.674 -23.031   1.816  1.00  0.00              
ATOM    918  O3*  rU A  29       7.696 -23.521   3.159  1.00  0.00              
ATOM    919  C1*  rU A  29       8.341 -23.359  -0.416  1.00  0.00              
ATOM    920  C2*  rU A  29       8.858 -23.552   1.009  1.00  0.00              
ATOM    921  O2*  rU A  29       9.127 -24.919   1.247  1.00  0.00              
ATOM    922  N1   rU A  29       8.679 -22.062  -1.026  1.00  0.00              
ATOM    923  C2   rU A  29       9.911 -21.909  -1.665  1.00  0.00              
ATOM    924  O2   rU A  29      10.742 -22.797  -1.717  1.00  0.00              
ATOM    925  N3   rU A  29      10.117 -20.677  -2.234  1.00  0.00              
ATOM    926  C4   rU A  29       9.248 -19.604  -2.234  1.00  0.00              
ATOM    927  O4   rU A  29       9.578 -18.557  -2.793  1.00  0.00              
ATOM    928  C5   rU A  29       8.009 -19.841  -1.560  1.00  0.00              
ATOM    929  C6   rU A  29       7.779 -21.031  -0.996  1.00  0.00              
ATOM    930 1H5*  rU A  29       4.429 -23.300   0.543  1.00  0.00              
ATOM    931 2H5*  rU A  29       4.813 -23.090   2.256  1.00  0.00              
ATOM    932  H4*  rU A  29       6.316 -24.635   1.338  1.00  0.00              
ATOM    933  H3*  rU A  29       7.652 -21.936   1.914  1.00  0.00              
ATOM    934  H1*  rU A  29       8.833 -24.120  -1.040  1.00  0.00              
ATOM    935 1H2*  rU A  29       9.798 -23.037   1.253  1.00  0.00              
ATOM    936 2HO*  rU A  29       8.626 -25.478   0.586  1.00  0.00              
ATOM    937  H3   rU A  29      10.993 -20.540  -2.698  1.00  0.00              
ATOM    938  H5   rU A  29       7.249 -19.046  -1.505  1.00  0.00              
ATOM    939  H6   rU A  29       6.820 -21.195  -0.483  1.00  0.00              
ATOM    940  P    rC A  30       8.379 -22.644   4.319  1.00  0.00              
ATOM    941  O1P  rC A  30       7.921 -21.264   4.017  1.00  0.00              
ATOM    942  O2P  rC A  30       8.042 -23.258   5.629  1.00  0.00              
ATOM    943  O5*  rC A  30       9.962 -22.688   4.139  1.00  0.00              
ATOM    944  C5*  rC A  30      10.692 -23.922   4.285  1.00  0.00              
ATOM    945  C4*  rC A  30      12.145 -23.688   3.943  1.00  0.00              
ATOM    946  O4*  rC A  30      12.283 -23.391   2.530  1.00  0.00              
ATOM    947  C3*  rC A  30      12.794 -22.497   4.632  1.00  0.00              
ATOM    948  O3*  rC A  30      13.204 -22.813   5.966  1.00  0.00              
ATOM    949  C1*  rC A  30      13.392 -22.527   2.341  1.00  0.00              
ATOM    950  C2*  rC A  30      13.981 -22.208   3.719  1.00  0.00              
ATOM    951  O2*  rC A  30      15.087 -23.052   3.972  1.00  0.00              
ATOM    952  N1   rC A  30      12.938 -21.353   1.576  1.00  0.00              
ATOM    953  C2   rC A  30      13.725 -20.878   0.526  1.00  0.00              
ATOM    954  O2   rC A  30      14.809 -21.433   0.289  1.00  0.00              
ATOM    955  N3   rC A  30      13.289 -19.825  -0.206  1.00  0.00              
ATOM    956  C4   rC A  30      12.117 -19.255   0.082  1.00  0.00              
ATOM    957  N4   rC A  30      11.726 -18.219  -0.664  1.00  0.00              
ATOM    958  C5   rC A  30      11.295 -19.720   1.148  1.00  0.00              
ATOM    959  C6   rC A  30      11.739 -20.761   1.863  1.00  0.00              
ATOM    960 1H5*  rC A  30      10.268 -24.693   3.626  1.00  0.00              
ATOM    961 2H5*  rC A  30      10.601 -24.294   5.316  1.00  0.00              
ATOM    962  H4*  rC A  30      12.649 -24.609   4.272  1.00  0.00              
ATOM    963  H3*  rC A  30      12.118 -21.637   4.756  1.00  0.00              
ATOM    964  H1*  rC A  30      14.198 -22.979   1.745  1.00  0.00              
ATOM    965 1H2*  rC A  30      14.374 -21.189   3.844  1.00  0.00              
ATOM    966 2HO*  rC A  30      15.781 -22.914   3.265  1.00  0.00              
ATOM    967 1H4   rC A  30      10.854 -17.766  -0.476  1.00  0.00              
ATOM    968 2H4   rC A  30      12.306 -17.895  -1.411  1.00  0.00              
ATOM    969  H5   rC A  30      10.332 -19.240   1.376  1.00  0.00              
ATOM    970  H6   rC A  30      11.130 -21.147   2.694  1.00  0.00              
ATOM    971  P    rG A  31      13.030 -21.720   7.133  1.00  0.00              
ATOM    972  O1P  rG A  31      11.708 -21.113   6.836  1.00  0.00              
ATOM    973  O2P  rG A  31      13.251 -22.393   8.438  1.00  0.00              
ATOM    974  O5*  rG A  31      14.142 -20.593   6.958  1.00  0.00              
ATOM    975  C5*  rG A  31      15.518 -20.858   7.292  1.00  0.00              
ATOM    976  C4*  rG A  31      16.388 -19.746   6.757  1.00  0.00              
ATOM    977  O4*  rG A  31      16.213 -19.559   5.331  1.00  0.00              
ATOM    978  C3*  rG A  31      16.109 -18.366   7.332  1.00  0.00              
ATOM    979  O3*  rG A  31      16.729 -18.188   8.610  1.00  0.00              
ATOM    980  C1*  rG A  31      16.538 -18.222   4.999  1.00  0.00              
ATOM    981  C2*  rG A  31      16.752 -17.447   6.299  1.00  0.00              
ATOM    982  O2*  rG A  31      18.137 -17.263   6.513  1.00  0.00              
ATOM    983  N1   rG A  31      15.219 -14.472   1.854  1.00  0.00              
ATOM    984  C2   rG A  31      16.368 -14.637   2.589  1.00  0.00              
ATOM    985  N2   rG A  31      17.296 -13.679   2.455  1.00  0.00              
ATOM    986  N3   rG A  31      16.590 -15.664   3.392  1.00  0.00              
ATOM    987  C4   rG A  31      15.554 -16.530   3.403  1.00  0.00              
ATOM    988  C5   rG A  31      14.365 -16.457   2.710  1.00  0.00              
ATOM    989  C6   rG A  31      14.139 -15.349   1.854  1.00  0.00              
ATOM    990  O6   rG A  31      13.147 -15.106   1.153  1.00  0.00              
ATOM    991  N7   rG A  31      13.559 -17.550   2.998  1.00  0.00              
ATOM    992  C8   rG A  31      14.260 -18.253   3.847  1.00  0.00              
ATOM    993  N9   rG A  31      15.480 -17.692   4.135  1.00  0.00              
ATOM    994 1H5*  rG A  31      15.831 -21.822   6.866  1.00  0.00              
ATOM    995 2H5*  rG A  31      15.633 -20.937   8.383  1.00  0.00              
ATOM    996  H4*  rG A  31      17.407 -20.039   7.045  1.00  0.00              
ATOM    997  H3*  rG A  31      15.040 -18.160   7.491  1.00  0.00              
ATOM    998  H1*  rG A  31      17.468 -18.137   4.419  1.00  0.00              
ATOM    999 1H2*  rG A  31      16.331 -16.431   6.314  1.00  0.00              
ATOM   1000 2HO*  rG A  31      18.520 -18.081   6.943  1.00  0.00              
ATOM   1001  H1   rG A  31      15.153 -13.659   1.276  1.00  0.00              
ATOM   1002 1H2   rG A  31      18.156 -13.742   2.962  1.00  0.00              
ATOM   1003 2H2   rG A  31      17.130 -12.902   1.849  1.00  0.00              
ATOM   1004  H8   rG A  31      13.909 -19.199   4.287  1.00  0.00              
ATOM   1005  P    rG A  32      16.328 -16.928   9.525  1.00  0.00              
ATOM   1006  O1P  rG A  32      14.866 -16.797   9.301  1.00  0.00              
ATOM   1007  O2P  rG A  32      16.841 -17.168  10.898  1.00  0.00              
ATOM   1008  O5*  rG A  32      17.036 -15.623   8.948  1.00  0.00              
ATOM   1009  C5*  rG A  32      16.703 -14.318   9.460  1.00  0.00              
ATOM   1010  C4*  rG A  32      17.802 -13.344   9.106  1.00  0.00              
ATOM   1011  O4*  rG A  32      18.072 -13.471   7.684  1.00  0.00              
ATOM   1012  C3*  rG A  32      17.465 -11.876   9.314  1.00  0.00              
ATOM   1013  O3*  rG A  32      17.724 -11.457  10.657  1.00  0.00              
ATOM   1014  C1*  rG A  32      18.240 -12.179   7.116  1.00  0.00              
ATOM   1015  C2*  rG A  32      18.338 -11.185   8.274  1.00  0.00              
ATOM   1016  O2*  rG A  32      19.683 -11.051   8.688  1.00  0.00              
ATOM   1017  N1   rG A  32      16.143  -9.228   3.568  1.00  0.00              
ATOM   1018  C2   rG A  32      17.317  -9.065   4.264  1.00  0.00              
ATOM   1019  N2   rG A  32      18.034  -7.973   3.961  1.00  0.00              
ATOM   1020  N3   rG A  32      17.753  -9.908   5.184  1.00  0.00              
ATOM   1021  C4   rG A  32      16.910 -10.948   5.359  1.00  0.00              
ATOM   1022  C5   rG A  32      15.716 -11.203   4.718  1.00  0.00              
ATOM   1023  C6   rG A  32      15.258 -10.289   3.734  1.00  0.00              
ATOM   1024  O6   rG A  32      14.225 -10.342   3.055  1.00  0.00              
ATOM   1025  N7   rG A  32      15.148 -12.380   5.186  1.00  0.00              
ATOM   1026  C8   rG A  32      15.991 -12.809   6.086  1.00  0.00              
ATOM   1027  N9   rG A  32      17.081 -11.988   6.240  1.00  0.00              
ATOM   1028 1H5*  rG A  32      16.574 -14.362  10.551  1.00  0.00              
ATOM   1029 2H5*  rG A  32      15.746 -13.979   9.037  1.00  0.00              
ATOM   1030  H4*  rG A  32      18.630 -13.620   9.775  1.00  0.00              
ATOM   1031  H3*  rG A  32      16.394 -11.648   9.199  1.00  0.00              
ATOM   1032  H1*  rG A  32      19.124 -12.019   6.482  1.00  0.00              
ATOM   1033 1H2*  rG A  32      18.010 -10.158   8.059  1.00  0.00              
ATOM   1034 2HO*  rG A  32      19.740 -11.162   9.681  1.00  0.00              
ATOM   1035  H1   rG A  32      15.907  -8.532   2.891  1.00  0.00              
ATOM   1036 1H2   rG A  32      18.900  -7.799   4.431  1.00  0.00              
ATOM   1037 2H2   rG A  32      17.706  -7.336   3.266  1.00  0.00              
ATOM   1038  H8   rG A  32      15.843 -13.735   6.664  1.00  0.00              
ATOM   1039  P    rU A  33      16.736 -10.407  11.371  1.00  0.00              
ATOM   1040  O1P  rU A  33      15.423 -11.100  11.339  1.00  0.00              
ATOM   1041  O2P  rU A  33      17.330 -10.023  12.677  1.00  0.00              
ATOM   1042  O5*  rU A  33      16.628  -9.100  10.468  1.00  0.00              
ATOM   1043  C5*  rU A  33      17.777  -8.597   9.759  1.00  0.00              
ATOM   1044  C4*  rU A  33      17.393  -8.299   8.329  1.00  0.00              
ATOM   1045  O4*  rU A  33      16.616  -9.387   7.753  1.00  0.00              
ATOM   1046  C3*  rU A  33      16.511  -7.075   8.132  1.00  0.00              
ATOM   1047  O3*  rU A  33      17.266  -5.862   8.180  1.00  0.00              
ATOM   1048  C1*  rU A  33      15.704  -8.850   6.818  1.00  0.00              
ATOM   1049  C2*  rU A  33      15.896  -7.339   6.766  1.00  0.00              
ATOM   1050  O2*  rU A  33      16.759  -6.999   5.699  1.00  0.00              
ATOM   1051  N1   rU A  33      14.364  -9.288   7.245  1.00  0.00              
ATOM   1052  C2   rU A  33      13.271  -9.056   6.408  1.00  0.00              
ATOM   1053  O2   rU A  33      13.368  -8.474   5.342  1.00  0.00              
ATOM   1054  N3   rU A  33      12.073  -9.534   6.876  1.00  0.00              
ATOM   1055  C4   rU A  33      11.850 -10.202   8.063  1.00  0.00              
ATOM   1056  O4   rU A  33      10.710 -10.573   8.346  1.00  0.00              
ATOM   1057  C5   rU A  33      13.019 -10.401   8.864  1.00  0.00              
ATOM   1058  C6   rU A  33      14.201  -9.947   8.434  1.00  0.00              
ATOM   1059 1H5*  rU A  33      18.590  -9.336   9.785  1.00  0.00              
ATOM   1060 2H5*  rU A  33      18.154  -7.686  10.247  1.00  0.00              
ATOM   1061  H4*  rU A  33      18.353  -8.115   7.825  1.00  0.00              
ATOM   1062  H3*  rU A  33      15.763  -6.938   8.926  1.00  0.00              
ATOM   1063  H1*  rU A  33      15.827  -9.224   5.791  1.00  0.00              
ATOM   1064 1H2*  rU A  33      14.987  -6.746   6.588  1.00  0.00              
ATOM   1065 2HO*  rU A  33      16.307  -7.193   4.828  1.00  0.00              
ATOM   1066  H3   rU A  33      11.272  -9.380   6.295  1.00  0.00              
ATOM   1067  H5   rU A  33      12.945 -10.924   9.830  1.00  0.00              
ATOM   1068  H6   rU A  33      15.089 -10.110   9.063  1.00  0.00              
ATOM   1069  P    rC A  34      16.558  -4.498   8.651  1.00  0.00              
ATOM   1070  O1P  rC A  34      15.588  -4.955   9.677  1.00  0.00              
ATOM   1071  O2P  rC A  34      17.619  -3.527   9.025  1.00  0.00              
ATOM   1072  O5*  rC A  34      15.736  -3.892   7.428  1.00  0.00              
ATOM   1073  C5*  rC A  34      16.404  -3.224   6.340  1.00  0.00              
ATOM   1074  C4*  rC A  34      15.407  -2.928   5.245  1.00  0.00              
ATOM   1075  O4*  rC A  34      14.707  -4.157   4.890  1.00  0.00              
ATOM   1076  C3*  rC A  34      14.291  -1.967   5.622  1.00  0.00              
ATOM   1077  O3*  rC A  34      14.719  -0.603   5.561  1.00  0.00              
ATOM   1078  C1*  rC A  34      13.360  -3.859   4.566  1.00  0.00              
ATOM   1079  C2*  rC A  34      13.279  -2.335   4.546  1.00  0.00              
ATOM   1080  O2*  rC A  34      13.638  -1.853   3.267  1.00  0.00              
ATOM   1081  N1   rC A  34      12.427  -4.515   5.498  1.00  0.00              
ATOM   1082  C2   rC A  34      11.088  -4.663   5.132  1.00  0.00              
ATOM   1083  O2   rC A  34      10.709  -4.199   4.046  1.00  0.00              
ATOM   1084  N3   rC A  34      10.239  -5.304   5.970  1.00  0.00              
ATOM   1085  C4   rC A  34      10.688  -5.787   7.129  1.00  0.00              
ATOM   1086  N4   rC A  34       9.815  -6.411   7.925  1.00  0.00              
ATOM   1087  C5   rC A  34      12.049  -5.650   7.527  1.00  0.00              
ATOM   1088  C6   rC A  34      12.876  -5.014   6.690  1.00  0.00              
ATOM   1089 1H5*  rC A  34      17.217  -3.855   5.951  1.00  0.00              
ATOM   1090 2H5*  rC A  34      16.864  -2.291   6.696  1.00  0.00              
ATOM   1091  H4*  rC A  34      16.014  -2.486   4.442  1.00  0.00              
ATOM   1092  H3*  rC A  34      13.933  -2.088   6.656  1.00  0.00              
ATOM   1093  H1*  rC A  34      13.074  -4.207   3.562  1.00  0.00              
ATOM   1094 1H2*  rC A  34      12.284  -1.908   4.735  1.00  0.00              
ATOM   1095 2HO*  rC A  34      14.287  -1.098   3.364  1.00  0.00              
ATOM   1096 1H4   rC A  34      10.116  -6.785   8.803  1.00  0.00              
ATOM   1097 2H4   rC A  34       8.861  -6.505   7.644  1.00  0.00              
ATOM   1098  H5   rC A  34      12.405  -6.051   8.487  1.00  0.00              
ATOM   1099  H6   rC A  34      13.935  -4.890   6.964  1.00  0.00              
ATOM   1100  P    rC A  35      13.963   0.511   6.442  1.00  0.00              
ATOM   1101  O1P  rC A  35      13.711  -0.187   7.728  1.00  0.00              
ATOM   1102  O2P  rC A  35      14.780   1.750   6.428  1.00  0.00              
ATOM   1103  O5*  rC A  35      12.554   0.833   5.770  1.00  0.00              
ATOM   1104  C5*  rC A  35      12.472   1.396   4.447  1.00  0.00              
ATOM   1105  C4*  rC A  35      11.034   1.388   3.986  1.00  0.00              
ATOM   1106  O4*  rC A  35      10.530   0.032   3.884  1.00  0.00              
ATOM   1107  C3*  rC A  35      10.044   2.058   4.926  1.00  0.00              
ATOM   1108  O3*  rC A  35      10.057   3.482   4.787  1.00  0.00              
ATOM   1109  C1*  rC A  35       9.152   0.002   4.210  1.00  0.00              
ATOM   1110  C2*  rC A  35       8.723   1.442   4.490  1.00  0.00              
ATOM   1111  O2*  rC A  35       8.205   2.030   3.314  1.00  0.00              
ATOM   1112  N1   rC A  35       9.000  -0.920   5.348  1.00  0.00              
ATOM   1113  C2   rC A  35       7.744  -1.467   5.619  1.00  0.00              
ATOM   1114  O2   rC A  35       6.779  -1.129   4.918  1.00  0.00              
ATOM   1115  N3   rC A  35       7.612  -2.349   6.639  1.00  0.00              
ATOM   1116  C4   rC A  35       8.676  -2.685   7.369  1.00  0.00              
ATOM   1117  N4   rC A  35       8.499  -3.558   8.366  1.00  0.00              
ATOM   1118  C5   rC A  35       9.968  -2.142   7.114  1.00  0.00              
ATOM   1119  C6   rC A  35      10.084  -1.272   6.105  1.00  0.00              
ATOM   1120 1H5*  rC A  35      13.096   0.817   3.750  1.00  0.00              
ATOM   1121 2H5*  rC A  35      12.863   2.424   4.450  1.00  0.00              
ATOM   1122  H4*  rC A  35      11.054   1.938   3.034  1.00  0.00              
ATOM   1123  H3*  rC A  35      10.270   1.899   5.992  1.00  0.00              
ATOM   1124  H1*  rC A  35       8.488  -0.382   3.423  1.00  0.00              
ATOM   1125 1H2*  rC A  35       7.928   1.569   5.239  1.00  0.00              
ATOM   1126 2HO*  rC A  35       7.340   1.588   3.073  1.00  0.00              
ATOM   1127 1H4   rC A  35       9.275  -3.832   8.935  1.00  0.00              
ATOM   1128 2H4   rC A  35       7.591  -3.937   8.542  1.00  0.00              
ATOM   1129  H5   rC A  35      10.836  -2.427   7.726  1.00  0.00              
ATOM   1130  H6   rC A  35      11.067  -0.832   5.878  1.00  0.00              
ATOM   1131  P    rG A  36       9.679   4.410   6.045  1.00  0.00              
ATOM   1132  O1P  rG A  36      10.493   3.836   7.147  1.00  0.00              
ATOM   1133  O2P  rG A  36       9.873   5.829   5.652  1.00  0.00              
ATOM   1134  O5*  rG A  36       8.142   4.196   6.403  1.00  0.00              
ATOM   1135  C5*  rG A  36       7.111   4.524   5.451  1.00  0.00              
ATOM   1136  C4*  rG A  36       5.762   4.175   6.032  1.00  0.00              
ATOM   1137  O4*  rG A  36       5.692   2.766   6.319  1.00  0.00              
ATOM   1138  C3*  rG A  36       5.430   4.844   7.357  1.00  0.00              
ATOM   1139  O3*  rG A  36       4.872   6.148   7.168  1.00  0.00              
ATOM   1140  C1*  rG A  36       4.886   2.548   7.457  1.00  0.00              
ATOM   1141  C2*  rG A  36       4.382   3.904   7.929  1.00  0.00              
ATOM   1142  O2*  rG A  36       3.090   4.138   7.406  1.00  0.00              
ATOM   1143  N1   rG A  36       4.735  -0.316  11.635  1.00  0.00              
ATOM   1144  C2   rG A  36       3.710   0.296  10.954  1.00  0.00              
ATOM   1145  N2   rG A  36       2.478   0.105  11.446  1.00  0.00              
ATOM   1146  N3   rG A  36       3.882   1.036   9.871  1.00  0.00              
ATOM   1147  C4   rG A  36       5.182   1.119   9.516  1.00  0.00              
ATOM   1148  C5   rG A  36       6.278   0.549  10.128  1.00  0.00              
ATOM   1149  C6   rG A  36       6.080  -0.241  11.289  1.00  0.00              
ATOM   1150  O6   rG A  36       6.926  -0.831  11.974  1.00  0.00              
ATOM   1151  N7   rG A  36       7.445   0.877   9.452  1.00  0.00              
ATOM   1152  C8   rG A  36       7.044   1.626   8.460  1.00  0.00              
ATOM   1153  N9   rG A  36       5.684   1.812   8.441  1.00  0.00              
ATOM   1154 1H5*  rG A  36       7.274   3.973   4.514  1.00  0.00              
ATOM   1155 2H5*  rG A  36       7.153   5.595   5.206  1.00  0.00              
ATOM   1156  H4*  rG A  36       5.045   4.525   5.276  1.00  0.00              
ATOM   1157  H3*  rG A  36       6.301   4.982   8.014  1.00  0.00              
ATOM   1158  H1*  rG A  36       3.999   1.927   7.265  1.00  0.00              
ATOM   1159 1H2*  rG A  36       4.266   4.011   9.017  1.00  0.00              
ATOM   1160 2HO*  rG A  36       3.102   4.963   6.841  1.00  0.00              
ATOM   1161  H1   rG A  36       4.495  -0.856  12.442  1.00  0.00              
ATOM   1162 1H2   rG A  36       1.689   0.522  10.993  1.00  0.00              
ATOM   1163 2H2   rG A  36       2.347  -0.454  12.263  1.00  0.00              
ATOM   1164  H8   rG A  36       7.727   2.065   7.717  1.00  0.00              
ATOM   1165  P    rA A  37       4.786   7.169   8.408  1.00  0.00              
ATOM   1166  O1P  rA A  37       6.201   7.295   8.842  1.00  0.00              
ATOM   1167  O2P  rA A  37       4.044   8.377   7.966  1.00  0.00              
ATOM   1168  O5*  rA A  37       3.966   6.482   9.588  1.00  0.00              
ATOM   1169  C5*  rA A  37       2.580   6.129   9.419  1.00  0.00              
ATOM   1170  C4*  rA A  37       2.129   5.292  10.593  1.00  0.00              
ATOM   1171  O4*  rA A  37       2.791   4.002  10.574  1.00  0.00              
ATOM   1172  C3*  rA A  37       2.479   5.849  11.963  1.00  0.00              
ATOM   1173  O3*  rA A  37       1.582   6.891  12.359  1.00  0.00              
ATOM   1174  C1*  rA A  37       2.998   3.557  11.905  1.00  0.00              
ATOM   1175  C2*  rA A  37       2.348   4.594  12.819  1.00  0.00              
ATOM   1176  O2*  rA A  37       1.003   4.241  13.075  1.00  0.00              
ATOM   1177  N1   rA A  37       6.513   1.121  14.745  1.00  0.00              
ATOM   1178  C2   rA A  37       5.177   1.159  14.801  1.00  0.00              
ATOM   1179  N3   rA A  37       4.319   1.829  14.035  1.00  0.00              
ATOM   1180  C4   rA A  37       4.975   2.539  13.101  1.00  0.00              
ATOM   1181  C5   rA A  37       6.344   2.601  12.917  1.00  0.00              
ATOM   1182  C6   rA A  37       7.142   1.846  13.794  1.00  0.00              
ATOM   1183  N6   rA A  37       8.475   1.809  13.738  1.00  0.00              
ATOM   1184  N7   rA A  37       6.660   3.436  11.853  1.00  0.00              
ATOM   1185  C8   rA A  37       5.494   3.853  11.425  1.00  0.00              
ATOM   1186  N9   rA A  37       4.430   3.350  12.133  1.00  0.00              
ATOM   1187 1H5*  rA A  37       2.443   5.570   8.482  1.00  0.00              
ATOM   1188 2H5*  rA A  37       1.964   7.038   9.345  1.00  0.00              
ATOM   1189  H4*  rA A  37       1.035   5.247  10.486  1.00  0.00              
ATOM   1190  H3*  rA A  37       3.472   6.322  12.008  1.00  0.00              
ATOM   1191  H1*  rA A  37       2.517   2.593  12.123  1.00  0.00              
ATOM   1192 1H2*  rA A  37       2.799   4.710  13.814  1.00  0.00              
ATOM   1193 2HO*  rA A  37       0.410   5.024  12.884  1.00  0.00              
ATOM   1194  H2   rA A  37       4.723   0.551  15.595  1.00  0.00              
ATOM   1195 1H6   rA A  37       8.988   1.251  14.391  1.00  0.00              
ATOM   1196 2H6   rA A  37       8.961   2.337  13.043  1.00  0.00              
ATOM   1197  H8   rA A  37       5.378   4.543  10.575  1.00  0.00              
ATOM   1198  P    rA A  38       2.117   8.101  13.272  1.00  0.00              
ATOM   1199  O1P  rA A  38       3.487   8.341  12.750  1.00  0.00              
ATOM   1200  O2P  rA A  38       1.114   9.196  13.229  1.00  0.00              
ATOM   1201  O5*  rA A  38       2.243   7.598  14.778  1.00  0.00              
ATOM   1202  C5*  rA A  38       1.093   7.106  15.493  1.00  0.00              
ATOM   1203  C4*  rA A  38       1.539   6.501  16.804  1.00  0.00              
ATOM   1204  O4*  rA A  38       2.273   5.273  16.556  1.00  0.00              
ATOM   1205  C3*  rA A  38       2.508   7.346  17.616  1.00  0.00              
ATOM   1206  O3*  rA A  38       1.828   8.339  18.390  1.00  0.00              
ATOM   1207  C1*  rA A  38       3.300   5.132  17.528  1.00  0.00              
ATOM   1208  C2*  rA A  38       3.150   6.296  18.508  1.00  0.00              
ATOM   1209  O2*  rA A  38       2.324   5.914  19.589  1.00  0.00              
ATOM   1210  N1   rA A  38       8.190   3.577  17.679  1.00  0.00              
ATOM   1211  C2   rA A  38       7.194   3.509  18.569  1.00  0.00              
ATOM   1212  N3   rA A  38       5.942   3.948  18.470  1.00  0.00              
ATOM   1213  C4   rA A  38       5.738   4.528  17.275  1.00  0.00              
ATOM   1214  C5   rA A  38       6.663   4.674  16.256  1.00  0.00              
ATOM   1215  C6   rA A  38       7.953   4.166  16.486  1.00  0.00              
ATOM   1216  N6   rA A  38       8.946   4.235  15.597  1.00  0.00              
ATOM   1217  N7   rA A  38       6.096   5.322  15.167  1.00  0.00              
ATOM   1218  C8   rA A  38       4.862   5.550  15.545  1.00  0.00              
ATOM   1219  N9   rA A  38       4.576   5.096  16.809  1.00  0.00              
ATOM   1220 1H5*  rA A  38       0.566   6.353  14.890  1.00  0.00              
ATOM   1221 2H5*  rA A  38       0.383   7.926  15.677  1.00  0.00              
ATOM   1222  H4*  rA A  38       0.606   6.375  17.373  1.00  0.00              
ATOM   1223  H3*  rA A  38       3.229   7.905  17.001  1.00  0.00              
ATOM   1224  H1*  rA A  38       3.265   4.208  18.123  1.00  0.00              
ATOM   1225 1H2*  rA A  38       4.078   6.650  18.979  1.00  0.00              
ATOM   1226 2HO*  rA A  38       2.792   5.223  20.140  1.00  0.00              
ATOM   1227  H2   rA A  38       7.448   3.020  19.520  1.00  0.00              
ATOM   1228 1H6   rA A  38       9.845   3.854  15.820  1.00  0.00              
ATOM   1229 2H6   rA A  38       8.793   4.666  14.709  1.00  0.00              
ATOM   1230  H8   rA A  38       4.122   6.059  14.907  1.00  0.00              
ATOM   1231  P    rU A  39       2.559   9.731  18.724  1.00  0.00              
ATOM   1232  O1P  rU A  39       3.345  10.005  17.494  1.00  0.00              
ATOM   1233  O2P  rU A  39       1.529  10.704  19.168  1.00  0.00              
ATOM   1234  O5*  rU A  39       3.582   9.503  19.924  1.00  0.00              
ATOM   1235  C5*  rU A  39       3.238   8.653  21.034  1.00  0.00              
ATOM   1236  C4*  rU A  39       4.469   8.397  21.871  1.00  0.00              
ATOM   1237  O4*  rU A  39       5.485   7.712  21.081  1.00  0.00              
ATOM   1238  C3*  rU A  39       5.130   9.636  22.454  1.00  0.00              
ATOM   1239  O3*  rU A  39       5.470   9.460  23.832  1.00  0.00              
ATOM   1240  C1*  rU A  39       6.737   8.298  21.349  1.00  0.00              
ATOM   1241  C2*  rU A  39       6.419   9.759  21.643  1.00  0.00              
ATOM   1242  O2*  rU A  39       7.478  10.339  22.378  1.00  0.00              
ATOM   1243  N1   rU A  39       7.618   8.079  20.189  1.00  0.00              
ATOM   1244  C2   rU A  39       8.741   7.263  20.331  1.00  0.00              
ATOM   1245  O2   rU A  39       9.049   6.742  21.388  1.00  0.00              
ATOM   1246  N3   rU A  39       9.478   7.089  19.186  1.00  0.00              
ATOM   1247  C4   rU A  39       9.222   7.631  17.942  1.00  0.00              
ATOM   1248  O4   rU A  39       9.980   7.380  17.004  1.00  0.00              
ATOM   1249  C5   rU A  39       8.054   8.454  17.879  1.00  0.00              
ATOM   1250  C6   rU A  39       7.316   8.641  18.978  1.00  0.00              
ATOM   1251 1H5*  rU A  39       2.826   7.702  20.668  1.00  0.00              
ATOM   1252 2H5*  rU A  39       2.457   9.128  21.647  1.00  0.00              
ATOM   1253  H4*  rU A  39       4.096   7.824  22.732  1.00  0.00              
ATOM   1254  H3*  rU A  39       4.504  10.539  22.397  1.00  0.00              
ATOM   1255  H1*  rU A  39       7.285   7.910  22.219  1.00  0.00              
ATOM   1256 1H2*  rU A  39       6.305  10.406  20.761  1.00  0.00              
ATOM   1257 2HO*  rU A  39       8.227  10.574  21.757  1.00  0.00              
ATOM   1258  H3   rU A  39      10.290   6.509  19.260  1.00  0.00              
ATOM   1259  H5   rU A  39       7.765   8.932  16.930  1.00  0.00              
ATOM   1260  H6   rU A  39       6.421   9.277  18.911  1.00  0.00              
ATOM   1261  P    rA A  40       4.380   9.776  24.971  1.00  0.00              
ATOM   1262  O1P  rA A  40       5.213  10.119  26.152  1.00  0.00              
ATOM   1263  O2P  rA A  40       3.422  10.775  24.435  1.00  0.00              
ATOM   1264  O5*  rA A  40       3.577   8.441  25.304  1.00  0.00              
ATOM   1265  C5*  rA A  40       2.681   8.377  26.430  1.00  0.00              
ATOM   1266  C4*  rA A  40       2.667   6.970  26.981  1.00  0.00              
ATOM   1267  O4*  rA A  40       2.205   6.058  25.952  1.00  0.00              
ATOM   1268  C3*  rA A  40       4.023   6.418  27.392  1.00  0.00              
ATOM   1269  O3*  rA A  40       4.373   6.807  28.724  1.00  0.00              
ATOM   1270  C1*  rA A  40       2.904   4.829  26.053  1.00  0.00              
ATOM   1271  C2*  rA A  40       3.801   4.916  27.288  1.00  0.00              
ATOM   1272  O2*  rA A  40       3.126   4.381  28.409  1.00  0.00              
ATOM   1273  N1   rA A  40       5.563   1.476  23.218  1.00  0.00              
ATOM   1274  C2   rA A  40       5.039   1.402  24.447  1.00  0.00              
ATOM   1275  N3   rA A  40       4.367   2.323  25.134  1.00  0.00              
ATOM   1276  C4   rA A  40       4.244   3.452  24.416  1.00  0.00              
ATOM   1277  C5   rA A  40       4.729   3.680  23.141  1.00  0.00              
ATOM   1278  C6   rA A  40       5.423   2.625  22.523  1.00  0.00              
ATOM   1279  N6   rA A  40       5.946   2.700  21.297  1.00  0.00              
ATOM   1280  N7   rA A  40       4.413   4.964  22.717  1.00  0.00              
ATOM   1281  C8   rA A  40       3.756   5.476  23.728  1.00  0.00              
ATOM   1282  N9   rA A  40       3.616   4.616  24.791  1.00  0.00              
ATOM   1283 1H5*  rA A  40       1.667   8.673  26.125  1.00  0.00              
ATOM   1284 2H5*  rA A  40       3.002   9.084  27.209  1.00  0.00              
ATOM   1285  H4*  rA A  40       2.023   7.036  27.870  1.00  0.00              
ATOM   1286  H3*  rA A  40       4.855   6.780  26.770  1.00  0.00              
ATOM   1287  H1*  rA A  40       2.261   3.947  26.187  1.00  0.00              
ATOM   1288 1H2*  rA A  40       4.742   4.351  27.234  1.00  0.00              
ATOM   1289 2HO*  rA A  40       3.745   3.781  28.917  1.00  0.00              
ATOM   1290  H2   rA A  40       5.186   0.444  24.963  1.00  0.00              
ATOM   1291 1H6   rA A  40       6.431   1.914  20.911  1.00  0.00              
ATOM   1292 2H6   rA A  40       5.855   3.540  20.765  1.00  0.00              
ATOM   1293  H8   rA A  40       3.352   6.500  23.727  1.00  0.00              
ATOM   1294  P    rC A  41       5.869   7.298  29.045  1.00  0.00              
ATOM   1295  O1P  rC A  41       6.275   7.991  27.796  1.00  0.00              
ATOM   1296  O2P  rC A  41       5.848   8.050  30.326  1.00  0.00              
ATOM   1297  O5*  rC A  41       6.805   6.022  29.230  1.00  0.00              
ATOM   1298  C5*  rC A  41       6.562   5.067  30.281  1.00  0.00              
ATOM   1299  C4*  rC A  41       7.552   3.933  30.166  1.00  0.00              
ATOM   1300  O4*  rC A  41       7.380   3.272  28.887  1.00  0.00              
ATOM   1301  C3*  rC A  41       9.016   4.344  30.150  1.00  0.00              
ATOM   1302  O3*  rC A  41       9.513   4.598  31.468  1.00  0.00              
ATOM   1303  C1*  rC A  41       8.629   2.774  28.434  1.00  0.00              
ATOM   1304  C2*  rC A  41       9.675   3.140  29.489  1.00  0.00              
ATOM   1305  O2*  rC A  41       9.862   2.058  30.379  1.00  0.00              
ATOM   1306  N1   rC A  41       8.876   3.338  27.096  1.00  0.00              
ATOM   1307  C2   rC A  41       9.779   2.700  26.244  1.00  0.00              
ATOM   1308  O2   rC A  41      10.382   1.697  26.651  1.00  0.00              
ATOM   1309  N3   rC A  41       9.975   3.194  24.998  1.00  0.00              
ATOM   1310  C4   rC A  41       9.306   4.277  24.598  1.00  0.00              
ATOM   1311  N4   rC A  41       9.532   4.729  23.362  1.00  0.00              
ATOM   1312  C5   rC A  41       8.379   4.946  25.448  1.00  0.00              
ATOM   1313  C6   rC A  41       8.196   4.448  26.676  1.00  0.00              
ATOM   1314 1H5*  rC A  41       5.534   4.682  30.211  1.00  0.00              
ATOM   1315 2H5*  rC A  41       6.656   5.555  31.263  1.00  0.00              
ATOM   1316  H4*  rC A  41       7.345   3.307  31.047  1.00  0.00              
ATOM   1317  H3*  rC A  41       9.203   5.291  29.621  1.00  0.00              
ATOM   1318  H1*  rC A  41       8.668   1.682  28.310  1.00  0.00              
ATOM   1319 1H2*  rC A  41      10.681   3.364  29.108  1.00  0.00              
ATOM   1320 2HO*  rC A  41       9.759   2.379  31.321  1.00  0.00              
ATOM   1321 1H4   rC A  41       9.049   5.540  23.029  1.00  0.00              
ATOM   1322 2H4   rC A  41      10.183   4.258  22.768  1.00  0.00              
ATOM   1323  H5   rC A  41       7.836   5.840  25.106  1.00  0.00              
ATOM   1324  H6   rC A  41       7.487   4.939  27.360  1.00  0.00              
ATOM   1325  P    rA A  42      10.675   5.688  31.685  1.00  0.00              
ATOM   1326  O1P  rA A  42      10.247   6.818  30.820  1.00  0.00              
ATOM   1327  O2P  rA A  42      10.843   5.905  33.144  1.00  0.00              
ATOM   1328  O5*  rA A  42      12.041   5.112  31.104  1.00  0.00              
ATOM   1329  C5*  rA A  42      12.694   3.987  31.724  1.00  0.00              
ATOM   1330  C4*  rA A  42      13.977   3.683  30.988  1.00  0.00              
ATOM   1331  O4*  rA A  42      13.704   3.180  29.658  1.00  0.00              
ATOM   1332  C3*  rA A  42      14.878   4.880  30.727  1.00  0.00              
ATOM   1333  O3*  rA A  42      15.617   5.254  31.894  1.00  0.00              
ATOM   1334  C1*  rA A  42      14.750   3.570  28.778  1.00  0.00              
ATOM   1335  C2*  rA A  42      15.766   4.353  29.610  1.00  0.00              
ATOM   1336  O2*  rA A  42      16.780   3.486  30.077  1.00  0.00              
ATOM   1337  N1   rA A  42      15.123   4.892  23.832  1.00  0.00              
ATOM   1338  C2   rA A  42      15.915   4.174  24.636  1.00  0.00              
ATOM   1339  N3   rA A  42      15.764   3.878  25.925  1.00  0.00              
ATOM   1340  C4   rA A  42      14.630   4.417  26.403  1.00  0.00              
ATOM   1341  C5   rA A  42      13.714   5.180  25.700  1.00  0.00              
ATOM   1342  C6   rA A  42      13.990   5.420  24.343  1.00  0.00              
ATOM   1343  N6   rA A  42      13.199   6.138  23.542  1.00  0.00              
ATOM   1344  N7   rA A  42      12.663   5.565  26.521  1.00  0.00              
ATOM   1345  C8   rA A  42      12.961   5.037  27.683  1.00  0.00              
ATOM   1346  N9   rA A  42      14.138   4.328  27.683  1.00  0.00              
ATOM   1347 1H5*  rA A  42      12.032   3.109  31.708  1.00  0.00              
ATOM   1348 2H5*  rA A  42      12.908   4.210  32.780  1.00  0.00              
ATOM   1349  H4*  rA A  42      14.501   2.972  31.643  1.00  0.00              
ATOM   1350  H3*  rA A  42      14.330   5.796  30.461  1.00  0.00              
ATOM   1351  H1*  rA A  42      15.296   2.744  28.301  1.00  0.00              
ATOM   1352 1H2*  rA A  42      16.304   5.153  29.082  1.00  0.00              
ATOM   1353 2HO*  rA A  42      16.924   3.636  31.055  1.00  0.00              
ATOM   1354  H2   rA A  42      16.822   3.772  24.164  1.00  0.00              
ATOM   1355 1H6   rA A  42      13.450   6.275  22.583  1.00  0.00              
ATOM   1356 2H6   rA A  42      12.356   6.538  23.899  1.00  0.00              
ATOM   1357  H8   rA A  42      12.327   5.150  28.576  1.00  0.00              
ATOM   1358  P    rC A  43      15.896   6.807  32.199  1.00  0.00              
ATOM   1359  O1P  rC A  43      14.573   7.441  31.971  1.00  0.00              
ATOM   1360  O2P  rC A  43      16.540   6.912  33.533  1.00  0.00              
ATOM   1361  O5*  rC A  43      16.910   7.375  31.108  1.00  0.00              
ATOM   1362  C5*  rC A  43      18.247   6.851  30.992  1.00  0.00              
ATOM   1363  C4*  rC A  43      18.912   7.441  29.771  1.00  0.00              
ATOM   1364  O4*  rC A  43      18.330   6.921  28.549  1.00  0.00              
ATOM   1365  C3*  rC A  43      18.765   8.946  29.610  1.00  0.00              
ATOM   1366  O3*  rC A  43      19.654   9.663  30.473  1.00  0.00              
ATOM   1367  C1*  rC A  43      18.438   7.895  27.523  1.00  0.00              
ATOM   1368  C2*  rC A  43      19.106   9.128  28.140  1.00  0.00              
ATOM   1369  O2*  rC A  43      20.498   9.096  27.891  1.00  0.00              
ATOM   1370  N1   rC A  43      17.080   8.125  27.002  1.00  0.00              
ATOM   1371  C2   rC A  43      16.921   8.583  25.693  1.00  0.00              
ATOM   1372  O2   rC A  43      17.930   8.825  25.015  1.00  0.00              
ATOM   1373  N3   rC A  43      15.672   8.754  25.198  1.00  0.00              
ATOM   1374  C4   rC A  43      14.611   8.482  25.961  1.00  0.00              
ATOM   1375  N4   rC A  43      13.398   8.666  25.432  1.00  0.00              
ATOM   1376  C5   rC A  43      14.746   8.014  27.299  1.00  0.00              
ATOM   1377  C6   rC A  43      15.985   7.851  27.775  1.00  0.00              
ATOM   1378 1H5*  rC A  43      18.218   5.755  30.915  1.00  0.00              
ATOM   1379 2H5*  rC A  43      18.827   7.095  31.894  1.00  0.00              
ATOM   1380  H4*  rC A  43      19.977   7.198  29.902  1.00  0.00              
ATOM   1381  H3*  rC A  43      17.768   9.324  29.884  1.00  0.00              
ATOM   1382  H1*  rC A  43      19.046   7.603  26.656  1.00  0.00              
ATOM   1383 1H2*  rC A  43      18.775  10.099  27.745  1.00  0.00              
ATOM   1384 2HO*  rC A  43      20.993   9.316  28.732  1.00  0.00              
ATOM   1385 1H4   rC A  43      12.580   8.474  25.976  1.00  0.00              
ATOM   1386 2H4   rC A  43      13.307   8.995  24.493  1.00  0.00              
ATOM   1387  H5   rC A  43      13.862   7.796  27.918  1.00  0.00              
ATOM   1388  H6   rC A  43      16.128   7.490  28.805  1.00  0.00              
ATOM   1389  P    rU A  44      19.158  11.021  31.178  1.00  0.00              
ATOM   1390  O1P  rU A  44      17.877  10.625  31.815  1.00  0.00              
ATOM   1391  O2P  rU A  44      20.266  11.541  32.019  1.00  0.00              
ATOM   1392  O5*  rU A  44      18.836  12.101  30.052  1.00  0.00              
ATOM   1393  C5*  rU A  44      19.884  12.628  29.216  1.00  0.00              
ATOM   1394  C4*  rU A  44      19.291  13.596  28.219  1.00  0.00              
ATOM   1395  O4*  rU A  44      18.469  12.883  27.260  1.00  0.00              
ATOM   1396  C3*  rU A  44      18.334  14.625  28.799  1.00  0.00              
ATOM   1397  O3*  rU A  44      19.030  15.704  29.428  1.00  0.00              
ATOM   1398  C1*  rU A  44      17.403  13.717  26.838  1.00  0.00              
ATOM   1399  C2*  rU A  44      17.561  15.055  27.562  1.00  0.00              
ATOM   1400  O2*  rU A  44      18.281  15.962  26.752  1.00  0.00              
ATOM   1401  N1   rU A  44      16.143  13.007  27.120  1.00  0.00              
ATOM   1402  C2   rU A  44      15.095  13.087  26.202  1.00  0.00              
ATOM   1403  O2   rU A  44      15.161  13.749  25.181  1.00  0.00              
ATOM   1404  N3   rU A  44      13.979  12.362  26.536  1.00  0.00              
ATOM   1405  C4   rU A  44      13.797  11.583  27.661  1.00  0.00              
ATOM   1406  O4   rU A  44      12.731  10.986  27.821  1.00  0.00              
ATOM   1407  C5   rU A  44      14.917  11.553  28.551  1.00  0.00              
ATOM   1408  C6   rU A  44      16.018  12.249  28.254  1.00  0.00              
ATOM   1409 1H5*  rU A  44      20.396  11.810  28.690  1.00  0.00              
ATOM   1410 2H5*  rU A  44      20.640  13.137  29.833  1.00  0.00              
ATOM   1411  H4*  rU A  44      20.165  14.105  27.786  1.00  0.00              
ATOM   1412  H3*  rU A  44      17.695  14.231  29.602  1.00  0.00              
ATOM   1413  H1*  rU A  44      17.387  13.937  25.761  1.00  0.00              
ATOM   1414 1H2*  rU A  44      16.628  15.582  27.808  1.00  0.00              
ATOM   1415 2HO*  rU A  44      17.660  16.664  26.402  1.00  0.00              
ATOM   1416  H3   rU A  44      13.211  12.403  25.894  1.00  0.00              
ATOM   1417  H5   rU A  44      14.870  10.960  29.478  1.00  0.00              
ATOM   1418  H6   rU A  44      16.870  12.213  28.950  1.00  0.00              
ATOM   1419  P    rC A  45      18.514  16.272  30.841  1.00  0.00              
ATOM   1420  O1P  rC A  45      18.612  15.093  31.738  1.00  0.00              
ATOM   1421  O2P  rC A  45      19.284  17.501  31.159  1.00  0.00              
ATOM   1422  O5*  rC A  45      16.975  16.666  30.710  1.00  0.00              
ATOM   1423  C5*  rC A  45      16.191  16.996  31.873  1.00  0.00              
ATOM   1424  C4*  rC A  45      15.322  18.193  31.568  1.00  0.00              
ATOM   1425  O4*  rC A  45      16.159  19.359  31.343  1.00  0.00              
ATOM   1426  C3*  rC A  45      14.495  18.093  30.296  1.00  0.00              
ATOM   1427  O3*  rC A  45      13.286  17.357  30.504  1.00  0.00              
ATOM   1428  C1*  rC A  45      15.569  20.193  30.357  1.00  0.00              
ATOM   1429  C2*  rC A  45      14.233  19.556  29.966  1.00  0.00              
ATOM   1430  O2*  rC A  45      13.189  20.115  30.737  1.00  0.00              
ATOM   1431  N1   rC A  45      16.535  20.332  29.253  1.00  0.00              
ATOM   1432  C2   rC A  45      16.167  21.045  28.111  1.00  0.00              
ATOM   1433  O2   rC A  45      15.020  21.510  28.038  1.00  0.00              
ATOM   1434  N3   rC A  45      17.068  21.210  27.114  1.00  0.00              
ATOM   1435  C4   rC A  45      18.292  20.693  27.232  1.00  0.00              
ATOM   1436  N4   rC A  45      19.149  20.879  26.223  1.00  0.00              
ATOM   1437  C5   rC A  45      18.693  19.961  28.386  1.00  0.00              
ATOM   1438  C6   rC A  45      17.792  19.805  29.363  1.00  0.00              
ATOM   1439 1H5*  rC A  45      16.850  17.213  32.725  1.00  0.00              
ATOM   1440 2H5*  rC A  45      15.565  16.138  32.161  1.00  0.00              
ATOM   1441  H4*  rC A  45      14.650  18.264  32.436  1.00  0.00              
ATOM   1442  H3*  rC A  45      14.998  17.546  29.484  1.00  0.00              
ATOM   1443  H1*  rC A  45      15.349  21.217  30.692  1.00  0.00              
ATOM   1444 1H2*  rC A  45      13.919  19.705  28.923  1.00  0.00              
ATOM   1445 2HO*  rC A  45      12.599  19.384  31.082  1.00  0.00              
ATOM   1446 1H4   rC A  45      20.075  20.504  26.277  1.00  0.00              
ATOM   1447 2H4   rC A  45      18.864  21.392  25.415  1.00  0.00              
ATOM   1448  H5   rC A  45      19.705  19.538  28.469  1.00  0.00              
ATOM   1449  H6   rC A  45      18.067  19.246  30.270  1.00  0.00              
ATOM   1450  P    rA A  46      12.728  16.395  29.343  1.00  0.00              
ATOM   1451  O1P  rA A  46      13.899  15.542  29.016  1.00  0.00              
ATOM   1452  O2P  rA A  46      11.473  15.763  29.823  1.00  0.00              
ATOM   1453  O5*  rA A  46      12.385  17.275  28.060  1.00  0.00              
ATOM   1454  C5*  rA A  46      11.364  18.290  28.110  1.00  0.00              
ATOM   1455  C4*  rA A  46      11.376  19.077  26.820  1.00  0.00              
ATOM   1456  O4*  rA A  46      12.661  19.733  26.668  1.00  0.00              
ATOM   1457  C3*  rA A  46      11.225  18.252  25.552  1.00  0.00              
ATOM   1458  O3*  rA A  46       9.851  18.001  25.241  1.00  0.00              
ATOM   1459  C1*  rA A  46      13.028  19.752  25.300  1.00  0.00              
ATOM   1460  C2*  rA A  46      11.870  19.146  24.506  1.00  0.00              
ATOM   1461  O2*  rA A  46      11.009  20.173  24.055  1.00  0.00              
ATOM   1462  N1   rA A  46      17.366  19.307  22.591  1.00  0.00              
ATOM   1463  C2   rA A  46      16.278  20.070  22.434  1.00  0.00              
ATOM   1464  N3   rA A  46      15.172  20.126  23.173  1.00  0.00              
ATOM   1465  C4   rA A  46      15.246  19.261  24.199  1.00  0.00              
ATOM   1466  C5   rA A  46      16.297  18.411  24.492  1.00  0.00              
ATOM   1467  C6   rA A  46      17.408  18.448  23.633  1.00  0.00              
ATOM   1468  N6   rA A  46      18.493  17.685  23.791  1.00  0.00              
ATOM   1469  N7   rA A  46      16.021  17.663  25.629  1.00  0.00              
ATOM   1470  C8   rA A  46      14.829  18.071  25.992  1.00  0.00              
ATOM   1471  N9   rA A  46      14.301  19.038  25.171  1.00  0.00              
ATOM   1472 1H5*  rA A  46      11.539  18.961  28.963  1.00  0.00              
ATOM   1473 2H5*  rA A  46      10.378  17.827  28.261  1.00  0.00              
ATOM   1474  H4*  rA A  46      10.515  19.755  26.912  1.00  0.00              
ATOM   1475  H3*  rA A  46      11.686  17.255  25.616  1.00  0.00              
ATOM   1476  H1*  rA A  46      13.206  20.757  24.891  1.00  0.00              
ATOM   1477 1H2*  rA A  46      12.151  18.599  23.595  1.00  0.00              
ATOM   1478 2HO*  rA A  46      11.483  20.730  23.371  1.00  0.00              
ATOM   1479  H2   rA A  46      16.301  20.747  21.569  1.00  0.00              
ATOM   1480 1H6   rA A  46      19.253  17.757  23.144  1.00  0.00              
ATOM   1481 2H6   rA A  46      18.546  17.043  24.554  1.00  0.00              
ATOM   1482  H8   rA A  46      14.301  17.676  26.873  1.00  0.00              
ATOM   1483  P    rU A  47       9.465  16.813  24.230  1.00  0.00              
ATOM   1484  O1P  rU A  47      10.074  15.616  24.864  1.00  0.00              
ATOM   1485  O2P  rU A  47       7.998  16.855  24.000  1.00  0.00              
ATOM   1486  O5*  rU A  47      10.196  17.060  22.837  1.00  0.00              
ATOM   1487  C5*  rU A  47       9.464  17.550  21.697  1.00  0.00              
ATOM   1488  C4*  rU A  47      10.412  17.745  20.538  1.00  0.00              
ATOM   1489  O4*  rU A  47      11.721  18.129  21.030  1.00  0.00              
ATOM   1490  C3*  rU A  47      10.744  16.488  19.749  1.00  0.00              
ATOM   1491  O3*  rU A  47       9.699  16.139  18.838  1.00  0.00              
ATOM   1492  C1*  rU A  47      12.700  17.727  20.092  1.00  0.00              
ATOM   1493  C2*  rU A  47      11.972  16.956  18.990  1.00  0.00              
ATOM   1494  O2*  rU A  47      11.658  17.818  17.914  1.00  0.00              
ATOM   1495  N1   rU A  47      13.751  16.966  20.789  1.00  0.00              
ATOM   1496  C2   rU A  47      14.952  16.701  20.130  1.00  0.00              
ATOM   1497  O2   rU A  47      15.164  17.046  18.981  1.00  0.00              
ATOM   1498  N3   rU A  47      15.881  16.018  20.875  1.00  0.00              
ATOM   1499  C4   rU A  47      15.745  15.580  22.176  1.00  0.00              
ATOM   1500  O4   rU A  47      16.676  14.978  22.714  1.00  0.00              
ATOM   1501  C5   rU A  47      14.487  15.891  22.781  1.00  0.00              
ATOM   1502  C6   rU A  47      13.561  16.555  22.081  1.00  0.00              
ATOM   1503 1H5*  rU A  47       8.971  18.501  21.945  1.00  0.00              
ATOM   1504 2H5*  rU A  47       8.672  16.838  21.422  1.00  0.00              
ATOM   1505  H4*  rU A  47       9.917  18.499  19.908  1.00  0.00              
ATOM   1506  H3*  rU A  47      10.914  15.603  20.379  1.00  0.00              
ATOM   1507  H1*  rU A  47      13.213  18.570  19.607  1.00  0.00              
ATOM   1508 1H2*  rU A  47      12.528  16.127  18.529  1.00  0.00              
ATOM   1509 2HO*  rU A  47      10.704  17.680  17.643  1.00  0.00              
ATOM   1510  H3   rU A  47      16.752  15.814  20.425  1.00  0.00              
ATOM   1511  H5   rU A  47      14.281  15.584  23.819  1.00  0.00              
ATOM   1512  H6   rU A  47      12.600  16.786  22.563  1.00  0.00              
ATOM   1513  P    rG A  48       9.125  14.637  18.816  1.00  0.00              
ATOM   1514  O1P  rG A  48       9.121  14.254  20.251  1.00  0.00              
ATOM   1515  O2P  rG A  48       7.851  14.636  18.053  1.00  0.00              
ATOM   1516  O5*  rG A  48      10.164  13.698  18.058  1.00  0.00              
ATOM   1517  C5*  rG A  48      10.512  13.945  16.681  1.00  0.00              
ATOM   1518  C4*  rG A  48      11.813  13.251  16.360  1.00  0.00              
ATOM   1519  O4*  rG A  48      12.821  13.613  17.344  1.00  0.00              
ATOM   1520  C3*  rG A  48      11.777  11.732  16.432  1.00  0.00              
ATOM   1521  O3*  rG A  48      11.235  11.156  15.240  1.00  0.00              
ATOM   1522  C1*  rG A  48      13.697  12.515  17.553  1.00  0.00              
ATOM   1523  C2*  rG A  48      13.254  11.401  16.603  1.00  0.00              
ATOM   1524  O2*  rG A  48      13.979  11.482  15.392  1.00  0.00              
ATOM   1525  N1   rG A  48      16.091  10.344  21.457  1.00  0.00              
ATOM   1526  C2   rG A  48      16.473  10.447  20.141  1.00  0.00              
ATOM   1527  N2   rG A  48      17.662   9.911  19.829  1.00  0.00              
ATOM   1528  N3   rG A  48      15.746  11.033  19.205  1.00  0.00              
ATOM   1529  C4   rG A  48      14.585  11.517  19.695  1.00  0.00              
ATOM   1530  C5   rG A  48      14.110  11.465  20.988  1.00  0.00              
ATOM   1531  C6   rG A  48      14.899  10.832  21.982  1.00  0.00              
ATOM   1532  O6   rG A  48      14.650  10.685  23.186  1.00  0.00              
ATOM   1533  N7   rG A  48      12.869  12.080  21.082  1.00  0.00              
ATOM   1534  C8   rG A  48      12.617  12.486  19.866  1.00  0.00              
ATOM   1535  N9   rG A  48      13.617  12.177  18.977  1.00  0.00              
ATOM   1536 1H5*  rG A  48      10.606  15.026  16.504  1.00  0.00              
ATOM   1537 2H5*  rG A  48       9.713  13.580  16.019  1.00  0.00              
ATOM   1538  H4*  rG A  48      12.038  13.565  15.331  1.00  0.00              
ATOM   1539  H3*  rG A  48      11.140  11.343  17.241  1.00  0.00              
ATOM   1540  H1*  rG A  48      14.761  12.705  17.350  1.00  0.00              
ATOM   1541 1H2*  rG A  48      13.420  10.374  16.958  1.00  0.00              
ATOM   1542 2HO*  rG A  48      13.344  11.454  14.620  1.00  0.00              
ATOM   1543  H1   rG A  48      16.717   9.882  22.085  1.00  0.00              
ATOM   1544 1H2   rG A  48      17.997   9.955  18.887  1.00  0.00              
ATOM   1545 2H2   rG A  48      18.212   9.467  20.535  1.00  0.00              
ATOM   1546  H8   rG A  48      11.697  13.020  19.583  1.00  0.00              
ATOM   1547  P    rA A  49      10.246   9.892  15.341  1.00  0.00              
ATOM   1548  O1P  rA A  49       9.894   9.849  16.783  1.00  0.00              
ATOM   1549  O2P  rA A  49       9.171  10.059  14.329  1.00  0.00              
ATOM   1550  O5*  rA A  49      11.060   8.568  14.991  1.00  0.00              
ATOM   1551  C5*  rA A  49      11.793   8.454  13.756  1.00  0.00              
ATOM   1552  C4*  rA A  49      12.849   7.383  13.897  1.00  0.00              
ATOM   1553  O4*  rA A  49      13.760   7.701  14.981  1.00  0.00              
ATOM   1554  C3*  rA A  49      12.331   6.001  14.264  1.00  0.00              
ATOM   1555  O3*  rA A  49      11.823   5.303  13.122  1.00  0.00              
ATOM   1556  C1*  rA A  49      14.232   6.497  15.565  1.00  0.00              
ATOM   1557  C2*  rA A  49      13.587   5.337  14.804  1.00  0.00              
ATOM   1558  O2*  rA A  49      14.456   4.890  13.782  1.00  0.00              
ATOM   1559  N1   rA A  49      15.085   4.308  20.129  1.00  0.00              
ATOM   1560  C2   rA A  49      15.491   4.002  18.892  1.00  0.00              
ATOM   1561  N3   rA A  49      15.219   4.609  17.739  1.00  0.00              
ATOM   1562  C4   rA A  49      14.418   5.669  17.942  1.00  0.00              
ATOM   1563  C5   rA A  49      13.918   6.110  19.154  1.00  0.00              
ATOM   1564  C6   rA A  49      14.280   5.379  20.299  1.00  0.00              
ATOM   1565  N6   rA A  49      13.873   5.685  21.533  1.00  0.00              
ATOM   1566  N7   rA A  49      13.125   7.236  18.978  1.00  0.00              
ATOM   1567  C8   rA A  49      13.162   7.448  17.686  1.00  0.00              
ATOM   1568  N9   rA A  49      13.927   6.538  16.997  1.00  0.00              
ATOM   1569 1H5*  rA A  49      12.262   9.416  13.504  1.00  0.00              
ATOM   1570 2H5*  rA A  49      11.108   8.204  12.932  1.00  0.00              
ATOM   1571  H4*  rA A  49      13.320   7.338  12.904  1.00  0.00              
ATOM   1572  H3*  rA A  49      11.497   6.018  14.981  1.00  0.00              
ATOM   1573  H1*  rA A  49      15.321   6.359  15.494  1.00  0.00              
ATOM   1574 1H2*  rA A  49      13.370   4.438  15.398  1.00  0.00              
ATOM   1575 2HO*  rA A  49      14.609   3.906  13.881  1.00  0.00              
ATOM   1576  H2   rA A  49      16.143   3.120  18.816  1.00  0.00              
ATOM   1577 1H6   rA A  49      14.166   5.125  22.310  1.00  0.00              
ATOM   1578 2H6   rA A  49      13.278   6.473  21.682  1.00  0.00              
ATOM   1579  H8   rA A  49      12.630   8.279  17.197  1.00  0.00              
ATOM   1580  P    rA A  50      10.706   4.164  13.314  1.00  0.00              
ATOM   1581  O1P  rA A  50       9.882   4.682  14.437  1.00  0.00              
ATOM   1582  O2P  rA A  50      10.071   3.907  11.997  1.00  0.00              
ATOM   1583  O5*  rA A  50      11.413   2.821  13.798  1.00  0.00              
ATOM   1584  C5*  rA A  50      12.402   2.168  12.980  1.00  0.00              
ATOM   1585  C4*  rA A  50      13.155   1.158  13.813  1.00  0.00              
ATOM   1586  O4*  rA A  50      13.790   1.842  14.924  1.00  0.00              
ATOM   1587  C3*  rA A  50      12.296   0.097  14.483  1.00  0.00              
ATOM   1588  O3*  rA A  50      11.995  -0.983  13.594  1.00  0.00              
ATOM   1589  C1*  rA A  50      13.773   1.007  16.070  1.00  0.00              
ATOM   1590  C2*  rA A  50      13.183  -0.335  15.642  1.00  0.00              
ATOM   1591  O2*  rA A  50      14.216  -1.214  15.246  1.00  0.00              
ATOM   1592  N1   rA A  50      12.696   1.250  21.084  1.00  0.00              
ATOM   1593  C2   rA A  50      13.444   0.408  20.362  1.00  0.00              
ATOM   1594  N3   rA A  50      13.671   0.394  19.050  1.00  0.00              
ATOM   1595  C4   rA A  50      13.019   1.402  18.447  1.00  0.00              
ATOM   1596  C5   rA A  50      12.212   2.348  19.054  1.00  0.00              
ATOM   1597  C6   rA A  50      12.053   2.253  20.447  1.00  0.00              
ATOM   1598  N6   rA A  50      11.305   3.093  21.166  1.00  0.00              
ATOM   1599  N7   rA A  50      11.705   3.236  18.115  1.00  0.00              
ATOM   1600  C8   rA A  50      12.207   2.815  16.980  1.00  0.00              
ATOM   1601  N9   rA A  50      13.013   1.709  17.107  1.00  0.00              
ATOM   1602 1H5*  rA A  50      13.099   2.910  12.565  1.00  0.00              
ATOM   1603 2H5*  rA A  50      11.918   1.669  12.128  1.00  0.00              
ATOM   1604  H4*  rA A  50      13.844   0.681  13.100  1.00  0.00              
ATOM   1605  H3*  rA A  50      11.308   0.462  14.800  1.00  0.00              
ATOM   1606  H1*  rA A  50      14.758   0.797  16.512  1.00  0.00              
ATOM   1607 1H2*  rA A  50      12.630  -0.886  16.417  1.00  0.00              
ATOM   1608 2HO*  rA A  50      13.925  -1.732  14.441  1.00  0.00              
ATOM   1609  H2   rA A  50      13.941  -0.387  20.934  1.00  0.00              
ATOM   1610 1H6   rA A  50      11.230   2.973  22.157  1.00  0.00              
ATOM   1611 2H6   rA A  50      10.821   3.842  20.717  1.00  0.00              
ATOM   1612  H8   rA A  50      12.004   3.303  16.015  1.00  0.00              
ATOM   1613  P    rC A  51      10.508  -1.593  13.555  1.00  0.00              
ATOM   1614  O1P  rC A  51       9.644  -0.386  13.604  1.00  0.00              
ATOM   1615  O2P  rC A  51      10.414  -2.515  12.395  1.00  0.00              
ATOM   1616  O5*  rC A  51      10.258  -2.435  14.884  1.00  0.00              
ATOM   1617  C5*  rC A  51      10.986  -3.651  15.142  1.00  0.00              
ATOM   1618  C4*  rC A  51      10.566  -4.213  16.480  1.00  0.00              
ATOM   1619  O4*  rC A  51      10.964  -3.301  17.538  1.00  0.00              
ATOM   1620  C3*  rC A  51       9.067  -4.362  16.683  1.00  0.00              
ATOM   1621  O3*  rC A  51       8.571  -5.579  16.116  1.00  0.00              
ATOM   1622  C1*  rC A  51       9.998  -3.319  18.572  1.00  0.00              
ATOM   1623  C2*  rC A  51       8.960  -4.372  18.197  1.00  0.00              
ATOM   1624  O2*  rC A  51       9.312  -5.618  18.764  1.00  0.00              
ATOM   1625  N1   rC A  51       9.472  -1.948  18.690  1.00  0.00              
ATOM   1626  C2   rC A  51       8.952  -1.519  19.912  1.00  0.00              
ATOM   1627  O2   rC A  51       8.909  -2.319  20.859  1.00  0.00              
ATOM   1628  N3   rC A  51       8.508  -0.246  20.033  1.00  0.00              
ATOM   1629  C4   rC A  51       8.572   0.583  18.989  1.00  0.00              
ATOM   1630  N4   rC A  51       8.121   1.830  19.153  1.00  0.00              
ATOM   1631  C5   rC A  51       9.098   0.171  17.731  1.00  0.00              
ATOM   1632  C6   rC A  51       9.532  -1.090  17.626  1.00  0.00              
ATOM   1633 1H5*  rC A  51      12.068  -3.453  15.137  1.00  0.00              
ATOM   1634 2H5*  rC A  51      10.790  -4.384  14.346  1.00  0.00              
ATOM   1635  H4*  rC A  51      11.044  -5.203  16.516  1.00  0.00              
ATOM   1636  H3*  rC A  51       8.475  -3.567  16.205  1.00  0.00              
ATOM   1637  H1*  rC A  51      10.373  -3.582  19.572  1.00  0.00              
ATOM   1638 1H2*  rC A  51       7.937  -4.183  18.551  1.00  0.00              
ATOM   1639 2HO*  rC A  51       9.273  -6.329  18.061  1.00  0.00              
ATOM   1640 1H4   rC A  51       8.153   2.478  18.392  1.00  0.00              
ATOM   1641 2H4   rC A  51       7.753   2.116  20.037  1.00  0.00              
ATOM   1642  H5   rC A  51       9.142   0.864  16.878  1.00  0.00              
ATOM   1643  H6   rC A  51       9.945  -1.443  16.669  1.00  0.00              
ATOM   1644  P    rU A  52       7.051  -5.655  15.595  1.00  0.00              
ATOM   1645  O1P  rU A  52       6.901  -4.407  14.803  1.00  0.00              
ATOM   1646  O2P  rU A  52       6.850  -6.970  14.936  1.00  0.00              
ATOM   1647  O5*  rU A  52       6.069  -5.567  16.846  1.00  0.00              
ATOM   1648  C5*  rU A  52       5.926  -6.679  17.749  1.00  0.00              
ATOM   1649  C4*  rU A  52       5.243  -6.214  19.014  1.00  0.00              
ATOM   1650  O4*  rU A  52       6.007  -5.145  19.621  1.00  0.00              
ATOM   1651  C3*  rU A  52       3.877  -5.575  18.820  1.00  0.00              
ATOM   1652  O3*  rU A  52       2.850  -6.554  18.645  1.00  0.00              
ATOM   1653  C1*  rU A  52       5.135  -4.366  20.414  1.00  0.00              
ATOM   1654  C2*  rU A  52       3.717  -4.879  20.163  1.00  0.00              
ATOM   1655  O2*  rU A  52       3.340  -5.764  21.199  1.00  0.00              
ATOM   1656  N1   rU A  52       5.346  -2.946  20.085  1.00  0.00              
ATOM   1657  C2   rU A  52       5.253  -1.990  21.098  1.00  0.00              
ATOM   1658  O2   rU A  52       4.971  -2.274  22.249  1.00  0.00              
ATOM   1659  N3   rU A  52       5.502  -0.700  20.700  1.00  0.00              
ATOM   1660  C4   rU A  52       5.826  -0.270  19.430  1.00  0.00              
ATOM   1661  O4   rU A  52       6.024   0.930  19.228  1.00  0.00              
ATOM   1662  C5   rU A  52       5.903  -1.309  18.449  1.00  0.00              
ATOM   1663  C6   rU A  52       5.665  -2.575  18.807  1.00  0.00              
ATOM   1664 1H5*  rU A  52       6.912  -7.103  17.987  1.00  0.00              
ATOM   1665 2H5*  rU A  52       5.337  -7.479  17.274  1.00  0.00              
ATOM   1666  H4*  rU A  52       5.158  -7.125  19.625  1.00  0.00              
ATOM   1667  H3*  rU A  52       3.824  -4.903  17.951  1.00  0.00              
ATOM   1668  H1*  rU A  52       5.320  -4.454  21.494  1.00  0.00              
ATOM   1669 1H2*  rU A  52       2.930  -4.112  20.153  1.00  0.00              
ATOM   1670 2HO*  rU A  52       4.144  -6.268  21.517  1.00  0.00              
ATOM   1671  H3   rU A  52       5.440   0.005  21.408  1.00  0.00              
ATOM   1672  H5   rU A  52       6.155  -1.066  17.405  1.00  0.00              
ATOM   1673  H6   rU A  52       5.730  -3.361  18.039  1.00  0.00              
ATOM   1674  P    rC A  53       1.708  -6.326  17.537  1.00  0.00              
ATOM   1675  O1P  rC A  53       2.464  -5.801  16.372  1.00  0.00              
ATOM   1676  O2P  rC A  53       0.933  -7.585  17.400  1.00  0.00              
ATOM   1677  O5*  rC A  53       0.719  -5.182  18.040  1.00  0.00              
ATOM   1678  C5*  rC A  53      -0.466  -5.503  18.795  1.00  0.00              
ATOM   1679  C4*  rC A  53      -1.432  -4.344  18.728  1.00  0.00              
ATOM   1680  O4*  rC A  53      -0.725  -3.143  19.121  1.00  0.00              
ATOM   1681  C3*  rC A  53      -1.924  -3.984  17.335  1.00  0.00              
ATOM   1682  O3*  rC A  53      -2.991  -4.837  16.910  1.00  0.00              
ATOM   1683  C1*  rC A  53      -1.274  -2.029  18.442  1.00  0.00              
ATOM   1684  C2*  rC A  53      -2.394  -2.554  17.551  1.00  0.00              
ATOM   1685  O2*  rC A  53      -3.634  -2.479  18.225  1.00  0.00              
ATOM   1686  N1   rC A  53      -0.164  -1.380  17.723  1.00  0.00              
ATOM   1687  C2   rC A  53      -0.291  -0.045  17.336  1.00  0.00              
ATOM   1688  O2   rC A  53      -1.353   0.550  17.572  1.00  0.00              
ATOM   1689  N3   rC A  53       0.746   0.565  16.713  1.00  0.00              
ATOM   1690  C4   rC A  53       1.871  -0.112  16.477  1.00  0.00              
ATOM   1691  N4   rC A  53       2.867   0.529  15.859  1.00  0.00              
ATOM   1692  C5   rC A  53       2.026  -1.474  16.862  1.00  0.00              
ATOM   1693  C6   rC A  53       0.994  -2.065  17.476  1.00  0.00              
ATOM   1694 1H5*  rC A  53      -0.202  -5.717  19.841  1.00  0.00              
ATOM   1695 2H5*  rC A  53      -0.936  -6.412  18.390  1.00  0.00              
ATOM   1696  H4*  rC A  53      -2.259  -4.647  19.387  1.00  0.00              
ATOM   1697  H3*  rC A  53      -1.155  -4.088  16.554  1.00  0.00              
ATOM   1698  H1*  rC A  53      -1.713  -1.249  19.081  1.00  0.00              
ATOM   1699 1H2*  rC A  53      -2.557  -2.013  16.608  1.00  0.00              
ATOM   1700 2HO*  rC A  53      -3.893  -1.520  18.342  1.00  0.00              
ATOM   1701 1H4   rC A  53       3.725   0.053  15.665  1.00  0.00              
ATOM   1702 2H4   rC A  53       2.755   1.485  15.591  1.00  0.00              
ATOM   1703  H5   rC A  53       2.959  -2.021  16.659  1.00  0.00              
ATOM   1704  H6   rC A  53       1.078  -3.116  17.787  1.00  0.00              
ATOM   1705  P    rC A  54      -3.299  -5.008  15.340  1.00  0.00              
ATOM   1706  O1P  rC A  54      -1.978  -5.382  14.774  1.00  0.00              
ATOM   1707  O2P  rC A  54      -4.451  -5.933  15.189  1.00  0.00              
ATOM   1708  O5*  rC A  54      -3.712  -3.592  14.737  1.00  0.00              
ATOM   1709  C5*  rC A  54      -3.306  -3.202  13.410  1.00  0.00              
ATOM   1710  C4*  rC A  54      -2.974  -1.729  13.401  1.00  0.00              
ATOM   1711  O4*  rC A  54      -1.926  -1.474  14.369  1.00  0.00              
ATOM   1712  C3*  rC A  54      -2.424  -1.192  12.089  1.00  0.00              
ATOM   1713  O3*  rC A  54      -3.470  -0.858  11.170  1.00  0.00              
ATOM   1714  C1*  rC A  54      -1.037  -0.484  13.874  1.00  0.00              
ATOM   1715  C2*  rC A  54      -1.588  -0.001  12.526  1.00  0.00              
ATOM   1716  O2*  rC A  54      -2.356   1.169  12.719  1.00  0.00              
ATOM   1717  N1   rC A  54       0.309  -1.079  13.814  1.00  0.00              
ATOM   1718  C2   rC A  54       1.367  -0.323  13.308  1.00  0.00              
ATOM   1719  O2   rC A  54       1.139   0.819  12.882  1.00  0.00              
ATOM   1720  N3   rC A  54       2.613  -0.854  13.292  1.00  0.00              
ATOM   1721  C4   rC A  54       2.816  -2.087  13.759  1.00  0.00              
ATOM   1722  N4   rC A  54       4.061  -2.571  13.723  1.00  0.00              
ATOM   1723  C5   rC A  54       1.754  -2.879  14.281  1.00  0.00              
ATOM   1724  C6   rC A  54       0.529  -2.343  14.290  1.00  0.00              
ATOM   1725 1H5*  rC A  54      -4.110  -3.414  12.691  1.00  0.00              
ATOM   1726 2H5*  rC A  54      -2.430  -3.789  13.097  1.00  0.00              
ATOM   1727  H4*  rC A  54      -3.936  -1.237  13.609  1.00  0.00              
ATOM   1728  H3*  rC A  54      -1.846  -1.933  11.516  1.00  0.00              
ATOM   1729  H1*  rC A  54      -0.943   0.404  14.516  1.00  0.00              
ATOM   1730 1H2*  rC A  54      -0.831   0.282  11.781  1.00  0.00              
ATOM   1731 2HO*  rC A  54      -1.758   1.918  13.006  1.00  0.00              
ATOM   1732 1H4   rC A  54       4.250  -3.493  14.064  1.00  0.00              
ATOM   1733 2H4   rC A  54       4.804  -2.012  13.356  1.00  0.00              
ATOM   1734  H5   rC A  54       1.936  -3.896  14.661  1.00  0.00              
ATOM   1735  H6   rC A  54      -0.316  -2.926  14.686  1.00  0.00              
ATOM   1736  P    rC A  55      -3.342  -1.289   9.626  1.00  0.00              
ATOM   1737  O1P  rC A  55      -2.854  -2.690   9.704  1.00  0.00              
ATOM   1738  O2P  rC A  55      -4.634  -0.999   8.953  1.00  0.00              
ATOM   1739  O5*  rC A  55      -2.209  -0.408   8.934  1.00  0.00              
ATOM   1740  C5*  rC A  55      -2.416   0.992   8.665  1.00  0.00              
ATOM   1741  C4*  rC A  55      -1.154   1.582   8.083  1.00  0.00              
ATOM   1742  O4*  rC A  55      -0.057   1.528   9.027  1.00  0.00              
ATOM   1743  C3*  rC A  55      -0.594   0.859   6.869  1.00  0.00              
ATOM   1744  O3*  rC A  55      -1.308   1.193   5.674  1.00  0.00              
ATOM   1745  C1*  rC A  55       1.170   1.367   8.339  1.00  0.00              
ATOM   1746  C2*  rC A  55       0.855   1.319   6.852  1.00  0.00              
ATOM   1747  O2*  rC A  55       1.017   2.604   6.285  1.00  0.00              
ATOM   1748  N1   rC A  55       1.802   0.150   8.876  1.00  0.00              
ATOM   1749  C2   rC A  55       3.170  -0.050   8.684  1.00  0.00              
ATOM   1750  O2   rC A  55       3.812   0.784   8.029  1.00  0.00              
ATOM   1751  N3   rC A  55       3.760  -1.148   9.214  1.00  0.00              
ATOM   1752  C4   rC A  55       3.032  -2.022   9.912  1.00  0.00              
ATOM   1753  N4   rC A  55       3.655  -3.091  10.417  1.00  0.00              
ATOM   1754  C5   rC A  55       1.635  -1.842  10.123  1.00  0.00              
ATOM   1755  C6   rC A  55       1.066  -0.753   9.593  1.00  0.00              
ATOM   1756 1H5*  rC A  55      -2.689   1.518   9.591  1.00  0.00              
ATOM   1757 2H5*  rC A  55      -3.253   1.121   7.963  1.00  0.00              
ATOM   1758  H4*  rC A  55      -1.445   2.602   7.791  1.00  0.00              
ATOM   1759  H3*  rC A  55      -0.701  -0.235   6.918  1.00  0.00              
ATOM   1760  H1*  rC A  55       1.903   2.174   8.484  1.00  0.00              
ATOM   1761 1H2*  rC A  55       1.501   0.666   6.248  1.00  0.00              
ATOM   1762 2HO*  rC A  55       0.209   2.834   5.741  1.00  0.00              
ATOM   1763 1H4   rC A  55       3.141  -3.768  10.944  1.00  0.00              
ATOM   1764 2H4   rC A  55       4.635  -3.215  10.267  1.00  0.00              
ATOM   1765  H5   rC A  55       1.047  -2.572  10.699  1.00  0.00              
ATOM   1766  H6   rC A  55      -0.012  -0.581   9.736  1.00  0.00              
TER                                                                             
