# Supplementary material for: Modeling the Structure of RNA Molecules with Small-Angle X-Ray Scattering Data
Source: PLoS One. 2013 Nov 4;8(11):e78007. doi: 10.1371/journal.pone.0078007 (PMC3817170; doi:10.1371/journal.pone.0078007)
Supplement: File S6 — Benchmark data. Simulated SAXS data, fit plots, RFR models, and best ROSETTA decoys (by ) for 10 benchmark targets. Within the archive, simulated SAXS data are named in benchmark_models/*.dat, fit plots are named benchmark_models/*_fit.pdf, RFR models are named benchmark_models/*model.pdb, and top ROSETTA decoys are named rosetta_decoys/*.pdb. (ZIP) [file pone.0078007.s006.zip › rosetta_decoys/2L3E.pdb]

ATOM      1  C5*  rG A   1       2.329   1.239   0.000  1.00  0.00              
ATOM      2  C4*  rG A   1       3.735   0.987   0.490  1.00  0.00              
ATOM      3  O4*  rG A   1       3.735   0.540   1.871  1.00  0.00              
ATOM      4  C3*  rG A   1       4.492  -0.113  -0.238  1.00  0.00              
ATOM      5  O3*  rG A   1       4.964   0.323  -1.516  1.00  0.00              
ATOM      6  C1*  rG A   1       4.827  -0.332   2.081  1.00  0.00              
ATOM      7  C2*  rG A   1       5.592  -0.435   0.762  1.00  0.00              
ATOM      8  O2*  rG A   1       6.647   0.506   0.741  1.00  0.00              
ATOM      9  N1   rG A   1       5.744  -4.545   4.747  1.00  0.00              
ATOM     10  C2   rG A   1       6.587  -3.508   4.427  1.00  0.00              
ATOM     11  N2   rG A   1       7.840  -3.602   4.895  1.00  0.00              
ATOM     12  N3   rG A   1       6.228  -2.459   3.706  1.00  0.00              
ATOM     13  C4   rG A   1       4.935  -2.528   3.322  1.00  0.00              
ATOM     14  C5   rG A   1       4.012  -3.517   3.586  1.00  0.00              
ATOM     15  C6   rG A   1       4.411  -4.637   4.359  1.00  0.00              
ATOM     16  O6   rG A   1       3.736  -5.617   4.701  1.00  0.00              
ATOM     17  N7   rG A   1       2.787  -3.213   3.009  1.00  0.00              
ATOM     18  C8   rG A   1       2.985  -2.067   2.415  1.00  0.00              
ATOM     19  N9   rG A   1       4.266  -1.595   2.566  1.00  0.00              
ATOM     20  H4*  rG A   1       4.253   1.943   0.324  1.00  0.00              
ATOM     21  H3*  rG A   1       3.868  -0.979  -0.503  1.00  0.00              
ATOM     22  H1*  rG A   1       5.550  -0.013   2.846  1.00  0.00              
ATOM     23 1H2*  rG A   1       6.077  -1.401   0.563  1.00  0.00              
ATOM     24 2HO*  rG A   1       7.522   0.030   0.830  1.00  0.00              
ATOM     25  H1   rG A   1       6.116  -5.289   5.299  1.00  0.00              
ATOM     26 1H2   rG A   1       8.502  -2.878   4.698  1.00  0.00              
ATOM     27 2H2   rG A   1       8.113  -4.394   5.439  1.00  0.00              
ATOM     28  H8   rG A   1       2.205  -1.534   1.850  1.00  0.00              
ATOM     29  P    rG A   2       4.742  -0.606  -2.810  1.00  0.00              
ATOM     30  O1P  rG A   2       3.306  -0.403  -3.132  1.00  0.00              
ATOM     31  O2P  rG A   2       5.775  -0.256  -3.818  1.00  0.00              
ATOM     32  O5*  rG A   2       4.945  -2.130  -2.395  1.00  0.00              
ATOM     33  C5*  rG A   2       6.263  -2.653  -2.136  1.00  0.00              
ATOM     34  C4*  rG A   2       6.154  -4.097  -1.708  1.00  0.00              
ATOM     35  O4*  rG A   2       5.227  -4.245  -0.588  1.00  0.00              
ATOM     36  C3*  rG A   2       5.630  -5.053  -2.768  1.00  0.00              
ATOM     37  O3*  rG A   2       6.666  -5.484  -3.655  1.00  0.00              
ATOM     38  C1*  rG A   2       4.483  -5.445  -0.745  1.00  0.00              
ATOM     39  C2*  rG A   2       5.117  -6.199  -1.903  1.00  0.00              
ATOM     40  O2*  rG A   2       6.154  -7.030  -1.422  1.00  0.00              
ATOM     41  N1   rG A   2      -0.219  -7.338  -0.769  1.00  0.00              
ATOM     42  C2   rG A   2       0.985  -7.980  -0.607  1.00  0.00              
ATOM     43  N2   rG A   2       0.923  -9.305  -0.409  1.00  0.00              
ATOM     44  N3   rG A   2       2.157  -7.370  -0.634  1.00  0.00              
ATOM     45  C4   rG A   2       2.031  -6.041  -0.839  1.00  0.00              
ATOM     46  C5   rG A   2       0.880  -5.304  -1.014  1.00  0.00              
ATOM     47  C6   rG A   2      -0.371  -5.972  -0.986  1.00  0.00              
ATOM     48  O6   rG A   2      -1.504  -5.492  -1.120  1.00  0.00              
ATOM     49  N7   rG A   2       1.179  -3.962  -1.200  1.00  0.00              
ATOM     50  C8   rG A   2       2.482  -3.909  -1.136  1.00  0.00              
ATOM     51  N9   rG A   2       3.062  -5.135  -0.919  1.00  0.00              
ATOM     52 1H5*  rG A   2       6.756  -2.062  -1.351  1.00  0.00              
ATOM     53 2H5*  rG A   2       6.885  -2.571  -3.039  1.00  0.00              
ATOM     54  H4*  rG A   2       7.189  -4.388  -1.480  1.00  0.00              
ATOM     55  H3*  rG A   2       4.863  -4.612  -3.422  1.00  0.00              
ATOM     56  H1*  rG A   2       4.540  -6.103   0.134  1.00  0.00              
ATOM     57 1H2*  rG A   2       4.449  -6.878  -2.452  1.00  0.00              
ATOM     58 2HO*  rG A   2       6.925  -7.007  -2.059  1.00  0.00              
ATOM     59  H1   rG A   2      -1.049  -7.894  -0.730  1.00  0.00              
ATOM     60 1H2   rG A   2       1.765  -9.830  -0.282  1.00  0.00              
ATOM     61 2H2   rG A   2       0.038  -9.768  -0.389  1.00  0.00              
ATOM     62  H8   rG A   2       3.058  -2.977  -1.246  1.00  0.00              
ATOM     63  P    rC A   3       6.324  -5.787  -5.197  1.00  0.00              
ATOM     64  O1P  rC A   3       5.353  -4.719  -5.546  1.00  0.00              
ATOM     65  O2P  rC A   3       7.602  -5.890  -5.946  1.00  0.00              
ATOM     66  O5*  rC A   3       5.573  -7.190  -5.294  1.00  0.00              
ATOM     67  C5*  rC A   3       6.286  -8.429  -5.116  1.00  0.00              
ATOM     68  C4*  rC A   3       5.303  -9.576  -5.109  1.00  0.00              
ATOM     69  O4*  rC A   3       4.330  -9.413  -4.049  1.00  0.00              
ATOM     70  C3*  rC A   3       4.464  -9.724  -6.368  1.00  0.00              
ATOM     71  O3*  rC A   3       5.153 -10.462  -7.383  1.00  0.00              
ATOM     72  C1*  rC A   3       3.078  -9.940  -4.458  1.00  0.00              
ATOM     73  C2*  rC A   3       3.260 -10.506  -5.868  1.00  0.00              
ATOM     74  O2*  rC A   3       3.502 -11.897  -5.791  1.00  0.00              
ATOM     75  N1   rC A   3       2.096  -8.848  -4.352  1.00  0.00              
ATOM     76  C2   rC A   3       0.754  -9.157  -4.127  1.00  0.00              
ATOM     77  O2   rC A   3       0.415 -10.348  -4.062  1.00  0.00              
ATOM     78  N3   rC A   3      -0.143  -8.152  -3.987  1.00  0.00              
ATOM     79  C4   rC A   3       0.262  -6.883  -4.064  1.00  0.00              
ATOM     80  N4   rC A   3      -0.657  -5.924  -3.921  1.00  0.00              
ATOM     81  C5   rC A   3       1.626  -6.540  -4.293  1.00  0.00              
ATOM     82  C6   rC A   3       2.501  -7.543  -4.430  1.00  0.00              
ATOM     83 1H5*  rC A   3       6.851  -8.408  -4.173  1.00  0.00              
ATOM     84 2H5*  rC A   3       7.018  -8.563  -5.927  1.00  0.00              
ATOM     85  H4*  rC A   3       5.936 -10.470  -5.012  1.00  0.00              
ATOM     86  H3*  rC A   3       4.195  -8.765  -6.835  1.00  0.00              
ATOM     87  H1*  rC A   3       2.686 -10.757  -3.834  1.00  0.00              
ATOM     88 1H2*  rC A   3       2.388 -10.412  -6.529  1.00  0.00              
ATOM     89 2HO*  rC A   3       2.681 -12.361  -5.457  1.00  0.00              
ATOM     90 1H4   rC A   3      -0.389  -4.962  -3.975  1.00  0.00              
ATOM     91 2H4   rC A   3      -1.612  -6.168  -3.761  1.00  0.00              
ATOM     92  H5   rC A   3       1.946  -5.490  -4.357  1.00  0.00              
ATOM     93  H6   rC A   3       3.562  -7.316  -4.608  1.00  0.00              
ATOM     94  P    rU A   4       4.748 -10.262  -8.927  1.00  0.00              
ATOM     95  O1P  rU A   4       4.590  -8.791  -9.049  1.00  0.00              
ATOM     96  O2P  rU A   4       5.753 -10.964  -9.766  1.00  0.00              
ATOM     97  O5*  rU A   4       3.327 -10.935  -9.181  1.00  0.00              
ATOM     98  C5*  rU A   4       3.123 -12.340  -8.936  1.00  0.00              
ATOM     99  C4*  rU A   4       1.641 -12.631  -8.893  1.00  0.00              
ATOM    100  O4*  rU A   4       1.013 -11.888  -7.814  1.00  0.00              
ATOM    101  C3*  rU A   4       0.857 -12.208 -10.126  1.00  0.00              
ATOM    102  O3*  rU A   4       0.946 -13.178 -11.172  1.00  0.00              
ATOM    103  C1*  rU A   4      -0.313 -11.550  -8.189  1.00  0.00              
ATOM    104  C2*  rU A   4      -0.557 -12.158  -9.573  1.00  0.00              
ATOM    105  O2*  rU A   4      -1.140 -13.439  -9.440  1.00  0.00              
ATOM    106  N1   rU A   4      -0.409 -10.081  -8.134  1.00  0.00              
ATOM    107  C2   rU A   4      -1.669  -9.481  -8.109  1.00  0.00              
ATOM    108  O2   rU A   4      -2.705 -10.119  -8.163  1.00  0.00              
ATOM    109  N3   rU A   4      -1.654  -8.111  -8.020  1.00  0.00              
ATOM    110  C4   rU A   4      -0.544  -7.293  -7.955  1.00  0.00              
ATOM    111  O4   rU A   4      -0.694  -6.073  -7.874  1.00  0.00              
ATOM    112  C5   rU A   4       0.708  -7.985  -7.985  1.00  0.00              
ATOM    113  C6   rU A   4       0.726  -9.319  -8.071  1.00  0.00              
ATOM    114 1H5*  rU A   4       3.592 -12.630  -7.986  1.00  0.00              
ATOM    115 2H5*  rU A   4       3.602 -12.935  -9.728  1.00  0.00              
ATOM    116  H4*  rU A   4       1.585 -13.725  -8.790  1.00  0.00              
ATOM    117  H3*  rU A   4       1.198 -11.257 -10.560  1.00  0.00              
ATOM    118  H1*  rU A   4      -1.108 -11.927  -7.530  1.00  0.00              
ATOM    119 1H2*  rU A   4      -1.247 -11.603 -10.224  1.00  0.00              
ATOM    120 2HO*  rU A   4      -0.598 -14.107  -9.950  1.00  0.00              
ATOM    121  H3   rU A   4      -2.545  -7.655  -8.002  1.00  0.00              
ATOM    122  H5   rU A   4       1.652  -7.420  -7.938  1.00  0.00              
ATOM    123  H6   rU A   4       1.698  -9.833  -8.092  1.00  0.00              
ATOM    124  P    rU A   5       0.754 -12.723 -12.703  1.00  0.00              
ATOM    125  O1P  rU A   5       1.529 -11.458 -12.781  1.00  0.00              
ATOM    126  O2P  rU A   5       1.123 -13.864 -13.578  1.00  0.00              
ATOM    127  O5*  rU A   5      -0.781 -12.378 -12.952  1.00  0.00              
ATOM    128  C5*  rU A   5      -1.783 -13.412 -12.919  1.00  0.00              
ATOM    129  C4*  rU A   5      -3.155 -12.780 -12.902  1.00  0.00              
ATOM    130  O4*  rU A   5      -3.279 -11.960 -11.712  1.00  0.00              
ATOM    131  C3*  rU A   5      -3.433 -11.794 -14.025  1.00  0.00              
ATOM    132  O3*  rU A   5      -3.749 -12.459 -15.251  1.00  0.00              
ATOM    133  C1*  rU A   5      -4.109 -10.845 -12.008  1.00  0.00              
ATOM    134  C2*  rU A   5      -4.604 -11.016 -13.441  1.00  0.00              
ATOM    135  O2*  rU A   5      -5.815 -11.745 -13.466  1.00  0.00              
ATOM    136  N1   rU A   5      -3.392  -9.585 -11.749  1.00  0.00              
ATOM    137  C2   rU A   5      -4.125  -8.416 -11.535  1.00  0.00              
ATOM    138  O2   rU A   5      -5.342  -8.381 -11.585  1.00  0.00              
ATOM    139  N3   rU A   5      -3.369  -7.302 -11.264  1.00  0.00              
ATOM    140  C4   rU A   5      -1.993  -7.229 -11.186  1.00  0.00              
ATOM    141  O4   rU A   5      -1.457  -6.150 -10.931  1.00  0.00              
ATOM    142  C5   rU A   5      -1.317  -8.468 -11.417  1.00  0.00              
ATOM    143  C6   rU A   5      -2.025  -9.570 -11.683  1.00  0.00              
ATOM    144 1H5*  rU A   5      -1.646 -14.043 -12.030  1.00  0.00              
ATOM    145 2H5*  rU A   5      -1.679 -14.066 -13.798  1.00  0.00              
ATOM    146  H4*  rU A   5      -3.845 -13.635 -12.957  1.00  0.00              
ATOM    147  H3*  rU A   5      -2.568 -11.168 -14.288  1.00  0.00              
ATOM    148  H1*  rU A   5      -4.999 -10.822 -11.363  1.00  0.00              
ATOM    149 1H2*  rU A   5      -4.823 -10.095 -13.999  1.00  0.00              
ATOM    150 2HO*  rU A   5      -6.548 -11.190 -13.071  1.00  0.00              
ATOM    151  H3   rU A   5      -3.870  -6.450 -11.109  1.00  0.00              
ATOM    152  H5   rU A   5      -0.217  -8.514 -11.376  1.00  0.00              
ATOM    153  H6   rU A   5      -1.488 -10.515 -11.856  1.00  0.00              
ATOM    154  P    rU A   6      -3.357 -11.777 -16.654  1.00  0.00              
ATOM    155  O1P  rU A   6      -2.017 -11.195 -16.386  1.00  0.00              
ATOM    156  O2P  rU A   6      -3.514 -12.793 -17.725  1.00  0.00              
ATOM    157  O5*  rU A   6      -4.367 -10.580 -16.948  1.00  0.00              
ATOM    158  C5*  rU A   6      -5.683 -10.839 -17.471  1.00  0.00              
ATOM    159  C4*  rU A   6      -6.276  -9.553 -17.995  1.00  0.00              
ATOM    160  O4*  rU A   6      -6.639  -8.711 -16.869  1.00  0.00              
ATOM    161  C3*  rU A   6      -5.326  -8.673 -18.791  1.00  0.00              
ATOM    162  O3*  rU A   6      -5.132  -9.165 -20.120  1.00  0.00              
ATOM    163  C1*  rU A   6      -6.405  -7.344 -17.192  1.00  0.00              
ATOM    164  C2*  rU A   6      -5.975  -7.306 -18.659  1.00  0.00              
ATOM    165  O2*  rU A   6      -7.104  -7.151 -19.496  1.00  0.00              
ATOM    166  N1   rU A   6      -5.385  -6.876 -16.237  1.00  0.00              
ATOM    167  C2   rU A   6      -5.295  -5.513 -15.949  1.00  0.00              
ATOM    168  O2   rU A   6      -6.007  -4.678 -16.478  1.00  0.00              
ATOM    169  N3   rU A   6      -4.340  -5.181 -15.021  1.00  0.00              
ATOM    170  C4   rU A   6      -3.483  -6.042 -14.364  1.00  0.00              
ATOM    171  O4   rU A   6      -2.676  -5.589 -13.550  1.00  0.00              
ATOM    172  C5   rU A   6      -3.639  -7.420 -14.714  1.00  0.00              
ATOM    173  C6   rU A   6      -4.560  -7.774 -15.615  1.00  0.00              
ATOM    174 1H5*  rU A   6      -6.326 -11.260 -16.686  1.00  0.00              
ATOM    175 2H5*  rU A   6      -5.629 -11.586 -18.278  1.00  0.00              
ATOM    176  H4*  rU A   6      -7.116  -9.880 -18.625  1.00  0.00              
ATOM    177  H3*  rU A   6      -4.289  -8.700 -18.427  1.00  0.00              
ATOM    178  H1*  rU A   6      -7.251  -6.650 -17.089  1.00  0.00              
ATOM    179 1H2*  rU A   6      -5.301  -6.487 -18.946  1.00  0.00              
ATOM    180 2HO*  rU A   6      -7.045  -7.794 -20.260  1.00  0.00              
ATOM    181  H3   rU A   6      -4.254  -4.210 -14.796  1.00  0.00              
ATOM    182  H5   rU A   6      -3.001  -8.185 -14.244  1.00  0.00              
ATOM    183  H6   rU A   6      -4.666  -8.839 -15.871  1.00  0.00              
ATOM    184  P    rU A   7      -3.659  -9.165 -20.765  1.00  0.00              
ATOM    185  O1P  rU A   7      -2.782  -9.489 -19.611  1.00  0.00              
ATOM    186  O2P  rU A   7      -3.670 -10.059 -21.951  1.00  0.00              
ATOM    187  O5*  rU A   7      -3.307  -7.690 -21.254  1.00  0.00              
ATOM    188  C5*  rU A   7      -3.905  -7.148 -22.446  1.00  0.00              
ATOM    189  C4*  rU A   7      -3.138  -5.920 -22.878  1.00  0.00              
ATOM    190  O4*  rU A   7      -3.174  -4.941 -21.821  1.00  0.00              
ATOM    191  C3*  rU A   7      -1.657  -6.136 -23.144  1.00  0.00              
ATOM    192  O3*  rU A   7      -1.417  -6.590 -24.479  1.00  0.00              
ATOM    193  C1*  rU A   7      -1.979  -4.201 -21.816  1.00  0.00              
ATOM    194  C2*  rU A   7      -1.048  -4.771 -22.883  1.00  0.00              
ATOM    195  O2*  rU A   7      -1.069  -3.933 -24.021  1.00  0.00              
ATOM    196  N1   rU A   7      -1.400  -4.132 -20.463  1.00  0.00              
ATOM    197  C2   rU A   7      -0.451  -3.149 -20.177  1.00  0.00              
ATOM    198  O2   rU A   7      -0.050  -2.356 -21.010  1.00  0.00              
ATOM    199  N3   rU A   7      -0.000  -3.143 -18.881  1.00  0.00              
ATOM    200  C4   rU A   7      -0.383  -3.992 -17.862  1.00  0.00              
ATOM    201  O4   rU A   7       0.114  -3.859 -16.742  1.00  0.00              
ATOM    202  C5   rU A   7      -1.359  -4.969 -18.236  1.00  0.00              
ATOM    203  C6   rU A   7      -1.818  -5.000 -19.491  1.00  0.00              
ATOM    204 1H5*  rU A   7      -4.957  -6.890 -22.259  1.00  0.00              
ATOM    205 2H5*  rU A   7      -3.896  -7.900 -23.250  1.00  0.00              
ATOM    206  H4*  rU A   7      -3.627  -5.612 -23.814  1.00  0.00              
ATOM    207  H3*  rU A   7      -1.207  -6.925 -22.523  1.00  0.00              
ATOM    208  H1*  rU A   7      -2.194  -3.161 -22.103  1.00  0.00              
ATOM    209 1H2*  rU A   7       0.012  -4.827 -22.598  1.00  0.00              
ATOM    210 2HO*  rU A   7      -0.969  -2.979 -23.736  1.00  0.00              
ATOM    211  H3   rU A   7       0.683  -2.449 -18.649  1.00  0.00              
ATOM    212  H5   rU A   7      -1.729  -5.693 -17.493  1.00  0.00              
ATOM    213  H6   rU A   7      -2.568  -5.758 -19.760  1.00  0.00              
ATOM    214  P    rG A   8      -0.089  -7.434 -24.810  1.00  0.00              
ATOM    215  O1P  rG A   8       0.069  -8.302 -23.614  1.00  0.00              
ATOM    216  O2P  rG A   8      -0.253  -8.054 -26.149  1.00  0.00              
ATOM    217  O5*  rG A   8       1.155  -6.441 -24.867  1.00  0.00              
ATOM    218  C5*  rG A   8       2.421  -6.877 -25.401  1.00  0.00              
ATOM    219  C4*  rG A   8       3.492  -5.880 -25.030  1.00  0.00              
ATOM    220  O4*  rG A   8       2.976  -4.947 -24.046  1.00  0.00              
ATOM    221  C3*  rG A   8       4.723  -6.467 -24.356  1.00  0.00              
ATOM    222  O3*  rG A   8       5.586  -7.114 -25.296  1.00  0.00              
ATOM    223  C1*  rG A   8       4.003  -4.605 -23.138  1.00  0.00              
ATOM    224  C2*  rG A   8       5.296  -5.245 -23.655  1.00  0.00              
ATOM    225  O2*  rG A   8       5.963  -4.367 -24.540  1.00  0.00              
ATOM    226  N1   rG A   8       4.486  -4.046 -18.123  1.00  0.00              
ATOM    227  C2   rG A   8       5.145  -3.405 -19.145  1.00  0.00              
ATOM    228  N2   rG A   8       6.044  -2.480 -18.779  1.00  0.00              
ATOM    229  N3   rG A   8       4.937  -3.652 -20.427  1.00  0.00              
ATOM    230  C4   rG A   8       4.001  -4.607 -20.613  1.00  0.00              
ATOM    231  C5   rG A   8       3.287  -5.307 -19.664  1.00  0.00              
ATOM    232  C6   rG A   8       3.522  -5.034 -18.292  1.00  0.00              
ATOM    233  O6   rG A   8       2.988  -5.549 -17.302  1.00  0.00              
ATOM    234  N7   rG A   8       2.418  -6.207 -20.266  1.00  0.00              
ATOM    235  C8   rG A   8       2.617  -6.040 -21.546  1.00  0.00              
ATOM    236  N9   rG A   8       3.563  -5.085 -21.826  1.00  0.00              
ATOM    237 1H5*  rG A   8       2.356  -6.974 -26.494  1.00  0.00              
ATOM    238 2H5*  rG A   8       2.675  -7.871 -25.005  1.00  0.00              
ATOM    239  H4*  rG A   8       3.782  -5.428 -25.989  1.00  0.00              
ATOM    240  H3*  rG A   8       4.499  -7.302 -23.675  1.00  0.00              
ATOM    241  H1*  rG A   8       4.207  -3.532 -23.011  1.00  0.00              
ATOM    242 1H2*  rG A   8       6.050  -5.505 -22.899  1.00  0.00              
ATOM    243 2HO*  rG A   8       6.682  -3.878 -24.046  1.00  0.00              
ATOM    244  H1   rG A   8       4.718  -3.782 -17.188  1.00  0.00              
ATOM    245 1H2   rG A   8       6.555  -1.977 -19.476  1.00  0.00              
ATOM    246 2H2   rG A   8       6.202  -2.293 -17.810  1.00  0.00              
ATOM    247  H8   rG A   8       2.081  -6.608 -22.322  1.00  0.00              
ATOM    248  P    rC A   9       5.576  -8.717 -25.418  1.00  0.00              
ATOM    249  O1P  rC A   9       4.211  -9.085 -24.961  1.00  0.00              
ATOM    250  O2P  rC A   9       6.012  -9.083 -26.790  1.00  0.00              
ATOM    251  O5*  rC A   9       6.624  -9.323 -24.382  1.00  0.00              
ATOM    252  C5*  rC A   9       8.041  -9.255 -24.632  1.00  0.00              
ATOM    253  C4*  rC A   9       8.790  -9.665 -23.387  1.00  0.00              
ATOM    254  O4*  rC A   9      10.212  -9.480 -23.610  1.00  0.00              
ATOM    255  C3*  rC A   9       8.477  -8.854 -22.140  1.00  0.00              
ATOM    256  O3*  rC A   9       7.346  -9.377 -21.435  1.00  0.00              
ATOM    257  C1*  rC A   9      10.821  -8.931 -22.465  1.00  0.00              
ATOM    258  C2*  rC A   9       9.777  -8.931 -21.347  1.00  0.00              
ATOM    259  O2*  rC A   9       9.891 -10.120 -20.590  1.00  0.00              
ATOM    260  N1   rC A   9      11.305  -7.596 -22.859  1.00  0.00              
ATOM    261  C2   rC A   9      12.612  -7.225 -22.543  1.00  0.00              
ATOM    262  O2   rC A   9      13.322  -8.014 -21.901  1.00  0.00              
ATOM    263  N3   rC A   9      13.072  -6.015 -22.942  1.00  0.00              
ATOM    264  C4   rC A   9      12.275  -5.195 -23.630  1.00  0.00              
ATOM    265  N4   rC A   9      12.770  -4.011 -24.003  1.00  0.00              
ATOM    266  C5   rC A   9      10.937  -5.550 -23.965  1.00  0.00              
ATOM    267  C6   rC A   9      10.496  -6.747 -23.564  1.00  0.00              
ATOM    268 1H5*  rC A   9       8.325  -8.234 -24.926  1.00  0.00              
ATOM    269 2H5*  rC A   9       8.308  -9.916 -25.470  1.00  0.00              
ATOM    270  H4*  rC A   9       8.473 -10.704 -23.214  1.00  0.00              
ATOM    271  H3*  rC A   9       8.164  -7.821 -22.352  1.00  0.00              
ATOM    272  H1*  rC A   9      11.701  -9.467 -22.080  1.00  0.00              
ATOM    273 1H2*  rC A   9       9.873  -8.121 -20.609  1.00  0.00              
ATOM    274 2HO*  rC A   9      10.759 -10.118 -20.093  1.00  0.00              
ATOM    275 1H4   rC A   9      12.200  -3.371 -24.519  1.00  0.00              
ATOM    276 2H4   rC A   9      13.709  -3.765 -23.766  1.00  0.00              
ATOM    277  H5   rC A   9      10.291  -4.863 -24.531  1.00  0.00              
ATOM    278  H6   rC A   9       9.468  -7.056 -23.805  1.00  0.00              
ATOM    279  P    rU A  10       6.693  -8.529 -20.234  1.00  0.00              
ATOM    280  O1P  rU A  10       5.500  -7.909 -20.866  1.00  0.00              
ATOM    281  O2P  rU A  10       6.520  -9.430 -19.067  1.00  0.00              
ATOM    282  O5*  rU A  10       7.696  -7.361 -19.820  1.00  0.00              
ATOM    283  C5*  rU A  10       9.037  -7.661 -19.390  1.00  0.00              
ATOM    284  C4*  rU A  10       9.727  -6.383 -18.973  1.00  0.00              
ATOM    285  O4*  rU A  10      10.086  -5.594 -20.134  1.00  0.00              
ATOM    286  C3*  rU A  10       8.887  -5.432 -18.135  1.00  0.00              
ATOM    287  O3*  rU A  10       8.882  -5.802 -16.754  1.00  0.00              
ATOM    288  C1*  rU A  10       9.917  -4.215 -19.867  1.00  0.00              
ATOM    289  C2*  rU A  10       9.541  -4.083 -18.397  1.00  0.00              
ATOM    290  O2*  rU A  10      10.704  -3.876 -17.620  1.00  0.00              
ATOM    291  N1   rU A  10       8.973  -3.585 -20.806  1.00  0.00              
ATOM    292  C2   rU A  10       9.158  -2.249 -21.164  1.00  0.00              
ATOM    293  O2   rU A  10      10.055  -1.561 -20.708  1.00  0.00              
ATOM    294  N3   rU A  10       8.250  -1.763 -22.072  1.00  0.00              
ATOM    295  C4   rU A  10       7.201  -2.450 -22.648  1.00  0.00              
ATOM    296  O4   rU A  10       6.468  -1.874 -23.453  1.00  0.00              
ATOM    297  C5   rU A  10       7.080  -3.813 -22.230  1.00  0.00              
ATOM    298  C6   rU A  10       7.949  -4.315 -21.347  1.00  0.00              
ATOM    299 1H5*  rU A  10       9.596  -8.143 -20.204  1.00  0.00              
ATOM    300 2H5*  rU A  10       9.015  -8.370 -18.549  1.00  0.00              
ATOM    301  H4*  rU A  10      10.582  -6.723 -18.372  1.00  0.00              
ATOM    302  H3*  rU A  10       7.817  -5.446 -18.390  1.00  0.00              
ATOM    303  H1*  rU A  10      10.872  -3.686 -20.001  1.00  0.00              
ATOM    304 1H2*  rU A  10       8.885  -3.238 -18.147  1.00  0.00              
ATOM    305 2HO*  rU A  10      10.777  -4.596 -16.929  1.00  0.00              
ATOM    306  H3   rU A  10       8.359  -0.807 -22.345  1.00  0.00              
ATOM    307  H5   rU A  10       6.273  -4.445 -22.633  1.00  0.00              
ATOM    308  H6   rU A  10       7.841  -5.365 -21.037  1.00  0.00              
ATOM    309  P    rC A  11       7.593  -5.486 -15.846  1.00  0.00              
ATOM    310  O1P  rC A  11       6.463  -5.629 -16.799  1.00  0.00              
ATOM    311  O2P  rC A  11       7.649  -6.351 -14.640  1.00  0.00              
ATOM    312  O5*  rC A  11       7.652  -3.965 -15.374  1.00  0.00              
ATOM    313  C5*  rC A  11       8.842  -3.420 -14.772  1.00  0.00              
ATOM    314  C4*  rC A  11       8.733  -1.914 -14.722  1.00  0.00              
ATOM    315  O4*  rC A  11       8.859  -1.354 -16.052  1.00  0.00              
ATOM    316  C3*  rC A  11       7.386  -1.372 -14.271  1.00  0.00              
ATOM    317  O3*  rC A  11       7.235  -1.435 -12.850  1.00  0.00              
ATOM    318  C1*  rC A  11       8.168  -0.116 -16.112  1.00  0.00              
ATOM    319  C2*  rC A  11       7.462   0.065 -14.768  1.00  0.00              
ATOM    320  O2*  rC A  11       8.238   0.896 -13.928  1.00  0.00              
ATOM    321  N1   rC A  11       7.271  -0.154 -17.281  1.00  0.00              
ATOM    322  C2   rC A  11       6.964   1.036 -17.943  1.00  0.00              
ATOM    323  O2   rC A  11       7.421   2.102 -17.504  1.00  0.00              
ATOM    324  N3   rC A  11       6.174   0.997 -19.042  1.00  0.00              
ATOM    325  C4   rC A  11       5.702  -0.171 -19.481  1.00  0.00              
ATOM    326  N4   rC A  11       4.926  -0.162 -20.569  1.00  0.00              
ATOM    327  C5   rC A  11       6.001  -1.399 -18.824  1.00  0.00              
ATOM    328  C6   rC A  11       6.781  -1.346 -17.739  1.00  0.00              
ATOM    329 1H5*  rC A  11       9.729  -3.716 -15.350  1.00  0.00              
ATOM    330 2H5*  rC A  11       8.970  -3.824 -13.757  1.00  0.00              
ATOM    331  H4*  rC A  11       9.524  -1.611 -14.020  1.00  0.00              
ATOM    332  H3*  rC A  11       6.528  -1.935 -14.669  1.00  0.00              
ATOM    333  H1*  rC A  11       8.810   0.764 -16.257  1.00  0.00              
ATOM    334 1H2*  rC A  11       6.477   0.553 -14.809  1.00  0.00              
ATOM    335 2HO*  rC A  11       7.715   1.122 -13.105  1.00  0.00              
ATOM    336 1H4   rC A  11       4.553  -1.020 -20.925  1.00  0.00              
ATOM    337 2H4   rC A  11       4.718   0.701 -21.027  1.00  0.00              
ATOM    338  H5   rC A  11       5.602  -2.355 -19.196  1.00  0.00              
ATOM    339  H6   rC A  11       7.033  -2.275 -17.206  1.00  0.00              
ATOM    340  P    rC A  12       5.830  -1.034 -12.178  1.00  0.00              
ATOM    341  O1P  rC A  12       4.849  -1.866 -12.921  1.00  0.00              
ATOM    342  O2P  rC A  12       5.956  -1.187 -10.707  1.00  0.00              
ATOM    343  O5*  rC A  12       5.521   0.497 -12.497  1.00  0.00              
ATOM    344  C5*  rC A  12       6.553   1.498 -12.405  1.00  0.00              
ATOM    345  C4*  rC A  12       6.080   2.768 -13.071  1.00  0.00              
ATOM    346  O4*  rC A  12       6.383   2.636 -14.501  1.00  0.00              
ATOM    347  C3*  rC A  12       4.576   2.993 -13.055  1.00  0.00              
ATOM    348  O3*  rC A  12       4.144   3.618 -11.843  1.00  0.00              
ATOM    349  C1*  rC A  12       5.374   3.311 -15.234  1.00  0.00              
ATOM    350  C2*  rC A  12       4.487   4.016 -14.201  1.00  0.00              
ATOM    351  O2*  rC A  12       5.026   5.276 -13.854  1.00  0.00              
ATOM    352  N1   rC A  12       4.676   2.322 -16.075  1.00  0.00              
ATOM    353  C2   rC A  12       4.077   2.741 -17.264  1.00  0.00              
ATOM    354  O2   rC A  12       4.112   3.944 -17.562  1.00  0.00              
ATOM    355  N3   rC A  12       3.473   1.826 -18.059  1.00  0.00              
ATOM    356  C4   rC A  12       3.457   0.541 -17.700  1.00  0.00              
ATOM    357  N4   rC A  12       2.849  -0.327 -18.514  1.00  0.00              
ATOM    358  C5   rC A  12       4.061   0.088 -16.493  1.00  0.00              
ATOM    359  C6   rC A  12       4.653   1.002 -15.717  1.00  0.00              
ATOM    360 1H5*  rC A  12       7.474   1.138 -12.886  1.00  0.00              
ATOM    361 2H5*  rC A  12       6.796   1.693 -11.350  1.00  0.00              
ATOM    362  H4*  rC A  12       6.611   3.567 -12.533  1.00  0.00              
ATOM    363  H3*  rC A  12       3.991   2.072 -13.201  1.00  0.00              
ATOM    364  H1*  rC A  12       5.739   4.085 -15.923  1.00  0.00              
ATOM    365 1H2*  rC A  12       3.451   4.229 -14.501  1.00  0.00              
ATOM    366 2HO*  rC A  12       4.944   5.900 -14.632  1.00  0.00              
ATOM    367 1H4   rC A  12       2.816  -1.298 -18.277  1.00  0.00              
ATOM    368 2H4   rC A  12       2.426  -0.006 -19.361  1.00  0.00              
ATOM    369  H5   rC A  12       4.038  -0.975 -16.208  1.00  0.00              
ATOM    370  H6   rC A  12       5.130   0.689 -14.776  1.00  0.00              
ATOM    371  P    rC A  13       2.598   3.531 -11.408  1.00  0.00              
ATOM    372  O1P  rC A  13       2.275   2.092 -11.585  1.00  0.00              
ATOM    373  O2P  rC A  13       2.454   4.156 -10.069  1.00  0.00              
ATOM    374  O5*  rC A  13       1.720   4.365 -12.445  1.00  0.00              
ATOM    375  C5*  rC A  13       0.328   4.637 -12.191  1.00  0.00              
ATOM    376  C4*  rC A  13      -0.333   5.100 -13.467  1.00  0.00              
ATOM    377  O4*  rC A  13       0.469   4.639 -14.574  1.00  0.00              
ATOM    378  C3*  rC A  13      -1.711   4.516 -13.737  1.00  0.00              
ATOM    379  O3*  rC A  13      -2.740   5.243 -13.059  1.00  0.00              
ATOM    380  C1*  rC A  13      -0.369   4.160 -15.605  1.00  0.00              
ATOM    381  C2*  rC A  13      -1.801   4.549 -15.250  1.00  0.00              
ATOM    382  O2*  rC A  13      -2.106   5.834 -15.754  1.00  0.00              
ATOM    383  N1   rC A  13      -0.143   2.714 -15.768  1.00  0.00              
ATOM    384  C2   rC A  13      -0.996   1.980 -16.594  1.00  0.00              
ATOM    385  O2   rC A  13      -1.949   2.558 -17.138  1.00  0.00              
ATOM    386  N3   rC A  13      -0.764   0.659 -16.779  1.00  0.00              
ATOM    387  C4   rC A  13       0.272   0.074 -16.175  1.00  0.00              
ATOM    388  N4   rC A  13       0.463  -1.231 -16.385  1.00  0.00              
ATOM    389  C5   rC A  13       1.158   0.800 -15.327  1.00  0.00              
ATOM    390  C6   rC A  13       0.916   2.104 -15.153  1.00  0.00              
ATOM    391 1H5*  rC A  13       0.230   5.408 -11.412  1.00  0.00              
ATOM    392 2H5*  rC A  13      -0.170   3.732 -11.813  1.00  0.00              
ATOM    393  H4*  rC A  13      -0.406   6.191 -13.351  1.00  0.00              
ATOM    394  H3*  rC A  13      -1.852   3.507 -13.320  1.00  0.00              
ATOM    395  H1*  rC A  13      -0.149   4.610 -16.584  1.00  0.00              
ATOM    396 1H2*  rC A  13      -2.596   3.900 -15.642  1.00  0.00              
ATOM    397 2HO*  rC A  13      -2.644   6.339 -15.079  1.00  0.00              
ATOM    398 1H4   rC A  13       1.229  -1.702 -15.947  1.00  0.00              
ATOM    399 2H4   rC A  13      -0.160  -1.737 -16.979  1.00  0.00              
ATOM    400  H5   rC A  13       2.007   0.305 -14.833  1.00  0.00              
ATOM    401  H6   rC A  13       1.579   2.697 -14.505  1.00  0.00              
ATOM    402  P    rC A  14      -3.370   4.654 -11.701  1.00  0.00              
ATOM    403  O1P  rC A  14      -2.404   3.596 -11.309  1.00  0.00              
ATOM    404  O2P  rC A  14      -3.631   5.787 -10.778  1.00  0.00              
ATOM    405  O5*  rC A  14      -4.761   3.953 -12.037  1.00  0.00              
ATOM    406  C5*  rC A  14      -5.729   4.593 -12.891  1.00  0.00              
ATOM    407  C4*  rC A  14      -6.717   3.564 -13.388  1.00  0.00              
ATOM    408  O4*  rC A  14      -6.086   2.811 -14.453  1.00  0.00              
ATOM    409  C3*  rC A  14      -7.113   2.498 -12.379  1.00  0.00              
ATOM    410  O3*  rC A  14      -8.156   2.950 -11.510  1.00  0.00              
ATOM    411  C1*  rC A  14      -6.548   1.475 -14.412  1.00  0.00              
ATOM    412  C2*  rC A  14      -7.598   1.403 -13.315  1.00  0.00              
ATOM    413  O2*  rC A  14      -8.878   1.667 -13.852  1.00  0.00              
ATOM    414  N1   rC A  14      -5.374   0.610 -14.202  1.00  0.00              
ATOM    415  C2   rC A  14      -5.459  -0.744 -14.529  1.00  0.00              
ATOM    416  O2   rC A  14      -6.535  -1.194 -14.949  1.00  0.00              
ATOM    417  N3   rC A  14      -4.367  -1.531 -14.377  1.00  0.00              
ATOM    418  C4   rC A  14      -3.228  -1.007 -13.921  1.00  0.00              
ATOM    419  N4   rC A  14      -2.177  -1.821 -13.785  1.00  0.00              
ATOM    420  C5   rC A  14      -3.115   0.371 -13.581  1.00  0.00              
ATOM    421  C6   rC A  14      -4.201   1.137 -13.735  1.00  0.00              
ATOM    422 1H5*  rC A  14      -5.224   5.075 -13.740  1.00  0.00              
ATOM    423 2H5*  rC A  14      -6.255   5.385 -12.337  1.00  0.00              
ATOM    424  H4*  rC A  14      -7.596   4.156 -13.681  1.00  0.00              
ATOM    425  H3*  rC A  14      -6.292   2.194 -11.712  1.00  0.00              
ATOM    426  H1*  rC A  14      -7.025   1.114 -15.334  1.00  0.00              
ATOM    427 1H2*  rC A  14      -7.701   0.431 -12.812  1.00  0.00              
ATOM    428 2HO*  rC A  14      -9.147   0.919 -14.459  1.00  0.00              
ATOM    429 1H4   rC A  14      -1.307  -1.462 -13.445  1.00  0.00              
ATOM    430 2H4   rC A  14      -2.259  -2.787 -14.024  1.00  0.00              
ATOM    431  H5   rC A  14      -2.170   0.789 -13.203  1.00  0.00              
ATOM    432  H6   rC A  14      -4.152   2.207 -13.483  1.00  0.00              
ATOM    433  P    rG A  15      -8.216   2.418  -9.993  1.00  0.00              
ATOM    434  O1P  rG A  15      -6.784   2.250  -9.635  1.00  0.00              
ATOM    435  O2P  rG A  15      -9.064   3.349  -9.206  1.00  0.00              
ATOM    436  O5*  rG A  15      -8.901   0.980  -9.974  1.00  0.00              
ATOM    437  C5*  rG A  15     -10.290   0.823 -10.323  1.00  0.00              
ATOM    438  C4*  rG A  15     -10.591  -0.642 -10.538  1.00  0.00              
ATOM    439  O4*  rG A  15      -9.724  -1.167 -11.580  1.00  0.00              
ATOM    440  C3*  rG A  15     -10.309  -1.546  -9.349  1.00  0.00              
ATOM    441  O3*  rG A  15     -11.384  -1.533  -8.405  1.00  0.00              
ATOM    442  C1*  rG A  15      -9.390  -2.515 -11.290  1.00  0.00              
ATOM    443  C2*  rG A  15     -10.162  -2.902 -10.028  1.00  0.00              
ATOM    444  O2*  rG A  15     -11.405  -3.477 -10.379  1.00  0.00              
ATOM    445  N1   rG A  15      -5.348  -5.573 -11.192  1.00  0.00              
ATOM    446  C2   rG A  15      -6.683  -5.885 -11.288  1.00  0.00              
ATOM    447  N2   rG A  15      -6.977  -7.190 -11.385  1.00  0.00              
ATOM    448  N3   rG A  15      -7.654  -4.988 -11.290  1.00  0.00              
ATOM    449  C4   rG A  15      -7.178  -3.728 -11.187  1.00  0.00              
ATOM    450  C5   rG A  15      -5.869  -3.310 -11.085  1.00  0.00              
ATOM    451  C6   rG A  15      -4.837  -4.283 -11.082  1.00  0.00              
ATOM    452  O6   rG A  15      -3.614  -4.110 -11.001  1.00  0.00              
ATOM    453  N7   rG A  15      -5.800  -1.926 -10.997  1.00  0.00              
ATOM    454  C8   rG A  15      -7.045  -1.537 -11.046  1.00  0.00              
ATOM    455  N9   rG A  15      -7.932  -2.579 -11.161  1.00  0.00              
ATOM    456 1H5*  rG A  15     -10.518   1.393 -11.235  1.00  0.00              
ATOM    457 2H5*  rG A  15     -10.928   1.227  -9.523  1.00  0.00              
ATOM    458  H4*  rG A  15     -11.664  -0.664 -10.772  1.00  0.00              
ATOM    459  H3*  rG A  15      -9.426  -1.247  -8.764  1.00  0.00              
ATOM    460  H1*  rG A  15      -9.654  -3.250 -12.064  1.00  0.00              
ATOM    461 1H2*  rG A  15      -9.682  -3.650  -9.382  1.00  0.00              
ATOM    462 2HO*  rG A  15     -11.251  -4.362 -10.821  1.00  0.00              
ATOM    463  H1   rG A  15      -4.695  -6.329 -11.202  1.00  0.00              
ATOM    464 1H2   rG A  15      -7.931  -7.483 -11.460  1.00  0.00              
ATOM    465 2H2   rG A  15      -6.244  -7.870 -11.383  1.00  0.00              
ATOM    466  H8   rG A  15      -7.353  -0.481 -10.998  1.00  0.00              
ATOM    467  P    rU A  16     -11.127  -2.018  -6.893  1.00  0.00              
ATOM    468  O1P  rU A  16      -9.811  -1.415  -6.562  1.00  0.00              
ATOM    469  O2P  rU A  16     -12.320  -1.665  -6.082  1.00  0.00              
ATOM    470  O5*  rU A  16     -10.963  -3.602  -6.878  1.00  0.00              
ATOM    471  C5*  rU A  16     -12.088  -4.461  -7.141  1.00  0.00              
ATOM    472  C4*  rU A  16     -11.600  -5.873  -7.364  1.00  0.00              
ATOM    473  O4*  rU A  16     -10.599  -5.896  -8.413  1.00  0.00              
ATOM    474  C3*  rU A  16     -10.883  -6.510  -6.184  1.00  0.00              
ATOM    475  O3*  rU A  16     -11.802  -6.992  -5.200  1.00  0.00              
ATOM    476  C1*  rU A  16      -9.640  -6.907  -8.138  1.00  0.00              
ATOM    477  C2*  rU A  16     -10.116  -7.629  -6.879  1.00  0.00              
ATOM    478  O2*  rU A  16     -10.938  -8.725  -7.227  1.00  0.00              
ATOM    479  N1   rU A  16      -8.291  -6.323  -8.043  1.00  0.00              
ATOM    480  C2   rU A  16      -7.178  -7.160  -8.136  1.00  0.00              
ATOM    481  O2   rU A  16      -7.269  -8.368  -8.263  1.00  0.00              
ATOM    482  N3   rU A  16      -5.966  -6.519  -8.075  1.00  0.00              
ATOM    483  C4   rU A  16      -5.749  -5.163  -7.932  1.00  0.00              
ATOM    484  O4   rU A  16      -4.594  -4.735  -7.894  1.00  0.00              
ATOM    485  C5   rU A  16      -6.939  -4.374  -7.844  1.00  0.00              
ATOM    486  C6   rU A  16      -8.134  -4.971  -7.901  1.00  0.00              
ATOM    487 1H5*  rU A  16     -12.636  -4.107  -8.025  1.00  0.00              
ATOM    488 2H5*  rU A  16     -12.791  -4.435  -6.294  1.00  0.00              
ATOM    489  H4*  rU A  16     -12.514  -6.442  -7.590  1.00  0.00              
ATOM    490  H3*  rU A  16     -10.243  -5.811  -5.626  1.00  0.00              
ATOM    491  H1*  rU A  16      -9.585  -7.660  -8.937  1.00  0.00              
ATOM    492 1H2*  rU A  16      -9.330  -8.062  -6.244  1.00  0.00              
ATOM    493 2HO*  rU A  16     -11.766  -8.714  -6.665  1.00  0.00              
ATOM    494  H3   rU A  16      -5.151  -7.096  -8.138  1.00  0.00              
ATOM    495  H5   rU A  16      -6.870  -3.282  -7.728  1.00  0.00              
ATOM    496  H6   rU A  16      -9.038  -4.348  -7.833  1.00  0.00              
ATOM    497  P    rG A  17     -11.396  -6.964  -3.645  1.00  0.00              
ATOM    498  O1P  rG A  17     -10.607  -5.711  -3.522  1.00  0.00              
ATOM    499  O2P  rG A  17     -12.630  -7.135  -2.837  1.00  0.00              
ATOM    500  O5*  rG A  17     -10.426  -8.190  -3.341  1.00  0.00              
ATOM    501  C5*  rG A  17     -10.898  -9.547  -3.451  1.00  0.00              
ATOM    502  C4*  rG A  17      -9.724 -10.495  -3.370  1.00  0.00              
ATOM    503  O4*  rG A  17      -8.660 -10.096  -4.270  1.00  0.00              
ATOM    504  C3*  rG A  17      -8.894 -10.397  -2.100  1.00  0.00              
ATOM    505  O3*  rG A  17      -9.552 -11.010  -0.987  1.00  0.00              
ATOM    506  C1*  rG A  17      -7.333 -10.475  -3.790  1.00  0.00              
ATOM    507  C2*  rG A  17      -7.576 -11.096  -2.481  1.00  0.00              
ATOM    508  O2*  rG A  17      -7.714 -12.496  -2.614  1.00  0.00              
ATOM    509  N1   rG A  17      -2.678  -8.501  -3.426  1.00  0.00              
ATOM    510  C2   rG A  17      -3.081  -9.814  -3.379  1.00  0.00              
ATOM    511  N2   rG A  17      -2.107 -10.723  -3.230  1.00  0.00              
ATOM    512  N3   rG A  17      -4.340 -10.204  -3.474  1.00  0.00              
ATOM    513  C4   rG A  17      -5.184  -9.160  -3.622  1.00  0.00              
ATOM    514  C5   rG A  17      -4.885  -7.816  -3.679  1.00  0.00              
ATOM    515  C6   rG A  17      -3.530  -7.410  -3.574  1.00  0.00              
ATOM    516  O6   rG A  17      -3.064  -6.264  -3.603  1.00  0.00              
ATOM    517  N7   rG A  17      -6.040  -7.061  -3.837  1.00  0.00              
ATOM    518  C8   rG A  17      -7.001  -7.945  -3.871  1.00  0.00              
ATOM    519  N9   rG A  17      -6.551  -9.237  -3.747  1.00  0.00              
ATOM    520 1H5*  rG A  17     -11.431  -9.685  -4.402  1.00  0.00              
ATOM    521 2H5*  rG A  17     -11.615  -9.763  -2.645  1.00  0.00              
ATOM    522  H4*  rG A  17     -10.158 -11.479  -3.596  1.00  0.00              
ATOM    523  H3*  rG A  17      -8.741  -9.366  -1.749  1.00  0.00              
ATOM    524  H1*  rG A  17      -6.733 -11.187  -4.375  1.00  0.00              
ATOM    525 1H2*  rG A  17      -6.791 -10.964  -1.723  1.00  0.00              
ATOM    526 2HO*  rG A  17      -8.384 -12.700  -3.329  1.00  0.00              
ATOM    527  H1   rG A  17      -1.700  -8.314  -3.346  1.00  0.00              
ATOM    528 1H2   rG A  17      -2.335 -11.697  -3.191  1.00  0.00              
ATOM    529 2H2   rG A  17      -1.155 -10.430  -3.158  1.00  0.00              
ATOM    530  H8   rG A  17      -8.063  -7.682  -3.987  1.00  0.00              
ATOM    531  P    rC A  18      -9.184 -10.553   0.510  1.00  0.00              
ATOM    532  O1P  rC A  18      -9.244  -9.071   0.438  1.00  0.00              
ATOM    533  O2P  rC A  18     -10.075 -11.278   1.451  1.00  0.00              
ATOM    534  O5*  rC A  18      -7.679 -10.972   0.824  1.00  0.00              
ATOM    535  C5*  rC A  18      -7.298 -12.358   0.924  1.00  0.00              
ATOM    536  C4*  rC A  18      -5.797 -12.475   0.805  1.00  0.00              
ATOM    537  O4*  rC A  18      -5.284 -11.686  -0.294  1.00  0.00              
ATOM    538  C3*  rC A  18      -5.005 -11.927   1.981  1.00  0.00              
ATOM    539  O3*  rC A  18      -5.038 -12.813   3.105  1.00  0.00              
ATOM    540  C1*  rC A  18      -3.930 -11.342  -0.029  1.00  0.00              
ATOM    541  C2*  rC A  18      -3.609 -11.844   1.378  1.00  0.00              
ATOM    542  O2*  rC A  18      -2.966 -13.101   1.308  1.00  0.00              
ATOM    543  N1   rC A  18      -3.777  -9.889  -0.216  1.00  0.00              
ATOM    544  C2   rC A  18      -2.505  -9.360  -0.436  1.00  0.00              
ATOM    545  O2   rC A  18      -1.528 -10.123  -0.428  1.00  0.00              
ATOM    546  N3   rC A  18      -2.369  -8.029  -0.651  1.00  0.00              
ATOM    547  C4   rC A  18      -3.447  -7.242  -0.652  1.00  0.00              
ATOM    548  N4   rC A  18      -3.266  -5.936  -0.867  1.00  0.00              
ATOM    549  C5   rC A  18      -4.756  -7.757  -0.430  1.00  0.00              
ATOM    550  C6   rC A  18      -4.875  -9.073  -0.218  1.00  0.00              
ATOM    551 1H5*  rC A  18      -7.788 -12.942   0.131  1.00  0.00              
ATOM    552 2H5*  rC A  18      -7.635 -12.773   1.885  1.00  0.00              
ATOM    553  H4*  rC A  18      -5.620 -13.556   0.701  1.00  0.00              
ATOM    554  H3*  rC A  18      -5.386 -10.967   2.361  1.00  0.00              
ATOM    555  H1*  rC A  18      -3.202 -11.809  -0.708  1.00  0.00              
ATOM    556 1H2*  rC A  18      -2.929 -11.215   1.969  1.00  0.00              
ATOM    557 2HO*  rC A  18      -3.038 -13.462   0.378  1.00  0.00              
ATOM    558 1H4   rC A  18      -4.051  -5.316  -0.873  1.00  0.00              
ATOM    559 2H4   rC A  18      -2.346  -5.578  -1.022  1.00  0.00              
ATOM    560  H5   rC A  18      -5.635  -7.096  -0.431  1.00  0.00              
ATOM    561  H6   rC A  18      -5.871  -9.506  -0.043  1.00  0.00              
ATOM    562  P    rU A  19      -5.138 -12.210   4.592  1.00  0.00              
ATOM    563  O1P  rU A  19      -6.052 -11.051   4.428  1.00  0.00              
ATOM    564  O2P  rU A  19      -5.510 -13.311   5.517  1.00  0.00              
ATOM    565  O5*  rU A  19      -3.709 -11.655   5.024  1.00  0.00              
ATOM    566  C5*  rU A  19      -2.671 -12.554   5.460  1.00  0.00              
ATOM    567  C4*  rU A  19      -1.469 -11.754   5.905  1.00  0.00              
ATOM    568  O4*  rU A  19      -1.000 -10.930   4.808  1.00  0.00              
ATOM    569  C3*  rU A  19      -1.736 -10.725   6.991  1.00  0.00              
ATOM    570  O3*  rU A  19      -1.875 -11.332   8.278  1.00  0.00              
ATOM    571  C1*  rU A  19      -0.443  -9.729   5.312  1.00  0.00              
ATOM    572  C2*  rU A  19      -0.524  -9.816   6.830  1.00  0.00              
ATOM    573  O2*  rU A  19       0.661 -10.382   7.352  1.00  0.00              
ATOM    574  N1   rU A  19      -1.178  -8.599   4.717  1.00  0.00              
ATOM    575  C2   rU A  19      -0.555  -7.354   4.623  1.00  0.00              
ATOM    576  O2   rU A  19       0.570  -7.146   5.041  1.00  0.00              
ATOM    577  N3   rU A  19      -1.307  -6.376   4.020  1.00  0.00              
ATOM    578  C4   rU A  19      -2.585  -6.502   3.515  1.00  0.00              
ATOM    579  O4   rU A  19      -3.131  -5.526   2.998  1.00  0.00              
ATOM    580  C5   rU A  19      -3.153  -7.808   3.649  1.00  0.00              
ATOM    581  C6   rU A  19      -2.445  -8.781   4.231  1.00  0.00              
ATOM    582 1H5*  rU A  19      -2.392 -13.233   4.643  1.00  0.00              
ATOM    583 2H5*  rU A  19      -3.036 -13.179   6.289  1.00  0.00              
ATOM    584  H4*  rU A  19      -0.754 -12.514   6.252  1.00  0.00              
ATOM    585  H3*  rU A  19      -2.700 -10.207   6.881  1.00  0.00              
ATOM    586  H1*  rU A  19       0.614  -9.565   5.057  1.00  0.00              
ATOM    587 1H2*  rU A  19      -0.635  -8.862   7.365  1.00  0.00              
ATOM    588 2HO*  rU A  19       1.422  -9.747   7.220  1.00  0.00              
ATOM    589  H3   rU A  19      -0.884  -5.473   3.941  1.00  0.00              
ATOM    590  H5   rU A  19      -4.169  -8.010   3.277  1.00  0.00              
ATOM    591  H6   rU A  19      -2.898  -9.780   4.326  1.00  0.00              
ATOM    592  P    rU A  20      -2.296 -10.436   9.545  1.00  0.00              
ATOM    593  O1P  rU A  20      -3.517  -9.735   9.074  1.00  0.00              
ATOM    594  O2P  rU A  20      -2.371 -11.319  10.736  1.00  0.00              
ATOM    595  O5*  rU A  20      -1.167  -9.342   9.803  1.00  0.00              
ATOM    596  C5*  rU A  20      -0.773  -8.994  11.144  1.00  0.00              
ATOM    597  C4*  rU A  20       0.432  -8.083  11.092  1.00  0.00              
ATOM    598  O4*  rU A  20       0.146  -6.975  10.207  1.00  0.00              
ATOM    599  C3*  rU A  20       0.793  -7.404  12.403  1.00  0.00              
ATOM    600  O3*  rU A  20       2.114  -6.857  12.372  1.00  0.00              
ATOM    601  C1*  rU A  20      -0.171  -5.826  10.972  1.00  0.00              
ATOM    602  C2*  rU A  20      -0.229  -6.276  12.427  1.00  0.00              
ATOM    603  O2*  rU A  20       0.142  -5.216  13.285  1.00  0.00              
ATOM    604  N1   rU A  20      -1.424  -5.250  10.453  1.00  0.00              
ATOM    605  C2   rU A  20      -1.387  -4.021   9.792  1.00  0.00              
ATOM    606  O2   rU A  20      -0.362  -3.379   9.649  1.00  0.00              
ATOM    607  N3   rU A  20      -2.597  -3.587   9.312  1.00  0.00              
ATOM    608  C4   rU A  20      -3.814  -4.230   9.419  1.00  0.00              
ATOM    609  O4   rU A  20      -4.820  -3.710   8.932  1.00  0.00              
ATOM    610  C5   rU A  20      -3.768  -5.482  10.109  1.00  0.00              
ATOM    611  C6   rU A  20      -2.603  -5.932  10.587  1.00  0.00              
ATOM    612 1H5*  rU A  20      -0.535  -9.901  11.716  1.00  0.00              
ATOM    613 2H5*  rU A  20      -1.603  -8.492  11.664  1.00  0.00              
ATOM    614  H4*  rU A  20       1.252  -8.740  10.768  1.00  0.00              
ATOM    615  H3*  rU A  20       0.745  -8.073  13.274  1.00  0.00              
ATOM    616  H1*  rU A  20       0.574  -5.020  10.916  1.00  0.00              
ATOM    617 1H2*  rU A  20      -1.212  -6.602  12.797  1.00  0.00              
ATOM    618 2HO*  rU A  20       1.139  -5.141  13.312  1.00  0.00              
ATOM    619  H3   rU A  20      -2.599  -2.707   8.835  1.00  0.00              
ATOM    620  H5   rU A  20      -4.687  -6.072  10.246  1.00  0.00              
ATOM    621  H6   rU A  20      -2.587  -6.898  11.114  1.00  0.00              
ATOM    622  P    rC A  21       3.369  -7.772  12.788  1.00  0.00              
ATOM    623  O1P  rC A  21       3.357  -7.712  14.272  1.00  0.00              
ATOM    624  O2P  rC A  21       3.234  -9.085  12.107  1.00  0.00              
ATOM    625  O5*  rC A  21       4.709  -7.078  12.276  1.00  0.00              
ATOM    626  C5*  rC A  21       5.992  -7.450  12.817  1.00  0.00              
ATOM    627  C4*  rC A  21       7.086  -6.847  11.969  1.00  0.00              
ATOM    628  O4*  rC A  21       7.034  -7.440  10.645  1.00  0.00              
ATOM    629  C3*  rC A  21       6.959  -5.355  11.703  1.00  0.00              
ATOM    630  O3*  rC A  21       7.496  -4.575  12.776  1.00  0.00              
ATOM    631  C1*  rC A  21       7.381  -6.469   9.673  1.00  0.00              
ATOM    632  C2*  rC A  21       7.771  -5.198  10.426  1.00  0.00              
ATOM    633  O2*  rC A  21       9.165  -5.184  10.660  1.00  0.00              
ATOM    634  N1   rC A  21       6.224  -6.323   8.772  1.00  0.00              
ATOM    635  C2   rC A  21       6.350  -5.541   7.623  1.00  0.00              
ATOM    636  O2   rC A  21       7.422  -4.954   7.411  1.00  0.00              
ATOM    637  N3   rC A  21       5.301  -5.441   6.772  1.00  0.00              
ATOM    638  C4   rC A  21       4.165  -6.088   7.037  1.00  0.00              
ATOM    639  N4   rC A  21       3.157  -5.960   6.170  1.00  0.00              
ATOM    640  C5   rC A  21       4.011  -6.893   8.202  1.00  0.00              
ATOM    641  C6   rC A  21       5.054  -6.982   9.034  1.00  0.00              
ATOM    642 1H5*  rC A  21       6.090  -8.545  12.840  1.00  0.00              
ATOM    643 2H5*  rC A  21       6.080  -7.097  13.855  1.00  0.00              
ATOM    644  H4*  rC A  21       8.007  -7.046  12.538  1.00  0.00              
ATOM    645  H3*  rC A  21       5.918  -5.011  11.608  1.00  0.00              
ATOM    646  H1*  rC A  21       8.231  -6.733   9.028  1.00  0.00              
ATOM    647 1H2*  rC A  21       7.566  -4.251   9.907  1.00  0.00              
ATOM    648 2HO*  rC A  21       9.340  -4.989  11.625  1.00  0.00              
ATOM    649 1H4   rC A  21       2.289  -6.430   6.338  1.00  0.00              
ATOM    650 2H4   rC A  21       3.268  -5.394   5.354  1.00  0.00              
ATOM    651  H5   rC A  21       3.067  -7.419   8.409  1.00  0.00              
ATOM    652  H6   rC A  21       4.972  -7.595   9.944  1.00  0.00              
ATOM    653  P    rG A  22       6.687  -3.292  13.311  1.00  0.00              
ATOM    654  O1P  rG A  22       5.297  -3.797  13.441  1.00  0.00              
ATOM    655  O2P  rG A  22       7.391  -2.764  14.508  1.00  0.00              
ATOM    656  O5*  rG A  22       6.700  -2.165  12.185  1.00  0.00              
ATOM    657  C5*  rG A  22       7.911  -1.448  11.876  1.00  0.00              
ATOM    658  C4*  rG A  22       7.637  -0.452  10.774  1.00  0.00              
ATOM    659  O4*  rG A  22       7.206  -1.186   9.603  1.00  0.00              
ATOM    660  C3*  rG A  22       6.482   0.503  11.032  1.00  0.00              
ATOM    661  O3*  rG A  22       6.866   1.580  11.893  1.00  0.00              
ATOM    662  C1*  rG A  22       6.219  -0.355   8.932  1.00  0.00              
ATOM    663  C2*  rG A  22       6.200   0.942   9.643  1.00  0.00              
ATOM    664  O2*  rG A  22       7.200   1.796   9.123  1.00  0.00              
ATOM    665  N1   rG A  22       1.557  -0.613   6.960  1.00  0.00              
ATOM    666  C2   rG A  22       2.555   0.304   6.735  1.00  0.00              
ATOM    667  N2   rG A  22       2.276   1.275   5.853  1.00  0.00              
ATOM    668  N3   rG A  22       3.737   0.270   7.327  1.00  0.00              
ATOM    669  C4   rG A  22       3.846  -0.773   8.179  1.00  0.00              
ATOM    670  C5   rG A  22       2.911  -1.741   8.475  1.00  0.00              
ATOM    671  C6   rG A  22       1.647  -1.691   7.834  1.00  0.00              
ATOM    672  O6   rG A  22       0.686  -2.461   7.964  1.00  0.00              
ATOM    673  N7   rG A  22       3.412  -2.640   9.407  1.00  0.00              
ATOM    674  C8   rG A  22       4.620  -2.208   9.654  1.00  0.00              
ATOM    675  N9   rG A  22       4.946  -1.080   8.943  1.00  0.00              
ATOM    676 1H5*  rG A  22       8.697  -2.150  11.564  1.00  0.00              
ATOM    677 2H5*  rG A  22       8.281  -0.928  12.772  1.00  0.00              
ATOM    678  H4*  rG A  22       8.582   0.100  10.669  1.00  0.00              
ATOM    679  H3*  rG A  22       5.628   0.037  11.546  1.00  0.00              
ATOM    680  H1*  rG A  22       6.430  -0.137   7.875  1.00  0.00              
ATOM    681 1H2*  rG A  22       5.270   1.522   9.562  1.00  0.00              
ATOM    682 2HO*  rG A  22       7.710   2.211   9.877  1.00  0.00              
ATOM    683  H1   rG A  22       0.701  -0.496   6.457  1.00  0.00              
ATOM    684 1H2   rG A  22       2.962   1.972   5.645  1.00  0.00              
ATOM    685 2H2   rG A  22       1.383   1.302   5.405  1.00  0.00              
ATOM    686  H8   rG A  22       5.306  -2.699  10.362  1.00  0.00              
ATOM    687  P    rG A  23       5.742   2.390  12.710  1.00  0.00              
ATOM    688  O1P  rG A  23       4.834   1.318  13.192  1.00  0.00              
ATOM    689  O2P  rG A  23       6.424   3.270  13.692  1.00  0.00              
ATOM    690  O5*  rG A  23       4.926   3.309  11.697  1.00  0.00              
ATOM    691  C5*  rG A  23       5.509   4.515  11.164  1.00  0.00              
ATOM    692  C4*  rG A  23       4.884   4.825   9.825  1.00  0.00              
ATOM    693  O4*  rG A  23       4.542   3.620   9.104  1.00  0.00              
ATOM    694  C3*  rG A  23       3.559   5.569   9.881  1.00  0.00              
ATOM    695  O3*  rG A  23       3.742   6.961  10.157  1.00  0.00              
ATOM    696  C1*  rG A  23       3.428   3.861   8.274  1.00  0.00              
ATOM    697  C2*  rG A  23       2.985   5.304   8.498  1.00  0.00              
ATOM    698  O2*  rG A  23       3.539   6.142   7.503  1.00  0.00              
ATOM    699  N1   rG A  23      -1.239   2.178   7.239  1.00  0.00              
ATOM    700  C2   rG A  23      -0.573   3.274   6.747  1.00  0.00              
ATOM    701  N2   rG A  23      -1.237   4.012   5.845  1.00  0.00              
ATOM    702  N3   rG A  23       0.652   3.618   7.109  1.00  0.00              
ATOM    703  C4   rG A  23       1.168   2.766   8.019  1.00  0.00              
ATOM    704  C5   rG A  23       0.587   1.646   8.575  1.00  0.00              
ATOM    705  C6   rG A  23      -0.728   1.289   8.179  1.00  0.00              
ATOM    706  O6   rG A  23      -1.413   0.331   8.558  1.00  0.00              
ATOM    707  N7   rG A  23       1.450   1.040   9.477  1.00  0.00              
ATOM    708  C8   rG A  23       2.520   1.789   9.454  1.00  0.00              
ATOM    709  N9   rG A  23       2.416   2.851   8.591  1.00  0.00              
ATOM    710 1H5*  rG A  23       6.595   4.393  11.055  1.00  0.00              
ATOM    711 2H5*  rG A  23       5.347   5.351  11.860  1.00  0.00              
ATOM    712  H4*  rG A  23       5.631   5.453   9.319  1.00  0.00              
ATOM    713  H3*  rG A  23       2.899   5.238  10.697  1.00  0.00              
ATOM    714  H1*  rG A  23       3.633   3.753   7.199  1.00  0.00              
ATOM    715 1H2*  rG A  23       1.902   5.488   8.446  1.00  0.00              
ATOM    716 2HO*  rG A  23       3.981   6.928   7.937  1.00  0.00              
ATOM    717  H1   rG A  23      -2.162   2.007   6.896  1.00  0.00              
ATOM    718 1H2   rG A  23      -0.805   4.822   5.447  1.00  0.00              
ATOM    719 2H2   rG A  23      -2.162   3.753   5.570  1.00  0.00              
ATOM    720  H8   rG A  23       3.414   1.588  10.064  1.00  0.00              
ATOM    721  P    rC A  24       2.963   7.641  11.389  1.00  0.00              
ATOM    722  O1P  rC A  24       2.568   6.479  12.225  1.00  0.00              
ATOM    723  O2P  rC A  24       3.833   8.697  11.965  1.00  0.00              
ATOM    724  O5*  rC A  24       1.634   8.331  10.843  1.00  0.00              
ATOM    725  C5*  rC A  24       1.692   9.524  10.037  1.00  0.00              
ATOM    726  C4*  rC A  24       0.296   9.909   9.611  1.00  0.00              
ATOM    727  O4*  rC A  24      -0.297   8.812   8.867  1.00  0.00              
ATOM    728  C3*  rC A  24      -0.691  10.145  10.744  1.00  0.00              
ATOM    729  O3*  rC A  24      -0.565  11.460  11.294  1.00  0.00              
ATOM    730  C1*  rC A  24      -1.692   8.766   9.120  1.00  0.00              
ATOM    731  C2*  rC A  24      -2.030   9.928  10.052  1.00  0.00              
ATOM    732  O2*  rC A  24      -2.445  11.048   9.296  1.00  0.00              
ATOM    733  N1   rC A  24      -2.015   7.432   9.654  1.00  0.00              
ATOM    734  C2   rC A  24      -3.336   6.983   9.615  1.00  0.00              
ATOM    735  O2   rC A  24      -4.213   7.737   9.168  1.00  0.00              
ATOM    736  N3   rC A  24      -3.627   5.740  10.067  1.00  0.00              
ATOM    737  C4   rC A  24      -2.654   4.960  10.540  1.00  0.00              
ATOM    738  N4   rC A  24      -2.986   3.741  10.976  1.00  0.00              
ATOM    739  C5   rC A  24      -1.298   5.393  10.591  1.00  0.00              
ATOM    740  C6   rC A  24      -1.025   6.624  10.143  1.00  0.00              
ATOM    741 1H5*  rC A  24       2.324   9.353   9.154  1.00  0.00              
ATOM    742 2H5*  rC A  24       2.153  10.343  10.609  1.00  0.00              
ATOM    743  H4*  rC A  24       0.437  10.839   9.040  1.00  0.00              
ATOM    744  H3*  rC A  24      -0.535   9.485  11.610  1.00  0.00              
ATOM    745  H1*  rC A  24      -2.314   8.887   8.221  1.00  0.00              
ATOM    746 1H2*  rC A  24      -2.850   9.751  10.761  1.00  0.00              
ATOM    747 2HO*  rC A  24      -3.326  10.851   8.864  1.00  0.00              
ATOM    748 1H4   rC A  24      -2.282   3.130  11.339  1.00  0.00              
ATOM    749 2H4   rC A  24      -3.938   3.441  10.939  1.00  0.00              
ATOM    750  H5   rC A  24      -0.506   4.740  10.986  1.00  0.00              
ATOM    751  H6   rC A  24       0.011   6.992  10.166  1.00  0.00              
ATOM    752  P    rA A  25      -0.931  11.716  12.839  1.00  0.00              
ATOM    753  O1P  rA A  25      -0.316  10.555  13.531  1.00  0.00              
ATOM    754  O2P  rA A  25      -0.506  13.093  13.198  1.00  0.00              
ATOM    755  O5*  rA A  25      -2.511  11.618  13.020  1.00  0.00              
ATOM    756  C5*  rA A  25      -3.386  12.606  12.443  1.00  0.00              
ATOM    757  C4*  rA A  25      -4.812  12.307  12.839  1.00  0.00              
ATOM    758  O4*  rA A  25      -5.280  11.155  12.098  1.00  0.00              
ATOM    759  C3*  rA A  25      -5.018  11.928  14.298  1.00  0.00              
ATOM    760  O3*  rA A  25      -5.128  13.083  15.136  1.00  0.00              
ATOM    761  C1*  rA A  25      -6.105  10.350  12.925  1.00  0.00              
ATOM    762  C2*  rA A  25      -6.297  11.100  14.245  1.00  0.00              
ATOM    763  O2*  rA A  25      -7.464  11.895  14.184  1.00  0.00              
ATOM    764  N1   rA A  25      -6.513   5.382  14.153  1.00  0.00              
ATOM    765  C2   rA A  25      -7.385   6.396  14.193  1.00  0.00              
ATOM    766  N3   rA A  25      -7.208   7.675  13.870  1.00  0.00              
ATOM    767  C4   rA A  25      -5.948   7.887  13.456  1.00  0.00              
ATOM    768  C5   rA A  25      -4.938   6.946  13.359  1.00  0.00              
ATOM    769  C6   rA A  25      -5.254   5.629  13.731  1.00  0.00              
ATOM    770  N6   rA A  25      -4.382   4.618  13.691  1.00  0.00              
ATOM    771  N7   rA A  25      -3.767   7.529  12.892  1.00  0.00              
ATOM    772  C8   rA A  25      -4.089   8.787  12.720  1.00  0.00              
ATOM    773  N9   rA A  25      -5.394   9.074  13.041  1.00  0.00              
ATOM    774 1H5*  rA A  25      -3.289  12.604  11.348  1.00  0.00              
ATOM    775 2H5*  rA A  25      -3.101  13.611  12.789  1.00  0.00              
ATOM    776  H4*  rA A  25      -5.350  13.244  12.635  1.00  0.00              
ATOM    777  H3*  rA A  25      -4.168  11.385  14.738  1.00  0.00              
ATOM    778  H1*  rA A  25      -7.109  10.100  12.551  1.00  0.00              
ATOM    779 1H2*  rA A  25      -6.434  10.473  15.137  1.00  0.00              
ATOM    780 2HO*  rA A  25      -8.270  11.303  14.150  1.00  0.00              
ATOM    781  H2   rA A  25      -8.393   6.134  14.545  1.00  0.00              
ATOM    782 1H6   rA A  25      -4.668   3.700  13.970  1.00  0.00              
ATOM    783 2H6   rA A  25      -3.446   4.777  13.383  1.00  0.00              
ATOM    784  H8   rA A  25      -3.380   9.544  12.351  1.00  0.00              
ATOM    785  P    rC A  26      -4.772  12.971  16.699  1.00  0.00              
ATOM    786  O1P  rC A  26      -3.366  12.492  16.694  1.00  0.00              
ATOM    787  O2P  rC A  26      -5.103  14.266  17.346  1.00  0.00              
ATOM    788  O5*  rC A  26      -5.678  11.837  17.357  1.00  0.00              
ATOM    789  C5*  rC A  26      -6.992  12.138  17.865  1.00  0.00              
ATOM    790  C4*  rC A  26      -7.563  10.910  18.535  1.00  0.00              
ATOM    791  O4*  rC A  26      -7.514   9.703  17.737  1.00  0.00              
ATOM    792  C3*  rC A  26      -6.873  10.489  19.823  1.00  0.00              
ATOM    793  O3*  rC A  26      -7.299  11.280  20.937  1.00  0.00              
ATOM    794  C1*  rC A  26      -7.750   8.614  18.592  1.00  0.00              
ATOM    795  C2*  rC A  26      -7.335   9.033  20.009  1.00  0.00              
ATOM    796  O2*  rC A  26      -8.452   8.916  20.868  1.00  0.00              
ATOM    797  N1   rC A  26      -7.096   7.392  18.092  1.00  0.00              
ATOM    798  C2   rC A  26      -7.885   6.315  17.684  1.00  0.00              
ATOM    799  O2   rC A  26      -9.117   6.398  17.792  1.00  0.00              
ATOM    800  N3   rC A  26      -7.286   5.207  17.185  1.00  0.00              
ATOM    801  C4   rC A  26      -5.957   5.157  17.086  1.00  0.00              
ATOM    802  N4   rC A  26      -5.409   4.045  16.588  1.00  0.00              
ATOM    803  C5   rC A  26      -5.129   6.242  17.494  1.00  0.00              
ATOM    804  C6   rC A  26      -5.734   7.329  17.987  1.00  0.00              
ATOM    805 1H5*  rC A  26      -7.649  12.462  17.046  1.00  0.00              
ATOM    806 2H5*  rC A  26      -6.938  12.969  18.583  1.00  0.00              
ATOM    807  H4*  rC A  26      -8.591  11.201  18.796  1.00  0.00              
ATOM    808  H3*  rC A  26      -5.778  10.589  19.791  1.00  0.00              
ATOM    809  H1*  rC A  26      -8.825   8.384  18.628  1.00  0.00              
ATOM    810 1H2*  rC A  26      -6.563   8.399  20.468  1.00  0.00              
ATOM    811 2HO*  rC A  26      -8.156   9.024  21.817  1.00  0.00              
ATOM    812 1H4   rC A  26      -4.415   3.972  16.501  1.00  0.00              
ATOM    813 2H4   rC A  26      -5.992   3.285  16.303  1.00  0.00              
ATOM    814  H5   rC A  26      -4.034   6.186  17.409  1.00  0.00              
ATOM    815  H6   rC A  26      -5.127   8.187  18.312  1.00  0.00              
ATOM    816  P    rG A  27      -6.658  11.021  22.390  1.00  0.00              
ATOM    817  O1P  rG A  27      -5.300  10.509  22.076  1.00  0.00              
ATOM    818  O2P  rG A  27      -6.807  12.261  23.193  1.00  0.00              
ATOM    819  O5*  rG A  27      -7.469   9.856  23.113  1.00  0.00              
ATOM    820  C5*  rG A  27      -8.866  10.018  23.428  1.00  0.00              
ATOM    821  C4*  rG A  27      -9.473   8.668  23.727  1.00  0.00              
ATOM    822  O4*  rG A  27      -9.225   7.768  22.643  1.00  0.00              
ATOM    823  C3*  rG A  27      -8.876   7.935  24.918  1.00  0.00              
ATOM    824  O3*  rG A  27      -9.411   8.410  26.157  1.00  0.00              
ATOM    825  C1*  rG A  27      -9.072   6.431  23.162  1.00  0.00              
ATOM    826  C2*  rG A  27      -9.310   6.508  24.660  1.00  0.00              
ATOM    827  O2*  rG A  27     -10.674   6.286  24.957  1.00  0.00              
ATOM    828  N1   rG A  27      -6.175   2.303  22.651  1.00  0.00              
ATOM    829  C2   rG A  27      -7.459   2.420  23.127  1.00  0.00              
ATOM    830  N2   rG A  27      -8.055   1.280  23.504  1.00  0.00              
ATOM    831  N3   rG A  27      -8.108   3.568  23.224  1.00  0.00              
ATOM    832  C4   rG A  27      -7.361   4.609  22.799  1.00  0.00              
ATOM    833  C5   rG A  27      -6.073   4.600  22.309  1.00  0.00              
ATOM    834  C6   rG A  27      -5.387   3.362  22.212  1.00  0.00              
ATOM    835  O6   rG A  27      -4.239   3.147  21.802  1.00  0.00              
ATOM    836  N7   rG A  27      -5.661   5.884  21.982  1.00  0.00              
ATOM    837  C8   rG A  27      -6.687   6.637  22.276  1.00  0.00              
ATOM    838  N9   rG A  27      -7.751   5.927  22.775  1.00  0.00              
ATOM    839 1H5*  rG A  27      -9.391  10.490  22.585  1.00  0.00              
ATOM    840 2H5*  rG A  27      -8.983  10.686  24.294  1.00  0.00              
ATOM    841  H4*  rG A  27     -10.534   8.885  23.912  1.00  0.00              
ATOM    842  H3*  rG A  27      -7.785   8.050  25.008  1.00  0.00              
ATOM    843  H1*  rG A  27      -9.797   5.708  22.760  1.00  0.00              
ATOM    844 1H2*  rG A  27      -8.768   5.780  25.280  1.00  0.00              
ATOM    845 2HO*  rG A  27     -11.221   6.403  24.128  1.00  0.00              
ATOM    846  H1   rG A  27      -5.777   1.387  22.618  1.00  0.00              
ATOM    847 1H2   rG A  27      -8.990   1.298  23.857  1.00  0.00              
ATOM    848 2H2   rG A  27      -7.565   0.412  23.431  1.00  0.00              
ATOM    849  H8   rG A  27      -6.698   7.729  22.137  1.00  0.00              
ATOM    850  P    rG A  28      -8.515   8.348  27.491  1.00  0.00              
ATOM    851  O1P  rG A  28      -7.169   8.757  27.016  1.00  0.00              
ATOM    852  O2P  rG A  28      -9.194   9.145  28.546  1.00  0.00              
ATOM    853  O5*  rG A  28      -8.426   6.837  27.986  1.00  0.00              
ATOM    854  C5*  rG A  28      -9.590   6.162  28.505  1.00  0.00              
ATOM    855  C4*  rG A  28      -9.261   4.708  28.745  1.00  0.00              
ATOM    856  O4*  rG A  28      -8.848   4.077  27.505  1.00  0.00              
ATOM    857  C3*  rG A  28      -8.124   4.449  29.721  1.00  0.00              
ATOM    858  O3*  rG A  28      -8.585   4.412  31.075  1.00  0.00              
ATOM    859  C1*  rG A  28      -7.777   3.184  27.759  1.00  0.00              
ATOM    860  C2*  rG A  28      -7.646   3.074  29.281  1.00  0.00              
ATOM    861  O2*  rG A  28      -8.467   2.027  29.760  1.00  0.00              
ATOM    862  N1   rG A  28      -3.310   2.063  25.644  1.00  0.00              
ATOM    863  C2   rG A  28      -4.207   1.243  26.285  1.00  0.00              
ATOM    864  N2   rG A  28      -3.874  -0.054  26.358  1.00  0.00              
ATOM    865  N3   rG A  28      -5.345   1.663  26.812  1.00  0.00              
ATOM    866  C4   rG A  28      -5.520   2.991  26.645  1.00  0.00              
ATOM    867  C5   rG A  28      -4.687   3.896  26.023  1.00  0.00              
ATOM    868  C6   rG A  28      -3.468   3.433  25.465  1.00  0.00              
ATOM    869  O6   rG A  28      -2.596   4.082  24.872  1.00  0.00              
ATOM    870  N7   rG A  28      -5.229   5.174  26.065  1.00  0.00              
ATOM    871  C8   rG A  28      -6.361   5.024  26.699  1.00  0.00              
ATOM    872  N9   rG A  28      -6.599   3.726  27.078  1.00  0.00              
ATOM    873 1H5*  rG A  28     -10.424   6.250  27.795  1.00  0.00              
ATOM    874 2H5*  rG A  28      -9.914   6.637  29.443  1.00  0.00              
ATOM    875  H4*  rG A  28     -10.179   4.295  29.187  1.00  0.00              
ATOM    876  H3*  rG A  28      -7.336   5.217  29.697  1.00  0.00              
ATOM    877  H1*  rG A  28      -7.902   2.162  27.374  1.00  0.00              
ATOM    878 1H2*  rG A  28      -6.641   2.834  29.657  1.00  0.00              
ATOM    879 2HO*  rG A  28      -8.109   1.149  29.441  1.00  0.00              
ATOM    880  H1   rG A  28      -2.479   1.643  25.280  1.00  0.00              
ATOM    881 1H2   rG A  28      -4.487  -0.702  26.810  1.00  0.00              
ATOM    882 2H2   rG A  28      -3.014  -0.372  25.961  1.00  0.00              
ATOM    883  H8   rG A  28      -7.053   5.854  26.909  1.00  0.00              
ATOM    884  P    rA A  29      -7.541   4.621  32.281  1.00  0.00              
ATOM    885  O1P  rA A  29      -6.871   5.900  31.932  1.00  0.00              
ATOM    886  O2P  rA A  29      -8.281   4.507  33.563  1.00  0.00              
ATOM    887  O5*  rA A  29      -6.450   3.462  32.228  1.00  0.00              
ATOM    888  C5*  rA A  29      -5.315   3.472  33.115  1.00  0.00              
ATOM    889  C4*  rA A  29      -4.861   2.054  33.366  1.00  0.00              
ATOM    890  O4*  rA A  29      -5.932   1.331  34.019  1.00  0.00              
ATOM    891  C3*  rA A  29      -4.529   1.246  32.122  1.00  0.00              
ATOM    892  O3*  rA A  29      -3.157   1.395  31.741  1.00  0.00              
ATOM    893  C1*  rA A  29      -5.991   0.008  33.524  1.00  0.00              
ATOM    894  C2*  rA A  29      -4.827  -0.188  32.548  1.00  0.00              
ATOM    895  O2*  rA A  29      -3.744  -0.798  33.221  1.00  0.00              
ATOM    896  N1   rA A  29     -10.026  -3.145  33.161  1.00  0.00              
ATOM    897  C2   rA A  29      -8.841  -3.263  33.771  1.00  0.00              
ATOM    898  N3   rA A  29      -7.825  -2.404  33.814  1.00  0.00              
ATOM    899  C4   rA A  29      -8.118  -1.291  33.122  1.00  0.00              
ATOM    900  C5   rA A  29      -9.293  -1.023  32.441  1.00  0.00              
ATOM    901  C6   rA A  29     -10.289  -2.013  32.473  1.00  0.00              
ATOM    902  N6   rA A  29     -11.471  -1.894  31.863  1.00  0.00              
ATOM    903  N7   rA A  29      -9.238   0.228  31.841  1.00  0.00              
ATOM    904  C8   rA A  29      -8.053   0.682  32.166  1.00  0.00              
ATOM    905  N9   rA A  29      -7.321  -0.186  32.941  1.00  0.00              
ATOM    906 1H5*  rA A  29      -5.581   3.958  34.065  1.00  0.00              
ATOM    907 2H5*  rA A  29      -4.495   4.058  32.673  1.00  0.00              
ATOM    908  H4*  rA A  29      -3.941   2.167  33.958  1.00  0.00              
ATOM    909  H3*  rA A  29      -5.097   1.552  31.231  1.00  0.00              
ATOM    910  H1*  rA A  29      -5.890  -0.763  34.301  1.00  0.00              
ATOM    911 1H2*  rA A  29      -5.033  -0.850  31.695  1.00  0.00              
ATOM    912 2HO*  rA A  29      -3.239  -1.380  32.583  1.00  0.00              
ATOM    913  H2   rA A  29      -8.685  -4.205  34.314  1.00  0.00              
ATOM    914 1H6   rA A  29     -12.141  -2.636  31.922  1.00  0.00              
ATOM    915 2H6   rA A  29     -11.687  -1.066  31.348  1.00  0.00              
ATOM    916  H8   rA A  29      -7.678   1.667  31.848  1.00  0.00              
ATOM    917  P    rA A  30      -2.788   1.808  30.232  1.00  0.00              
ATOM    918  O1P  rA A  30      -3.990   2.554  29.780  1.00  0.00              
ATOM    919  O2P  rA A  30      -1.466   2.485  30.244  1.00  0.00              
ATOM    920  O5*  rA A  30      -2.666   0.488  29.349  1.00  0.00              
ATOM    921  C5*  rA A  30      -1.643  -0.491  29.617  1.00  0.00              
ATOM    922  C4*  rA A  30      -2.191  -1.874  29.358  1.00  0.00              
ATOM    923  O4*  rA A  30      -3.411  -2.051  30.123  1.00  0.00              
ATOM    924  C3*  rA A  30      -2.590  -2.158  27.919  1.00  0.00              
ATOM    925  O3*  rA A  30      -1.488  -2.644  27.147  1.00  0.00              
ATOM    926  C1*  rA A  30      -4.329  -2.835  29.384  1.00  0.00              
ATOM    927  C2*  rA A  30      -3.655  -3.238  28.072  1.00  0.00              
ATOM    928  O2*  rA A  30      -3.108  -4.535  28.202  1.00  0.00              
ATOM    929  N1   rA A  30      -9.447  -3.147  29.128  1.00  0.00              
ATOM    930  C2   rA A  30      -8.491  -4.077  29.232  1.00  0.00              
ATOM    931  N3   rA A  30      -7.169  -3.926  29.280  1.00  0.00              
ATOM    932  C4   rA A  30      -6.839  -2.626  29.208  1.00  0.00              
ATOM    933  C5   rA A  30      -7.708  -1.555  29.099  1.00  0.00              
ATOM    934  C6   rA A  30      -9.082  -1.848  29.058  1.00  0.00              
ATOM    935  N6   rA A  30     -10.035  -0.920  28.954  1.00  0.00              
ATOM    936  N7   rA A  30      -7.007  -0.357  29.050  1.00  0.00              
ATOM    937  C8   rA A  30      -5.752  -0.723  29.130  1.00  0.00              
ATOM    938  N9   rA A  30      -5.576  -2.082  29.228  1.00  0.00              
ATOM    939 1H5*  rA A  30      -1.304  -0.408  30.660  1.00  0.00              
ATOM    940 2H5*  rA A  30      -0.766  -0.306  28.979  1.00  0.00              
ATOM    941  H4*  rA A  30      -1.365  -2.546  29.632  1.00  0.00              
ATOM    942  H3*  rA A  30      -2.952  -1.271  27.377  1.00  0.00              
ATOM    943  H1*  rA A  30      -4.604  -3.766  29.901  1.00  0.00              
ATOM    944 1H2*  rA A  30      -4.322  -3.302  27.201  1.00  0.00              
ATOM    945 2HO*  rA A  30      -3.808  -5.160  28.548  1.00  0.00              
ATOM    946  H2   rA A  30      -8.848  -5.114  29.284  1.00  0.00              
ATOM    947 1H6   rA A  30     -10.998  -1.191  28.929  1.00  0.00              
ATOM    948 2H6   rA A  30      -9.788   0.047  28.900  1.00  0.00              
ATOM    949  H8   rA A  30      -4.915  -0.008  29.119  1.00  0.00              
ATOM    950  P    rA A  31      -1.468  -2.423  25.555  1.00  0.00              
ATOM    951  O1P  rA A  31      -1.791  -0.981  25.409  1.00  0.00              
ATOM    952  O2P  rA A  31      -0.181  -2.944  25.028  1.00  0.00              
ATOM    953  O5*  rA A  31      -2.652  -3.263  24.901  1.00  0.00              
ATOM    954  C5*  rA A  31      -2.694  -4.698  25.015  1.00  0.00              
ATOM    955  C4*  rA A  31      -3.166  -5.292  23.709  1.00  0.00              
ATOM    956  O4*  rA A  31      -4.545  -4.920  23.415  1.00  0.00              
ATOM    957  C3*  rA A  31      -2.341  -4.919  22.488  1.00  0.00              
ATOM    958  O3*  rA A  31      -2.171  -6.029  21.601  1.00  0.00              
ATOM    959  C1*  rA A  31      -4.611  -4.449  22.086  1.00  0.00              
ATOM    960  C2*  rA A  31      -3.223  -3.906  21.767  1.00  0.00              
ATOM    961  O2*  rA A  31      -3.018  -3.897  20.368  1.00  0.00              
ATOM    962  N1   rA A  31      -9.697  -3.820  21.785  1.00  0.00              
ATOM    963  C2   rA A  31      -8.926  -4.910  21.874  1.00  0.00              
ATOM    964  N3   rA A  31      -7.600  -5.003  21.936  1.00  0.00              
ATOM    965  C4   rA A  31      -7.039  -3.783  21.896  1.00  0.00              
ATOM    966  C5   rA A  31      -7.697  -2.570  21.804  1.00  0.00              
ATOM    967  C6   rA A  31      -9.101  -2.608  21.747  1.00  0.00              
ATOM    968  N6   rA A  31      -9.868  -1.519  21.656  1.00  0.00              
ATOM    969  N7   rA A  31      -6.790  -1.519  21.789  1.00  0.00              
ATOM    970  C8   rA A  31      -5.623  -2.109  21.869  1.00  0.00              
ATOM    971  N9   rA A  31      -5.699  -3.479  21.938  1.00  0.00              
ATOM    972 1H5*  rA A  31      -3.370  -4.993  25.831  1.00  0.00              
ATOM    973 2H5*  rA A  31      -1.696  -5.086  25.268  1.00  0.00              
ATOM    974  H4*  rA A  31      -3.012  -6.374  23.835  1.00  0.00              
ATOM    975  H3*  rA A  31      -1.346  -4.518  22.732  1.00  0.00              
ATOM    976  H1*  rA A  31      -4.818  -5.245  21.357  1.00  0.00              
ATOM    977 1H2*  rA A  31      -3.027  -2.872  22.084  1.00  0.00              
ATOM    978 2HO*  rA A  31      -3.831  -3.532  19.914  1.00  0.00              
ATOM    979  H2   rA A  31      -9.467  -5.866  21.900  1.00  0.00              
ATOM    980 1H6   rA A  31     -10.864  -1.611  21.619  1.00  0.00              
ATOM    981 2H6   rA A  31      -9.449  -0.613  21.627  1.00  0.00              
ATOM    982  H8   rA A  31      -4.670  -1.558  21.882  1.00  0.00              
ATOM    983  P    rA A  32      -0.883  -6.096  20.643  1.00  0.00              
ATOM    984  O1P  rA A  32      -0.565  -4.665  20.401  1.00  0.00              
ATOM    985  O2P  rA A  32       0.129  -6.974  21.283  1.00  0.00              
ATOM    986  O5*  rA A  32      -1.305  -6.750  19.253  1.00  0.00              
ATOM    987  C5*  rA A  32      -2.459  -6.278  18.532  1.00  0.00              
ATOM    988  C4*  rA A  32      -2.918  -7.345  17.567  1.00  0.00              
ATOM    989  O4*  rA A  32      -2.800  -8.634  18.216  1.00  0.00              
ATOM    990  C3*  rA A  32      -4.357  -7.219  17.091  1.00  0.00              
ATOM    991  O3*  rA A  32      -4.507  -7.636  15.731  1.00  0.00              
ATOM    992  C1*  rA A  32      -4.077  -9.202  18.400  1.00  0.00              
ATOM    993  C2*  rA A  32      -5.114  -8.129  18.066  1.00  0.00              
ATOM    994  O2*  rA A  32      -6.244  -8.744  17.478  1.00  0.00              
ATOM    995  N1   rA A  32      -5.398 -13.028  21.558  1.00  0.00              
ATOM    996  C2   rA A  32      -5.557 -12.849  20.242  1.00  0.00              
ATOM    997  N3   rA A  32      -5.200 -11.817  19.481  1.00  0.00              
ATOM    998  C4   rA A  32      -4.602 -10.869  20.223  1.00  0.00              
ATOM    999  C5   rA A  32      -4.366 -10.908  21.585  1.00  0.00              
ATOM   1000  C6   rA A  32      -4.793 -12.056  22.275  1.00  0.00              
ATOM   1001  N6   rA A  32      -4.634 -12.233  23.588  1.00  0.00              
ATOM   1002  N7   rA A  32      -3.726  -9.750  22.006  1.00  0.00              
ATOM   1003  C8   rA A  32      -3.591  -9.048  20.908  1.00  0.00              
ATOM   1004  N9   rA A  32      -4.099  -9.665  19.790  1.00  0.00              
ATOM   1005 1H5*  rA A  32      -2.214  -5.355  17.987  1.00  0.00              
ATOM   1006 2H5*  rA A  32      -3.269  -6.031  19.235  1.00  0.00              
ATOM   1007  H4*  rA A  32      -2.280  -7.201  16.683  1.00  0.00              
ATOM   1008  H3*  rA A  32      -4.733  -6.185  17.089  1.00  0.00              
ATOM   1009  H1*  rA A  32      -4.319 -10.083  17.788  1.00  0.00              
ATOM   1010 1H2*  rA A  32      -5.513  -7.584  18.932  1.00  0.00              
ATOM   1011 2HO*  rA A  32      -6.160  -8.714  16.482  1.00  0.00              
ATOM   1012  H2   rA A  32      -6.056 -13.672  19.714  1.00  0.00              
ATOM   1013 1H6   rA A  32      -4.960 -13.073  24.023  1.00  0.00              
ATOM   1014 2H6   rA A  32      -4.189 -11.527  24.138  1.00  0.00              
ATOM   1015  H8   rA A  32      -3.115  -8.056  20.883  1.00  0.00              
ATOM   1016  P    rG A  33      -4.637  -6.534  14.568  1.00  0.00              
ATOM   1017  O1P  rG A  33      -3.475  -5.643  14.813  1.00  0.00              
ATOM   1018  O2P  rG A  33      -4.757  -7.241  13.267  1.00  0.00              
ATOM   1019  O5*  rG A  33      -5.966  -5.689  14.802  1.00  0.00              
ATOM   1020  C5*  rG A  33      -7.263  -6.285  14.602  1.00  0.00              
ATOM   1021  C4*  rG A  33      -8.335  -5.308  15.021  1.00  0.00              
ATOM   1022  O4*  rG A  33      -7.897  -4.647  16.226  1.00  0.00              
ATOM   1023  C3*  rG A  33      -8.608  -4.179  14.040  1.00  0.00              
ATOM   1024  O3*  rG A  33      -9.590  -4.547  13.067  1.00  0.00              
ATOM   1025  C1*  rG A  33      -8.342  -3.309  16.229  1.00  0.00              
ATOM   1026  C2*  rG A  33      -9.092  -3.045  14.931  1.00  0.00              
ATOM   1027  O2*  rG A  33     -10.483  -3.093  15.176  1.00  0.00              
ATOM   1028  N1   rG A  33      -6.902   1.465  17.132  1.00  0.00              
ATOM   1029  C2   rG A  33      -8.155   0.959  16.885  1.00  0.00              
ATOM   1030  N2   rG A  33      -9.162   1.845  16.896  1.00  0.00              
ATOM   1031  N3   rG A  33      -8.402  -0.318  16.649  1.00  0.00              
ATOM   1032  C4   rG A  33      -7.277  -1.065  16.679  1.00  0.00              
ATOM   1033  C5   rG A  33      -5.982  -0.658  16.914  1.00  0.00              
ATOM   1034  C6   rG A  33      -5.730   0.715  17.164  1.00  0.00              
ATOM   1035  O6   rG A  33      -4.649   1.271  17.396  1.00  0.00              
ATOM   1036  N7   rG A  33      -5.109  -1.736  16.856  1.00  0.00              
ATOM   1037  C8   rG A  33      -5.877  -2.759  16.592  1.00  0.00              
ATOM   1038  N9   rG A  33      -7.202  -2.422  16.472  1.00  0.00              
ATOM   1039 1H5*  rG A  33      -7.346  -7.213  15.186  1.00  0.00              
ATOM   1040 2H5*  rG A  33      -7.393  -6.558  13.544  1.00  0.00              
ATOM   1041  H4*  rG A  33      -9.238  -5.927  15.121  1.00  0.00              
ATOM   1042  H3*  rG A  33      -7.734  -3.898  13.434  1.00  0.00              
ATOM   1043  H1*  rG A  33      -9.049  -3.121  17.050  1.00  0.00              
ATOM   1044 1H2*  rG A  33      -8.921  -2.054  14.487  1.00  0.00              
ATOM   1045 2HO*  rG A  33     -10.928  -3.642  14.468  1.00  0.00              
ATOM   1046  H1   rG A  33      -6.826   2.448  17.301  1.00  0.00              
ATOM   1047 1H2   rG A  33     -10.098   1.538  16.725  1.00  0.00              
ATOM   1048 2H2   rG A  33      -8.976   2.810  17.074  1.00  0.00              
ATOM   1049  H8   rG A  33      -5.499  -3.786  16.475  1.00  0.00              
ATOM   1050  P    rC A  34      -9.265  -4.378  11.500  1.00  0.00              
ATOM   1051  O1P  rC A  34      -7.829  -4.745  11.409  1.00  0.00              
ATOM   1052  O2P  rC A  34     -10.270  -5.154  10.730  1.00  0.00              
ATOM   1053  O5*  rC A  34      -9.409  -2.842  11.104  1.00  0.00              
ATOM   1054  C5*  rC A  34     -10.418  -2.405  10.172  1.00  0.00              
ATOM   1055  C4*  rC A  34     -10.476  -0.896  10.167  1.00  0.00              
ATOM   1056  O4*  rC A  34      -9.788  -0.386  11.331  1.00  0.00              
ATOM   1057  C3*  rC A  34      -9.754  -0.220   9.012  1.00  0.00              
ATOM   1058  O3*  rC A  34     -10.584  -0.121   7.850  1.00  0.00              
ATOM   1059  C1*  rC A  34      -9.135   0.830  10.962  1.00  0.00              
ATOM   1060  C2*  rC A  34      -9.521   1.177   9.538  1.00  0.00              
ATOM   1061  O2*  rC A  34     -10.686   1.977   9.509  1.00  0.00              
ATOM   1062  N1   rC A  34      -7.692   0.632  11.180  1.00  0.00              
ATOM   1063  C2   rC A  34      -6.819   1.703  10.983  1.00  0.00              
ATOM   1064  O2   rC A  34      -7.278   2.785  10.587  1.00  0.00              
ATOM   1065  N3   rC A  34      -5.497   1.534  11.224  1.00  0.00              
ATOM   1066  C4   rC A  34      -5.045   0.353  11.649  1.00  0.00              
ATOM   1067  N4   rC A  34      -3.733   0.231  11.874  1.00  0.00              
ATOM   1068  C5   rC A  34      -5.914  -0.756  11.859  1.00  0.00              
ATOM   1069  C6   rC A  34      -7.217  -0.575  11.615  1.00  0.00              
ATOM   1070 1H5*  rC A  34     -11.397  -2.821  10.452  1.00  0.00              
ATOM   1071 2H5*  rC A  34     -10.186  -2.779   9.164  1.00  0.00              
ATOM   1072  H4*  rC A  34     -11.551  -0.669  10.124  1.00  0.00              
ATOM   1073  H3*  rC A  34      -8.825  -0.729   8.713  1.00  0.00              
ATOM   1074  H1*  rC A  34      -9.418   1.688  11.588  1.00  0.00              
ATOM   1075 1H2*  rC A  34      -8.784   1.737   8.945  1.00  0.00              
ATOM   1076 2HO*  rC A  34     -11.165   1.838   8.642  1.00  0.00              
ATOM   1077 1H4   rC A  34      -3.359  -0.641  12.192  1.00  0.00              
ATOM   1078 2H4   rC A  34      -3.127   1.011  11.725  1.00  0.00              
ATOM   1079  H5   rC A  34      -5.526  -1.725  12.207  1.00  0.00              
ATOM   1080  H6   rC A  34      -7.918  -1.409  11.767  1.00  0.00              
ATOM   1081  P    rC A  35     -10.065  -0.712   6.447  1.00  0.00              
ATOM   1082  O1P  rC A  35      -9.316  -1.930   6.848  1.00  0.00              
ATOM   1083  O2P  rC A  35     -11.229  -0.834   5.534  1.00  0.00              
ATOM   1084  O5*  rC A  35      -9.030   0.315   5.803  1.00  0.00              
ATOM   1085  C5*  rC A  35      -9.400   1.684   5.554  1.00  0.00              
ATOM   1086  C4*  rC A  35      -8.225   2.418   4.951  1.00  0.00              
ATOM   1087  O4*  rC A  35      -7.174   2.549   5.944  1.00  0.00              
ATOM   1088  C3*  rC A  35      -7.547   1.718   3.784  1.00  0.00              
ATOM   1089  O3*  rC A  35      -8.242   1.940   2.553  1.00  0.00              
ATOM   1090  C1*  rC A  35      -5.914   2.489   5.313  1.00  0.00              
ATOM   1091  C2*  rC A  35      -6.160   2.334   3.812  1.00  0.00              
ATOM   1092  O2*  rC A  35      -6.109   3.602   3.190  1.00  0.00              
ATOM   1093  N1   rC A  35      -5.086   1.431   5.916  1.00  0.00              
ATOM   1094  C2   rC A  35      -3.697   1.567   5.913  1.00  0.00              
ATOM   1095  O2   rC A  35      -3.193   2.558   5.364  1.00  0.00              
ATOM   1096  N3   rC A  35      -2.936   0.616   6.505  1.00  0.00              
ATOM   1097  C4   rC A  35      -3.518  -0.436   7.084  1.00  0.00              
ATOM   1098  N4   rC A  35      -2.729  -1.350   7.655  1.00  0.00              
ATOM   1099  C5   rC A  35      -4.933  -0.599   7.101  1.00  0.00              
ATOM   1100  C6   rC A  35      -5.672   0.347   6.512  1.00  0.00              
ATOM   1101 1H5*  rC A  35      -9.709   2.170   6.490  1.00  0.00              
ATOM   1102 2H5*  rC A  35     -10.261   1.724   4.871  1.00  0.00              
ATOM   1103  H4*  rC A  35      -8.654   3.369   4.600  1.00  0.00              
ATOM   1104  H3*  rC A  35      -7.542   0.621   3.870  1.00  0.00              
ATOM   1105  H1*  rC A  35      -5.352   3.424   5.450  1.00  0.00              
ATOM   1106 1H2*  rC A  35      -5.417   1.729   3.272  1.00  0.00              
ATOM   1107 2HO*  rC A  35      -5.155   3.871   3.058  1.00  0.00              
ATOM   1108 1H4   rC A  35      -3.131  -2.153   8.097  1.00  0.00              
ATOM   1109 2H4   rC A  35      -1.736  -1.233   7.640  1.00  0.00              
ATOM   1110  H5   rC A  35      -5.399  -1.473   7.580  1.00  0.00              
ATOM   1111  H6   rC A  35      -6.768   0.255   6.507  1.00  0.00              
TER                                                                             
