# Supplementary material for: Modeling the Structure of RNA Molecules with Small-Angle X-Ray Scattering Data
Source: PLoS One. 2013 Nov 4;8(11):e78007. doi: 10.1371/journal.pone.0078007 (PMC3817170; doi:10.1371/journal.pone.0078007)
Supplement: File S6 — Benchmark data. Simulated SAXS data, fit plots, RFR models, and best ROSETTA decoys (by ) for 10 benchmark targets. Within the archive, simulated SAXS data are named in benchmark_models/*.dat, fit plots are named benchmark_models/*_fit.pdf, RFR models are named benchmark_models/*model.pdb, and top ROSETTA decoys are named rosetta_decoys/*.pdb. (ZIP) [file pone.0078007.s006.zip › rosetta_decoys/1Q9A.pdb]

ATOM      1  C5*   G A   1       2.329   1.239   0.000  1.00  0.00              
ATOM      2  C4*   G A   1       3.800   0.949   0.185  1.00  0.00              
ATOM      3  O4*   G A   1       3.950  -0.088   1.174  1.00  0.00              
ATOM      4  C3*   G A   1       4.514   0.397  -1.039  1.00  0.00              
ATOM      5  O3*   G A   1       5.014   1.443  -1.878  1.00  0.00              
ATOM      6  C1*   G A   1       5.066  -0.904   0.877  1.00  0.00              
ATOM      7  C2*   G A   1       5.671  -0.385  -0.423  1.00  0.00              
ATOM      8  O2*   G A   1       6.787   0.429  -0.124  1.00  0.00              
ATOM      9  N1    G A   1       6.347  -5.796   0.535  1.00  0.00              
ATOM     10  C2    G A   1       7.144  -4.676   0.515  1.00  0.00              
ATOM     11  N2    G A   1       8.463  -4.894   0.404  1.00  0.00              
ATOM     12  N3    G A   1       6.684  -3.440   0.600  1.00  0.00              
ATOM     13  C4    G A   1       5.338  -3.408   0.709  1.00  0.00              
ATOM     14  C5    G A   1       4.453  -4.464   0.737  1.00  0.00              
ATOM     15  C6    G A   1       4.960  -5.785   0.642  1.00  0.00              
ATOM     16  O6    G A   1       4.335  -6.853   0.650  1.00  0.00              
ATOM     17  N7    G A   1       3.147  -4.008   0.857  1.00  0.00              
ATOM     18  C8    G A   1       3.261  -2.708   0.899  1.00  0.00              
ATOM     19  N9    G A   1       4.563  -2.278   0.814  1.00  0.00              
ATOM     20  H4*   G A   1       4.233   1.922   0.455  1.00  0.00              
ATOM     21  H3*   G A   1       3.872  -0.219  -1.686  1.00  0.00              
ATOM     22  H1*   G A   1       5.874  -0.914   1.623  1.00  0.00              
ATOM     23 1H2*   G A   1       6.064  -1.161  -1.095  1.00  0.00              
ATOM     24 2HO*   G A   1       6.679   1.320  -0.565  1.00  0.00              
ATOM     25  H1    G A   1       6.798  -6.685   0.466  1.00  0.00              
ATOM     26 1H2    G A   1       9.097  -4.120   0.386  1.00  0.00              
ATOM     27 2H2    G A   1       8.813  -5.827   0.339  1.00  0.00              
ATOM     28  H8    G A   1       2.402  -2.027   0.992  1.00  0.00              
ATOM     29  P     C A   2       5.360   1.135  -3.418  1.00  0.00              
ATOM     30  O1P   C A   2       4.143   0.439  -3.908  1.00  0.00              
ATOM     31  O2P   C A   2       5.787   2.404  -4.062  1.00  0.00              
ATOM     32  O5*   C A   2       6.576   0.108  -3.481  1.00  0.00              
ATOM     33  C5*   C A   2       7.823   0.390  -2.816  1.00  0.00              
ATOM     34  C4*   C A   2       8.692  -0.845  -2.836  1.00  0.00              
ATOM     35  O4*   C A   2       8.090  -1.894  -2.029  1.00  0.00              
ATOM     36  C3*   C A   2       8.869  -1.496  -4.199  1.00  0.00              
ATOM     37  O3*   C A   2       9.843  -0.813  -4.993  1.00  0.00              
ATOM     38  C1*   C A   2       8.421  -3.148  -2.598  1.00  0.00              
ATOM     39  C2*   C A   2       9.322  -2.899  -3.804  1.00  0.00              
ATOM     40  O2*   C A   2      10.682  -2.949  -3.420  1.00  0.00              
ATOM     41  N1    C A   2       7.152  -3.831  -2.905  1.00  0.00              
ATOM     42  C2    C A   2       7.143  -5.220  -3.045  1.00  0.00              
ATOM     43  O2    C A   2       8.213  -5.840  -2.948  1.00  0.00              
ATOM     44  N3    C A   2       5.970  -5.854  -3.284  1.00  0.00              
ATOM     45  C4    C A   2       4.842  -5.149  -3.383  1.00  0.00              
ATOM     46  N4    C A   2       3.708  -5.816  -3.621  1.00  0.00              
ATOM     47  C5    C A   2       4.824  -3.732  -3.244  1.00  0.00              
ATOM     48  C6    C A   2       5.989  -3.119  -3.008  1.00  0.00              
ATOM     49 1H5*   C A   2       7.635   0.704  -1.779  1.00  0.00              
ATOM     50 2H5*   C A   2       8.337   1.223  -3.316  1.00  0.00              
ATOM     51  H4*   C A   2       9.670  -0.490  -2.477  1.00  0.00              
ATOM     52  H3*   C A   2       7.958  -1.481  -4.817  1.00  0.00              
ATOM     53  H1*   C A   2       8.968  -3.822  -1.923  1.00  0.00              
ATOM     54 1H2*   C A   2       9.239  -3.619  -4.630  1.00  0.00              
ATOM     55 2HO*   C A   2      10.924  -3.887  -3.171  1.00  0.00              
ATOM     56 1H4    C A   2       2.843  -5.319  -3.702  1.00  0.00              
ATOM     57 2H4    C A   2       3.725  -6.810  -3.718  1.00  0.00              
ATOM     58  H5    C A   2       3.886  -3.163  -3.329  1.00  0.00              
ATOM     59  H6    C A   2       6.013  -2.025  -2.895  1.00  0.00              
ATOM     60  P     U A   3       9.799  -0.944  -6.596  1.00  0.00              
ATOM     61  O1P   U A   3       8.348  -0.870  -6.903  1.00  0.00              
ATOM     62  O2P   U A   3      10.723   0.066  -7.172  1.00  0.00              
ATOM     63  O5*   U A   3      10.318  -2.391  -7.012  1.00  0.00              
ATOM     64  C5*   U A   3      11.658  -2.813  -6.693  1.00  0.00              
ATOM     65  C4*   U A   3      11.806  -4.286  -6.995  1.00  0.00              
ATOM     66  O4*   U A   3      10.911  -5.052  -6.147  1.00  0.00              
ATOM     67  C3*   U A   3      11.417  -4.704  -8.404  1.00  0.00              
ATOM     68  O3*   U A   3      12.467  -4.457  -9.342  1.00  0.00              
ATOM     69  C1*   U A   3      10.461  -6.197  -6.849  1.00  0.00              
ATOM     70  C2*   U A   3      11.153  -6.189  -8.215  1.00  0.00              
ATOM     71  O2*   U A   3      12.340  -6.955  -8.157  1.00  0.00              
ATOM     72  N1    U A   3       8.990  -6.136  -6.901  1.00  0.00              
ATOM     73  C2    U A   3       8.266  -7.313  -7.092  1.00  0.00              
ATOM     74  O2    U A   3       8.797  -8.398  -7.251  1.00  0.00              
ATOM     75  N3    U A   3       6.901  -7.159  -7.088  1.00  0.00              
ATOM     76  C4    U A   3       6.197  -5.984  -6.919  1.00  0.00              
ATOM     77  O4    U A   3       4.966  -6.007  -6.939  1.00  0.00              
ATOM     78  C5    U A   3       7.012  -4.823  -6.729  1.00  0.00              
ATOM     79  C6    U A   3       8.343  -4.942  -6.727  1.00  0.00              
ATOM     80 1H5*   U A   3      11.872  -2.622  -5.632  1.00  0.00              
ATOM     81 2H5*   U A   3      12.387  -2.232  -7.278  1.00  0.00              
ATOM     82  H4*   U A   3      12.876  -4.486  -6.839  1.00  0.00              
ATOM     83  H3*   U A   3      10.556  -4.151  -8.807  1.00  0.00              
ATOM     84  H1*   U A   3      10.704  -7.158  -6.372  1.00  0.00              
ATOM     85 1H2*   U A   3      10.580  -6.627  -9.044  1.00  0.00              
ATOM     86 2HO*   U A   3      12.194  -7.754  -7.573  1.00  0.00              
ATOM     87  H3    U A   3       6.358  -7.988  -7.225  1.00  0.00              
ATOM     88  H5    U A   3       6.544  -3.837  -6.585  1.00  0.00              
ATOM     89  H6    U A   3       8.954  -4.038  -6.578  1.00  0.00              
ATOM     90  P     C A   4      12.141  -4.418 -10.916  1.00  0.00              
ATOM     91  O1P   C A   4      10.968  -3.511 -10.998  1.00  0.00              
ATOM     92  O2P   C A   4      13.389  -4.071 -11.643  1.00  0.00              
ATOM     93  O5*   C A   4      11.677  -5.869 -11.385  1.00  0.00              
ATOM     94  C5*   C A   4      12.617  -6.958 -11.472  1.00  0.00              
ATOM     95  C4*   C A   4      11.864  -8.261 -11.597  1.00  0.00              
ATOM     96  O4*   C A   4      10.711  -8.310 -10.715  1.00  0.00              
ATOM     97  C3*   C A   4      11.197  -8.503 -12.942  1.00  0.00              
ATOM     98  O3*   C A   4      12.141  -8.904 -13.939  1.00  0.00              
ATOM     99  C1*   C A   4       9.830  -9.313 -11.189  1.00  0.00              
ATOM    100  C2*   C A   4      10.290  -9.680 -12.599  1.00  0.00              
ATOM    101  O2*   C A   4      10.978 -10.915 -12.570  1.00  0.00              
ATOM    102  N1    C A   4       8.445  -8.819 -11.099  1.00  0.00              
ATOM    103  C2    C A   4       7.389  -9.715 -11.274  1.00  0.00              
ATOM    104  O2    C A   4       7.644 -10.898 -11.542  1.00  0.00              
ATOM    105  N3    C A   4       6.116  -9.270 -11.149  1.00  0.00              
ATOM    106  C4    C A   4       5.884  -7.988 -10.861  1.00  0.00              
ATOM    107  N4    C A   4       4.613  -7.594 -10.748  1.00  0.00              
ATOM    108  C5    C A   4       6.943  -7.054 -10.677  1.00  0.00              
ATOM    109  C6    C A   4       8.196  -7.506 -10.804  1.00  0.00              
ATOM    110 1H5*   C A   4      13.259  -6.976 -10.579  1.00  0.00              
ATOM    111 2H5*   C A   4      13.277  -6.818 -12.340  1.00  0.00              
ATOM    112  H4*   C A   4      12.621  -9.030 -11.383  1.00  0.00              
ATOM    113  H3*   C A   4      10.665  -7.624 -13.335  1.00  0.00              
ATOM    114  H1*   C A   4       9.857 -10.237 -10.593  1.00  0.00              
ATOM    115 1H2*   C A   4       9.488  -9.826 -13.336  1.00  0.00              
ATOM    116 2HO*   C A   4      10.339 -11.649 -12.340  1.00  0.00              
ATOM    117 1H4    C A   4       4.402  -6.639 -10.534  1.00  0.00              
ATOM    118 2H4    C A   4       3.872  -8.252 -10.878  1.00  0.00              
ATOM    119  H5    C A   4       6.738  -5.999 -10.442  1.00  0.00              
ATOM    120  H6    C A   4       9.040  -6.813 -10.669  1.00  0.00              
ATOM    121  P     C A   5      11.687  -8.985 -15.480  1.00  0.00              
ATOM    122  O1P   C A   5      10.858  -7.765 -15.654  1.00  0.00              
ATOM    123  O2P   C A   5      12.901  -9.171 -16.315  1.00  0.00              
ATOM    124  O5*   C A   5      10.746 -10.256 -15.677  1.00  0.00              
ATOM    125  C5*   C A   5      11.170 -11.567 -15.259  1.00  0.00              
ATOM    126  C4*   C A   5      10.013 -12.531 -15.380  1.00  0.00              
ATOM    127  O4*   C A   5       8.977 -12.149 -14.448  1.00  0.00              
ATOM    128  C3*   C A   5       9.388 -12.629 -16.763  1.00  0.00              
ATOM    129  O3*   C A   5       9.610 -13.911 -17.358  1.00  0.00              
ATOM    130  C1*   C A   5       7.717 -12.237 -15.062  1.00  0.00              
ATOM    131  C2*   C A   5       7.915 -12.249 -16.585  1.00  0.00              
ATOM    132  O2*   C A   5       7.031 -13.199 -17.145  1.00  0.00              
ATOM    133  N1    C A   5       6.833 -11.170 -14.561  1.00  0.00              
ATOM    134  C2    C A   5       5.553 -11.500 -14.114  1.00  0.00              
ATOM    135  O2    C A   5       5.177 -12.680 -14.187  1.00  0.00              
ATOM    136  N3    C A   5       4.754 -10.527 -13.614  1.00  0.00              
ATOM    137  C4    C A   5       5.197  -9.270 -13.554  1.00  0.00              
ATOM    138  N4    C A   5       4.375  -8.342 -13.054  1.00  0.00              
ATOM    139  C5    C A   5       6.499  -8.907 -14.003  1.00  0.00              
ATOM    140  C6    C A   5       7.276  -9.878 -14.495  1.00  0.00              
ATOM    141 1H5*   C A   5      11.529 -11.536 -14.220  1.00  0.00              
ATOM    142 2H5*   C A   5      12.012 -11.907 -15.880  1.00  0.00              
ATOM    143  H4*   C A   5      10.466 -13.517 -15.199  1.00  0.00              
ATOM    144  H3*   C A   5       9.878 -11.992 -17.515  1.00  0.00              
ATOM    145  H1*   C A   5       7.224 -13.183 -14.796  1.00  0.00              
ATOM    146 1H2*   C A   5       7.658 -11.303 -17.081  1.00  0.00              
ATOM    147 2HO*   C A   5       7.319 -14.120 -16.881  1.00  0.00              
ATOM    148 1H4    C A   5       4.674  -7.389 -12.995  1.00  0.00              
ATOM    149 2H4    C A   5       3.463  -8.600 -12.740  1.00  0.00              
ATOM    150  H5    C A   5       6.850  -7.865 -13.950  1.00  0.00              
ATOM    151  H6    C A   5       8.288  -9.634 -14.852  1.00  0.00              
ATOM    152  P     U A   6       8.709 -14.378 -18.606  1.00  0.00              
ATOM    153  O1P   U A   6       8.403 -13.102 -19.300  1.00  0.00              
ATOM    154  O2P   U A   6       9.437 -15.451 -19.331  1.00  0.00              
ATOM    155  O5*   U A   6       7.341 -14.984 -18.059  1.00  0.00              
ATOM    156  C5*   U A   6       7.343 -16.054 -17.095  1.00  0.00              
ATOM    157  C4*   U A   6       5.942 -16.256 -16.567  1.00  0.00              
ATOM    158  O4*   U A   6       5.513 -15.163 -15.712  1.00  0.00              
ATOM    159  C3*   U A   6       4.852 -16.337 -17.624  1.00  0.00              
ATOM    160  O3*   U A   6       4.790 -17.633 -18.227  1.00  0.00              
ATOM    161  C1*   U A   6       4.119 -14.966 -15.842  1.00  0.00              
ATOM    162  C2*   U A   6       3.602 -16.013 -16.820  1.00  0.00              
ATOM    163  O2*   U A   6       3.106 -17.125 -16.102  1.00  0.00              
ATOM    164  N1    U A   6       3.928 -13.570 -16.272  1.00  0.00              
ATOM    165  C2    U A   6       2.667 -12.985 -16.148  1.00  0.00              
ATOM    166  O2    U A   6       1.697 -13.589 -15.725  1.00  0.00              
ATOM    167  N3    U A   6       2.599 -11.671 -16.540  1.00  0.00              
ATOM    168  C4    U A   6       3.629 -10.896 -17.033  1.00  0.00              
ATOM    169  O4    U A   6       3.410  -9.723 -17.343  1.00  0.00              
ATOM    170  C5    U A   6       4.888 -11.568 -17.129  1.00  0.00              
ATOM    171  C6    U A   6       4.985 -12.847 -16.754  1.00  0.00              
ATOM    172 1H5*   U A   6       8.027 -15.817 -16.268  1.00  0.00              
ATOM    173 2H5*   U A   6       7.709 -16.982 -17.560  1.00  0.00              
ATOM    174  H4*   U A   6       5.985 -17.228 -16.054  1.00  0.00              
ATOM    175  H3*   U A   6       5.011 -15.658 -18.475  1.00  0.00              
ATOM    176  H1*   U A   6       3.534 -15.076 -14.917  1.00  0.00              
ATOM    177 1H2*   U A   6       2.762 -15.692 -17.452  1.00  0.00              
ATOM    178 2HO*   U A   6       3.427 -17.083 -15.156  1.00  0.00              
ATOM    179  H3    U A   6       1.705 -11.228 -16.463  1.00  0.00              
ATOM    180  H5    U A   6       5.772 -11.034 -17.511  1.00  0.00              
ATOM    181  H6    U A   6       5.962 -13.347 -16.834  1.00  0.00              
ATOM    182  P     A A   7       4.452 -17.771 -19.792  1.00  0.00              
ATOM    183  O1P   A A   7       3.503 -16.655 -20.035  1.00  0.00              
ATOM    184  O2P   A A   7       5.732 -17.822 -20.543  1.00  0.00              
ATOM    185  O5*   A A   7       3.675 -19.141 -20.035  1.00  0.00              
ATOM    186  C5*   A A   7       4.392 -20.378 -20.214  1.00  0.00              
ATOM    187  C4*   A A   7       3.410 -21.523 -20.269  1.00  0.00              
ATOM    188  O4*   A A   7       3.091 -21.987 -18.940  1.00  0.00              
ATOM    189  C3*   A A   7       2.069 -21.202 -20.912  1.00  0.00              
ATOM    190  O3*   A A   7       2.101 -21.389 -22.330  1.00  0.00              
ATOM    191  C1*   A A   7       1.724 -22.321 -18.838  1.00  0.00              
ATOM    192  C2*   A A   7       1.099 -22.157 -20.227  1.00  0.00              
ATOM    193  O2*   A A   7       1.031 -23.419 -20.860  1.00  0.00              
ATOM    194  N1    A A   7       0.403 -21.990 -13.888  1.00  0.00              
ATOM    195  C2    A A   7       0.903 -22.989 -14.623  1.00  0.00              
ATOM    196  N3    A A   7       1.213 -23.012 -15.918  1.00  0.00              
ATOM    197  C4    A A   7       0.955 -21.822 -16.486  1.00  0.00              
ATOM    198  C5    A A   7       0.440 -20.699 -15.861  1.00  0.00              
ATOM    199  C6    A A   7       0.155 -20.806 -14.489  1.00  0.00              
ATOM    200  N6    A A   7      -0.345 -19.808 -13.757  1.00  0.00              
ATOM    201  N7    A A   7       0.308 -19.653 -16.764  1.00  0.00              
ATOM    202  C8    A A   7       0.738 -20.156 -17.895  1.00  0.00              
ATOM    203  N9    A A   7       1.146 -21.464 -17.799  1.00  0.00              
ATOM    204 1H5*   A A   7       5.101 -20.527 -19.387  1.00  0.00              
ATOM    205 2H5*   A A   7       4.983 -20.341 -21.141  1.00  0.00              
ATOM    206  H4*   A A   7       3.905 -22.271 -20.906  1.00  0.00              
ATOM    207  H3*   A A   7       1.768 -20.150 -20.803  1.00  0.00              
ATOM    208  H1*   A A   7       1.527 -23.354 -18.518  1.00  0.00              
ATOM    209 1H2*   A A   7       0.065 -21.787 -20.232  1.00  0.00              
ATOM    210 2HO*   A A   7       0.176 -23.490 -21.373  1.00  0.00              
ATOM    211  H2    A A   7       1.083 -23.927 -14.080  1.00  0.00              
ATOM    212 1H6    A A   7      -0.527 -19.945 -12.782  1.00  0.00              
ATOM    213 2H6    A A   7      -0.536 -18.923 -14.181  1.00  0.00              
ATOM    214  H8    A A   7       0.770 -19.583 -18.834  1.00  0.00              
ATOM    215  P     G A   8       1.159 -20.492 -23.274  1.00  0.00              
ATOM    216  O1P   G A   8       1.107 -19.189 -22.564  1.00  0.00              
ATOM    217  O2P   G A   8       1.695 -20.552 -24.658  1.00  0.00              
ATOM    218  O5*   G A   8      -0.309 -21.111 -23.279  1.00  0.00              
ATOM    219  C5*   G A   8      -1.468 -20.256 -23.314  1.00  0.00              
ATOM    220  C4*   G A   8      -2.631 -20.961 -22.657  1.00  0.00              
ATOM    221  O4*   G A   8      -2.393 -21.041 -21.234  1.00  0.00              
ATOM    222  C3*   G A   8      -3.982 -20.284 -22.825  1.00  0.00              
ATOM    223  O3*   G A   8      -4.704 -20.807 -23.944  1.00  0.00              
ATOM    224  C1*   G A   8      -3.550 -20.680 -20.524  1.00  0.00              
ATOM    225  C2*   G A   8      -4.706 -20.579 -21.526  1.00  0.00              
ATOM    226  O2*   G A   8      -5.409 -21.805 -21.555  1.00  0.00              
ATOM    227  N1    G A   8      -5.011 -17.157 -17.187  1.00  0.00              
ATOM    228  C2    G A   8      -5.675 -18.275 -17.629  1.00  0.00              
ATOM    229  N2    G A   8      -6.888 -18.489 -17.097  1.00  0.00              
ATOM    230  N3    G A   8      -5.187 -19.119 -18.522  1.00  0.00              
ATOM    231  C4    G A   8      -3.959 -18.752 -18.947  1.00  0.00              
ATOM    232  C5    G A   8      -3.212 -17.657 -18.571  1.00  0.00              
ATOM    233  C6    G A   8      -3.748 -16.758 -17.614  1.00  0.00              
ATOM    234  O6    G A   8      -3.237 -15.730 -17.151  1.00  0.00              
ATOM    235  N7    G A   8      -1.998 -17.635 -19.243  1.00  0.00              
ATOM    236  C8    G A   8      -2.030 -18.698 -20.002  1.00  0.00              
ATOM    237  N9    G A   8      -3.191 -19.419 -19.871  1.00  0.00              
ATOM    238 1H5*   G A   8      -1.718 -20.001 -24.353  1.00  0.00              
ATOM    239 2H5*   G A   8      -1.255 -19.311 -22.793  1.00  0.00              
ATOM    240  H4*   G A   8      -2.688 -21.928 -23.177  1.00  0.00              
ATOM    241  H3*   G A   8      -3.915 -19.204 -23.029  1.00  0.00              
ATOM    242  H1*   G A   8      -3.883 -21.351 -19.719  1.00  0.00              
ATOM    243 1H2*   G A   8      -5.469 -19.825 -21.285  1.00  0.00              
ATOM    244 2HO*   G A   8      -5.398 -22.175 -22.485  1.00  0.00              
ATOM    245  H1    G A   8      -5.470 -16.586 -16.507  1.00  0.00              
ATOM    246 1H2    G A   8      -7.421 -19.288 -17.377  1.00  0.00              
ATOM    247 2H2    G A   8      -7.258 -17.852 -16.423  1.00  0.00              
ATOM    248  H8    G A   8      -1.210 -18.985 -20.678  1.00  0.00              
ATOM    249  P     U A   9      -5.461 -19.803 -24.947  1.00  0.00              
ATOM    250  O1P   U A   9      -4.400 -18.837 -25.327  1.00  0.00              
ATOM    251  O2P   U A   9      -6.128 -20.612 -26.000  1.00  0.00              
ATOM    252  O5*   U A   9      -6.583 -19.012 -24.139  1.00  0.00              
ATOM    253  C5*   U A   9      -7.124 -17.778 -24.647  1.00  0.00              
ATOM    254  C4*   U A   9      -8.316 -17.372 -23.812  1.00  0.00              
ATOM    255  O4*   U A   9      -7.860 -17.188 -22.449  1.00  0.00              
ATOM    256  C3*   U A   9      -8.958 -16.048 -24.192  1.00  0.00              
ATOM    257  O3*   U A   9      -9.969 -16.213 -25.190  1.00  0.00              
ATOM    258  C1*   U A   9      -8.389 -15.992 -21.923  1.00  0.00              
ATOM    259  C2*   U A   9      -9.513 -15.571 -22.864  1.00  0.00              
ATOM    260  O2*   U A   9     -10.717 -16.220 -22.507  1.00  0.00              
ATOM    261  N1    U A   9      -7.255 -15.054 -21.857  1.00  0.00              
ATOM    262  C2    U A   9      -7.423 -13.825 -21.219  1.00  0.00              
ATOM    263  O2    U A   9      -8.484 -13.472 -20.735  1.00  0.00              
ATOM    264  N3    U A   9      -6.299 -13.037 -21.176  1.00  0.00              
ATOM    265  C4    U A   9      -5.054 -13.336 -21.691  1.00  0.00              
ATOM    266  O4    U A   9      -4.137 -12.522 -21.571  1.00  0.00              
ATOM    267  C5    U A   9      -4.963 -14.614 -22.328  1.00  0.00              
ATOM    268  C6    U A   9      -6.041 -15.403 -22.385  1.00  0.00              
ATOM    269 1H5*   U A   9      -7.424 -17.900 -25.697  1.00  0.00              
ATOM    270 2H5*   U A   9      -6.358 -16.989 -24.619  1.00  0.00              
ATOM    271  H4*   U A   9      -9.042 -18.183 -23.966  1.00  0.00              
ATOM    272  H3*   U A   9      -8.259 -15.334 -24.653  1.00  0.00              
ATOM    273  H1*   U A   9      -8.814 -16.019 -20.909  1.00  0.00              
ATOM    274 1H2*   U A   9      -9.765 -14.501 -22.869  1.00  0.00              
ATOM    275 2HO*   U A   9     -11.215 -16.481 -23.335  1.00  0.00              
ATOM    276  H3    U A   9      -6.393 -12.149 -20.725  1.00  0.00              
ATOM    277  H5    U A   9      -4.011 -14.945 -22.770  1.00  0.00              
ATOM    278  H6    U A   9      -5.952 -16.383 -22.878  1.00  0.00              
ATOM    279  P     A A  10     -10.156 -15.097 -26.332  1.00  0.00              
ATOM    280  O1P   A A  10      -8.769 -14.864 -26.809  1.00  0.00              
ATOM    281  O2P   A A  10     -11.189 -15.575 -27.286  1.00  0.00              
ATOM    282  O5*   A A  10     -10.680 -13.752 -25.660  1.00  0.00              
ATOM    283  C5*   A A  10     -12.038 -13.637 -25.193  1.00  0.00              
ATOM    284  C4*   A A  10     -12.140 -12.480 -24.228  1.00  0.00              
ATOM    285  O4*   A A  10     -11.096 -12.589 -23.219  1.00  0.00              
ATOM    286  C3*   A A  10     -11.935 -11.102 -24.837  1.00  0.00              
ATOM    287  O3*   A A  10     -13.128 -10.611 -25.456  1.00  0.00              
ATOM    288  C1*   A A  10     -10.604 -11.300 -22.906  1.00  0.00              
ATOM    289  C2*   A A  10     -11.551 -10.307 -23.592  1.00  0.00              
ATOM    290  O2*   A A  10     -12.656 -10.028 -22.756  1.00  0.00              
ATOM    291  N1    A A  10      -6.238  -8.631 -22.503  1.00  0.00              
ATOM    292  C2    A A  10      -7.464  -8.436 -22.003  1.00  0.00              
ATOM    293  N3    A A  10      -8.565  -9.167 -22.160  1.00  0.00              
ATOM    294  C4    A A  10      -8.318 -10.230 -22.944  1.00  0.00              
ATOM    295  C5    A A  10      -7.111 -10.564 -23.532  1.00  0.00              
ATOM    296  C6    A A  10      -6.023  -9.709 -23.288  1.00  0.00              
ATOM    297  N6    A A  10      -4.801  -9.904 -23.788  1.00  0.00              
ATOM    298  N7    A A  10      -7.233 -11.731 -24.274  1.00  0.00              
ATOM    299  C8    A A  10      -8.489 -12.071 -24.123  1.00  0.00              
ATOM    300  N9    A A  10      -9.205 -11.207 -23.329  1.00  0.00              
ATOM    301 1H5*   A A  10     -12.348 -14.569 -24.700  1.00  0.00              
ATOM    302 2H5*   A A  10     -12.718 -13.481 -26.043  1.00  0.00              
ATOM    303  H4*   A A  10     -13.167 -12.543 -23.840  1.00  0.00              
ATOM    304  H3*   A A  10     -11.181 -11.081 -25.638  1.00  0.00              
ATOM    305  H1*   A A  10     -10.609 -11.058 -21.834  1.00  0.00              
ATOM    306 1H2*   A A  10     -11.127  -9.322 -23.832  1.00  0.00              
ATOM    307 2HO*   A A  10     -13.502 -10.107 -23.283  1.00  0.00              
ATOM    308  H2    A A  10      -7.577  -7.543 -21.373  1.00  0.00              
ATOM    309 1H6    A A  10      -4.065  -9.258 -23.578  1.00  0.00              
ATOM    310 2H6    A A  10      -4.619 -10.694 -24.371  1.00  0.00              
ATOM    311  H8    A A  10      -8.930 -12.966 -24.587  1.00  0.00              
ATOM    312  P     C A  11     -13.026  -9.676 -26.759  1.00  0.00              
ATOM    313  O1P   C A  11     -11.905 -10.281 -27.523  1.00  0.00              
ATOM    314  O2P   C A  11     -14.373  -9.590 -27.378  1.00  0.00              
ATOM    315  O5*   C A  11     -12.586  -8.211 -26.313  1.00  0.00              
ATOM    316  C5*   C A  11     -13.425  -7.412 -25.456  1.00  0.00              
ATOM    317  C4*   C A  11     -12.642  -6.220 -24.959  1.00  0.00              
ATOM    318  O4*   C A  11     -11.528  -6.684 -24.158  1.00  0.00              
ATOM    319  C3*   C A  11     -11.991  -5.370 -26.038  1.00  0.00              
ATOM    320  O3*   C A  11     -12.909  -4.424 -26.597  1.00  0.00              
ATOM    321  C1*   C A  11     -10.410  -5.846 -24.362  1.00  0.00              
ATOM    322  C2*   C A  11     -10.857  -4.712 -25.278  1.00  0.00              
ATOM    323  O2*   C A  11     -11.281  -3.609 -24.503  1.00  0.00              
ATOM    324  N1    C A  11      -9.335  -6.693 -24.906  1.00  0.00              
ATOM    325  C2    C A  11      -8.006  -6.301 -24.736  1.00  0.00              
ATOM    326  O2    C A  11      -7.766  -5.226 -24.166  1.00  0.00              
ATOM    327  N3    C A  11      -7.015  -7.100 -25.198  1.00  0.00              
ATOM    328  C4    C A  11      -7.316  -8.248 -25.806  1.00  0.00              
ATOM    329  N4    C A  11      -6.307  -9.005 -26.246  1.00  0.00              
ATOM    330  C5    C A  11      -8.663  -8.672 -25.992  1.00  0.00              
ATOM    331  C6    C A  11      -9.632  -7.873 -25.532  1.00  0.00              
ATOM    332 1H5*   C A  11     -13.780  -8.013 -24.607  1.00  0.00              
ATOM    333 2H5*   C A  11     -14.315  -7.076 -26.008  1.00  0.00              
ATOM    334  H4*   C A  11     -13.387  -5.616 -24.420  1.00  0.00              
ATOM    335  H3*   C A  11     -11.656  -5.947 -26.913  1.00  0.00              
ATOM    336  H1*   C A  11      -9.996  -5.381 -23.456  1.00  0.00              
ATOM    337 1H2*   C A  11     -10.082  -4.304 -25.943  1.00  0.00              
ATOM    338 2HO*   C A  11     -10.787  -3.601 -23.633  1.00  0.00              
ATOM    339 1H4    C A  11      -6.495  -9.872 -26.708  1.00  0.00              
ATOM    340 2H4    C A  11      -5.363  -8.704 -26.114  1.00  0.00              
ATOM    341  H5    C A  11      -8.897  -9.621 -26.497  1.00  0.00              
ATOM    342  H6    C A  11     -10.684  -8.168 -25.657  1.00  0.00              
ATOM    343  P     G A  12     -12.684  -3.885 -28.095  1.00  0.00              
ATOM    344  O1P   G A  12     -12.710  -5.125 -28.911  1.00  0.00              
ATOM    345  O2P   G A  12     -13.678  -2.813 -28.358  1.00  0.00              
ATOM    346  O5*   G A  12     -11.226  -3.252 -28.204  1.00  0.00              
ATOM    347  C5*   G A  12     -10.916  -2.001 -27.560  1.00  0.00              
ATOM    348  C4*   G A  12      -9.463  -1.662 -27.795  1.00  0.00              
ATOM    349  O4*   G A  12      -8.631  -2.639 -27.131  1.00  0.00              
ATOM    350  C3*   G A  12      -8.996  -1.763 -29.238  1.00  0.00              
ATOM    351  O3*   G A  12      -9.357  -0.605 -29.996  1.00  0.00              
ATOM    352  C1*   G A  12      -7.388  -2.734 -27.801  1.00  0.00              
ATOM    353  C2*   G A  12      -7.487  -1.877 -29.066  1.00  0.00              
ATOM    354  O2*   G A  12      -6.863  -0.628 -28.847  1.00  0.00              
ATOM    355  N1    G A  12      -3.869  -6.310 -28.515  1.00  0.00              
ATOM    356  C2    G A  12      -3.721  -4.953 -28.356  1.00  0.00              
ATOM    357  N2    G A  12      -2.462  -4.491 -28.377  1.00  0.00              
ATOM    358  N3    G A  12      -4.730  -4.115 -28.189  1.00  0.00              
ATOM    359  C4    G A  12      -5.921  -4.751 -28.192  1.00  0.00              
ATOM    360  C5    G A  12      -6.177  -6.097 -28.343  1.00  0.00              
ATOM    361  C6    G A  12      -5.086  -6.984 -28.524  1.00  0.00              
ATOM    362  O6    G A  12      -5.108  -8.213 -28.675  1.00  0.00              
ATOM    363  N7    G A  12      -7.541  -6.348 -28.289  1.00  0.00              
ATOM    364  C8    G A  12      -8.079  -5.171 -28.110  1.00  0.00              
ATOM    365  N9    G A  12      -7.153  -4.160 -28.041  1.00  0.00              
ATOM    366 1H5*   G A  12     -11.118  -2.071 -26.482  1.00  0.00              
ATOM    367 2H5*   G A  12     -11.560  -1.203 -27.957  1.00  0.00              
ATOM    368  H4*   G A  12      -9.364  -0.633 -27.421  1.00  0.00              
ATOM    369  H3*   G A  12      -9.441  -2.604 -29.790  1.00  0.00              
ATOM    370  H1*   G A  12      -6.512  -2.376 -27.241  1.00  0.00              
ATOM    371 1H2*   G A  12      -6.988  -2.286 -29.956  1.00  0.00              
ATOM    372 2HO*   G A  12      -5.959  -0.626 -29.277  1.00  0.00              
ATOM    373  H1    G A  12      -3.039  -6.854 -28.633  1.00  0.00              
ATOM    374 1H2    G A  12      -2.289  -3.512 -28.264  1.00  0.00              
ATOM    375 2H2    G A  12      -1.699  -5.123 -28.503  1.00  0.00              
ATOM    376  H8    G A  12      -9.164  -5.008 -28.023  1.00  0.00              
ATOM    377  P     A A  13      -9.811  -0.762 -31.531  1.00  0.00              
ATOM    378  O1P   A A  13     -10.823  -1.848 -31.477  1.00  0.00              
ATOM    379  O2P   A A  13     -10.198   0.577 -32.043  1.00  0.00              
ATOM    380  O5*   A A  13      -8.572  -1.285 -32.386  1.00  0.00              
ATOM    381  C5*   A A  13      -8.729  -1.652 -33.770  1.00  0.00              
ATOM    382  C4*   A A  13      -7.436  -1.396 -34.507  1.00  0.00              
ATOM    383  O4*   A A  13      -7.178   0.029 -34.549  1.00  0.00              
ATOM    384  C3*   A A  13      -6.193  -1.999 -33.871  1.00  0.00              
ATOM    385  O3*   A A  13      -5.977  -3.347 -34.299  1.00  0.00              
ATOM    386  C1*   A A  13      -5.785   0.265 -34.437  1.00  0.00              
ATOM    387  C2*   A A  13      -5.086  -1.096 -34.408  1.00  0.00              
ATOM    388  O2*   A A  13      -4.674  -1.448 -35.714  1.00  0.00              
ATOM    389  N1    A A  13      -2.601   3.685 -32.311  1.00  0.00              
ATOM    390  C2    A A  13      -2.547   2.991 -33.454  1.00  0.00              
ATOM    391  N3    A A  13      -3.408   2.102 -33.943  1.00  0.00              
ATOM    392  C4    A A  13      -4.447   1.941 -33.106  1.00  0.00              
ATOM    393  C5    A A  13      -4.643   2.582 -31.895  1.00  0.00              
ATOM    394  C6    A A  13      -3.658   3.499 -31.491  1.00  0.00              
ATOM    395  N6    A A  13      -3.712   4.190 -30.350  1.00  0.00              
ATOM    396  N7    A A  13      -5.828   2.165 -31.305  1.00  0.00              
ATOM    397  C8    A A  13      -6.315   1.295 -32.156  1.00  0.00              
ATOM    398  N9    A A  13      -5.531   1.111 -33.269  1.00  0.00              
ATOM    399 1H5*   A A  13      -9.545  -1.072 -34.225  1.00  0.00              
ATOM    400 2H5*   A A  13      -9.006  -2.714 -33.850  1.00  0.00              
ATOM    401  H4*   A A  13      -7.587  -1.870 -35.488  1.00  0.00              
ATOM    402  H3*   A A  13      -6.231  -2.034 -32.772  1.00  0.00              
ATOM    403  H1*   A A  13      -5.379   0.814 -35.299  1.00  0.00              
ATOM    404 1H2*   A A  13      -4.169  -1.144 -33.804  1.00  0.00              
ATOM    405 2HO*   A A  13      -3.884  -0.893 -35.976  1.00  0.00              
ATOM    406  H2    A A  13      -1.664   3.183 -34.079  1.00  0.00              
ATOM    407 1H6    A A  13      -2.979   4.830 -30.117  1.00  0.00              
ATOM    408 2H6    A A  13      -4.485   4.069 -29.729  1.00  0.00              
ATOM    409  H8    A A  13      -7.265   0.763 -31.995  1.00  0.00              
ATOM    410  P     G A  14      -5.751  -4.505 -33.208  1.00  0.00              
ATOM    411  O1P   G A  14      -6.474  -3.994 -32.015  1.00  0.00              
ATOM    412  O2P   G A  14      -6.156  -5.800 -33.812  1.00  0.00              
ATOM    413  O5*   G A  14      -4.201  -4.584 -32.850  1.00  0.00              
ATOM    414  C5*   G A  14      -3.218  -4.811 -33.879  1.00  0.00              
ATOM    415  C4*   G A  14      -1.938  -4.096 -33.517  1.00  0.00              
ATOM    416  O4*   G A  14      -2.184  -2.670 -33.447  1.00  0.00              
ATOM    417  C3*   G A  14      -1.353  -4.454 -32.160  1.00  0.00              
ATOM    418  O3*   G A  14      -0.516  -5.612 -32.231  1.00  0.00              
ATOM    419  C1*   G A  14      -1.397  -2.098 -32.415  1.00  0.00              
ATOM    420  C2*   G A  14      -0.517  -3.214 -31.847  1.00  0.00              
ATOM    421  O2*   G A  14       0.735  -3.216 -32.504  1.00  0.00              
ATOM    422  N1    G A  14      -2.003   1.860 -29.308  1.00  0.00              
ATOM    423  C2    G A  14      -0.935   1.526 -30.105  1.00  0.00              
ATOM    424  N2    G A  14       0.106   2.371 -30.080  1.00  0.00              
ATOM    425  N3    G A  14      -0.892   0.448 -30.869  1.00  0.00              
ATOM    426  C4    G A  14      -2.022  -0.285 -30.774  1.00  0.00              
ATOM    427  C5    G A  14      -3.142  -0.041 -30.009  1.00  0.00              
ATOM    428  C6    G A  14      -3.174   1.118 -29.192  1.00  0.00              
ATOM    429  O6    G A  14      -4.079   1.509 -28.443  1.00  0.00              
ATOM    430  N7    G A  14      -4.090  -1.039 -30.191  1.00  0.00              
ATOM    431  C8    G A  14      -3.537  -1.857 -31.046  1.00  0.00              
ATOM    432  N9    G A  14      -2.284  -1.458 -31.441  1.00  0.00              
ATOM    433 1H5*   G A  14      -3.594  -4.449 -34.846  1.00  0.00              
ATOM    434 2H5*   G A  14      -3.031  -5.890 -33.989  1.00  0.00              
ATOM    435  H4*   G A  14      -1.227  -4.408 -34.296  1.00  0.00              
ATOM    436  H3*   G A  14      -2.112  -4.677 -31.395  1.00  0.00              
ATOM    437  H1*   G A  14      -0.720  -1.307 -32.769  1.00  0.00              
ATOM    438 1H2*   G A  14      -0.271  -3.127 -30.779  1.00  0.00              
ATOM    439 2HO*   G A  14       1.146  -2.305 -32.443  1.00  0.00              
ATOM    440  H1    G A  14      -1.933   2.700 -28.771  1.00  0.00              
ATOM    441 1H2    G A  14       0.914   2.184 -30.640  1.00  0.00              
ATOM    442 2H2    G A  14       0.076   3.186 -29.503  1.00  0.00              
ATOM    443  H8    G A  14      -4.026  -2.772 -31.413  1.00  0.00              
ATOM    444  P     A A  15      -0.345  -6.556 -30.940  1.00  0.00              
ATOM    445  O1P   A A  15      -1.592  -6.309 -30.171  1.00  0.00              
ATOM    446  O2P   A A  15      -0.031  -7.930 -31.406  1.00  0.00              
ATOM    447  O5*   A A  15       0.883  -6.030 -30.072  1.00  0.00              
ATOM    448  C5*   A A  15       2.215  -5.994 -30.619  1.00  0.00              
ATOM    449  C4*   A A  15       3.097  -5.141 -29.737  1.00  0.00              
ATOM    450  O4*   A A  15       2.575  -3.791 -29.678  1.00  0.00              
ATOM    451  C3*   A A  15       3.173  -5.572 -28.281  1.00  0.00              
ATOM    452  O3*   A A  15       4.108  -6.637 -28.089  1.00  0.00              
ATOM    453  C1*   A A  15       2.827  -3.235 -28.394  1.00  0.00              
ATOM    454  C2*   A A  15       3.571  -4.281 -27.570  1.00  0.00              
ATOM    455  O2*   A A  15       4.961  -4.030 -27.625  1.00  0.00              
ATOM    456  N1    A A  15       0.495  -0.487 -24.739  1.00  0.00              
ATOM    457  C2    A A  15       1.783  -0.743 -24.991  1.00  0.00              
ATOM    458  N3    A A  15       2.324  -1.482 -25.957  1.00  0.00              
ATOM    459  C4    A A  15       1.367  -2.005 -26.742  1.00  0.00              
ATOM    460  C5    A A  15       0.000  -1.833 -26.610  1.00  0.00              
ATOM    461  C6    A A  15      -0.442  -1.028 -25.547  1.00  0.00              
ATOM    462  N6    A A  15      -1.729  -0.773 -25.296  1.00  0.00              
ATOM    463  N7    A A  15      -0.679  -2.524 -27.604  1.00  0.00              
ATOM    464  C8    A A  15       0.274  -3.090 -28.303  1.00  0.00              
ATOM    465  N9    A A  15       1.538  -2.818 -27.837  1.00  0.00              
ATOM    466 1H5*   A A  15       2.194  -5.586 -31.640  1.00  0.00              
ATOM    467 2H5*   A A  15       2.623  -7.013 -30.688  1.00  0.00              
ATOM    468  H4*   A A  15       4.096  -5.231 -30.189  1.00  0.00              
ATOM    469  H3*   A A  15       2.236  -6.002 -27.898  1.00  0.00              
ATOM    470  H1*   A A  15       3.454  -2.332 -28.405  1.00  0.00              
ATOM    471 1H2*   A A  15       3.333  -4.297 -26.497  1.00  0.00              
ATOM    472 2HO*   A A  15       5.442  -4.869 -27.881  1.00  0.00              
ATOM    473  H2    A A  15       2.499  -0.276 -24.299  1.00  0.00              
ATOM    474 1H6    A A  15      -1.982  -0.191 -24.522  1.00  0.00              
ATOM    475 2H6    A A  15      -2.439  -1.163 -25.881  1.00  0.00              
ATOM    476  H8    A A  15       0.080  -3.724 -29.181  1.00  0.00              
ATOM    477  P     G A  16       3.737  -7.860 -27.115  1.00  0.00              
ATOM    478  O1P   G A  16       2.418  -8.313 -27.626  1.00  0.00              
ATOM    479  O2P   G A  16       4.881  -8.807 -27.099  1.00  0.00              
ATOM    480  O5*   G A  16       3.530  -7.301 -25.638  1.00  0.00              
ATOM    481  C5*   G A  16       4.436  -6.327 -25.085  1.00  0.00              
ATOM    482  C4*   G A  16       3.688  -5.433 -24.125  1.00  0.00              
ATOM    483  O4*   G A  16       2.420  -5.016 -24.711  1.00  0.00              
ATOM    484  C3*   G A  16       3.274  -6.086 -22.816  1.00  0.00              
ATOM    485  O3*   G A  16       4.355  -6.133 -21.880  1.00  0.00              
ATOM    486  C1*   G A  16       1.437  -4.891 -23.691  1.00  0.00              
ATOM    487  C2*   G A  16       2.125  -5.191 -22.363  1.00  0.00              
ATOM    488  O2*   G A  16       2.568  -3.987 -21.769  1.00  0.00              
ATOM    489  N1    G A  16      -3.457  -5.998 -22.972  1.00  0.00              
ATOM    490  C2    G A  16      -2.686  -5.015 -22.399  1.00  0.00              
ATOM    491  N2    G A  16      -3.310  -4.209 -21.527  1.00  0.00              
ATOM    492  N3    G A  16      -1.403  -4.834 -22.663  1.00  0.00              
ATOM    493  C4    G A  16      -0.941  -5.730 -23.561  1.00  0.00              
ATOM    494  C5    G A  16      -1.625  -6.748 -24.189  1.00  0.00              
ATOM    495  C6    G A  16      -3.000  -6.932 -23.896  1.00  0.00              
ATOM    496  O6    G A  16      -3.779  -7.779 -24.352  1.00  0.00              
ATOM    497  N7    G A  16      -0.786  -7.450 -25.045  1.00  0.00              
ATOM    498  C8    G A  16       0.370  -6.856 -24.922  1.00  0.00              
ATOM    499  N9    G A  16       0.346  -5.805 -24.039  1.00  0.00              
ATOM    500 1H5*   G A  16       4.883  -5.727 -25.891  1.00  0.00              
ATOM    501 2H5*   G A  16       5.263  -6.834 -24.566  1.00  0.00              
ATOM    502  H4*   G A  16       4.391  -4.614 -23.918  1.00  0.00              
ATOM    503  H3*   G A  16       2.988  -7.144 -22.919  1.00  0.00              
ATOM    504  H1*   G A  16       0.975  -3.898 -23.594  1.00  0.00              
ATOM    505 1H2*   G A  16       1.496  -5.665 -21.596  1.00  0.00              
ATOM    506 2HO*   G A  16       1.940  -3.246 -22.008  1.00  0.00              
ATOM    507  H1    G A  16      -4.419  -6.045 -22.704  1.00  0.00              
ATOM    508 1H2    G A  16      -2.804  -3.473 -21.078  1.00  0.00              
ATOM    509 2H2    G A  16      -4.280  -4.345 -21.327  1.00  0.00              
ATOM    510  H8    G A  16       1.273  -7.167 -25.471  1.00  0.00              
ATOM    511  P     G A  17       4.179  -6.928 -20.493  1.00  0.00              
ATOM    512  O1P   G A  17       3.170  -7.967 -20.823  1.00  0.00              
ATOM    513  O2P   G A  17       5.524  -7.338 -20.016  1.00  0.00              
ATOM    514  O5*   G A  17       3.542  -5.947 -19.411  1.00  0.00              
ATOM    515  C5*   G A  17       2.919  -6.468 -18.221  1.00  0.00              
ATOM    516  C4*   G A  17       1.725  -5.615 -17.865  1.00  0.00              
ATOM    517  O4*   G A  17       0.803  -5.606 -18.982  1.00  0.00              
ATOM    518  C3*   G A  17       0.880  -6.126 -16.709  1.00  0.00              
ATOM    519  O3*   G A  17       1.455  -5.792 -15.442  1.00  0.00              
ATOM    520  C1*   G A  17      -0.536  -5.594 -18.509  1.00  0.00              
ATOM    521  C2*   G A  17      -0.494  -5.535 -16.985  1.00  0.00              
ATOM    522  O2*   G A  17      -0.614  -4.195 -16.550  1.00  0.00              
ATOM    523  N1    G A  17      -4.758  -8.399 -18.529  1.00  0.00              
ATOM    524  C2    G A  17      -4.452  -7.279 -17.794  1.00  0.00              
ATOM    525  N2    G A  17      -5.408  -6.841 -16.962  1.00  0.00              
ATOM    526  N3    G A  17      -3.298  -6.638 -17.870  1.00  0.00              
ATOM    527  C4    G A  17      -2.457  -7.214 -18.756  1.00  0.00              
ATOM    528  C5    G A  17      -2.664  -8.331 -19.537  1.00  0.00              
ATOM    529  C6    G A  17      -3.906  -9.010 -19.444  1.00  0.00              
ATOM    530  O6    G A  17      -4.280 -10.019 -20.055  1.00  0.00              
ATOM    531  N7    G A  17      -1.548  -8.600 -20.316  1.00  0.00              
ATOM    532  C8    G A  17      -0.699  -7.659 -20.000  1.00  0.00              
ATOM    533  N9    G A  17      -1.187  -6.786 -19.060  1.00  0.00              
ATOM    534 1H5*   G A  17       3.638  -6.477 -17.391  1.00  0.00              
ATOM    535 2H5*   G A  17       2.604  -7.509 -18.386  1.00  0.00              
ATOM    536  H4*   G A  17       2.160  -4.638 -17.609  1.00  0.00              
ATOM    537  H3*   G A  17       0.859  -7.223 -16.627  1.00  0.00              
ATOM    538  H1*   G A  17      -1.142  -4.740 -18.846  1.00  0.00              
ATOM    539 1H2*   G A  17      -1.299  -6.070 -16.461  1.00  0.00              
ATOM    540 2HO*   G A  17      -1.532  -3.857 -16.756  1.00  0.00              
ATOM    541  H1    G A  17      -5.661  -8.806 -18.397  1.00  0.00              
ATOM    542 1H2    G A  17      -5.248  -6.029 -16.401  1.00  0.00              
ATOM    543 2H2    G A  17      -6.280  -7.324 -16.903  1.00  0.00              
ATOM    544  H8    G A  17       0.306  -7.576 -20.442  1.00  0.00              
ATOM    545  P     A A  18       1.643  -6.932 -14.323  1.00  0.00              
ATOM    546  O1P   A A  18       2.074  -8.114 -15.112  1.00  0.00              
ATOM    547  O2P   A A  18       2.529  -6.398 -13.258  1.00  0.00              
ATOM    548  O5*   A A  18       0.225  -7.261 -13.676  1.00  0.00              
ATOM    549  C5*   A A  18      -0.569  -6.225 -13.066  1.00  0.00              
ATOM    550  C4*   A A  18      -1.982  -6.723 -12.874  1.00  0.00              
ATOM    551  O4*   A A  18      -2.568  -7.024 -14.167  1.00  0.00              
ATOM    552  C3*   A A  18      -2.111  -8.063 -12.168  1.00  0.00              
ATOM    553  O3*   A A  18      -1.959  -7.935 -10.751  1.00  0.00              
ATOM    554  C1*   A A  18      -3.491  -8.103 -14.025  1.00  0.00              
ATOM    555  C2*   A A  18      -3.525  -8.469 -12.553  1.00  0.00              
ATOM    556  O2*   A A  18      -4.515  -7.725 -11.872  1.00  0.00              
ATOM    557  N1    A A  18      -5.231 -12.353 -16.320  1.00  0.00              
ATOM    558  C2    A A  18      -5.788 -11.508 -15.446  1.00  0.00              
ATOM    559  N3    A A  18      -5.271 -10.422 -14.874  1.00  0.00              
ATOM    560  C4    A A  18      -4.009 -10.224 -15.293  1.00  0.00              
ATOM    561  C5    A A  18      -3.300 -11.005 -16.188  1.00  0.00              
ATOM    562  C6    A A  18      -3.961 -12.125 -16.721  1.00  0.00              
ATOM    563  N6    A A  18      -3.404 -12.969 -17.593  1.00  0.00              
ATOM    564  N7    A A  18      -2.024 -10.494 -16.383  1.00  0.00              
ATOM    565  C8    A A  18      -1.989  -9.434 -15.614  1.00  0.00              
ATOM    566  N9    A A  18      -3.157  -9.210 -14.926  1.00  0.00              
ATOM    567 1H5*   A A  18      -0.568  -5.325 -13.698  1.00  0.00              
ATOM    568 2H5*   A A  18      -0.135  -5.938 -12.096  1.00  0.00              
ATOM    569  H4*   A A  18      -2.478  -5.915 -12.316  1.00  0.00              
ATOM    570  H3*   A A  18      -1.344  -8.794 -12.464  1.00  0.00              
ATOM    571  H1*   A A  18      -4.508  -7.790 -14.300  1.00  0.00              
ATOM    572 1H2*   A A  18      -3.747  -9.518 -12.307  1.00  0.00              
ATOM    573 2HO*   A A  18      -4.136  -7.369 -11.017  1.00  0.00              
ATOM    574  H2    A A  18      -6.821 -11.745 -15.157  1.00  0.00              
ATOM    575 1H6    A A  18      -3.926 -13.750 -17.937  1.00  0.00              
ATOM    576 2H6    A A  18      -2.466 -12.820 -17.903  1.00  0.00              
ATOM    577  H8    A A  18      -1.106  -8.782 -15.528  1.00  0.00              
ATOM    578  P     C A  19      -1.263  -9.115  -9.912  1.00  0.00              
ATOM    579  O1P   C A  19      -0.325  -9.720 -10.892  1.00  0.00              
ATOM    580  O2P   C A  19      -0.734  -8.540  -8.649  1.00  0.00              
ATOM    581  O5*   C A  19      -2.363 -10.207  -9.542  1.00  0.00              
ATOM    582  C5*   C A  19      -3.622  -9.824  -8.954  1.00  0.00              
ATOM    583  C4*   C A  19      -4.598 -10.970  -9.071  1.00  0.00              
ATOM    584  O4*   C A  19      -4.995 -11.173 -10.453  1.00  0.00              
ATOM    585  C3*   C A  19      -4.023 -12.350  -8.789  1.00  0.00              
ATOM    586  O3*   C A  19      -3.916 -12.605  -7.385  1.00  0.00              
ATOM    587  C1*   C A  19      -5.167 -12.575 -10.752  1.00  0.00              
ATOM    588  C2*   C A  19      -5.072 -13.287  -9.401  1.00  0.00              
ATOM    589  O2*   C A  19      -6.299 -13.270  -8.700  1.00  0.00              
ATOM    590  N1    C A  19      -4.185 -13.020 -11.756  1.00  0.00              
ATOM    591  C2    C A  19      -4.471 -14.139 -12.540  1.00  0.00              
ATOM    592  O2    C A  19      -5.529 -14.755 -12.344  1.00  0.00              
ATOM    593  N3    C A  19      -3.588 -14.523 -13.492  1.00  0.00              
ATOM    594  C4    C A  19      -2.460 -13.833 -13.671  1.00  0.00              
ATOM    595  N4    C A  19      -1.618 -14.249 -14.621  1.00  0.00              
ATOM    596  C5    C A  19      -2.144 -12.689 -12.885  1.00  0.00              
ATOM    597  C6    C A  19      -3.025 -12.321 -11.947  1.00  0.00              
ATOM    598 1H5*   C A  19      -4.021  -8.934  -9.460  1.00  0.00              
ATOM    599 2H5*   C A  19      -3.477  -9.556  -7.897  1.00  0.00              
ATOM    600  H4*   C A  19      -5.422 -10.690  -8.397  1.00  0.00              
ATOM    601  H3*   C A  19      -3.015 -12.501  -9.206  1.00  0.00              
ATOM    602  H1*   C A  19      -6.154 -12.817 -11.172  1.00  0.00              
ATOM    603 1H2*   C A  19      -4.758 -14.340  -9.388  1.00  0.00              
ATOM    604 2HO*   C A  19      -6.132 -13.049  -7.738  1.00  0.00              
ATOM    605 1H4    C A  19      -0.762 -13.756 -14.782  1.00  0.00              
ATOM    606 2H4    C A  19      -1.842 -15.052 -15.171  1.00  0.00              
ATOM    607  H5    C A  19      -1.210 -12.130 -13.042  1.00  0.00              
ATOM    608  H6    C A  19      -2.815 -11.441 -11.321  1.00  0.00              
ATOM    609  P     C A  20      -2.849 -13.684  -6.851  1.00  0.00              
ATOM    610  O1P   C A  20      -1.607 -13.326  -7.582  1.00  0.00              
ATOM    611  O2P   C A  20      -2.860 -13.654  -5.366  1.00  0.00              
ATOM    612  O5*   C A  20      -3.300 -15.137  -7.324  1.00  0.00              
ATOM    613  C5*   C A  20      -4.125 -15.970  -6.486  1.00  0.00              
ATOM    614  C4*   C A  20      -4.142 -17.375  -7.039  1.00  0.00              
ATOM    615  O4*   C A  20      -4.619 -17.329  -8.405  1.00  0.00              
ATOM    616  C3*   C A  20      -2.787 -18.059  -7.126  1.00  0.00              
ATOM    617  O3*   C A  20      -2.459 -18.748  -5.916  1.00  0.00              
ATOM    618  C1*   C A  20      -3.940 -18.295  -9.177  1.00  0.00              
ATOM    619  C2*   C A  20      -3.033 -19.076  -8.227  1.00  0.00              
ATOM    620  O2*   C A  20      -3.708 -20.230  -7.768  1.00  0.00              
ATOM    621  N1    C A  20      -3.235 -17.565 -10.245  1.00  0.00              
ATOM    622  C2    C A  20      -2.832 -18.254 -11.389  1.00  0.00              
ATOM    623  O2    C A  20      -3.040 -19.474 -11.461  1.00  0.00              
ATOM    624  N3    C A  20      -2.221 -17.575 -12.390  1.00  0.00              
ATOM    625  C4    C A  20      -2.014 -16.262 -12.274  1.00  0.00              
ATOM    626  N4    C A  20      -1.408 -15.634 -13.284  1.00  0.00              
ATOM    627  C5    C A  20      -2.417 -15.536 -11.116  1.00  0.00              
ATOM    628  C6    C A  20      -3.017 -16.219 -10.135  1.00  0.00              
ATOM    629 1H5*   C A  20      -5.147 -15.568  -6.442  1.00  0.00              
ATOM    630 2H5*   C A  20      -3.735 -15.972  -5.458  1.00  0.00              
ATOM    631  H4*   C A  20      -4.778 -17.932  -6.335  1.00  0.00              
ATOM    632  H3*   C A  20      -1.956 -17.368  -7.338  1.00  0.00              
ATOM    633  H1*   C A  20      -4.577 -19.032  -9.688  1.00  0.00              
ATOM    634 1H2*   C A  20      -2.101 -19.456  -8.670  1.00  0.00              
ATOM    635 2HO*   C A  20      -4.130 -20.701  -8.544  1.00  0.00              
ATOM    636 1H4    C A  20      -1.236 -14.649 -13.231  1.00  0.00              
ATOM    637 2H4    C A  20      -1.127 -16.146 -14.095  1.00  0.00              
ATOM    638  H5    C A  20      -2.237 -14.454 -11.033  1.00  0.00              
ATOM    639  H6    C A  20      -3.342 -15.691  -9.226  1.00  0.00              
ATOM    640  P     G A  21      -0.963 -19.296  -5.690  1.00  0.00              
ATOM    641  O1P   G A  21      -0.226 -18.091  -5.233  1.00  0.00              
ATOM    642  O2P   G A  21      -1.032 -20.491  -4.811  1.00  0.00              
ATOM    643  O5*   G A  21      -0.358 -19.743  -7.094  1.00  0.00              
ATOM    644  C5*   G A  21      -0.429 -21.116  -7.523  1.00  0.00              
ATOM    645  C4*   G A  21       0.462 -21.313  -8.727  1.00  0.00              
ATOM    646  O4*   G A  21       0.059 -20.487  -9.842  1.00  0.00              
ATOM    647  C3*   G A  21       1.914 -20.907  -8.536  1.00  0.00              
ATOM    648  O3*   G A  21       2.675 -21.937  -7.898  1.00  0.00              
ATOM    649  C1*   G A  21       1.190 -20.117 -10.618  1.00  0.00              
ATOM    650  C2*   G A  21       2.396 -20.763  -9.961  1.00  0.00              
ATOM    651  O2*   G A  21       2.670 -22.006 -10.577  1.00  0.00              
ATOM    652  N1    G A  21       2.434 -16.001 -13.302  1.00  0.00              
ATOM    653  C2    G A  21       2.616 -17.330 -13.599  1.00  0.00              
ATOM    654  N2    G A  21       3.194 -17.596 -14.779  1.00  0.00              
ATOM    655  N3    G A  21       2.255 -18.321 -12.801  1.00  0.00              
ATOM    656  C4    G A  21       1.688 -17.872 -11.661  1.00  0.00              
ATOM    657  C5    G A  21       1.462 -16.571 -11.268  1.00  0.00              
ATOM    658  C6    G A  21       1.855 -15.517 -12.132  1.00  0.00              
ATOM    659  O6    G A  21       1.739 -14.296 -11.962  1.00  0.00              
ATOM    660  N7    G A  21       0.855 -16.531 -10.021  1.00  0.00              
ATOM    661  C8    G A  21       0.727 -17.787  -9.684  1.00  0.00              
ATOM    662  N9    G A  21       1.211 -18.652 -10.634  1.00  0.00              
ATOM    663 1H5*   G A  21      -1.466 -21.381  -7.773  1.00  0.00              
ATOM    664 2H5*   G A  21      -0.115 -21.783  -6.707  1.00  0.00              
ATOM    665  H4*   G A  21       0.404 -22.392  -8.930  1.00  0.00              
ATOM    666  H3*   G A  21       2.043 -19.992  -7.939  1.00  0.00              
ATOM    667  H1*   G A  21       1.195 -20.428 -11.673  1.00  0.00              
ATOM    668 1H2*   G A  21       3.339 -20.202 -10.036  1.00  0.00              
ATOM    669 2HO*   G A  21       2.727 -22.720  -9.878  1.00  0.00              
ATOM    670  H1    G A  21       2.741 -15.330 -13.976  1.00  0.00              
ATOM    671 1H2    G A  21       3.353 -18.545 -15.054  1.00  0.00              
ATOM    672 2H2    G A  21       3.468 -16.848 -15.382  1.00  0.00              
ATOM    673  H8    G A  21       0.277 -18.117  -8.736  1.00  0.00              
ATOM    674  P     G A  22       4.101 -21.589  -7.241  1.00  0.00              
ATOM    675  O1P   G A  22       3.763 -20.565  -6.220  1.00  0.00              
ATOM    676  O2P   G A  22       4.743 -22.860  -6.820  1.00  0.00              
ATOM    677  O5*   G A  22       5.025 -20.902  -8.342  1.00  0.00              
ATOM    678  C5*   G A  22       5.544 -21.667  -9.448  1.00  0.00              
ATOM    679  C4*   G A  22       6.331 -20.757 -10.361  1.00  0.00              
ATOM    680  O4*   G A  22       5.488 -19.762 -10.980  1.00  0.00              
ATOM    681  C3*   G A  22       7.413 -19.931  -9.683  1.00  0.00              
ATOM    682  O3*   G A  22       8.611 -20.686  -9.482  1.00  0.00              
ATOM    683  C1*   G A  22       6.228 -18.575 -11.203  1.00  0.00              
ATOM    684  C2*   G A  22       7.641 -18.809 -10.682  1.00  0.00              
ATOM    685  O2*   G A  22       8.488 -19.187 -11.749  1.00  0.00              
ATOM    686  N1    G A  22       5.836 -13.572 -10.495  1.00  0.00              
ATOM    687  C2    G A  22       6.755 -14.285 -11.226  1.00  0.00              
ATOM    688  N2    G A  22       7.687 -13.564 -11.867  1.00  0.00              
ATOM    689  N3    G A  22       6.759 -15.604 -11.324  1.00  0.00              
ATOM    690  C4    G A  22       5.753 -16.166 -10.619  1.00  0.00              
ATOM    691  C5    G A  22       4.786 -15.545  -9.857  1.00  0.00              
ATOM    692  C6    G A  22       4.795 -14.130  -9.760  1.00  0.00              
ATOM    693  O6    G A  22       4.021 -13.396  -9.133  1.00  0.00              
ATOM    694  N7    G A  22       3.932 -16.480  -9.290  1.00  0.00              
ATOM    695  C8    G A  22       4.387 -17.630  -9.710  1.00  0.00              
ATOM    696  N9    G A  22       5.489 -17.511 -10.520  1.00  0.00              
ATOM    697 1H5*   G A  22       4.720 -22.138 -10.002  1.00  0.00              
ATOM    698 2H5*   G A  22       6.187 -22.479  -9.076  1.00  0.00              
ATOM    699  H4*   G A  22       6.812 -21.443 -11.074  1.00  0.00              
ATOM    700  H3*   G A  22       7.132 -19.569  -8.682  1.00  0.00              
ATOM    701  H1*   G A  22       6.323 -18.250 -12.249  1.00  0.00              
ATOM    702 1H2*   G A  22       8.133 -17.935 -10.233  1.00  0.00              
ATOM    703 2HO*   G A  22       8.602 -18.415 -12.375  1.00  0.00              
ATOM    704  H1    G A  22       5.923 -12.576 -10.490  1.00  0.00              
ATOM    705 1H2    G A  22       8.383 -14.025 -12.418  1.00  0.00              
ATOM    706 2H2    G A  22       7.686 -12.568 -11.794  1.00  0.00              
ATOM    707  H8    G A  22       3.933 -18.597  -9.441  1.00  0.00              
ATOM    708  P     A A  23       9.546 -20.380  -8.210  1.00  0.00              
ATOM    709  O1P   A A  23       8.571 -20.231  -7.100  1.00  0.00              
ATOM    710  O2P   A A  23      10.589 -21.435  -8.133  1.00  0.00              
ATOM    711  O5*   A A  23      10.270 -18.978  -8.424  1.00  0.00              
ATOM    712  C5*   A A  23      10.271 -17.979  -7.386  1.00  0.00              
ATOM    713  C4*   A A  23      10.858 -16.696  -7.926  1.00  0.00              
ATOM    714  O4*   A A  23       9.879 -15.974  -8.719  1.00  0.00              
ATOM    715  C3*   A A  23      11.251 -15.667  -6.877  1.00  0.00              
ATOM    716  O3*   A A  23      12.536 -15.948  -6.313  1.00  0.00              
ATOM    717  C1*   A A  23      10.071 -14.572  -8.594  1.00  0.00              
ATOM    718  C2*   A A  23      11.254 -14.363  -7.658  1.00  0.00              
ATOM    719  O2*   A A  23      12.435 -14.175  -8.412  1.00  0.00              
ATOM    720  N1    A A  23       7.355 -10.259  -7.979  1.00  0.00              
ATOM    721  C2    A A  23       8.596 -10.488  -8.423  1.00  0.00              
ATOM    722  N3    A A  23       9.250 -11.641  -8.545  1.00  0.00              
ATOM    723  C4    A A  23       8.478 -12.666  -8.144  1.00  0.00              
ATOM    724  C5    A A  23       7.183 -12.590  -7.663  1.00  0.00              
ATOM    725  C6    A A  23       6.606 -11.311  -7.583  1.00  0.00              
ATOM    726  N6    A A  23       5.367 -11.084  -7.140  1.00  0.00              
ATOM    727  N7    A A  23       6.702 -13.853  -7.346  1.00  0.00              
ATOM    728  C8    A A  23       7.700 -14.652  -7.636  1.00  0.00              
ATOM    729  N9    A A  23       8.807 -14.000  -8.124  1.00  0.00              
ATOM    730 1H5*   A A  23      10.858 -18.330  -6.525  1.00  0.00              
ATOM    731 2H5*   A A  23       9.246 -17.804  -7.028  1.00  0.00              
ATOM    732  H4*   A A  23      11.746 -17.021  -8.487  1.00  0.00              
ATOM    733  H3*   A A  23      10.578 -15.642  -6.008  1.00  0.00              
ATOM    734  H1*   A A  23      10.308 -14.046  -9.530  1.00  0.00              
ATOM    735 1H2*   A A  23      11.196 -13.479  -7.007  1.00  0.00              
ATOM    736 2HO*   A A  23      12.438 -14.804  -9.190  1.00  0.00              
ATOM    737  H2    A A  23       9.157  -9.595  -8.730  1.00  0.00              
ATOM    738 1H6    A A  23       5.011 -10.149  -7.106  1.00  0.00              
ATOM    739 2H6    A A  23       4.795 -11.847  -6.841  1.00  0.00              
ATOM    740  H8    A A  23       7.655 -15.743  -7.502  1.00  0.00              
ATOM    741  P     G A  24      12.935 -15.322  -4.887  1.00  0.00              
ATOM    742  O1P   G A  24      11.921 -15.897  -3.967  1.00  0.00              
ATOM    743  O2P   G A  24      14.376 -15.589  -4.648  1.00  0.00              
ATOM    744  O5*   G A  24      12.721 -13.744  -4.936  1.00  0.00              
ATOM    745  C5*   G A  24      13.473 -12.927  -5.854  1.00  0.00              
ATOM    746  C4*   G A  24      12.842 -11.558  -5.940  1.00  0.00              
ATOM    747  O4*   G A  24      11.433 -11.666  -6.288  1.00  0.00              
ATOM    748  C3*   G A  24      12.803 -10.775  -4.636  1.00  0.00              
ATOM    749  O3*   G A  24      14.072 -10.187  -4.333  1.00  0.00              
ATOM    750  C1*   G A  24      10.750 -10.548  -5.757  1.00  0.00              
ATOM    751  C2*   G A  24      11.775  -9.710  -4.992  1.00  0.00              
ATOM    752  O2*   G A  24      12.299  -8.699  -5.830  1.00  0.00              
ATOM    753  N1    G A  24       6.603  -9.292  -3.127  1.00  0.00              
ATOM    754  C2    G A  24       7.508  -8.487  -3.776  1.00  0.00              
ATOM    755  N2    G A  24       7.264  -7.169  -3.728  1.00  0.00              
ATOM    756  N3    G A  24       8.568  -8.939  -4.423  1.00  0.00              
ATOM    757  C4    G A  24       8.656 -10.286  -4.371  1.00  0.00              
ATOM    758  C5    G A  24       7.809 -11.179  -3.751  1.00  0.00              
ATOM    759  C6    G A  24       6.676 -10.680  -3.058  1.00  0.00              
ATOM    760  O6    G A  24       5.806 -11.313  -2.446  1.00  0.00              
ATOM    761  N7    G A  24       8.251 -12.482  -3.929  1.00  0.00              
ATOM    762  C8    G A  24       9.340 -12.359  -4.641  1.00  0.00              
ATOM    763  N9    G A  24       9.641 -11.054  -4.943  1.00  0.00              
ATOM    764 1H5*   G A  24      13.493 -13.397  -6.848  1.00  0.00              
ATOM    765 2H5*   G A  24      14.516 -12.843  -5.517  1.00  0.00              
ATOM    766  H4*   G A  24      13.456 -11.025  -6.679  1.00  0.00              
ATOM    767  H3*   G A  24      12.540 -11.387  -3.760  1.00  0.00              
ATOM    768  H1*   G A  24      10.293  -9.887  -6.507  1.00  0.00              
ATOM    769 1H2*   G A  24      11.398  -9.173  -4.110  1.00  0.00              
ATOM    770 2HO*   G A  24      13.298  -8.704  -5.775  1.00  0.00              
ATOM    771  H1    G A  24       5.833  -8.847  -2.670  1.00  0.00              
ATOM    772 1H2    G A  24       7.885  -6.530  -4.183  1.00  0.00              
ATOM    773 2H2    G A  24       6.463  -6.826  -3.240  1.00  0.00              
ATOM    774  H8    G A  24       9.953 -13.215  -4.964  1.00  0.00              
ATOM    775  P     U A  25      14.500  -9.957  -2.800  1.00  0.00              
ATOM    776  O1P   U A  25      13.917 -11.132  -2.104  1.00  0.00              
ATOM    777  O2P   U A  25      15.967  -9.731  -2.754  1.00  0.00              
ATOM    778  O5*   U A  25      13.776  -8.648  -2.250  1.00  0.00              
ATOM    779  C5*   U A  25      14.227  -7.338  -2.642  1.00  0.00              
ATOM    780  C4*   U A  25      13.139  -6.328  -2.362  1.00  0.00              
ATOM    781  O4*   U A  25      11.892  -6.775  -2.955  1.00  0.00              
ATOM    782  C3*   U A  25      12.812  -6.112  -0.893  1.00  0.00              
ATOM    783  O3*   U A  25      13.677  -5.144  -0.293  1.00  0.00              
ATOM    784  C1*   U A  25      10.812  -6.463  -2.105  1.00  0.00              
ATOM    785  C2*   U A  25      11.345  -5.692  -0.902  1.00  0.00              
ATOM    786  O2*   U A  25      11.172  -4.305  -1.110  1.00  0.00              
ATOM    787  N1    U A  25      10.134  -7.729  -1.778  1.00  0.00              
ATOM    788  C2    U A  25       8.889  -7.692  -1.148  1.00  0.00              
ATOM    789  O2    U A  25       8.343  -6.652  -0.825  1.00  0.00              
ATOM    790  N3    U A  25       8.321  -8.920  -0.919  1.00  0.00              
ATOM    791  C4    U A  25       8.849 -10.154  -1.241  1.00  0.00              
ATOM    792  O4    U A  25       8.214 -11.175  -0.971  1.00  0.00              
ATOM    793  C5    U A  25      10.126 -10.107  -1.884  1.00  0.00              
ATOM    794  C6    U A  25      10.704  -8.925  -2.121  1.00  0.00              
ATOM    795 1H5*   U A  25      14.483  -7.330  -3.711  1.00  0.00              
ATOM    796 2H5*   U A  25      15.141  -7.071  -2.090  1.00  0.00              
ATOM    797  H4*   U A  25      13.534  -5.386  -2.771  1.00  0.00              
ATOM    798  H3*   U A  25      12.990  -6.998  -0.266  1.00  0.00              
ATOM    799  H1*   U A  25      10.049  -5.828  -2.579  1.00  0.00              
ATOM    800 1H2*   U A  25      10.840  -5.896   0.053  1.00  0.00              
ATOM    801 2HO*   U A  25      10.196  -4.086  -1.107  1.00  0.00              
ATOM    802  H3    U A  25       7.428  -8.922  -0.467  1.00  0.00              
ATOM    803  H5    U A  25      10.631 -11.039  -2.180  1.00  0.00              
ATOM    804  H6    U A  25      11.686  -8.908  -2.617  1.00  0.00              
ATOM    805  P     G A  26      14.026  -5.246   1.274  1.00  0.00              
ATOM    806  O1P   G A  26      13.992  -6.708   1.535  1.00  0.00              
ATOM    807  O2P   G A  26      15.276  -4.486   1.523  1.00  0.00              
ATOM    808  O5*   G A  26      12.853  -4.568   2.111  1.00  0.00              
ATOM    809  C5*   G A  26      12.579  -3.159   1.986  1.00  0.00              
ATOM    810  C4*   G A  26      11.290  -2.833   2.702  1.00  0.00              
ATOM    811  O4*   G A  26      10.174  -3.521   2.088  1.00  0.00              
ATOM    812  C3*   G A  26      11.213  -3.294   4.149  1.00  0.00              
ATOM    813  O3*   G A  26      11.944  -2.429   5.022  1.00  0.00              
ATOM    814  C1*   G A  26       9.217  -3.819   3.078  1.00  0.00              
ATOM    815  C2*   G A  26       9.720  -3.239   4.395  1.00  0.00              
ATOM    816  O2*   G A  26       9.241  -1.921   4.571  1.00  0.00              
ATOM    817  N1    G A  26       6.183  -7.647   4.432  1.00  0.00              
ATOM    818  C2    G A  26       6.047  -6.298   4.656  1.00  0.00              
ATOM    819  N2    G A  26       4.944  -5.919   5.318  1.00  0.00              
ATOM    820  N3    G A  26       6.924  -5.391   4.259  1.00  0.00              
ATOM    821  C4    G A  26       7.967  -5.948   3.608  1.00  0.00              
ATOM    822  C5    G A  26       8.199  -7.278   3.334  1.00  0.00              
ATOM    823  C6    G A  26       7.252  -8.241   3.767  1.00  0.00              
ATOM    824  O6    G A  26       7.278  -9.470   3.619  1.00  0.00              
ATOM    825  N7    G A  26       9.392  -7.438   2.643  1.00  0.00              
ATOM    826  C8    G A  26       9.856  -6.224   2.514  1.00  0.00              
ATOM    827  N9    G A  26       9.040  -5.273   3.076  1.00  0.00              
ATOM    828 1H5*   G A  26      12.503  -2.881   0.925  1.00  0.00              
ATOM    829 2H5*   G A  26      13.407  -2.575   2.413  1.00  0.00              
ATOM    830  H4*   G A  26      11.228  -1.736   2.658  1.00  0.00              
ATOM    831  H3*   G A  26      11.656  -4.287   4.321  1.00  0.00              
ATOM    832  H1*   G A  26       8.217  -3.396   2.904  1.00  0.00              
ATOM    833 1H2*   G A  26       9.421  -3.769   5.310  1.00  0.00              
ATOM    834 2HO*   G A  26       8.384  -1.943   5.087  1.00  0.00              
ATOM    835  H1    G A  26       5.461  -8.247   4.773  1.00  0.00              
ATOM    836 1H2    G A  26       4.786  -4.950   5.511  1.00  0.00              
ATOM    837 2H2    G A  26       4.281  -6.603   5.619  1.00  0.00              
ATOM    838  H8    G A  26      10.803  -5.988   2.006  1.00  0.00              
TER                                                                             
