# Supplementary material for: Modeling the Structure of RNA Molecules with Small-Angle X-Ray Scattering Data
Source: PLoS One. 2013 Nov 4;8(11):e78007. doi: 10.1371/journal.pone.0078007 (PMC3817170; doi:10.1371/journal.pone.0078007)
Supplement: File S6 — Benchmark data. Simulated SAXS data, fit plots, RFR models, and best ROSETTA decoys (by ) for 10 benchmark targets. Within the archive, simulated SAXS data are named in benchmark_models/*.dat, fit plots are named benchmark_models/*_fit.pdf, RFR models are named benchmark_models/*model.pdb, and top ROSETTA decoys are named rosetta_decoys/*.pdb. (ZIP) [file pone.0078007.s006.zip › rosetta_decoys/3E5C.pdb]

ATOM      1  C5*  rG A   1       2.329   1.239   0.000  1.00  0.00              
ATOM      2  C4*  rG A   1       3.761   0.972   0.398  1.00  0.00              
ATOM      3  O4*  rG A   1       3.770   0.357   1.710  1.00  0.00              
ATOM      4  C3*  rG A   1       4.510  -0.015  -0.485  1.00  0.00              
ATOM      5  O3*  rG A   1       5.107   0.629  -1.614  1.00  0.00              
ATOM      6  C1*  rG A   1       4.814  -0.590   1.783  1.00  0.00              
ATOM      7  C2*  rG A   1       5.574  -0.543   0.459  1.00  0.00              
ATOM      8  O2*  rG A   1       6.683   0.326   0.577  1.00  0.00              
ATOM      9  N1   rG A   1       5.447  -5.118   3.972  1.00  0.00              
ATOM     10  C2   rG A   1       6.339  -4.084   3.820  1.00  0.00              
ATOM     11  N2   rG A   1       7.561  -4.280   4.336  1.00  0.00              
ATOM     12  N3   rG A   1       6.054  -2.945   3.212  1.00  0.00              
ATOM     13  C4   rG A   1       4.783  -2.919   2.758  1.00  0.00              
ATOM     14  C5   rG A   1       3.815  -3.895   2.856  1.00  0.00              
ATOM     15  C6   rG A   1       4.135  -5.113   3.509  1.00  0.00              
ATOM     16  O6   rG A   1       3.411  -6.100   3.697  1.00  0.00              
ATOM     17  N7   rG A   1       2.634  -3.479   2.257  1.00  0.00              
ATOM     18  C8   rG A   1       2.901  -2.280   1.814  1.00  0.00              
ATOM     19  N9   rG A   1       4.186  -1.879   2.085  1.00  0.00              
ATOM     20  H4*  rG A   1       4.246   1.956   0.335  1.00  0.00              
ATOM     21  H3*  rG A   1       3.870  -0.805  -0.906  1.00  0.00              
ATOM     22  H1*  rG A   1       5.551  -0.422   2.581  1.00  0.00              
ATOM     23 1H2*  rG A   1       6.003  -1.497   0.123  1.00  0.00              
ATOM     24 2HO*  rG A   1       6.444   1.225   0.209  1.00  0.00              
ATOM     25  H1   rG A   1       5.764  -5.936   4.450  1.00  0.00              
ATOM     26 1H2   rG A   1       8.256  -3.564   4.260  1.00  0.00              
ATOM     27 2H2   rG A   1       7.778  -5.140   4.796  1.00  0.00              
ATOM     28  H8   rG A   1       2.171  -1.654   1.278  1.00  0.00              
ATOM     29  P    rU A   2       5.336  -0.194  -2.976  1.00  0.00              
ATOM     30  O1P  rU A   2       4.015  -0.828  -3.217  1.00  0.00              
ATOM     31  O2P  rU A   2       5.901   0.731  -3.991  1.00  0.00              
ATOM     32  O5*  rU A   2       6.398  -1.352  -2.709  1.00  0.00              
ATOM     33  C5*  rU A   2       7.810  -1.067  -2.693  1.00  0.00              
ATOM     34  C4*  rU A   2       8.537  -2.177  -1.972  1.00  0.00              
ATOM     35  O4*  rU A   2       7.859  -2.508  -0.733  1.00  0.00              
ATOM     36  C3*  rU A   2       8.594  -3.506  -2.709  1.00  0.00              
ATOM     37  O3*  rU A   2       9.601  -3.510  -3.724  1.00  0.00              
ATOM     38  C1*  rU A   2       8.039  -3.886  -0.444  1.00  0.00              
ATOM     39  C2*  rU A   2       8.913  -4.458  -1.559  1.00  0.00              
ATOM     40  O2*  rU A   2      10.272  -4.416  -1.172  1.00  0.00              
ATOM     41  N1   rU A   2       6.736  -4.553  -0.277  1.00  0.00              
ATOM     42  C2   rU A   2       6.662  -5.727   0.475  1.00  0.00              
ATOM     43  O2   rU A   2       7.639  -6.250   0.980  1.00  0.00              
ATOM     44  N3   rU A   2       5.400  -6.251   0.604  1.00  0.00              
ATOM     45  C4   rU A   2       4.230  -5.744   0.075  1.00  0.00              
ATOM     46  O4   rU A   2       3.166  -6.331   0.281  1.00  0.00              
ATOM     47  C5   rU A   2       4.390  -4.540  -0.681  1.00  0.00              
ATOM     48  C6   rU A   2       5.607  -4.005  -0.824  1.00  0.00              
ATOM     49 1H5*  rU A   2       7.996  -0.106  -2.193  1.00  0.00              
ATOM     50 2H5*  rU A   2       8.188  -0.973  -3.722  1.00  0.00              
ATOM     51  H4*  rU A   2       9.559  -1.790  -1.843  1.00  0.00              
ATOM     52  H3*  rU A   2       7.667  -3.751  -3.248  1.00  0.00              
ATOM     53  H1*  rU A   2       8.580  -4.047   0.500  1.00  0.00              
ATOM     54 1H2*  rU A   2       8.729  -5.511  -1.817  1.00  0.00              
ATOM     55 2HO*  rU A   2      10.834  -4.147  -1.955  1.00  0.00              
ATOM     56  H3   rU A   2       5.318  -7.094   1.137  1.00  0.00              
ATOM     57  H5   rU A   2       3.515  -4.057  -1.143  1.00  0.00              
ATOM     58  H6   rU A   2       5.710  -3.078  -1.408  1.00  0.00              
ATOM     59  P    rU A   3       9.355  -4.320  -5.090  1.00  0.00              
ATOM     60  O1P  rU A   3       7.946  -3.997  -5.429  1.00  0.00              
ATOM     61  O2P  rU A   3      10.438  -3.965  -6.043  1.00  0.00              
ATOM     62  O5*  rU A   3       9.446  -5.882  -4.790  1.00  0.00              
ATOM     63  C5*  rU A   3       9.303  -6.845  -5.851  1.00  0.00              
ATOM     64  C4*  rU A   3       8.571  -8.060  -5.331  1.00  0.00              
ATOM     65  O4*  rU A   3       9.396  -8.737  -4.347  1.00  0.00              
ATOM     66  C3*  rU A   3       7.245  -7.777  -4.643  1.00  0.00              
ATOM     67  O3*  rU A   3       6.333  -8.870  -4.775  1.00  0.00              
ATOM     68  C1*  rU A   3       8.701  -8.807  -3.125  1.00  0.00              
ATOM     69  C2*  rU A   3       7.645  -7.710  -3.178  1.00  0.00              
ATOM     70  O2*  rU A   3       6.579  -8.016  -2.302  1.00  0.00              
ATOM     71  N1   rU A   3       9.686  -8.664  -2.039  1.00  0.00              
ATOM     72  C2   rU A   3       9.564  -9.458  -0.898  1.00  0.00              
ATOM     73  O2   rU A   3       8.652 -10.251  -0.740  1.00  0.00              
ATOM     74  N3   rU A   3      10.551  -9.279   0.039  1.00  0.00              
ATOM     75  C4   rU A   3      11.622  -8.412  -0.037  1.00  0.00              
ATOM     76  O4   rU A   3      12.431  -8.366   0.892  1.00  0.00              
ATOM     77  C5   rU A   3      11.677  -7.635  -1.236  1.00  0.00              
ATOM     78  C6   rU A   3      10.730  -7.787  -2.168  1.00  0.00              
ATOM     79 1H5*  rU A   3      10.292  -7.136  -6.234  1.00  0.00              
ATOM     80 2H5*  rU A   3       8.749  -6.402  -6.692  1.00  0.00              
ATOM     81  H4*  rU A   3       8.348  -8.647  -6.233  1.00  0.00              
ATOM     82  H3*  rU A   3       6.750  -6.861  -4.998  1.00  0.00              
ATOM     83  H1*  rU A   3       8.171  -9.750  -2.926  1.00  0.00              
ATOM     84 1H2*  rU A   3       7.976  -6.707  -2.874  1.00  0.00              
ATOM     85 2HO*  rU A   3       5.966  -8.676  -2.739  1.00  0.00              
ATOM     86  H3   rU A   3      10.486  -9.835   0.868  1.00  0.00              
ATOM     87  H5   rU A   3      12.494  -6.914  -1.391  1.00  0.00              
ATOM     88  H6   rU A   3      10.789  -7.182  -3.084  1.00  0.00              
ATOM     89  P    rC A   4       5.356  -8.946  -6.051  1.00  0.00              
ATOM     90  O1P  rC A   4       4.034  -8.568  -5.490  1.00  0.00              
ATOM     91  O2P  rC A   4       5.950  -8.132  -7.142  1.00  0.00              
ATOM     92  O5*  rC A   4       5.269 -10.458  -6.546  1.00  0.00              
ATOM     93  C5*  rC A   4       4.186 -10.904  -7.385  1.00  0.00              
ATOM     94  C4*  rC A   4       3.885 -12.354  -7.087  1.00  0.00              
ATOM     95  O4*  rC A   4       5.007 -13.176  -7.472  1.00  0.00              
ATOM     96  C3*  rC A   4       3.671 -12.688  -5.619  1.00  0.00              
ATOM     97  O3*  rC A   4       2.339 -12.387  -5.193  1.00  0.00              
ATOM     98  C1*  rC A   4       5.168 -14.244  -6.564  1.00  0.00              
ATOM     99  C2*  rC A   4       4.019 -14.174  -5.567  1.00  0.00              
ATOM    100  O2*  rC A   4       2.957 -15.001  -5.999  1.00  0.00              
ATOM    101  N1   rC A   4       6.508 -14.081  -5.974  1.00  0.00              
ATOM    102  C2   rC A   4       7.209 -15.211  -5.551  1.00  0.00              
ATOM    103  O2   rC A   4       6.668 -16.323  -5.646  1.00  0.00              
ATOM    104  N3   rC A   4       8.458 -15.067  -5.048  1.00  0.00              
ATOM    105  C4   rC A   4       9.004 -13.852  -4.963  1.00  0.00              
ATOM    106  N4   rC A   4      10.238 -13.756  -4.460  1.00  0.00              
ATOM    107  C5   rC A   4       8.311 -12.683  -5.387  1.00  0.00              
ATOM    108  C6   rC A   4       7.077 -12.840  -5.881  1.00  0.00              
ATOM    109 1H5*  rC A   4       4.453 -10.783  -8.444  1.00  0.00              
ATOM    110 2H5*  rC A   4       3.292 -10.288  -7.206  1.00  0.00              
ATOM    111  H4*  rC A   4       2.955 -12.554  -7.638  1.00  0.00              
ATOM    112  H3*  rC A   4       4.278 -12.076  -4.934  1.00  0.00              
ATOM    113  H1*  rC A   4       5.153 -15.254  -6.998  1.00  0.00              
ATOM    114 1H2*  rC A   4       4.247 -14.521  -4.550  1.00  0.00              
ATOM    115 2HO*  rC A   4       3.307 -15.917  -6.199  1.00  0.00              
ATOM    116 1H4   rC A   4      10.678 -12.861  -4.380  1.00  0.00              
ATOM    117 2H4   rC A   4      10.722 -14.579  -4.163  1.00  0.00              
ATOM    118  H5   rC A   4       8.772 -11.687  -5.309  1.00  0.00              
ATOM    119  H6   rC A   4       6.512 -11.959  -6.219  1.00  0.00              
ATOM    120  P    rC A   5       1.963 -12.471  -3.632  1.00  0.00              
ATOM    121  O1P  rC A   5       3.146 -11.870  -2.964  1.00  0.00              
ATOM    122  O2P  rC A   5       0.624 -11.857  -3.441  1.00  0.00              
ATOM    123  O5*  rC A   5       1.877 -14.002  -3.201  1.00  0.00              
ATOM    124  C5*  rC A   5       1.978 -14.392  -1.817  1.00  0.00              
ATOM    125  C4*  rC A   5       2.256 -15.875  -1.734  1.00  0.00              
ATOM    126  O4*  rC A   5       3.455 -16.133  -2.488  1.00  0.00              
ATOM    127  C3*  rC A   5       2.568 -16.403  -0.342  1.00  0.00              
ATOM    128  O3*  rC A   5       1.377 -16.704   0.392  1.00  0.00              
ATOM    129  C1*  rC A   5       4.279 -17.065  -1.794  1.00  0.00              
ATOM    130  C2*  rC A   5       3.496 -17.573  -0.586  1.00  0.00              
ATOM    131  O2*  rC A   5       2.807 -18.762  -0.917  1.00  0.00              
ATOM    132  N1   rC A   5       5.541 -16.378  -1.468  1.00  0.00              
ATOM    133  C2   rC A   5       6.514 -17.053  -0.730  1.00  0.00              
ATOM    134  O2   rC A   5       6.274 -18.202  -0.330  1.00  0.00              
ATOM    135  N3   rC A   5       7.691 -16.437  -0.466  1.00  0.00              
ATOM    136  C4   rC A   5       7.909 -15.199  -0.913  1.00  0.00              
ATOM    137  N4   rC A   5       9.084 -14.630  -0.629  1.00  0.00              
ATOM    138  C5   rC A   5       6.933 -14.488  -1.669  1.00  0.00              
ATOM    139  C6   rC A   5       5.775 -15.108  -1.921  1.00  0.00              
ATOM    140 1H5*  rC A   5       1.045 -14.151  -1.287  1.00  0.00              
ATOM    141 2H5*  rC A   5       2.783 -13.828  -1.325  1.00  0.00              
ATOM    142  H4*  rC A   5       1.336 -16.341  -2.117  1.00  0.00              
ATOM    143  H3*  rC A   5       3.014 -15.650   0.326  1.00  0.00              
ATOM    144  H1*  rC A   5       4.563 -17.948  -2.384  1.00  0.00              
ATOM    145 1H2*  rC A   5       4.091 -17.834   0.300  1.00  0.00              
ATOM    146 2HO*  rC A   5       3.440 -19.536  -0.884  1.00  0.00              
ATOM    147 1H4   rC A   5       9.281 -13.702  -0.947  1.00  0.00              
ATOM    148 2H4   rC A   5       9.766 -15.132  -0.098  1.00  0.00              
ATOM    149  H5   rC A   5       7.125 -13.467  -2.029  1.00  0.00              
ATOM    150  H6   rC A   5       4.997 -14.590  -2.502  1.00  0.00              
ATOM    151  P    rC A   6       0.972 -15.801   1.660  1.00  0.00              
ATOM    152  O1P  rC A   6       1.434 -14.444   1.272  1.00  0.00              
ATOM    153  O2P  rC A   6      -0.465 -16.030   1.955  1.00  0.00              
ATOM    154  O5*  rC A   6       1.823 -16.271   2.923  1.00  0.00              
ATOM    155  C5*  rC A   6       1.620 -17.568   3.516  1.00  0.00              
ATOM    156  C4*  rC A   6       2.463 -17.687   4.763  1.00  0.00              
ATOM    157  O4*  rC A   6       3.873 -17.615   4.418  1.00  0.00              
ATOM    158  C3*  rC A   6       2.288 -16.569   5.778  1.00  0.00              
ATOM    159  O3*  rC A   6       1.139 -16.776   6.605  1.00  0.00              
ATOM    160  C1*  rC A   6       4.587 -16.916   5.436  1.00  0.00              
ATOM    161  C2*  rC A   6       3.593 -16.661   6.559  1.00  0.00              
ATOM    162  O2*  rC A   6       3.611 -17.738   7.474  1.00  0.00              
ATOM    163  N1   rC A   6       5.173 -15.702   4.841  1.00  0.00              
ATOM    164  C2   rC A   6       6.282 -15.112   5.449  1.00  0.00              
ATOM    165  O2   rC A   6       6.723 -15.603   6.499  1.00  0.00              
ATOM    166  N3   rC A   6       6.848 -14.021   4.879  1.00  0.00              
ATOM    167  C4   rC A   6       6.342 -13.524   3.749  1.00  0.00              
ATOM    168  N4   rC A   6       6.931 -12.446   3.223  1.00  0.00              
ATOM    169  C5   rC A   6       5.211 -14.107   3.109  1.00  0.00              
ATOM    170  C6   rC A   6       4.662 -15.183   3.683  1.00  0.00              
ATOM    171 1H5*  rC A   6       1.889 -18.358   2.799  1.00  0.00              
ATOM    172 2H5*  rC A   6       0.557 -17.708   3.763  1.00  0.00              
ATOM    173  H4*  rC A   6       2.146 -18.640   5.211  1.00  0.00              
ATOM    174  H3*  rC A   6       2.114 -15.582   5.323  1.00  0.00              
ATOM    175  H1*  rC A   6       5.429 -17.470   5.875  1.00  0.00              
ATOM    176 1H2*  rC A   6       3.782 -15.770   7.174  1.00  0.00              
ATOM    177 2HO*  rC A   6       2.672 -18.010   7.689  1.00  0.00              
ATOM    178 1H4   rC A   6       6.578 -12.046   2.376  1.00  0.00              
ATOM    179 2H4   rC A   6       7.724 -12.040   3.674  1.00  0.00              
ATOM    180  H5   rC A   6       4.804 -13.685   2.178  1.00  0.00              
ATOM    181  H6   rC A   6       3.787 -15.660   3.216  1.00  0.00              
ATOM    182  P    rG A   7       0.322 -15.509   7.166  1.00  0.00              
ATOM    183  O1P  rG A   7      -0.086 -14.793   5.931  1.00  0.00              
ATOM    184  O2P  rG A   7      -0.717 -16.003   8.105  1.00  0.00              
ATOM    185  O5*  rG A   7       1.320 -14.567   7.976  1.00  0.00              
ATOM    186  C5*  rG A   7       1.806 -14.954   9.276  1.00  0.00              
ATOM    187  C4*  rG A   7       2.640 -13.836   9.854  1.00  0.00              
ATOM    188  O4*  rG A   7       3.853 -13.668   9.087  1.00  0.00              
ATOM    189  C3*  rG A   7       2.000 -12.457   9.811  1.00  0.00              
ATOM    190  O3*  rG A   7       1.082 -12.263  10.891  1.00  0.00              
ATOM    191  C1*  rG A   7       4.262 -12.318   9.121  1.00  0.00              
ATOM    192  C2*  rG A   7       3.212 -11.538   9.905  1.00  0.00              
ATOM    193  O2*  rG A   7       3.657 -11.352  11.234  1.00  0.00              
ATOM    194  N1   rG A   7       6.504  -8.981   6.034  1.00  0.00              
ATOM    195  C2   rG A   7       6.530  -9.063   7.405  1.00  0.00              
ATOM    196  N2   rG A   7       7.267  -8.137   8.037  1.00  0.00              
ATOM    197  N3   rG A   7       5.886  -9.983   8.103  1.00  0.00              
ATOM    198  C4   rG A   7       5.199 -10.831   7.308  1.00  0.00              
ATOM    199  C5   rG A   7       5.106 -10.835   5.933  1.00  0.00              
ATOM    200  C6   rG A   7       5.800  -9.842   5.197  1.00  0.00              
ATOM    201  O6   rG A   7       5.843  -9.679   3.971  1.00  0.00              
ATOM    202  N7   rG A   7       4.297 -11.876   5.498  1.00  0.00              
ATOM    203  C8   rG A   7       3.920 -12.473   6.597  1.00  0.00              
ATOM    204  N9   rG A   7       4.432 -11.891   7.730  1.00  0.00              
ATOM    205 1H5*  rG A   7       2.407 -15.871   9.197  1.00  0.00              
ATOM    206 2H5*  rG A   7       0.961 -15.180   9.943  1.00  0.00              
ATOM    207  H4*  rG A   7       2.796 -14.130  10.901  1.00  0.00              
ATOM    208  H3*  rG A   7       1.388 -12.280   8.913  1.00  0.00              
ATOM    209  H1*  rG A   7       5.229 -12.133   9.611  1.00  0.00              
ATOM    210 1H2*  rG A   7       3.005 -10.524   9.536  1.00  0.00              
ATOM    211 2HO*  rG A   7       4.292 -10.579  11.268  1.00  0.00              
ATOM    212  H1   rG A   7       7.029  -8.246   5.605  1.00  0.00              
ATOM    213 1H2   rG A   7       7.329  -8.144   9.035  1.00  0.00              
ATOM    214 2H2   rG A   7       7.754  -7.441   7.511  1.00  0.00              
ATOM    215  H8   rG A   7       3.259 -13.353   6.612  1.00  0.00              
ATOM    216  P    rA A   8      -0.287 -11.455  10.643  1.00  0.00              
ATOM    217  O1P  rA A   8      -0.854 -12.111   9.437  1.00  0.00              
ATOM    218  O2P  rA A   8      -1.062 -11.452  11.909  1.00  0.00              
ATOM    219  O5*  rA A   8       0.063  -9.947  10.267  1.00  0.00              
ATOM    220  C5*  rA A   8      -0.933  -9.076   9.697  1.00  0.00              
ATOM    221  C4*  rA A   8      -0.692  -7.662  10.171  1.00  0.00              
ATOM    222  O4*  rA A   8      -1.014  -7.639  11.607  1.00  0.00              
ATOM    223  C3*  rA A   8       0.749  -7.184  10.088  1.00  0.00              
ATOM    224  O3*  rA A   8       1.009  -6.487   8.865  1.00  0.00              
ATOM    225  C1*  rA A   8       0.006  -6.921  12.260  1.00  0.00              
ATOM    226  C2*  rA A   8       0.764  -6.145  11.208  1.00  0.00              
ATOM    227  O2*  rA A   8       0.079  -4.956  10.865  1.00  0.00              
ATOM    228  N1   rA A   8       3.693  -6.847  15.831  1.00  0.00              
ATOM    229  C2   rA A   8       3.117  -5.879  15.109  1.00  0.00              
ATOM    230  N3   rA A   8       2.167  -5.970  14.181  1.00  0.00              
ATOM    231  C4   rA A   8       1.794  -7.250  14.012  1.00  0.00              
ATOM    232  C5   rA A   8       2.293  -8.354  14.679  1.00  0.00              
ATOM    233  C6   rA A   8       3.295  -8.123  15.637  1.00  0.00              
ATOM    234  N6   rA A   8       3.869  -9.089  16.356  1.00  0.00              
ATOM    235  N7   rA A   8       1.669  -9.515  14.243  1.00  0.00              
ATOM    236  C8   rA A   8       0.821  -9.095  13.336  1.00  0.00              
ATOM    237  N9   rA A   8       0.843  -7.734  13.145  1.00  0.00              
ATOM    238 1H5*  rA A   8      -1.939  -9.407   9.993  1.00  0.00              
ATOM    239 2H5*  rA A   8      -0.890  -9.119   8.599  1.00  0.00              
ATOM    240  H4*  rA A   8      -1.331  -7.048   9.519  1.00  0.00              
ATOM    241  H3*  rA A   8       1.489  -7.988  10.209  1.00  0.00              
ATOM    242  H1*  rA A   8      -0.487  -6.182  12.909  1.00  0.00              
ATOM    243 1H2*  rA A   8       1.780  -5.815  11.468  1.00  0.00              
ATOM    244 2HO*  rA A   8       0.106  -4.830   9.873  1.00  0.00              
ATOM    245  H2   rA A   8       3.482  -4.862  15.311  1.00  0.00              
ATOM    246 1H6   rA A   8       4.579  -8.862  17.024  1.00  0.00              
ATOM    247 2H6   rA A   8       3.591 -10.040  16.229  1.00  0.00              
ATOM    248  H8   rA A   8       0.153  -9.769  12.779  1.00  0.00              
ATOM    249  P    rA A   9       2.306  -6.861   7.993  1.00  0.00              
ATOM    250  O1P  rA A   9       2.410  -8.334   8.152  1.00  0.00              
ATOM    251  O2P  rA A   9       2.139  -6.280   6.637  1.00  0.00              
ATOM    252  O5*  rA A   9       3.590  -6.200   8.665  1.00  0.00              
ATOM    253  C5*  rA A   9       3.942  -4.829   8.399  1.00  0.00              
ATOM    254  C4*  rA A   9       5.254  -4.508   9.076  1.00  0.00              
ATOM    255  O4*  rA A   9       5.084  -4.675  10.509  1.00  0.00              
ATOM    256  C3*  rA A   9       6.401  -5.452   8.755  1.00  0.00              
ATOM    257  O3*  rA A   9       7.062  -5.091   7.539  1.00  0.00              
ATOM    258  C1*  rA A   9       6.286  -5.177  11.079  1.00  0.00              
ATOM    259  C2*  rA A   9       7.309  -5.249   9.951  1.00  0.00              
ATOM    260  O2*  rA A   9       8.044  -4.043   9.884  1.00  0.00              
ATOM    261  N1   rA A   9       7.719  -8.653  14.574  1.00  0.00              
ATOM    262  C2   rA A   9       8.275  -7.510  14.158  1.00  0.00              
ATOM    263  N3   rA A   9       7.854  -6.655  13.229  1.00  0.00              
ATOM    264  C4   rA A   9       6.701  -7.080  12.686  1.00  0.00              
ATOM    265  C5   rA A   9       6.007  -8.233  13.008  1.00  0.00              
ATOM    266  C6   rA A   9       6.559  -9.052  14.008  1.00  0.00              
ATOM    267  N6   rA A   9       6.003 -10.193  14.422  1.00  0.00              
ATOM    268  N7   rA A   9       4.856  -8.344  12.240  1.00  0.00              
ATOM    269  C8   rA A   9       4.877  -7.275  11.483  1.00  0.00              
ATOM    270  N9   rA A   9       5.966  -6.465  11.700  1.00  0.00              
ATOM    271 1H5*  rA A   9       3.153  -4.157   8.767  1.00  0.00              
ATOM    272 2H5*  rA A   9       4.026  -4.664   7.315  1.00  0.00              
ATOM    273  H4*  rA A   9       5.485  -3.485   8.744  1.00  0.00              
ATOM    274  H3*  rA A   9       6.088  -6.497   8.614  1.00  0.00              
ATOM    275  H1*  rA A   9       6.731  -4.563  11.875  1.00  0.00              
ATOM    276 1H2*  rA A   9       8.072  -6.035  10.042  1.00  0.00              
ATOM    277 2HO*  rA A   9       8.427  -3.835  10.784  1.00  0.00              
ATOM    278  H2   rA A   9       9.217  -7.239  14.655  1.00  0.00              
ATOM    279 1H6   rA A   9       6.445 -10.734  15.138  1.00  0.00              
ATOM    280 2H6   rA A   9       5.146 -10.507  14.016  1.00  0.00              
ATOM    281  H8   rA A   9       4.096  -7.046  10.742  1.00  0.00              
ATOM    282  P    rA A  10       8.097  -6.116   6.858  1.00  0.00              
ATOM    283  O1P  rA A  10       7.431  -7.433   7.025  1.00  0.00              
ATOM    284  O2P  rA A  10       8.413  -5.622   5.494  1.00  0.00              
ATOM    285  O5*  rA A  10       9.444  -6.133   7.708  1.00  0.00              
ATOM    286  C5*  rA A  10      10.396  -5.056   7.609  1.00  0.00              
ATOM    287  C4*  rA A  10      11.555  -5.324   8.540  1.00  0.00              
ATOM    288  O4*  rA A  10      11.044  -5.547   9.882  1.00  0.00              
ATOM    289  C3*  rA A  10      12.366  -6.572   8.229  1.00  0.00              
ATOM    290  O3*  rA A  10      13.397  -6.312   7.272  1.00  0.00              
ATOM    291  C1*  rA A  10      11.819  -6.540  10.523  1.00  0.00              
ATOM    292  C2*  rA A  10      12.971  -6.903   9.585  1.00  0.00              
ATOM    293  O2*  rA A  10      14.104  -6.114   9.889  1.00  0.00              
ATOM    294  N1   rA A  10      10.749 -10.388  13.747  1.00  0.00              
ATOM    295  C2   rA A  10      11.759  -9.512  13.692  1.00  0.00              
ATOM    296  N3   rA A  10      11.984  -8.539  12.812  1.00  0.00              
ATOM    297  C4   rA A  10      11.011  -8.505  11.886  1.00  0.00              
ATOM    298  C5   rA A  10       9.910  -9.339  11.809  1.00  0.00              
ATOM    299  C6   rA A  10       9.787 -10.328  12.801  1.00  0.00              
ATOM    300  N6   rA A  10       8.780 -11.202  12.854  1.00  0.00              
ATOM    301  N7   rA A  10       9.119  -9.008  10.718  1.00  0.00              
ATOM    302  C8   rA A  10       9.747  -7.999  10.167  1.00  0.00              
ATOM    303  N9   rA A  10      10.901  -7.641  10.822  1.00  0.00              
ATOM    304 1H5*  rA A  10       9.916  -4.101   7.868  1.00  0.00              
ATOM    305 2H5*  rA A  10      10.757  -4.965   6.574  1.00  0.00              
ATOM    306  H4*  rA A  10      12.201  -4.441   8.426  1.00  0.00              
ATOM    307  H3*  rA A  10      11.769  -7.393   7.805  1.00  0.00              
ATOM    308  H1*  rA A  10      12.268  -6.254  11.485  1.00  0.00              
ATOM    309 1H2*  rA A  10      13.329  -7.940   9.649  1.00  0.00              
ATOM    310 2HO*  rA A  10      14.460  -6.371  10.788  1.00  0.00              
ATOM    311  H2   rA A  10      12.510  -9.611  14.487  1.00  0.00              
ATOM    312 1H6   rA A  10       8.748 -11.884  13.586  1.00  0.00              
ATOM    313 2H6   rA A  10       8.058 -11.176  12.165  1.00  0.00              
ATOM    314  H8   rA A  10       9.385  -7.485   9.264  1.00  0.00              
ATOM    315  P    rG A  11      14.120  -7.536   6.523  1.00  0.00              
ATOM    316  O1P  rG A  11      12.983  -8.302   5.951  1.00  0.00              
ATOM    317  O2P  rG A  11      15.159  -6.982   5.619  1.00  0.00              
ATOM    318  O5*  rG A  11      14.839  -8.455   7.607  1.00  0.00              
ATOM    319  C5*  rG A  11      16.063  -8.030   8.237  1.00  0.00              
ATOM    320  C4*  rG A  11      16.536  -9.102   9.190  1.00  0.00              
ATOM    321  O4*  rG A  11      15.491  -9.349  10.158  1.00  0.00              
ATOM    322  C3*  rG A  11      16.783 -10.467   8.566  1.00  0.00              
ATOM    323  O3*  rG A  11      18.112 -10.581   8.049  1.00  0.00              
ATOM    324  C1*  rG A  11      15.495 -10.714  10.524  1.00  0.00              
ATOM    325  C2*  rG A  11      16.618 -11.400   9.749  1.00  0.00              
ATOM    326  O2*  rG A  11      17.777 -11.476  10.555  1.00  0.00              
ATOM    327  N1   rG A  11      12.418 -14.689  11.175  1.00  0.00              
ATOM    328  C2   rG A  11      13.736 -14.533  11.529  1.00  0.00              
ATOM    329  N2   rG A  11      14.306 -15.574  12.154  1.00  0.00              
ATOM    330  N3   rG A  11      14.441 -13.440  11.290  1.00  0.00              
ATOM    331  C4   rG A  11      13.711 -12.496  10.658  1.00  0.00              
ATOM    332  C5   rG A  11      12.393 -12.553  10.260  1.00  0.00              
ATOM    333  C6   rG A  11      11.649 -13.732  10.521  1.00  0.00              
ATOM    334  O6   rG A  11      10.466 -13.974  10.246  1.00  0.00              
ATOM    335  N7   rG A  11      12.016 -11.371   9.638  1.00  0.00              
ATOM    336  C8   rG A  11      13.092 -10.632   9.667  1.00  0.00              
ATOM    337  N9   rG A  11      14.156 -11.254  10.272  1.00  0.00              
ATOM    338 1H5*  rG A  11      15.902  -7.087   8.778  1.00  0.00              
ATOM    339 2H5*  rG A  11      16.832  -7.837   7.474  1.00  0.00              
ATOM    340  H4*  rG A  11      17.474  -8.703   9.600  1.00  0.00              
ATOM    341  H3*  rG A  11      16.106 -10.701   7.731  1.00  0.00              
ATOM    342  H1*  rG A  11      15.691 -10.888  11.592  1.00  0.00              
ATOM    343 1H2*  rG A  11      16.422 -12.438   9.447  1.00  0.00              
ATOM    344 2HO*  rG A  11      18.564 -11.131  10.042  1.00  0.00              
ATOM    345  H1   rG A  11      11.977 -15.556  11.405  1.00  0.00              
ATOM    346 1H2   rG A  11      15.263 -15.522  12.439  1.00  0.00              
ATOM    347 2H2   rG A  11      13.775 -16.400  12.335  1.00  0.00              
ATOM    348  H8   rG A  11      13.142  -9.615   9.249  1.00  0.00              
ATOM    349  P    rG A  12      18.350 -11.197   6.583  1.00  0.00              
ATOM    350  O1P  rG A  12      17.603 -10.267   5.698  1.00  0.00              
ATOM    351  O2P  rG A  12      19.810 -11.382   6.386  1.00  0.00              
ATOM    352  O5*  rG A  12      17.650 -12.626   6.501  1.00  0.00              
ATOM    353  C5*  rG A  12      18.253 -13.778   7.122  1.00  0.00              
ATOM    354  C4*  rG A  12      17.273 -14.927   7.107  1.00  0.00              
ATOM    355  O4*  rG A  12      16.069 -14.622   7.855  1.00  0.00              
ATOM    356  C3*  rG A  12      16.761 -15.328   5.733  1.00  0.00              
ATOM    357  O3*  rG A  12      17.701 -16.150   5.035  1.00  0.00              
ATOM    358  C1*  rG A  12      14.953 -15.228   7.237  1.00  0.00              
ATOM    359  C2*  rG A  12      15.461 -16.053   6.059  1.00  0.00              
ATOM    360  O2*  rG A  12      15.666 -17.393   6.462  1.00  0.00              
ATOM    361  N1   rG A  12      10.150 -14.092   6.080  1.00  0.00              
ATOM    362  C2   rG A  12      10.727 -15.314   6.333  1.00  0.00              
ATOM    363  N2   rG A  12       9.906 -16.373   6.285  1.00  0.00              
ATOM    364  N3   rG A  12      12.008 -15.482   6.614  1.00  0.00              
ATOM    365  C4   rG A  12      12.682 -14.312   6.622  1.00  0.00              
ATOM    366  C5   rG A  12      12.202 -13.043   6.382  1.00  0.00              
ATOM    367  C6   rG A  12      10.827 -12.876   6.081  1.00  0.00              
ATOM    368  O6   rG A  12      10.212 -11.829   5.839  1.00  0.00              
ATOM    369  N7   rG A  12      13.220 -12.105   6.486  1.00  0.00              
ATOM    370  C8   rG A  12      14.280 -12.809   6.780  1.00  0.00              
ATOM    371  N9   rG A  12      14.023 -14.154   6.878  1.00  0.00              
ATOM    372 1H5*  rG A  12      18.542 -13.541   8.156  1.00  0.00              
ATOM    373 2H5*  rG A  12      19.172 -14.057   6.587  1.00  0.00              
ATOM    374  H4*  rG A  12      17.846 -15.773   7.511  1.00  0.00              
ATOM    375  H3*  rG A  12      16.620 -14.479   5.047  1.00  0.00              
ATOM    376  H1*  rG A  12      14.385 -15.912   7.884  1.00  0.00              
ATOM    377 1H2*  rG A  12      14.785 -16.122   5.195  1.00  0.00              
ATOM    378 2HO*  rG A  12      15.879 -17.420   7.439  1.00  0.00              
ATOM    379  H1   rG A  12       9.171 -14.076   5.881  1.00  0.00              
ATOM    380 1H2   rG A  12      10.265 -17.290   6.462  1.00  0.00              
ATOM    381 2H2   rG A  12       8.938 -16.247   6.073  1.00  0.00              
ATOM    382  H8   rG A  12      15.278 -12.369   6.933  1.00  0.00              
ATOM    383  P    rA A  13      17.729 -16.145   3.427  1.00  0.00              
ATOM    384  O1P  rA A  13      18.300 -14.813   3.101  1.00  0.00              
ATOM    385  O2P  rA A  13      18.427 -17.373   2.969  1.00  0.00              
ATOM    386  O5*  rA A  13      16.233 -16.187   2.883  1.00  0.00              
ATOM    387  C5*  rA A  13      15.549 -17.441   2.692  1.00  0.00              
ATOM    388  C4*  rA A  13      14.265 -17.202   1.933  1.00  0.00              
ATOM    389  O4*  rA A  13      13.434 -16.268   2.664  1.00  0.00              
ATOM    390  C3*  rA A  13      14.428 -16.568   0.561  1.00  0.00              
ATOM    391  O3*  rA A  13      14.754 -17.539  -0.439  1.00  0.00              
ATOM    392  C1*  rA A  13      12.725 -15.451   1.760  1.00  0.00              
ATOM    393  C2*  rA A  13      13.082 -15.895   0.341  1.00  0.00              
ATOM    394  O2*  rA A  13      12.095 -16.784  -0.142  1.00  0.00              
ATOM    395  N1   rA A  13      11.844 -10.496   0.747  1.00  0.00              
ATOM    396  C2   rA A  13      11.355 -11.625   0.221  1.00  0.00              
ATOM    397  N3   rA A  13      11.639 -12.890   0.524  1.00  0.00              
ATOM    398  C4   rA A  13      12.555 -12.945   1.506  1.00  0.00              
ATOM    399  C5   rA A  13      13.150 -11.873   2.146  1.00  0.00              
ATOM    400  C6   rA A  13      12.763 -10.587   1.733  1.00  0.00              
ATOM    401  N6   rA A  13      13.252  -9.461   2.258  1.00  0.00              
ATOM    402  N7   rA A  13      14.048 -12.312   3.109  1.00  0.00              
ATOM    403  C8   rA A  13      13.979 -13.619   3.032  1.00  0.00              
ATOM    404  N9   rA A  13      13.094 -14.071   2.083  1.00  0.00              
ATOM    405 1H5*  rA A  13      15.332 -17.905   3.665  1.00  0.00              
ATOM    406 2H5*  rA A  13      16.191 -18.141   2.138  1.00  0.00              
ATOM    407  H4*  rA A  13      13.835 -18.207   1.809  1.00  0.00              
ATOM    408  H3*  rA A  13      15.275 -15.868   0.495  1.00  0.00              
ATOM    409  H1*  rA A  13      11.629 -15.495   1.842  1.00  0.00              
ATOM    410 1H2*  rA A  13      13.126 -15.093  -0.409  1.00  0.00              
ATOM    411 2HO*  rA A  13      12.537 -17.585  -0.548  1.00  0.00              
ATOM    412  H2   rA A  13      10.612 -11.488  -0.577  1.00  0.00              
ATOM    413 1H6   rA A  13      12.936  -8.573   1.920  1.00  0.00              
ATOM    414 2H6   rA A  13      13.933  -9.504   2.988  1.00  0.00              
ATOM    415  H8   rA A  13      14.573 -14.292   3.669  1.00  0.00              
ATOM    416  P    rU A  14      16.077 -17.352  -1.332  1.00  0.00              
ATOM    417  O1P  rU A  14      17.029 -16.700  -0.397  1.00  0.00              
ATOM    418  O2P  rU A  14      16.423 -18.666  -1.932  1.00  0.00              
ATOM    419  O5*  rU A  14      15.765 -16.329  -2.513  1.00  0.00              
ATOM    420  C5*  rU A  14      14.847 -16.679  -3.566  1.00  0.00              
ATOM    421  C4*  rU A  14      14.613 -15.474  -4.447  1.00  0.00              
ATOM    422  O4*  rU A  14      14.100 -14.388  -3.631  1.00  0.00              
ATOM    423  C3*  rU A  14      15.862 -14.860  -5.058  1.00  0.00              
ATOM    424  O3*  rU A  14      16.287 -15.568  -6.225  1.00  0.00              
ATOM    425  C1*  rU A  14      14.505 -13.150  -4.186  1.00  0.00              
ATOM    426  C2*  rU A  14      15.398 -13.453  -5.383  1.00  0.00              
ATOM    427  O2*  rU A  14      14.642 -13.385  -6.576  1.00  0.00              
ATOM    428  N1   rU A  14      15.135 -12.331  -3.136  1.00  0.00              
ATOM    429  C2   rU A  14      15.173 -10.944  -3.285  1.00  0.00              
ATOM    430  O2   rU A  14      14.733 -10.373  -4.267  1.00  0.00              
ATOM    431  N3   rU A  14      15.746 -10.266  -2.238  1.00  0.00              
ATOM    432  C4   rU A  14      16.275 -10.809  -1.085  1.00  0.00              
ATOM    433  O4   rU A  14      16.757 -10.065  -0.229  1.00  0.00              
ATOM    434  C5   rU A  14      16.198 -12.236  -1.008  1.00  0.00              
ATOM    435  C6   rU A  14      15.644 -12.924  -2.012  1.00  0.00              
ATOM    436 1H5*  rU A  14      13.896 -17.026  -3.139  1.00  0.00              
ATOM    437 2H5*  rU A  14      15.255 -17.509  -4.163  1.00  0.00              
ATOM    438  H4*  rU A  14      13.927 -15.840  -5.226  1.00  0.00              
ATOM    439  H3*  rU A  14      16.738 -14.887  -4.393  1.00  0.00              
ATOM    440  H1*  rU A  14      13.658 -12.557  -4.560  1.00  0.00              
ATOM    441 1H2*  rU A  14      16.233 -12.757  -5.544  1.00  0.00              
ATOM    442 2HO*  rU A  14      14.361 -12.439  -6.741  1.00  0.00              
ATOM    443  H3   rU A  14      15.787  -9.269  -2.320  1.00  0.00              
ATOM    444  H5   rU A  14      16.593 -12.764  -0.127  1.00  0.00              
ATOM    445  H6   rU A  14      15.593 -14.020  -1.936  1.00  0.00              
ATOM    446  P    rG A  15      17.818 -15.470  -6.707  1.00  0.00              
ATOM    447  O1P  rG A  15      18.576 -15.459  -5.430  1.00  0.00              
ATOM    448  O2P  rG A  15      18.065 -16.548  -7.698  1.00  0.00              
ATOM    449  O5*  rG A  15      18.045 -14.067  -7.428  1.00  0.00              
ATOM    450  C5*  rG A  15      17.365 -13.753  -8.659  1.00  0.00              
ATOM    451  C4*  rG A  15      17.671 -12.328  -9.052  1.00  0.00              
ATOM    452  O4*  rG A  15      17.181 -11.437  -8.019  1.00  0.00              
ATOM    453  C3*  rG A  15      19.148 -11.982  -9.154  1.00  0.00              
ATOM    454  O3*  rG A  15      19.693 -12.348 -10.425  1.00  0.00              
ATOM    455  C1*  rG A  15      18.039 -10.319  -7.894  1.00  0.00              
ATOM    456  C2*  rG A  15      19.132 -10.471  -8.952  1.00  0.00              
ATOM    457  O2*  rG A  15      18.770  -9.763 -10.121  1.00  0.00              
ATOM    458  N1   rG A  15      19.869  -7.309  -4.250  1.00  0.00              
ATOM    459  C2   rG A  15      19.540  -7.011  -5.550  1.00  0.00              
ATOM    460  N2   rG A  15      19.709  -5.735  -5.924  1.00  0.00              
ATOM    461  N3   rG A  15      19.079  -7.898  -6.416  1.00  0.00              
ATOM    462  C4   rG A  15      18.970  -9.128  -5.872  1.00  0.00              
ATOM    463  C5   rG A  15      19.273  -9.530  -4.588  1.00  0.00              
ATOM    464  C6   rG A  15      19.769  -8.570  -3.670  1.00  0.00              
ATOM    465  O6   rG A  15      20.093  -8.731  -2.486  1.00  0.00              
ATOM    466  N7   rG A  15      19.022 -10.885  -4.425  1.00  0.00              
ATOM    467  C8   rG A  15      18.580 -11.275  -5.590  1.00  0.00              
ATOM    468  N9   rG A  15      18.524 -10.259  -6.513  1.00  0.00              
ATOM    469 1H5*  rG A  15      16.281 -13.888  -8.537  1.00  0.00              
ATOM    470 2H5*  rG A  15      17.688 -14.442  -9.454  1.00  0.00              
ATOM    471  H4*  rG A  15      17.193 -12.212 -10.035  1.00  0.00              
ATOM    472  H3*  rG A  15      19.779 -12.515  -8.427  1.00  0.00              
ATOM    473  H1*  rG A  15      17.546  -9.353  -8.080  1.00  0.00              
ATOM    474 1H2*  rG A  15      20.118 -10.069  -8.678  1.00  0.00              
ATOM    475 2HO*  rG A  15      18.774  -8.781  -9.932  1.00  0.00              
ATOM    476  H1   rG A  15      20.208  -6.563  -3.677  1.00  0.00              
ATOM    477 1H2   rG A  15      19.485  -5.454  -6.857  1.00  0.00              
ATOM    478 2H2   rG A  15      20.057  -5.064  -5.270  1.00  0.00              
ATOM    479  H8   rG A  15      18.284 -12.312  -5.811  1.00  0.00              
ATOM    480  P    rG A  16      21.251 -12.726 -10.549  1.00  0.00              
ATOM    481  O1P  rG A  16      21.470 -13.644  -9.403  1.00  0.00              
ATOM    482  O2P  rG A  16      21.507 -13.204 -11.932  1.00  0.00              
ATOM    483  O5*  rG A  16      22.122 -11.414 -10.305  1.00  0.00              
ATOM    484  C5*  rG A  16      22.341 -10.467 -11.368  1.00  0.00              
ATOM    485  C4*  rG A  16      23.511  -9.579 -11.017  1.00  0.00              
ATOM    486  O4*  rG A  16      23.150  -8.552 -10.066  1.00  0.00              
ATOM    487  C3*  rG A  16      24.698 -10.287 -10.384  1.00  0.00              
ATOM    488  O3*  rG A  16      25.529 -10.914 -11.366  1.00  0.00              
ATOM    489  C1*  rG A  16      24.253  -8.268  -9.230  1.00  0.00              
ATOM    490  C2*  rG A  16      25.419  -9.148  -9.681  1.00  0.00              
ATOM    491  O2*  rG A  16      26.260  -8.413 -10.548  1.00  0.00              
ATOM    492  N1   rG A  16      25.241  -7.237  -4.367  1.00  0.00              
ATOM    493  C2   rG A  16      25.939  -6.886  -5.497  1.00  0.00              
ATOM    494  N2   rG A  16      27.042  -6.148  -5.304  1.00  0.00              
ATOM    495  N3   rG A  16      25.582  -7.231  -6.723  1.00  0.00              
ATOM    496  C4   rG A  16      24.450  -7.968  -6.731  1.00  0.00              
ATOM    497  C5   rG A  16      23.680  -8.373  -5.662  1.00  0.00              
ATOM    498  C6   rG A  16      24.076  -7.998  -4.353  1.00  0.00              
ATOM    499  O6   rG A  16      23.524  -8.259  -3.276  1.00  0.00              
ATOM    500  N7   rG A  16      22.594  -9.121  -6.093  1.00  0.00              
ATOM    501  C8   rG A  16      22.721  -9.157  -7.392  1.00  0.00              
ATOM    502  N9   rG A  16      23.825  -8.477  -7.845  1.00  0.00              
ATOM    503 1H5*  rG A  16      21.438  -9.859 -11.524  1.00  0.00              
ATOM    504 2H5*  rG A  16      22.538 -10.998 -12.311  1.00  0.00              
ATOM    505  H4*  rG A  16      23.851  -9.187 -11.986  1.00  0.00              
ATOM    506  H3*  rG A  16      24.416 -11.105  -9.705  1.00  0.00              
ATOM    507  H1*  rG A  16      24.601  -7.226  -9.282  1.00  0.00              
ATOM    508 1H2*  rG A  16      26.084  -9.498  -8.879  1.00  0.00              
ATOM    509 2HO*  rG A  16      27.208  -8.492 -10.239  1.00  0.00              
ATOM    510  H1   rG A  16      25.597  -6.922  -3.488  1.00  0.00              
ATOM    511 1H2   rG A  16      27.592  -5.859  -6.087  1.00  0.00              
ATOM    512 2H2   rG A  16      27.313  -5.887  -4.378  1.00  0.00              
ATOM    513  H8   rG A  16      22.016  -9.679  -8.057  1.00  0.00              
ATOM    514  P    rC A  17      26.343 -12.250 -10.991  1.00  0.00              
ATOM    515  O1P  rC A  17      25.433 -12.948 -10.047  1.00  0.00              
ATOM    516  O2P  rC A  17      26.745 -12.920 -12.253  1.00  0.00              
ATOM    517  O5*  rC A  17      27.664 -11.846 -10.196  1.00  0.00              
ATOM    518  C5*  rC A  17      28.798 -11.277 -10.878  1.00  0.00              
ATOM    519  C4*  rC A  17      29.881 -10.962  -9.874  1.00  0.00              
ATOM    520  O4*  rC A  17      29.503  -9.877  -8.995  1.00  0.00              
ATOM    521  C3*  rC A  17      30.245 -12.096  -8.930  1.00  0.00              
ATOM    522  O3*  rC A  17      31.163 -13.015  -9.530  1.00  0.00              
ATOM    523  C1*  rC A  17      30.095 -10.064  -7.724  1.00  0.00              
ATOM    524  C2*  rC A  17      30.909 -11.356  -7.781  1.00  0.00              
ATOM    525  O2*  rC A  17      32.265 -11.050  -8.035  1.00  0.00              
ATOM    526  N1   rC A  17      29.012 -10.058  -6.726  1.00  0.00              
ATOM    527  C2   rC A  17      29.297  -9.680  -5.413  1.00  0.00              
ATOM    528  O2   rC A  17      30.466  -9.398  -5.110  1.00  0.00              
ATOM    529  N3   rC A  17      28.294  -9.634  -4.504  1.00  0.00              
ATOM    530  C4   rC A  17      27.050  -9.946  -4.870  1.00  0.00              
ATOM    531  N4   rC A  17      26.092  -9.888  -3.941  1.00  0.00              
ATOM    532  C5   rC A  17      26.732 -10.335  -6.203  1.00  0.00              
ATOM    533  C6   rC A  17      27.733 -10.378  -7.090  1.00  0.00              
ATOM    534 1H5*  rC A  17      28.498 -10.364 -11.412  1.00  0.00              
ATOM    535 2H5*  rC A  17      29.175 -11.982 -11.634  1.00  0.00              
ATOM    536  H4*  rC A  17      30.765 -10.748 -10.492  1.00  0.00              
ATOM    537  H3*  rC A  17      29.383 -12.705  -8.617  1.00  0.00              
ATOM    538  H1*  rC A  17      30.786  -9.264  -7.421  1.00  0.00              
ATOM    539 1H2*  rC A  17      30.925 -11.943  -6.852  1.00  0.00              
ATOM    540 2HO*  rC A  17      32.578 -11.558  -8.838  1.00  0.00              
ATOM    541 1H4   rC A  17      25.148 -10.116  -4.180  1.00  0.00              
ATOM    542 2H4   rC A  17      26.319  -9.615  -3.007  1.00  0.00              
ATOM    543  H5   rC A  17      25.702 -10.592  -6.491  1.00  0.00              
ATOM    544  H6   rC A  17      27.524 -10.673  -8.129  1.00  0.00              
ATOM    545  P    rG A  18      31.224 -14.536  -9.011  1.00  0.00              
ATOM    546  O1P  rG A  18      29.810 -14.982  -9.099  1.00  0.00              
ATOM    547  O2P  rG A  18      32.268 -15.252  -9.787  1.00  0.00              
ATOM    548  O5*  rG A  18      31.649 -14.543  -7.476  1.00  0.00              
ATOM    549  C5*  rG A  18      33.000 -14.230  -7.085  1.00  0.00              
ATOM    550  C4*  rG A  18      33.091 -14.191  -5.578  1.00  0.00              
ATOM    551  O4*  rG A  18      32.260 -13.165  -4.977  1.00  0.00              
ATOM    552  C3*  rG A  18      32.665 -15.466  -4.867  1.00  0.00              
ATOM    553  O3*  rG A  18      33.694 -16.459  -4.895  1.00  0.00              
ATOM    554  C1*  rG A  18      31.913 -13.561  -3.654  1.00  0.00              
ATOM    555  C2*  rG A  18      32.450 -14.980  -3.439  1.00  0.00              
ATOM    556  O2*  rG A  18      33.649 -14.919  -2.693  1.00  0.00              
ATOM    557  N1   rG A  18      28.068 -13.032  -0.395  1.00  0.00              
ATOM    558  C2   rG A  18      29.410 -13.190  -0.150  1.00  0.00              
ATOM    559  N2   rG A  18      29.778 -13.191   1.140  1.00  0.00              
ATOM    560  N3   rG A  18      30.323 -13.332  -1.096  1.00  0.00              
ATOM    561  C4   rG A  18      29.778 -13.304  -2.332  1.00  0.00              
ATOM    562  C5   rG A  18      28.454 -13.153  -2.684  1.00  0.00              
ATOM    563  C6   rG A  18      27.486 -13.004  -1.659  1.00  0.00              
ATOM    564  O6   rG A  18      26.262 -12.857  -1.770  1.00  0.00              
ATOM    565  N7   rG A  18      28.306 -13.180  -4.064  1.00  0.00              
ATOM    566  C8   rG A  18      29.520 -13.344  -4.516  1.00  0.00              
ATOM    567  N9   rG A  18      30.461 -13.426  -3.519  1.00  0.00              
ATOM    568 1H5*  rG A  18      33.301 -13.260  -7.507  1.00  0.00              
ATOM    569 2H5*  rG A  18      33.693 -14.984  -7.487  1.00  0.00              
ATOM    570  H4*  rG A  18      34.163 -14.053  -5.377  1.00  0.00              
ATOM    571  H3*  rG A  18      31.774 -15.941  -5.305  1.00  0.00              
ATOM    572  H1*  rG A  18      32.347 -12.932  -2.864  1.00  0.00              
ATOM    573 1H2*  rG A  18      31.794 -15.645  -2.859  1.00  0.00              
ATOM    574 2HO*  rG A  18      33.451 -14.594  -1.767  1.00  0.00              
ATOM    575  H1   rG A  18      27.463 -12.930   0.394  1.00  0.00              
ATOM    576 1H2   rG A  18      30.741 -13.300   1.384  1.00  0.00              
ATOM    577 2H2   rG A  18      29.089 -13.084   1.856  1.00  0.00              
ATOM    578  H8   rG A  18      29.765 -13.411  -5.587  1.00  0.00              
ATOM    579  P    rG A  19      33.308 -18.016  -4.773  1.00  0.00              
ATOM    580  O1P  rG A  19      32.084 -18.128  -5.608  1.00  0.00              
ATOM    581  O2P  rG A  19      34.506 -18.822  -5.117  1.00  0.00              
ATOM    582  O5*  rG A  19      32.907 -18.333  -3.264  1.00  0.00              
ATOM    583  C5*  rG A  19      32.242 -19.564  -2.923  1.00  0.00              
ATOM    584  C4*  rG A  19      32.125 -19.672  -1.421  1.00  0.00              
ATOM    585  O4*  rG A  19      33.386 -20.130  -0.878  1.00  0.00              
ATOM    586  C3*  rG A  19      31.837 -18.368  -0.694  1.00  0.00              
ATOM    587  O3*  rG A  19      30.439 -18.066  -0.679  1.00  0.00              
ATOM    588  C1*  rG A  19      33.676 -19.453   0.337  1.00  0.00              
ATOM    589  C2*  rG A  19      32.441 -18.610   0.683  1.00  0.00              
ATOM    590  O2*  rG A  19      31.587 -19.346   1.536  1.00  0.00              
ATOM    591  N1   rG A  19      37.875 -17.702   2.572  1.00  0.00              
ATOM    592  C2   rG A  19      36.822 -18.402   3.109  1.00  0.00              
ATOM    593  N2   rG A  19      36.908 -18.686   4.417  1.00  0.00              
ATOM    594  N3   rG A  19      35.766 -18.796   2.417  1.00  0.00              
ATOM    595  C4   rG A  19      35.846 -18.428   1.120  1.00  0.00              
ATOM    596  C5   rG A  19      36.850 -17.728   0.486  1.00  0.00              
ATOM    597  C6   rG A  19      37.975 -17.310   1.241  1.00  0.00              
ATOM    598  O6   rG A  19      38.970 -16.679   0.858  1.00  0.00              
ATOM    599  N7   rG A  19      36.552 -17.550  -0.858  1.00  0.00              
ATOM    600  C8   rG A  19      35.394 -18.134  -1.013  1.00  0.00              
ATOM    601  N9   rG A  19      34.910 -18.687   0.147  1.00  0.00              
ATOM    602 1H5*  rG A  19      32.804 -20.421  -3.321  1.00  0.00              
ATOM    603 2H5*  rG A  19      31.243 -19.593  -3.383  1.00  0.00              
ATOM    604  H4*  rG A  19      31.275 -20.352  -1.265  1.00  0.00              
ATOM    605  H3*  rG A  19      32.252 -17.481  -1.195  1.00  0.00              
ATOM    606  H1*  rG A  19      33.863 -20.114   1.196  1.00  0.00              
ATOM    607 1H2*  rG A  19      32.642 -17.677   1.228  1.00  0.00              
ATOM    608 2HO*  rG A  19      32.031 -19.476   2.423  1.00  0.00              
ATOM    609  H1   rG A  19      38.625 -17.454   3.184  1.00  0.00              
ATOM    610 1H2   rG A  19      36.174 -19.195   4.867  1.00  0.00              
ATOM    611 2H2   rG A  19      37.705 -18.389   4.941  1.00  0.00              
ATOM    612  H8   rG A  19      34.860 -18.177  -1.975  1.00  0.00              
ATOM    613  P    rA A  20      29.946 -16.579  -0.314  1.00  0.00              
ATOM    614  O1P  rA A  20      31.054 -15.722  -0.808  1.00  0.00              
ATOM    615  O2P  rA A  20      28.578 -16.394  -0.861  1.00  0.00              
ATOM    616  O5*  rA A  20      29.875 -16.431   1.270  1.00  0.00              
ATOM    617  C5*  rA A  20      29.020 -17.283   2.057  1.00  0.00              
ATOM    618  C4*  rA A  20      29.044 -16.826   3.496  1.00  0.00              
ATOM    619  O4*  rA A  20      30.348 -17.160   4.036  1.00  0.00              
ATOM    620  C3*  rA A  20      28.895 -15.328   3.707  1.00  0.00              
ATOM    621  O3*  rA A  20      27.521 -14.935   3.786  1.00  0.00              
ATOM    622  C1*  rA A  20      30.854 -16.087   4.800  1.00  0.00              
ATOM    623  C2*  rA A  20      29.714 -15.076   4.968  1.00  0.00              
ATOM    624  O2*  rA A  20      28.998 -15.357   6.153  1.00  0.00              
ATOM    625  N1   rA A  20      35.834 -14.946   5.295  1.00  0.00              
ATOM    626  C2   rA A  20      34.922 -15.397   6.163  1.00  0.00              
ATOM    627  N3   rA A  20      33.632 -15.661   5.970  1.00  0.00              
ATOM    628  C4   rA A  20      33.284 -15.411   4.696  1.00  0.00              
ATOM    629  C5   rA A  20      34.109 -14.945   3.688  1.00  0.00              
ATOM    630  C6   rA A  20      35.453 -14.704   4.022  1.00  0.00              
ATOM    631  N6   rA A  20      36.362 -14.253   3.155  1.00  0.00              
ATOM    632  N7   rA A  20      33.403 -14.806   2.501  1.00  0.00              
ATOM    633  C8   rA A  20      32.187 -15.184   2.811  1.00  0.00              
ATOM    634  N9   rA A  20      32.044 -15.565   4.124  1.00  0.00              
ATOM    635 1H5*  rA A  20      29.357 -18.327   1.986  1.00  0.00              
ATOM    636 2H5*  rA A  20      27.992 -17.249   1.667  1.00  0.00              
ATOM    637  H4*  rA A  20      28.187 -17.341   3.956  1.00  0.00              
ATOM    638  H3*  rA A  20      29.233 -14.725   2.851  1.00  0.00              
ATOM    639  H1*  rA A  20      31.183 -16.368   5.811  1.00  0.00              
ATOM    640 1H2*  rA A  20      30.022 -14.026   5.071  1.00  0.00              
ATOM    641 2HO*  rA A  20      29.641 -15.540   6.897  1.00  0.00              
ATOM    642  H2   rA A  20      35.291 -15.574   7.183  1.00  0.00              
ATOM    643 1H6   rA A  20      37.306 -14.101   3.453  1.00  0.00              
ATOM    644 2H6   rA A  20      36.102 -14.068   2.208  1.00  0.00              
ATOM    645  H8   rA A  20      31.358 -15.197   2.087  1.00  0.00              
ATOM    646  P    rA A  21      27.125 -13.384   3.650  1.00  0.00              
ATOM    647  O1P  rA A  21      27.742 -12.987   2.359  1.00  0.00              
ATOM    648  O2P  rA A  21      25.656 -13.261   3.828  1.00  0.00              
ATOM    649  O5*  rA A  21      27.840 -12.562   4.812  1.00  0.00              
ATOM    650  C5*  rA A  21      27.449 -12.733   6.189  1.00  0.00              
ATOM    651  C4*  rA A  21      28.250 -11.792   7.057  1.00  0.00              
ATOM    652  O4*  rA A  21      29.636 -12.189   6.995  1.00  0.00              
ATOM    653  C3*  rA A  21      28.208 -10.329   6.646  1.00  0.00              
ATOM    654  O3*  rA A  21      27.154  -9.621   7.304  1.00  0.00              
ATOM    655  C1*  rA A  21      30.455 -11.042   6.938  1.00  0.00              
ATOM    656  C2*  rA A  21      29.555  -9.812   7.127  1.00  0.00              
ATOM    657  O2*  rA A  21      29.545  -9.439   8.491  1.00  0.00              
ATOM    658  N1   rA A  21      34.945 -12.101   4.685  1.00  0.00              
ATOM    659  C2   rA A  21      34.552 -12.116   5.963  1.00  0.00              
ATOM    660  N3   rA A  21      33.365 -11.814   6.485  1.00  0.00              
ATOM    661  C4   rA A  21      32.502 -11.455   5.519  1.00  0.00              
ATOM    662  C5   rA A  21      32.759 -11.390   4.161  1.00  0.00              
ATOM    663  C6   rA A  21      34.053 -11.736   3.738  1.00  0.00              
ATOM    664  N6   rA A  21      34.445 -11.719   2.462  1.00  0.00              
ATOM    665  N7   rA A  21      31.628 -10.980   3.467  1.00  0.00              
ATOM    666  C8   rA A  21      30.729 -10.807   4.404  1.00  0.00              
ATOM    667  N9   rA A  21      31.189 -11.077   5.670  1.00  0.00              
ATOM    668 1H5*  rA A  21      27.616 -13.773   6.503  1.00  0.00              
ATOM    669 2H5*  rA A  21      26.374 -12.530   6.304  1.00  0.00              
ATOM    670  H4*  rA A  21      27.778 -11.873   8.048  1.00  0.00              
ATOM    671  H3*  rA A  21      28.048 -10.178   5.568  1.00  0.00              
ATOM    672  H1*  rA A  21      31.221 -11.002   7.726  1.00  0.00              
ATOM    673 1H2*  rA A  21      29.877  -8.906   6.593  1.00  0.00              
ATOM    674 2HO*  rA A  21      30.146  -8.650   8.626  1.00  0.00              
ATOM    675  H2   rA A  21      35.320 -12.421   6.687  1.00  0.00              
ATOM    676 1H6   rA A  21      35.382 -11.976   2.222  1.00  0.00              
ATOM    677 2H6   rA A  21      33.803 -11.452   1.745  1.00  0.00              
ATOM    678  H8   rA A  21      29.700 -10.477   4.197  1.00  0.00              
ATOM    679  P    rA A  22      26.333  -8.491   6.509  1.00  0.00              
ATOM    680  O1P  rA A  22      25.486  -9.278   5.577  1.00  0.00              
ATOM    681  O2P  rA A  22      25.690  -7.595   7.504  1.00  0.00              
ATOM    682  O5*  rA A  22      27.351  -7.625   5.642  1.00  0.00              
ATOM    683  C5*  rA A  22      28.434  -6.909   6.266  1.00  0.00              
ATOM    684  C4*  rA A  22      29.438  -6.502   5.214  1.00  0.00              
ATOM    685  O4*  rA A  22      29.867  -7.670   4.478  1.00  0.00              
ATOM    686  C3*  rA A  22      28.910  -5.573   4.133  1.00  0.00              
ATOM    687  O3*  rA A  22      28.861  -4.214   4.578  1.00  0.00              
ATOM    688  C1*  rA A  22      30.163  -7.304   3.147  1.00  0.00              
ATOM    689  C2*  rA A  22      29.922  -5.796   3.024  1.00  0.00              
ATOM    690  O2*  rA A  22      31.131  -5.094   3.234  1.00  0.00              
ATOM    691  N1   rA A  22      29.363  -8.608  -1.753  1.00  0.00              
ATOM    692  C2   rA A  22      30.184  -7.722  -1.178  1.00  0.00              
ATOM    693  N3   rA A  22      30.333  -7.422   0.110  1.00  0.00              
ATOM    694  C4   rA A  22      29.502  -8.159   0.866  1.00  0.00              
ATOM    695  C5   rA A  22      28.600  -9.109   0.421  1.00  0.00              
ATOM    696  C6   rA A  22      28.540  -9.334  -0.965  1.00  0.00              
ATOM    697  N6   rA A  22      27.719 -10.217  -1.538  1.00  0.00              
ATOM    698  N7   rA A  22      27.911  -9.670   1.488  1.00  0.00              
ATOM    699  C8   rA A  22      28.402  -9.057   2.537  1.00  0.00              
ATOM    700  N9   rA A  22      29.370  -8.130   2.234  1.00  0.00              
ATOM    701 1H5*  rA A  22      28.917  -7.541   7.026  1.00  0.00              
ATOM    702 2H5*  rA A  22      28.048  -6.019   6.785  1.00  0.00              
ATOM    703  H4*  rA A  22      30.232  -5.995   5.782  1.00  0.00              
ATOM    704  H3*  rA A  22      27.873  -5.786   3.835  1.00  0.00              
ATOM    705  H1*  rA A  22      31.214  -7.482   2.876  1.00  0.00              
ATOM    706 1H2*  rA A  22      29.563  -5.446   2.046  1.00  0.00              
ATOM    707 2HO*  rA A  22      31.874  -5.746   3.387  1.00  0.00              
ATOM    708  H2   rA A  22      30.829  -7.162  -1.869  1.00  0.00              
ATOM    709 1H6   rA A  22      27.723 -10.332  -2.532  1.00  0.00              
ATOM    710 2H6   rA A  22      27.102 -10.764  -0.975  1.00  0.00              
ATOM    711  H8   rA A  22      28.070  -9.265   3.566  1.00  0.00              
ATOM    712  P    rC A  23      27.758  -3.214   3.972  1.00  0.00              
ATOM    713  O1P  rC A  23      26.553  -4.074   3.847  1.00  0.00              
ATOM    714  O2P  rC A  23      27.708  -2.002   4.827  1.00  0.00              
ATOM    715  O5*  rC A  23      28.206  -2.775   2.507  1.00  0.00              
ATOM    716  C5*  rC A  23      29.381  -1.967   2.300  1.00  0.00              
ATOM    717  C4*  rC A  23      29.511  -1.640   0.831  1.00  0.00              
ATOM    718  O4*  rC A  23      29.804  -2.838   0.064  1.00  0.00              
ATOM    719  C3*  rC A  23      28.258  -1.088   0.171  1.00  0.00              
ATOM    720  O3*  rC A  23      28.084   0.307   0.441  1.00  0.00              
ATOM    721  C1*  rC A  23      29.217  -2.734  -1.225  1.00  0.00              
ATOM    722  C2*  rC A  23      28.513  -1.377  -1.303  1.00  0.00              
ATOM    723  O2*  rC A  23      29.366  -0.427  -1.910  1.00  0.00              
ATOM    724  N1   rC A  23      28.335  -3.900  -1.406  1.00  0.00              
ATOM    725  C2   rC A  23      28.165  -4.434  -2.684  1.00  0.00              
ATOM    726  O2   rC A  23      28.730  -3.888  -3.643  1.00  0.00              
ATOM    727  N3   rC A  23      27.388  -5.532  -2.845  1.00  0.00              
ATOM    728  C4   rC A  23      26.796  -6.089  -1.786  1.00  0.00              
ATOM    729  N4   rC A  23      26.038  -7.170  -1.992  1.00  0.00              
ATOM    730  C5   rC A  23      26.953  -5.563  -0.472  1.00  0.00              
ATOM    731  C6   rC A  23      27.723  -4.478  -0.328  1.00  0.00              
ATOM    732 1H5*  rC A  23      30.275  -2.503   2.650  1.00  0.00              
ATOM    733 2H5*  rC A  23      29.309  -1.040   2.889  1.00  0.00              
ATOM    734  H4*  rC A  23      30.299  -0.873   0.796  1.00  0.00              
ATOM    735  H3*  rC A  23      27.326  -1.537   0.548  1.00  0.00              
ATOM    736  H1*  rC A  23      29.934  -2.770  -2.058  1.00  0.00              
ATOM    737 1H2*  rC A  23      27.594  -1.350  -1.906  1.00  0.00              
ATOM    738 2HO*  rC A  23      29.347   0.424  -1.384  1.00  0.00              
ATOM    739 1H4   rC A  23      25.579  -7.613  -1.221  1.00  0.00              
ATOM    740 2H4   rC A  23      25.930  -7.536  -2.915  1.00  0.00              
ATOM    741  H5   rC A  23      26.458  -6.032   0.392  1.00  0.00              
ATOM    742  H6   rC A  23      27.867  -4.045   0.673  1.00  0.00              
ATOM    743  P    rG A  24      26.601   0.922   0.535  1.00  0.00              
ATOM    744  O1P  rG A  24      25.896  -0.026   1.436  1.00  0.00              
ATOM    745  O2P  rG A  24      26.713   2.352   0.919  1.00  0.00              
ATOM    746  O5*  rG A  24      25.916   0.842  -0.900  1.00  0.00              
ATOM    747  C5*  rG A  24      26.394   1.653  -1.991  1.00  0.00              
ATOM    748  C4*  rG A  24      25.587   1.352  -3.232  1.00  0.00              
ATOM    749  O4*  rG A  24      25.809  -0.025  -3.629  1.00  0.00              
ATOM    750  C3*  rG A  24      24.079   1.457  -3.070  1.00  0.00              
ATOM    751  O3*  rG A  24      23.619   2.802  -3.231  1.00  0.00              
ATOM    752  C1*  rG A  24      24.611  -0.577  -4.141  1.00  0.00              
ATOM    753  C2*  rG A  24      23.579   0.550  -4.185  1.00  0.00              
ATOM    754  O2*  rG A  24      23.604   1.174  -5.453  1.00  0.00              
ATOM    755  N1   rG A  24      22.043  -4.931  -3.773  1.00  0.00              
ATOM    756  C2   rG A  24      22.115  -4.041  -4.817  1.00  0.00              
ATOM    757  N2   rG A  24      21.419  -4.364  -5.917  1.00  0.00              
ATOM    758  N3   rG A  24      22.818  -2.921  -4.786  1.00  0.00              
ATOM    759  C4   rG A  24      23.455  -2.757  -3.607  1.00  0.00              
ATOM    760  C5   rG A  24      23.447  -3.583  -2.504  1.00  0.00              
ATOM    761  C6   rG A  24      22.688  -4.780  -2.550  1.00  0.00              
ATOM    762  O6   rG A  24      22.555  -5.644  -1.673  1.00  0.00              
ATOM    763  N7   rG A  24      24.232  -3.055  -1.488  1.00  0.00              
ATOM    764  C8   rG A  24      24.693  -1.938  -1.984  1.00  0.00              
ATOM    765  N9   rG A  24      24.261  -1.697  -3.265  1.00  0.00              
ATOM    766 1H5*  rG A  24      27.459   1.450  -2.174  1.00  0.00              
ATOM    767 2H5*  rG A  24      26.309   2.719  -1.734  1.00  0.00              
ATOM    768  H4*  rG A  24      25.922   2.106  -3.959  1.00  0.00              
ATOM    769  H3*  rG A  24      23.719   1.162  -2.072  1.00  0.00              
ATOM    770  H1*  rG A  24      24.668  -0.998  -5.156  1.00  0.00              
ATOM    771 1H2*  rG A  24      22.532   0.244  -4.046  1.00  0.00              
ATOM    772 2HO*  rG A  24      23.267   0.536  -6.147  1.00  0.00              
ATOM    773  H1   rG A  24      21.484  -5.750  -3.902  1.00  0.00              
ATOM    774 1H2   rG A  24      21.433  -3.758  -6.713  1.00  0.00              
ATOM    775 2H2   rG A  24      20.888  -5.210  -5.942  1.00  0.00              
ATOM    776  H8   rG A  24      25.359  -1.258  -1.430  1.00  0.00              
ATOM    777  P    rC A  25      22.330   3.310  -2.416  1.00  0.00              
ATOM    778  O1P  rC A  25      22.639   2.922  -1.016  1.00  0.00              
ATOM    779  O2P  rC A  25      22.101   4.739  -2.747  1.00  0.00              
ATOM    780  O5*  rC A  25      21.056   2.477  -2.889  1.00  0.00              
ATOM    781  C5*  rC A  25      20.507   2.644  -4.211  1.00  0.00              
ATOM    782  C4*  rC A  25      19.140   2.006  -4.270  1.00  0.00              
ATOM    783  O4*  rC A  25      19.274   0.570  -4.404  1.00  0.00              
ATOM    784  C3*  rC A  25      18.279   2.191  -3.031  1.00  0.00              
ATOM    785  O3*  rC A  25      17.615   3.458  -3.028  1.00  0.00              
ATOM    786  C1*  rC A  25      18.238  -0.080  -3.684  1.00  0.00              
ATOM    787  C2*  rC A  25      17.332   1.000  -3.090  1.00  0.00              
ATOM    788  O2*  rC A  25      16.226   1.219  -3.944  1.00  0.00              
ATOM    789  N1   rC A  25      18.883  -0.959  -2.694  1.00  0.00              
ATOM    790  C2   rC A  25      18.156  -2.015  -2.143  1.00  0.00              
ATOM    791  O2   rC A  25      16.970  -2.163  -2.472  1.00  0.00              
ATOM    792  N3   rC A  25      18.762  -2.849  -1.265  1.00  0.00              
ATOM    793  C4   rC A  25      20.041  -2.656  -0.937  1.00  0.00              
ATOM    794  N4   rC A  25      20.597  -3.502  -0.066  1.00  0.00              
ATOM    795  C5   rC A  25      20.805  -1.586  -1.485  1.00  0.00              
ATOM    796  C6   rC A  25      20.194  -0.769  -2.350  1.00  0.00              
ATOM    797 1H5*  rC A  25      21.172   2.186  -4.957  1.00  0.00              
ATOM    798 2H5*  rC A  25      20.437   3.714  -4.456  1.00  0.00              
ATOM    799  H4*  rC A  25      18.647   2.506  -5.117  1.00  0.00              
ATOM    800  H3*  rC A  25      18.856   2.232  -2.094  1.00  0.00              
ATOM    801  H1*  rC A  25      17.597  -0.735  -4.293  1.00  0.00              
ATOM    802 1H2*  rC A  25      16.887   0.762  -2.114  1.00  0.00              
ATOM    803 2HO*  rC A  25      15.631   1.918  -3.546  1.00  0.00              
ATOM    804 1H4   rC A  25      21.554  -3.386   0.203  1.00  0.00              
ATOM    805 2H4   rC A  25      20.058  -4.251   0.316  1.00  0.00              
ATOM    806  H5   rC A  25      21.858  -1.436  -1.204  1.00  0.00              
ATOM    807  H6   rC A  25      20.753   0.068  -2.794  1.00  0.00              
ATOM    808  P    rC A  26      16.753   3.903  -1.745  1.00  0.00              
ATOM    809  O1P  rC A  26      17.439   3.218  -0.620  1.00  0.00              
ATOM    810  O2P  rC A  26      16.647   5.385  -1.746  1.00  0.00              
ATOM    811  O5*  rC A  26      15.284   3.297  -1.871  1.00  0.00              
ATOM    812  C5*  rC A  26      14.431   3.641  -2.980  1.00  0.00              
ATOM    813  C4*  rC A  26      13.166   2.820  -2.911  1.00  0.00              
ATOM    814  O4*  rC A  26      13.466   1.420  -3.164  1.00  0.00              
ATOM    815  C3*  rC A  26      12.480   2.789  -1.554  1.00  0.00              
ATOM    816  O3*  rC A  26      11.712   3.974  -1.319  1.00  0.00              
ATOM    817  C1*  rC A  26      12.583   0.601  -2.412  1.00  0.00              
ATOM    818  C2*  rC A  26      11.625   1.539  -1.672  1.00  0.00              
ATOM    819  O2*  rC A  26      10.457   1.742  -2.441  1.00  0.00              
ATOM    820  N1   rC A  26      13.411  -0.250  -1.540  1.00  0.00              
ATOM    821  C2   rC A  26      12.888  -1.455  -1.068  1.00  0.00              
ATOM    822  O2   rC A  26      11.722  -1.759  -1.361  1.00  0.00              
ATOM    823  N3   rC A  26      13.663  -2.258  -0.301  1.00  0.00              
ATOM    824  C4   rC A  26      14.913  -1.894  -0.008  1.00  0.00              
ATOM    825  N4   rC A  26      15.641  -2.717   0.752  1.00  0.00              
ATOM    826  C5   rC A  26      15.470  -0.670  -0.478  1.00  0.00              
ATOM    827  C6   rC A  26      14.693   0.114  -1.233  1.00  0.00              
ATOM    828 1H5*  rC A  26      14.953   3.454  -3.930  1.00  0.00              
ATOM    829 2H5*  rC A  26      14.189   4.713  -2.951  1.00  0.00              
ATOM    830  H4*  rC A  26      12.501   3.290  -3.651  1.00  0.00              
ATOM    831  H3*  rC A  26      13.181   2.768  -0.706  1.00  0.00              
ATOM    832  H1*  rC A  26      11.962  -0.089  -3.002  1.00  0.00              
ATOM    833 1H2*  rC A  26      11.259   1.182  -0.699  1.00  0.00              
ATOM    834 2HO*  rC A  26       9.934   0.890  -2.488  1.00  0.00              
ATOM    835 1H4   rC A  26      16.582  -2.475   0.992  1.00  0.00              
ATOM    836 2H4   rC A  26      15.247  -3.574   1.080  1.00  0.00              
ATOM    837  H5   rC A  26      16.502  -0.381  -0.226  1.00  0.00              
ATOM    838  H6   rC A  26      15.091   1.067  -1.614  1.00  0.00              
ATOM    839  P    rA A  27      11.484   4.490   0.187  1.00  0.00              
ATOM    840  O1P  rA A  27      12.834   4.375   0.794  1.00  0.00              
ATOM    841  O2P  rA A  27      10.817   5.816   0.129  1.00  0.00              
ATOM    842  O5*  rA A  27      10.514   3.475   0.940  1.00  0.00              
ATOM    843  C5*  rA A  27       9.147   3.307   0.521  1.00  0.00              
ATOM    844  C4*  rA A  27       8.486   2.252   1.376  1.00  0.00              
ATOM    845  O4*  rA A  27       9.134   0.968   1.175  1.00  0.00              
ATOM    846  C3*  rA A  27       8.602   2.463   2.877  1.00  0.00              
ATOM    847  O3*  rA A  27       7.640   3.408   3.357  1.00  0.00              
ATOM    848  C1*  rA A  27       9.071   0.205   2.371  1.00  0.00              
ATOM    849  C2*  rA A  27       8.349   1.060   3.415  1.00  0.00              
ATOM    850  O2*  rA A  27       6.977   0.722   3.446  1.00  0.00              
ATOM    851  N1   rA A  27      11.976  -3.071   5.051  1.00  0.00              
ATOM    852  C2   rA A  27      10.651  -2.919   4.944  1.00  0.00              
ATOM    853  N3   rA A  27       9.957  -2.032   4.235  1.00  0.00              
ATOM    854  C4   rA A  27      10.785  -1.214   3.564  1.00  0.00              
ATOM    855  C5   rA A  27      12.168  -1.244   3.572  1.00  0.00              
ATOM    856  C6   rA A  27      12.780  -2.232   4.363  1.00  0.00              
ATOM    857  N6   rA A  27      14.103  -2.381   4.469  1.00  0.00              
ATOM    858  N7   rA A  27      12.686  -0.246   2.758  1.00  0.00              
ATOM    859  C8   rA A  27      11.624   0.356   2.283  1.00  0.00              
ATOM    860  N9   rA A  27      10.439  -0.178   2.729  1.00  0.00              
ATOM    861 1H5*  rA A  27       9.110   3.012  -0.538  1.00  0.00              
ATOM    862 2H5*  rA A  27       8.604   4.259   0.609  1.00  0.00              
ATOM    863  H4*  rA A  27       7.429   2.285   1.075  1.00  0.00              
ATOM    864  H3*  rA A  27       9.568   2.884   3.191  1.00  0.00              
ATOM    865  H1*  rA A  27       8.509  -0.737   2.285  1.00  0.00              
ATOM    866 1H2*  rA A  27       8.691   0.935   4.452  1.00  0.00              
ATOM    867 2HO*  rA A  27       6.858  -0.149   3.925  1.00  0.00              
ATOM    868  H2   rA A  27      10.049  -3.630   5.528  1.00  0.00              
ATOM    869 1H6   rA A  27      14.480  -3.104   5.049  1.00  0.00              
ATOM    870 2H6   rA A  27      14.717  -1.772   3.969  1.00  0.00              
ATOM    871  H8   rA A  27      11.676   1.211   1.591  1.00  0.00              
ATOM    872  P    rG A  28       7.938   4.239   4.699  1.00  0.00              
ATOM    873  O1P  rG A  28       9.384   4.560   4.586  1.00  0.00              
ATOM    874  O2P  rG A  28       6.948   5.342   4.794  1.00  0.00              
ATOM    875  O5*  rG A  28       7.742   3.281   5.957  1.00  0.00              
ATOM    876  C5*  rG A  28       6.453   2.706   6.250  1.00  0.00              
ATOM    877  C4*  rG A  28       6.597   1.693   7.361  1.00  0.00              
ATOM    878  O4*  rG A  28       7.408   0.580   6.902  1.00  0.00              
ATOM    879  C3*  rG A  28       7.341   2.180   8.594  1.00  0.00              
ATOM    880  O3*  rG A  28       6.494   2.939   9.461  1.00  0.00              
ATOM    881  C1*  rG A  28       8.159   0.056   7.988  1.00  0.00              
ATOM    882  C2*  rG A  28       7.790   0.873   9.227  1.00  0.00              
ATOM    883  O2*  rG A  28       6.757   0.225   9.941  1.00  0.00              
ATOM    884  N1   rG A  28      12.786  -1.839   8.819  1.00  0.00              
ATOM    885  C2   rG A  28      11.596  -2.123   9.444  1.00  0.00              
ATOM    886  N2   rG A  28      11.646  -3.050  10.413  1.00  0.00              
ATOM    887  N3   rG A  28      10.446  -1.545   9.142  1.00  0.00              
ATOM    888  C4   rG A  28      10.579  -0.643   8.146  1.00  0.00              
ATOM    889  C5   rG A  28      11.719  -0.285   7.458  1.00  0.00              
ATOM    890  C6   rG A  28      12.946  -0.911   7.794  1.00  0.00              
ATOM    891  O6   rG A  28      14.066  -0.729   7.298  1.00  0.00              
ATOM    892  N7   rG A  28      11.435   0.684   6.506  1.00  0.00              
ATOM    893  C8   rG A  28      10.152   0.894   6.631  1.00  0.00              
ATOM    894  N9   rG A  28       9.572   0.121   7.607  1.00  0.00              
ATOM    895 1H5*  rG A  28       6.041   2.226   5.351  1.00  0.00              
ATOM    896 2H5*  rG A  28       5.747   3.496   6.546  1.00  0.00              
ATOM    897  H4*  rG A  28       5.561   1.436   7.624  1.00  0.00              
ATOM    898  H3*  rG A  28       8.172   2.865   8.368  1.00  0.00              
ATOM    899  H1*  rG A  28       7.962  -0.998   8.231  1.00  0.00              
ATOM    900 1H2*  rG A  28       8.593   1.012   9.964  1.00  0.00              
ATOM    901 2HO*  rG A  28       7.065   0.032  10.873  1.00  0.00              
ATOM    902  H1   rG A  28      13.598  -2.335   9.124  1.00  0.00              
ATOM    903 1H2   rG A  28      10.812  -3.303  10.905  1.00  0.00              
ATOM    904 2H2   rG A  28      12.514  -3.487  10.642  1.00  0.00              
ATOM    905  H8   rG A  28       9.592   1.616   6.018  1.00  0.00              
ATOM    906  P    rA A  29       7.119   4.116  10.362  1.00  0.00              
ATOM    907  O1P  rA A  29       8.086   4.769   9.444  1.00  0.00              
ATOM    908  O2P  rA A  29       6.001   4.908  10.935  1.00  0.00              
ATOM    909  O5*  rA A  29       7.940   3.467  11.564  1.00  0.00              
ATOM    910  C5*  rA A  29       7.421   3.480  12.907  1.00  0.00              
ATOM    911  C4*  rA A  29       8.047   2.356  13.698  1.00  0.00              
ATOM    912  O4*  rA A  29       9.284   1.961  13.071  1.00  0.00              
ATOM    913  C3*  rA A  29       8.373   2.680  15.147  1.00  0.00              
ATOM    914  O3*  rA A  29       7.513   1.983  16.054  1.00  0.00              
ATOM    915  C1*  rA A  29      10.194   1.564  14.067  1.00  0.00              
ATOM    916  C2*  rA A  29       9.800   2.202  15.393  1.00  0.00              
ATOM    917  O2*  rA A  29       9.885   1.225  16.411  1.00  0.00              
ATOM    918  N1   rA A  29      14.728  -0.536  12.892  1.00  0.00              
ATOM    919  C2   rA A  29      13.577  -1.060  13.327  1.00  0.00              
ATOM    920  N3   rA A  29      12.432  -0.451  13.629  1.00  0.00              
ATOM    921  C4   rA A  29      12.540   0.875  13.439  1.00  0.00              
ATOM    922  C5   rA A  29      13.656   1.562  12.997  1.00  0.00              
ATOM    923  C6   rA A  29      14.803   0.801  12.712  1.00  0.00              
ATOM    924  N6   rA A  29      15.952   1.325  12.279  1.00  0.00              
ATOM    925  N7   rA A  29      13.398   2.924  12.922  1.00  0.00              
ATOM    926  C8   rA A  29      12.152   3.030  13.314  1.00  0.00              
ATOM    927  N9   rA A  29      11.571   1.829  13.643  1.00  0.00              
ATOM    928 1H5*  rA A  29       6.327   3.368  12.892  1.00  0.00              
ATOM    929 2H5*  rA A  29       7.639   4.446  13.387  1.00  0.00              
ATOM    930  H4*  rA A  29       7.269   1.579  13.722  1.00  0.00              
ATOM    931  H3*  rA A  29       8.269   3.747  15.395  1.00  0.00              
ATOM    932  H1*  rA A  29      10.126   0.475  14.204  1.00  0.00              
ATOM    933 1H2*  rA A  29      10.467   3.010  15.727  1.00  0.00              
ATOM    934 2HO*  rA A  29       8.980   1.083  16.814  1.00  0.00              
ATOM    935  H2   rA A  29      13.577  -2.151  13.455  1.00  0.00              
ATOM    936 1H6   rA A  29      16.735   0.731  12.094  1.00  0.00              
ATOM    937 2H6   rA A  29      16.030   2.311  12.139  1.00  0.00              
ATOM    938  H8   rA A  29      11.620   3.991  13.375  1.00  0.00              
ATOM    939  P    rU A  30       5.924   2.217  15.988  1.00  0.00              
ATOM    940  O1P  rU A  30       5.627   2.895  17.275  1.00  0.00              
ATOM    941  O2P  rU A  30       5.606   2.900  14.708  1.00  0.00              
ATOM    942  O5*  rU A  30       5.192   0.802  15.995  1.00  0.00              
ATOM    943  C5*  rU A  30       3.782   0.701  15.722  1.00  0.00              
ATOM    944  C4*  rU A  30       3.350  -0.741  15.839  1.00  0.00              
ATOM    945  O4*  rU A  30       3.464  -1.398  14.550  1.00  0.00              
ATOM    946  C3*  rU A  30       4.158  -1.587  16.810  1.00  0.00              
ATOM    947  O3*  rU A  30       3.520  -1.689  18.086  1.00  0.00              
ATOM    948  C1*  rU A  30       3.989  -2.693  14.672  1.00  0.00              
ATOM    949  C2*  rU A  30       4.213  -2.957  16.142  1.00  0.00              
ATOM    950  O2*  rU A  30       3.191  -3.826  16.585  1.00  0.00              
ATOM    951  N1   rU A  30       5.216  -2.654  13.857  1.00  0.00              
ATOM    952  C2   rU A  30       5.808  -3.853  13.460  1.00  0.00              
ATOM    953  O2   rU A  30       5.373  -4.944  13.784  1.00  0.00              
ATOM    954  N3   rU A  30       6.924  -3.713  12.673  1.00  0.00              
ATOM    955  C4   rU A  30       7.501  -2.533  12.250  1.00  0.00              
ATOM    956  O4   rU A  30       8.508  -2.570  11.540  1.00  0.00              
ATOM    957  C5   rU A  30       6.834  -1.349  12.698  1.00  0.00              
ATOM    958  C6   rU A  30       5.745  -1.454  13.466  1.00  0.00              
ATOM    959 1H5*  rU A  30       3.564   1.080  14.713  1.00  0.00              
ATOM    960 2H5*  rU A  30       3.214   1.324  16.429  1.00  0.00              
ATOM    961  H4*  rU A  30       2.326  -0.684  16.238  1.00  0.00              
ATOM    962  H3*  rU A  30       5.159  -1.183  17.020  1.00  0.00              
ATOM    963  H1*  rU A  30       3.398  -3.534  14.283  1.00  0.00              
ATOM    964 1H2*  rU A  30       5.147  -3.495  16.353  1.00  0.00              
ATOM    965 2HO*  rU A  30       3.588  -4.547  17.155  1.00  0.00              
ATOM    966  H3   rU A  30       7.370  -4.559  12.375  1.00  0.00              
ATOM    967  H5   rU A  30       7.218  -0.357  12.413  1.00  0.00              
ATOM    968  H6   rU A  30       5.245  -0.532  13.801  1.00  0.00              
ATOM    969  P    rG A  31       4.409  -1.698  19.426  1.00  0.00              
ATOM    970  O1P  rG A  31       5.573  -0.847  19.068  1.00  0.00              
ATOM    971  O2P  rG A  31       3.540  -1.309  20.565  1.00  0.00              
ATOM    972  O5*  rG A  31       4.941  -3.177  19.685  1.00  0.00              
ATOM    973  C5*  rG A  31       4.026  -4.240  20.018  1.00  0.00              
ATOM    974  C4*  rG A  31       4.798  -5.524  20.212  1.00  0.00              
ATOM    975  O4*  rG A  31       5.560  -5.812  19.010  1.00  0.00              
ATOM    976  C3*  rG A  31       5.839  -5.497  21.319  1.00  0.00              
ATOM    977  O3*  rG A  31       5.260  -5.767  22.600  1.00  0.00              
ATOM    978  C1*  rG A  31       6.799  -6.404  19.367  1.00  0.00              
ATOM    979  C2*  rG A  31       6.786  -6.607  20.883  1.00  0.00              
ATOM    980  O2*  rG A  31       6.299  -7.898  21.193  1.00  0.00              
ATOM    981  N1   rG A  31      11.717  -5.993  18.210  1.00  0.00              
ATOM    982  C2   rG A  31      11.025  -7.058  18.735  1.00  0.00              
ATOM    983  N2   rG A  31      11.740  -8.168  18.968  1.00  0.00              
ATOM    984  N3   rG A  31       9.731  -7.036  19.007  1.00  0.00              
ATOM    985  C4   rG A  31       9.171  -5.844  18.708  1.00  0.00              
ATOM    986  C5   rG A  31       9.772  -4.720  18.184  1.00  0.00              
ATOM    987  C6   rG A  31      11.161  -4.756  17.899  1.00  0.00              
ATOM    988  O6   rG A  31      11.875  -3.860  17.429  1.00  0.00              
ATOM    989  N7   rG A  31       8.848  -3.697  18.025  1.00  0.00              
ATOM    990  C8   rG A  31       7.723  -4.209  18.449  1.00  0.00              
ATOM    991  N9   rG A  31       7.849  -5.507  18.876  1.00  0.00              
ATOM    992 1H5*  rG A  31       3.282  -4.363  19.219  1.00  0.00              
ATOM    993 2H5*  rG A  31       3.474  -3.988  20.936  1.00  0.00              
ATOM    994  H4*  rG A  31       4.027  -6.265  20.464  1.00  0.00              
ATOM    995  H3*  rG A  31       6.333  -4.522  21.440  1.00  0.00              
ATOM    996  H1*  rG A  31       7.008  -7.384  18.915  1.00  0.00              
ATOM    997 1H2*  rG A  31       7.763  -6.551  21.383  1.00  0.00              
ATOM    998 2HO*  rG A  31       6.901  -8.587  20.791  1.00  0.00              
ATOM    999  H1   rG A  31      12.694  -6.115  18.040  1.00  0.00              
ATOM   1000 1H2   rG A  31      11.294  -8.978  19.348  1.00  0.00              
ATOM   1001 2H2   rG A  31      12.718  -8.185  18.763  1.00  0.00              
ATOM   1002  H8   rG A  31       6.772  -3.655  18.462  1.00  0.00              
ATOM   1003  P    rC A  32       5.962  -5.198  23.931  1.00  0.00              
ATOM   1004  O1P  rC A  32       6.070  -3.742  23.662  1.00  0.00              
ATOM   1005  O2P  rC A  32       5.186  -5.672  25.105  1.00  0.00              
ATOM   1006  O5*  rC A  32       7.437  -5.793  24.033  1.00  0.00              
ATOM   1007  C5*  rC A  32       7.658  -7.204  24.220  1.00  0.00              
ATOM   1008  C4*  rC A  32       9.135  -7.499  24.102  1.00  0.00              
ATOM   1009  O4*  rC A  32       9.591  -7.095  22.786  1.00  0.00              
ATOM   1010  C3*  rC A  32      10.030  -6.748  25.075  1.00  0.00              
ATOM   1011  O3*  rC A  32      10.159  -7.437  26.322  1.00  0.00              
ATOM   1012  C1*  rC A  32      10.882  -6.519  22.880  1.00  0.00              
ATOM   1013  C2*  rC A  32      11.355  -6.689  24.326  1.00  0.00              
ATOM   1014  O2*  rC A  32      12.107  -7.881  24.445  1.00  0.00              
ATOM   1015  N1   rC A  32      10.777  -5.122  22.425  1.00  0.00              
ATOM   1016  C2   rC A  32      11.897  -4.499  21.870  1.00  0.00              
ATOM   1017  O2   rC A  32      12.965  -5.126  21.813  1.00  0.00              
ATOM   1018  N3   rC A  32      11.790  -3.229  21.413  1.00  0.00              
ATOM   1019  C4   rC A  32      10.622  -2.589  21.494  1.00  0.00              
ATOM   1020  N4   rC A  32      10.562  -1.337  21.031  1.00  0.00              
ATOM   1021  C5   rC A  32       9.465  -3.201  22.054  1.00  0.00              
ATOM   1022  C6   rC A  32       9.585  -4.456  22.504  1.00  0.00              
ATOM   1023 1H5*  rC A  32       7.096  -7.778  23.470  1.00  0.00              
ATOM   1024 2H5*  rC A  32       7.288  -7.516  25.208  1.00  0.00              
ATOM   1025  H4*  rC A  32       9.211  -8.576  24.316  1.00  0.00              
ATOM   1026  H3*  rC A  32       9.646  -5.754  25.352  1.00  0.00              
ATOM   1027  H1*  rC A  32      11.643  -6.986  22.238  1.00  0.00              
ATOM   1028 1H2*  rC A  32      12.022  -5.901  24.704  1.00  0.00              
ATOM   1029 2HO*  rC A  32      11.863  -8.506  23.703  1.00  0.00              
ATOM   1030 1H4   rC A  32       9.703  -0.827  21.076  1.00  0.00              
ATOM   1031 2H4   rC A  32      11.376  -0.911  20.638  1.00  0.00              
ATOM   1032  H5   rC A  32       8.508  -2.661  22.117  1.00  0.00              
ATOM   1033  H6   rC A  32       8.712  -4.961  22.943  1.00  0.00              
ATOM   1034  P    rC A  33      10.756  -6.667  27.601  1.00  0.00              
ATOM   1035  O1P  rC A  33       9.906  -5.453  27.694  1.00  0.00              
ATOM   1036  O2P  rC A  33      10.801  -7.619  28.740  1.00  0.00              
ATOM   1037  O5*  rC A  33      12.246  -6.203  27.277  1.00  0.00              
ATOM   1038  C5*  rC A  33      13.282  -7.166  27.004  1.00  0.00              
ATOM   1039  C4*  rC A  33      14.520  -6.448  26.522  1.00  0.00              
ATOM   1040  O4*  rC A  33      14.286  -5.833  25.233  1.00  0.00              
ATOM   1041  C3*  rC A  33      14.991  -5.298  27.399  1.00  0.00              
ATOM   1042  O3*  rC A  33      15.767  -5.759  28.509  1.00  0.00              
ATOM   1043  C1*  rC A  33      15.039  -4.637  25.130  1.00  0.00              
ATOM   1044  C2*  rC A  33      15.819  -4.467  26.433  1.00  0.00              
ATOM   1045  O2*  rC A  33      17.133  -4.963  26.268  1.00  0.00              
ATOM   1046  N1   rC A  33      14.116  -3.534  24.813  1.00  0.00              
ATOM   1047  C2   rC A  33      14.632  -2.256  24.593  1.00  0.00              
ATOM   1048  O2   rC A  33      15.853  -2.073  24.711  1.00  0.00              
ATOM   1049  N3   rC A  33      13.789  -1.249  24.260  1.00  0.00              
ATOM   1050  C4   rC A  33      12.482  -1.488  24.144  1.00  0.00              
ATOM   1051  N4   rC A  33      11.687  -0.465  23.815  1.00  0.00              
ATOM   1052  C5   rC A  33      11.930  -2.782  24.363  1.00  0.00              
ATOM   1053  C6   rC A  33      12.773  -3.767  24.692  1.00  0.00              
ATOM   1054 1H5*  rC A  33      12.940  -7.884  26.245  1.00  0.00              
ATOM   1055 2H5*  rC A  33      13.509  -7.743  27.913  1.00  0.00              
ATOM   1056  H4*  rC A  33      15.298  -7.225  26.521  1.00  0.00              
ATOM   1057  H3*  rC A  33      14.170  -4.732  27.864  1.00  0.00              
ATOM   1058  H1*  rC A  33      15.777  -4.653  24.315  1.00  0.00              
ATOM   1059 1H2*  rC A  33      15.953  -3.430  26.772  1.00  0.00              
ATOM   1060 2HO*  rC A  33      17.602  -4.437  25.558  1.00  0.00              
ATOM   1061 1H4   rC A  33      10.701  -0.608  23.721  1.00  0.00              
ATOM   1062 2H4   rC A  33      12.078   0.442  23.662  1.00  0.00              
ATOM   1063  H5   rC A  33      10.849  -2.964  24.267  1.00  0.00              
ATOM   1064  H6   rC A  33      12.383  -4.780  24.869  1.00  0.00              
ATOM   1065  P    rU A  34      15.730  -4.951  29.899  1.00  0.00              
ATOM   1066  O1P  rU A  34      14.328  -4.467  29.973  1.00  0.00              
ATOM   1067  O2P  rU A  34      16.257  -5.837  30.968  1.00  0.00              
ATOM   1068  O5*  rU A  34      16.685  -3.681  29.785  1.00  0.00              
ATOM   1069  C5*  rU A  34      18.077  -3.835  29.450  1.00  0.00              
ATOM   1070  C4*  rU A  34      18.702  -2.472  29.263  1.00  0.00              
ATOM   1071  O4*  rU A  34      18.038  -1.783  28.167  1.00  0.00              
ATOM   1072  C3*  rU A  34      18.536  -1.513  30.432  1.00  0.00              
ATOM   1073  O3*  rU A  34      19.551  -1.700  31.421  1.00  0.00              
ATOM   1074  C1*  rU A  34      18.045  -0.389  28.419  1.00  0.00              
ATOM   1075  C2*  rU A  34      18.741  -0.169  29.760  1.00  0.00              
ATOM   1076  O2*  rU A  34      20.105   0.136  29.546  1.00  0.00              
ATOM   1077  N1   rU A  34      16.665   0.122  28.347  1.00  0.00              
ATOM   1078  C2   rU A  34      16.452   1.474  28.078  1.00  0.00              
ATOM   1079  O2   rU A  34      17.363   2.269  27.927  1.00  0.00              
ATOM   1080  N3   rU A  34      15.133   1.845  27.994  1.00  0.00              
ATOM   1081  C4   rU A  34      14.028   1.032  28.149  1.00  0.00              
ATOM   1082  O4   rU A  34      12.900   1.515  28.042  1.00  0.00              
ATOM   1083  C5   rU A  34      14.331  -0.339  28.422  1.00  0.00              
ATOM   1084  C6   rU A  34      15.606  -0.731  28.509  1.00  0.00              
ATOM   1085 1H5*  rU A  34      18.181  -4.427  28.530  1.00  0.00              
ATOM   1086 2H5*  rU A  34      18.600  -4.384  30.248  1.00  0.00              
ATOM   1087  H4*  rU A  34      19.769  -2.685  29.101  1.00  0.00              
ATOM   1088  H3*  rU A  34      17.567  -1.604  30.944  1.00  0.00              
ATOM   1089  H1*  rU A  34      18.613   0.178  27.667  1.00  0.00              
ATOM   1090 1H2*  rU A  34      18.360   0.668  30.361  1.00  0.00              
ATOM   1091 2HO*  rU A  34      20.656  -0.265  30.278  1.00  0.00              
ATOM   1092  H3   rU A  34      14.952   2.811  27.803  1.00  0.00              
ATOM   1093  H5   rU A  34      13.518  -1.068  28.561  1.00  0.00              
ATOM   1094  H6   rU A  34      15.820  -1.790  28.718  1.00  0.00              
ATOM   1095  P    rU A  35      19.156  -1.712  32.980  1.00  0.00              
ATOM   1096  O1P  rU A  35      18.003  -2.645  33.031  1.00  0.00              
ATOM   1097  O2P  rU A  35      20.378  -2.012  33.768  1.00  0.00              
ATOM   1098  O5*  rU A  35      18.638  -0.263  33.394  1.00  0.00              
ATOM   1099  C5*  rU A  35      19.536   0.863  33.412  1.00  0.00              
ATOM   1100  C4*  rU A  35      18.746   2.131  33.633  1.00  0.00              
ATOM   1101  O4*  rU A  35      17.861   2.335  32.517  1.00  0.00              
ATOM   1102  C3*  rU A  35      17.820   2.121  34.839  1.00  0.00              
ATOM   1103  O3*  rU A  35      18.499   2.508  36.036  1.00  0.00              
ATOM   1104  C1*  rU A  35      16.683   2.994  32.946  1.00  0.00              
ATOM   1105  C2*  rU A  35      16.786   3.171  34.444  1.00  0.00              
ATOM   1106  O2*  rU A  35      17.209   4.490  34.726  1.00  0.00              
ATOM   1107  N1   rU A  35      15.508   2.230  32.493  1.00  0.00              
ATOM   1108  C2   rU A  35      14.309   2.902  32.254  1.00  0.00              
ATOM   1109  O2   rU A  35      14.176   4.099  32.433  1.00  0.00              
ATOM   1110  N3   rU A  35      13.284   2.110  31.800  1.00  0.00              
ATOM   1111  C4   rU A  35      13.324   0.750  31.565  1.00  0.00              
ATOM   1112  O4   rU A  35      12.315   0.176  31.153  1.00  0.00              
ATOM   1113  C5   rU A  35      14.588   0.136  31.833  1.00  0.00              
ATOM   1114  C6   rU A  35      15.605   0.882  32.277  1.00  0.00              
ATOM   1115 1H5*  rU A  35      20.088   0.922  32.464  1.00  0.00              
ATOM   1116 2H5*  rU A  35      20.282   0.738  34.212  1.00  0.00              
ATOM   1117  H4*  rU A  35      19.514   2.907  33.768  1.00  0.00              
ATOM   1118  H3*  rU A  35      17.383   1.134  35.051  1.00  0.00              
ATOM   1119  H1*  rU A  35      16.572   3.998  32.513  1.00  0.00              
ATOM   1120 1H2*  rU A  35      15.839   3.060  34.990  1.00  0.00              
ATOM   1121 2HO*  rU A  35      17.879   4.475  35.469  1.00  0.00              
ATOM   1122  H3   rU A  35      12.411   2.567  31.621  1.00  0.00              
ATOM   1123  H5   rU A  35      14.722  -0.946  31.677  1.00  0.00              
ATOM   1124  H6   rU A  35      16.570   0.392  32.477  1.00  0.00              
ATOM   1125  P    rG A  36      20.060   2.887  35.982  1.00  0.00              
ATOM   1126  O1P  rG A  36      20.072   4.330  36.335  1.00  0.00              
ATOM   1127  O2P  rG A  36      20.804   1.919  36.827  1.00  0.00              
ATOM   1128  O5*  rG A  36      20.577   2.742  34.482  1.00  0.00              
ATOM   1129  C5*  rG A  36      20.813   3.908  33.668  1.00  0.00              
ATOM   1130  C4*  rG A  36      20.666   3.540  32.211  1.00  0.00              
ATOM   1131  O4*  rG A  36      19.310   3.098  31.937  1.00  0.00              
ATOM   1132  C3*  rG A  36      20.861   4.684  31.228  1.00  0.00              
ATOM   1133  O3*  rG A  36      22.245   4.908  30.941  1.00  0.00              
ATOM   1134  C1*  rG A  36      18.884   3.559  30.665  1.00  0.00              
ATOM   1135  C2*  rG A  36      20.132   4.153  30.008  1.00  0.00              
ATOM   1136  O2*  rG A  36      20.855   3.146  29.331  1.00  0.00              
ATOM   1137  N1   rG A  36      13.896   4.399  30.351  1.00  0.00              
ATOM   1138  C2   rG A  36      14.630   3.313  29.939  1.00  0.00              
ATOM   1139  N2   rG A  36      13.937   2.310  29.381  1.00  0.00              
ATOM   1140  N3   rG A  36      15.943   3.218  30.066  1.00  0.00              
ATOM   1141  C4   rG A  36      16.475   4.313  30.649  1.00  0.00              
ATOM   1142  C5   rG A  36      15.832   5.448  31.094  1.00  0.00              
ATOM   1143  C6   rG A  36      14.424   5.538  30.950  1.00  0.00              
ATOM   1144  O6   rG A  36      13.672   6.463  31.284  1.00  0.00              
ATOM   1145  N7   rG A  36      16.740   6.349  31.634  1.00  0.00              
ATOM   1146  C8   rG A  36      17.897   5.756  31.508  1.00  0.00              
ATOM   1147  N9   rG A  36      17.807   4.519  30.919  1.00  0.00              
ATOM   1148 1H5*  rG A  36      21.820   4.304  33.859  1.00  0.00              
ATOM   1149 2H5*  rG A  36      20.100   4.702  33.932  1.00  0.00              
ATOM   1150  H4*  rG A  36      21.440   2.777  32.047  1.00  0.00              
ATOM   1151  H3*  rG A  36      20.477   5.649  31.590  1.00  0.00              
ATOM   1152  H1*  rG A  36      18.470   2.825  29.958  1.00  0.00              
ATOM   1153 1H2*  rG A  36      19.956   4.928  29.249  1.00  0.00              
ATOM   1154 2HO*  rG A  36      20.293   2.768  28.594  1.00  0.00              
ATOM   1155  H1   rG A  36      12.907   4.368  30.209  1.00  0.00              
ATOM   1156 1H2   rG A  36      14.414   1.490  29.062  1.00  0.00              
ATOM   1157 2H2   rG A  36      12.945   2.380  29.283  1.00  0.00              
ATOM   1158  H8   rG A  36      18.847   6.203  31.839  1.00  0.00              
ATOM   1159  P    rU A  37      22.713   6.307  30.301  1.00  0.00              
ATOM   1160  O1P  rU A  37      22.231   7.309  31.286  1.00  0.00              
ATOM   1161  O2P  rU A  37      24.163   6.218  29.995  1.00  0.00              
ATOM   1162  O5*  rU A  37      21.927   6.541  28.935  1.00  0.00              
ATOM   1163  C5*  rU A  37      22.343   5.882  27.724  1.00  0.00              
ATOM   1164  C4*  rU A  37      21.541   6.417  26.561  1.00  0.00              
ATOM   1165  O4*  rU A  37      20.114   6.173  26.760  1.00  0.00              
ATOM   1166  C3*  rU A  37      21.632   7.919  26.342  1.00  0.00              
ATOM   1167  O3*  rU A  37      22.857   8.290  25.704  1.00  0.00              
ATOM   1168  C1*  rU A  37      19.359   7.189  26.144  1.00  0.00              
ATOM   1169  C2*  rU A  37      20.371   8.194  25.519  1.00  0.00              
ATOM   1170  O2*  rU A  37      20.538   7.907  24.145  1.00  0.00              
ATOM   1171  N1   rU A  37      18.494   7.755  27.194  1.00  0.00              
ATOM   1172  C2   rU A  37      17.360   8.479  26.825  1.00  0.00              
ATOM   1173  O2   rU A  37      17.063   8.696  25.664  1.00  0.00              
ATOM   1174  N3   rU A  37      16.598   8.933  27.874  1.00  0.00              
ATOM   1175  C4   rU A  37      16.841   8.748  29.220  1.00  0.00              
ATOM   1176  O4   rU A  37      16.059   9.219  30.047  1.00  0.00              
ATOM   1177  C5   rU A  37      18.022   7.996  29.514  1.00  0.00              
ATOM   1178  C6   rU A  37      18.783   7.540  28.515  1.00  0.00              
ATOM   1179 1H5*  rU A  37      22.198   4.796  27.815  1.00  0.00              
ATOM   1180 2H5*  rU A  37      23.417   6.051  27.552  1.00  0.00              
ATOM   1181  H4*  rU A  37      21.970   5.911  25.683  1.00  0.00              
ATOM   1182  H3*  rU A  37      21.681   8.499  27.275  1.00  0.00              
ATOM   1183  H1*  rU A  37      18.682   6.873  25.337  1.00  0.00              
ATOM   1184 1H2*  rU A  37      20.068   9.250  25.548  1.00  0.00              
ATOM   1185 2HO*  rU A  37      21.512   7.915  23.917  1.00  0.00              
ATOM   1186  H3   rU A  37      15.779   9.457  27.637  1.00  0.00              
ATOM   1187  H5   rU A  37      18.302   7.794  30.560  1.00  0.00              
ATOM   1188  H6   rU A  37      19.687   6.962  28.760  1.00  0.00              
ATOM   1189  P    rA A  38      23.772   9.447  26.344  1.00  0.00              
ATOM   1190  O1P  rA A  38      23.768   9.122  27.793  1.00  0.00              
ATOM   1191  O2P  rA A  38      25.060   9.485  25.605  1.00  0.00              
ATOM   1192  O5*  rA A  38      23.044  10.850  26.151  1.00  0.00              
ATOM   1193  C5*  rA A  38      21.778  11.121  26.784  1.00  0.00              
ATOM   1194  C4*  rA A  38      21.440  12.585  26.624  1.00  0.00              
ATOM   1195  O4*  rA A  38      20.923  12.825  25.290  1.00  0.00              
ATOM   1196  C3*  rA A  38      20.376  13.116  27.571  1.00  0.00              
ATOM   1197  O3*  rA A  38      20.935  13.525  28.823  1.00  0.00              
ATOM   1198  C1*  rA A  38      19.961  13.855  25.330  1.00  0.00              
ATOM   1199  C2*  rA A  38      19.781  14.284  26.792  1.00  0.00              
ATOM   1200  O2*  rA A  38      20.477  15.496  27.004  1.00  0.00              
ATOM   1201  N1   rA A  38      15.332  15.260  23.610  1.00  0.00              
ATOM   1202  C2   rA A  38      16.289  15.923  24.268  1.00  0.00              
ATOM   1203  N3   rA A  38      17.471  15.491  24.701  1.00  0.00              
ATOM   1204  C4   rA A  38      17.643  14.195  24.387  1.00  0.00              
ATOM   1205  C5   rA A  38      16.752  13.380  23.714  1.00  0.00              
ATOM   1206  C6   rA A  38      15.536  13.958  23.310  1.00  0.00              
ATOM   1207  N6   rA A  38      14.582  13.295  22.654  1.00  0.00              
ATOM   1208  N7   rA A  38      17.269  12.100  23.570  1.00  0.00              
ATOM   1209  C8   rA A  38      18.442  12.167  24.150  1.00  0.00              
ATOM   1210  N9   rA A  38      18.734  13.406  24.666  1.00  0.00              
ATOM   1211 1H5*  rA A  38      21.825  10.859  27.850  1.00  0.00              
ATOM   1212 2H5*  rA A  38      20.990  10.500  26.333  1.00  0.00              
ATOM   1213  H4*  rA A  38      22.382  13.105  26.855  1.00  0.00              
ATOM   1214  H3*  rA A  38      19.625  12.365  27.857  1.00  0.00              
ATOM   1215  H1*  rA A  38      20.293  14.745  24.775  1.00  0.00              
ATOM   1216 1H2*  rA A  38      18.744  14.504  27.083  1.00  0.00              
ATOM   1217 2HO*  rA A  38      19.848  16.266  26.896  1.00  0.00              
ATOM   1218  H2   rA A  38      16.066  16.977  24.484  1.00  0.00              
ATOM   1219 1H6   rA A  38      13.736  13.762  22.393  1.00  0.00              
ATOM   1220 2H6   rA A  38      14.711  12.332  22.422  1.00  0.00              
ATOM   1221  H8   rA A  38      19.131  11.311  24.217  1.00  0.00              
ATOM   1222  P    rA A  39      20.074  13.367  30.171  1.00  0.00              
ATOM   1223  O1P  rA A  39      19.278  12.138  29.924  1.00  0.00              
ATOM   1224  O2P  rA A  39      21.005  13.417  31.327  1.00  0.00              
ATOM   1225  O5*  rA A  39      19.066  14.594  30.288  1.00  0.00              
ATOM   1226  C5*  rA A  39      19.539  15.913  30.624  1.00  0.00              
ATOM   1227  C4*  rA A  39      18.393  16.894  30.537  1.00  0.00              
ATOM   1228  O4*  rA A  39      17.791  16.904  29.215  1.00  0.00              
ATOM   1229  C3*  rA A  39      17.210  16.597  31.444  1.00  0.00              
ATOM   1230  O3*  rA A  39      17.461  16.998  32.795  1.00  0.00              
ATOM   1231  C1*  rA A  39      16.425  17.280  29.328  1.00  0.00              
ATOM   1232  C2*  rA A  39      16.138  17.478  30.818  1.00  0.00              
ATOM   1233  O2*  rA A  39      16.280  18.842  31.160  1.00  0.00              
ATOM   1234  N1   rA A  39      11.940  16.152  27.100  1.00  0.00              
ATOM   1235  C2   rA A  39      12.403  17.262  27.685  1.00  0.00              
ATOM   1236  N3   rA A  39      13.582  17.485  28.260  1.00  0.00              
ATOM   1237  C4   rA A  39      14.352  16.386  28.199  1.00  0.00              
ATOM   1238  C5   rA A  39      14.017  15.170  27.630  1.00  0.00              
ATOM   1239  C6   rA A  39      12.740  15.064  27.054  1.00  0.00              
ATOM   1240  N6   rA A  39      12.279  13.955  26.471  1.00  0.00              
ATOM   1241  N7   rA A  39      15.063  14.265  27.753  1.00  0.00              
ATOM   1242  C8   rA A  39      15.992  14.942  28.383  1.00  0.00              
ATOM   1243  N9   rA A  39      15.630  16.233  28.683  1.00  0.00              
ATOM   1244 1H5*  rA A  39      20.345  16.211  29.939  1.00  0.00              
ATOM   1245 2H5*  rA A  39      19.962  15.915  31.640  1.00  0.00              
ATOM   1246  H4*  rA A  39      18.840  17.855  30.832  1.00  0.00              
ATOM   1247  H3*  rA A  39      16.943  15.530  31.487  1.00  0.00              
ATOM   1248  H1*  rA A  39      16.151  18.218  28.823  1.00  0.00              
ATOM   1249 1H2*  rA A  39      15.124  17.212  31.149  1.00  0.00              
ATOM   1250 2HO*  rA A  39      17.002  19.253  30.602  1.00  0.00              
ATOM   1251  H2   rA A  39      11.707  18.113  27.692  1.00  0.00              
ATOM   1252 1H6   rA A  39      11.359  13.941  26.078  1.00  0.00              
ATOM   1253 2H6   rA A  39      12.853  13.138  26.427  1.00  0.00              
ATOM   1254  H8   rA A  39      16.973  14.516  28.646  1.00  0.00              
ATOM   1255  P    rC A  40      16.474  16.515  33.968  1.00  0.00              
ATOM   1256  O1P  rC A  40      16.191  15.101  33.614  1.00  0.00              
ATOM   1257  O2P  rC A  40      17.109  16.832  35.272  1.00  0.00              
ATOM   1258  O5*  rC A  40      15.109  17.332  33.865  1.00  0.00              
ATOM   1259  C5*  rC A  40      15.049  18.727  34.221  1.00  0.00              
ATOM   1260  C4*  rC A  40      13.610  19.186  34.208  1.00  0.00              
ATOM   1261  O4*  rC A  40      13.080  19.187  32.859  1.00  0.00              
ATOM   1262  C3*  rC A  40      12.631  18.284  34.942  1.00  0.00              
ATOM   1263  O3*  rC A  40      12.706  18.460  36.360  1.00  0.00              
ATOM   1264  C1*  rC A  40      11.686  18.894  32.893  1.00  0.00              
ATOM   1265  C2*  rC A  40      11.305  18.749  34.364  1.00  0.00              
ATOM   1266  O2*  rC A  40      10.883  19.993  34.887  1.00  0.00              
ATOM   1267  N1   rC A  40      11.493  17.679  32.082  1.00  0.00              
ATOM   1268  C2   rC A  40      10.227  17.399  31.565  1.00  0.00              
ATOM   1269  O2   rC A  40       9.286  18.160  31.837  1.00  0.00              
ATOM   1270  N3   rC A  40      10.058  16.306  30.784  1.00  0.00              
ATOM   1271  C4   rC A  40      11.096  15.513  30.516  1.00  0.00              
ATOM   1272  N4   rC A  40      10.883  14.445  29.742  1.00  0.00              
ATOM   1273  C5   rC A  40      12.398  15.776  31.031  1.00  0.00              
ATOM   1274  C6   rC A  40      12.551  16.858  31.802  1.00  0.00              
ATOM   1275 1H5*  rC A  40      15.643  19.323  33.513  1.00  0.00              
ATOM   1276 2H5*  rC A  40      15.486  18.881  35.218  1.00  0.00              
ATOM   1277  H4*  rC A  40      13.640  20.176  34.685  1.00  0.00              
ATOM   1278  H3*  rC A  40      12.826  17.210  34.799  1.00  0.00              
ATOM   1279  H1*  rC A  40      11.016  19.651  32.463  1.00  0.00              
ATOM   1280 1H2*  rC A  40      10.480  18.059  34.587  1.00  0.00              
ATOM   1281 2HO*  rC A  40      10.169  20.377  34.302  1.00  0.00              
ATOM   1282 1H4   rC A  40      11.639  13.827  29.522  1.00  0.00              
ATOM   1283 2H4   rC A  40       9.969  14.263  29.383  1.00  0.00              
ATOM   1284  H5   rC A  40      13.245  15.112  30.804  1.00  0.00              
ATOM   1285  H6   rC A  40      13.542  17.094  32.217  1.00  0.00              
ATOM   1286  P    rC A  41      12.239  17.271  37.337  1.00  0.00              
ATOM   1287  O1P  rC A  41      12.736  16.052  36.651  1.00  0.00              
ATOM   1288  O2P  rC A  41      12.711  17.584  38.710  1.00  0.00              
ATOM   1289  O5*  rC A  41      10.646  17.212  37.357  1.00  0.00              
ATOM   1290  C5*  rC A  41       9.866  18.337  37.806  1.00  0.00              
ATOM   1291  C4*  rC A  41       8.415  18.115  37.450  1.00  0.00              
ATOM   1292  O4*  rC A  41       8.246  17.950  36.017  1.00  0.00              
ATOM   1293  C3*  rC A  41       7.802  16.830  37.982  1.00  0.00              
ATOM   1294  O3*  rC A  41       7.495  16.924  39.376  1.00  0.00              
ATOM   1295  C1*  rC A  41       7.108  17.141  35.764  1.00  0.00              
ATOM   1296  C2*  rC A  41       6.551  16.747  37.129  1.00  0.00              
ATOM   1297  O2*  rC A  41       5.552  17.665  37.528  1.00  0.00              
ATOM   1298  N1   rC A  41       7.557  16.012  34.931  1.00  0.00              
ATOM   1299  C2   rC A  41       6.609  15.260  34.235  1.00  0.00              
ATOM   1300  O2   rC A  41       5.407  15.536  34.370  1.00  0.00              
ATOM   1301  N3   rC A  41       7.023  14.248  33.435  1.00  0.00              
ATOM   1302  C4   rC A  41       8.325  13.983  33.319  1.00  0.00              
ATOM   1303  N4   rC A  41       8.689  12.976  32.519  1.00  0.00              
ATOM   1304  C5   rC A  41       9.313  14.736  34.017  1.00  0.00              
ATOM   1305  C6   rC A  41       8.890  15.731  34.805  1.00  0.00              
ATOM   1306 1H5*  rC A  41      10.234  19.263  37.339  1.00  0.00              
ATOM   1307 2H5*  rC A  41       9.974  18.461  38.894  1.00  0.00              
ATOM   1308  H4*  rC A  41       7.900  18.993  37.867  1.00  0.00              
ATOM   1309  H3*  rC A  41       8.465  15.956  37.897  1.00  0.00              
ATOM   1310  H1*  rC A  41       6.287  17.616  35.208  1.00  0.00              
ATOM   1311 1H2*  rC A  41       6.063  15.764  37.184  1.00  0.00              
ATOM   1312 2HO*  rC A  41       4.649  17.282  37.331  1.00  0.00              
ATOM   1313 1H4   rC A  41       9.657  12.749  32.409  1.00  0.00              
ATOM   1314 2H4   rC A  41       7.994  12.450  32.031  1.00  0.00              
ATOM   1315  H5   rC A  41      10.384  14.505  33.914  1.00  0.00              
ATOM   1316  H6   rC A  41       9.624  16.334  35.359  1.00  0.00              
ATOM   1317  P    rG A  42       7.703  15.643  40.326  1.00  0.00              
ATOM   1318  O1P  rG A  42       8.983  15.065  39.842  1.00  0.00              
ATOM   1319  O2P  rG A  42       7.588  16.087  41.739  1.00  0.00              
ATOM   1320  O5*  rG A  42       6.544  14.590  40.037  1.00  0.00              
ATOM   1321  C5*  rG A  42       5.159  14.963  40.174  1.00  0.00              
ATOM   1322  C4*  rG A  42       4.289  13.912  39.526  1.00  0.00              
ATOM   1323  O4*  rG A  42       4.567  13.808  38.102  1.00  0.00              
ATOM   1324  C3*  rG A  42       4.503  12.491  40.024  1.00  0.00              
ATOM   1325  O3*  rG A  42       3.864  12.269  41.285  1.00  0.00              
ATOM   1326  C1*  rG A  42       4.355  12.467  37.672  1.00  0.00              
ATOM   1327  C2*  rG A  42       3.853  11.698  38.901  1.00  0.00              
ATOM   1328  O2*  rG A  42       2.441  11.733  38.950  1.00  0.00              
ATOM   1329  N1   rG A  42       6.562   8.638  35.190  1.00  0.00              
ATOM   1330  C2   rG A  42       5.270   8.762  35.642  1.00  0.00              
ATOM   1331  N2   rG A  42       4.454   7.730  35.383  1.00  0.00              
ATOM   1332  N3   rG A  42       4.814   9.817  36.295  1.00  0.00              
ATOM   1333  C4   rG A  42       5.768  10.758  36.465  1.00  0.00              
ATOM   1334  C5   rG A  42       7.083  10.732  36.056  1.00  0.00              
ATOM   1335  C6   rG A  42       7.560   9.593  35.357  1.00  0.00              
ATOM   1336  O6   rG A  42       8.696   9.382  34.911  1.00  0.00              
ATOM   1337  N7   rG A  42       7.738  11.897  36.428  1.00  0.00              
ATOM   1338  C8   rG A  42       6.825  12.597  37.046  1.00  0.00              
ATOM   1339  N9   rG A  42       5.608  11.965  37.104  1.00  0.00              
ATOM   1340 1H5*  rG A  42       4.984  15.941  39.705  1.00  0.00              
ATOM   1341 2H5*  rG A  42       4.900  15.066  41.238  1.00  0.00              
ATOM   1342  H4*  rG A  42       3.264  14.228  39.765  1.00  0.00              
ATOM   1343  H3*  rG A  42       5.559  12.238  40.201  1.00  0.00              
ATOM   1344  H1*  rG A  42       3.597  12.340  36.885  1.00  0.00              
ATOM   1345 1H2*  rG A  42       4.106  10.629  38.935  1.00  0.00              
ATOM   1346 2HO*  rG A  42       2.067  11.199  38.191  1.00  0.00              
ATOM   1347  H1   rG A  42       6.803   7.799  34.705  1.00  0.00              
ATOM   1348 1H2   rG A  42       3.500   7.761  35.684  1.00  0.00              
ATOM   1349 2H2   rG A  42       4.797   6.932  34.889  1.00  0.00              
ATOM   1350  H8   rG A  42       7.013  13.593  37.478  1.00  0.00              
ATOM   1351  P    rA A  43       4.552  11.304  42.372  1.00  0.00              
ATOM   1352  O1P  rA A  43       6.000  11.597  42.218  1.00  0.00              
ATOM   1353  O2P  rA A  43       3.893  11.534  43.683  1.00  0.00              
ATOM   1354  O5*  rA A  43       4.307   9.788  41.948  1.00  0.00              
ATOM   1355  C5*  rA A  43       4.863   8.705  42.718  1.00  0.00              
ATOM   1356  C4*  rA A  43       3.878   7.560  42.757  1.00  0.00              
ATOM   1357  O4*  rA A  43       2.721   7.991  43.513  1.00  0.00              
ATOM   1358  C3*  rA A  43       3.320   7.135  41.408  1.00  0.00              
ATOM   1359  O3*  rA A  43       4.165   6.179  40.760  1.00  0.00              
ATOM   1360  C1*  rA A  43       1.543   7.466  42.929  1.00  0.00              
ATOM   1361  C2*  rA A  43       1.959   6.554  41.771  1.00  0.00              
ATOM   1362  O2*  rA A  43       2.035   5.215  42.218  1.00  0.00              
ATOM   1363  N1   rA A  43      -3.145   8.827  41.338  1.00  0.00              
ATOM   1364  C2   rA A  43      -2.582   7.636  41.573  1.00  0.00              
ATOM   1365  N3   rA A  43      -1.346   7.351  41.975  1.00  0.00              
ATOM   1366  C4   rA A  43      -0.633   8.478  42.143  1.00  0.00              
ATOM   1367  C5   rA A  43      -1.071   9.774  41.941  1.00  0.00              
ATOM   1368  C6   rA A  43      -2.400   9.940  41.517  1.00  0.00              
ATOM   1369  N6   rA A  43      -2.960  11.130  41.282  1.00  0.00              
ATOM   1370  N7   rA A  43      -0.058  10.683  42.215  1.00  0.00              
ATOM   1371  C8   rA A  43       0.954   9.930  42.569  1.00  0.00              
ATOM   1372  N9   rA A  43       0.676   8.584  42.549  1.00  0.00              
ATOM   1373 1H5*  rA A  43       5.089   9.044  43.740  1.00  0.00              
ATOM   1374 2H5*  rA A  43       5.812   8.372  42.272  1.00  0.00              
ATOM   1375  H4*  rA A  43       4.450   6.728  43.194  1.00  0.00              
ATOM   1376  H3*  rA A  43       3.254   7.955  40.678  1.00  0.00              
ATOM   1377  H1*  rA A  43       0.951   6.851  43.623  1.00  0.00              
ATOM   1378 1H2*  rA A  43       1.269   6.524  40.916  1.00  0.00              
ATOM   1379 2HO*  rA A  43       1.117   4.886  42.444  1.00  0.00              
ATOM   1380  H2   rA A  43      -3.236   6.768  41.410  1.00  0.00              
ATOM   1381 1H6   rA A  43      -3.913  11.183  40.980  1.00  0.00              
ATOM   1382 2H6   rA A  43      -2.428  11.966  41.407  1.00  0.00              
ATOM   1383  H8   rA A  43       1.935  10.337  42.857  1.00  0.00              
ATOM   1384  P    rA A  44       4.306   6.194  39.159  1.00  0.00              
ATOM   1385  O1P  rA A  44       4.623   7.613  38.859  1.00  0.00              
ATOM   1386  O2P  rA A  44       5.264   5.129  38.766  1.00  0.00              
ATOM   1387  O5*  rA A  44       2.891   5.856  38.512  1.00  0.00              
ATOM   1388  C5*  rA A  44       2.253   4.585  38.744  1.00  0.00              
ATOM   1389  C4*  rA A  44       0.835   4.633  38.226  1.00  0.00              
ATOM   1390  O4*  rA A  44       0.108   5.672  38.922  1.00  0.00              
ATOM   1391  C3*  rA A  44       0.691   4.972  36.751  1.00  0.00              
ATOM   1392  O3*  rA A  44       0.795   3.808  35.926  1.00  0.00              
ATOM   1393  C1*  rA A  44      -0.816   6.273  38.036  1.00  0.00              
ATOM   1394  C2*  rA A  44      -0.717   5.551  36.690  1.00  0.00              
ATOM   1395  O2*  rA A  44      -1.718   4.556  36.611  1.00  0.00              
ATOM   1396  N1   rA A  44      -2.937  10.938  37.727  1.00  0.00              
ATOM   1397  C2   rA A  44      -3.459   9.707  37.707  1.00  0.00              
ATOM   1398  N3   rA A  44      -2.845   8.528  37.778  1.00  0.00              
ATOM   1399  C4   rA A  44      -1.515   8.694  37.884  1.00  0.00              
ATOM   1400  C5   rA A  44      -0.830   9.896  37.918  1.00  0.00              
ATOM   1401  C6   rA A  44      -1.597  11.071  37.835  1.00  0.00              
ATOM   1402  N6   rA A  44      -1.074  12.299  37.854  1.00  0.00              
ATOM   1403  N7   rA A  44       0.536   9.679  38.034  1.00  0.00              
ATOM   1404  C8   rA A  44       0.646   8.374  38.066  1.00  0.00              
ATOM   1405  N9   rA A  44      -0.557   7.714  37.980  1.00  0.00              
ATOM   1406 1H5*  rA A  44       2.256   4.352  39.819  1.00  0.00              
ATOM   1407 2H5*  rA A  44       2.813   3.784  38.239  1.00  0.00              
ATOM   1408  H4*  rA A  44       0.457   3.612  38.385  1.00  0.00              
ATOM   1409  H3*  rA A  44       1.462   5.662  36.379  1.00  0.00              
ATOM   1410  H1*  rA A  44      -1.856   6.170  38.379  1.00  0.00              
ATOM   1411 1H2*  rA A  44      -0.879   6.180  35.803  1.00  0.00              
ATOM   1412 2HO*  rA A  44      -2.618   4.977  36.728  1.00  0.00              
ATOM   1413  H2   rA A  44      -4.553   9.663  37.617  1.00  0.00              
ATOM   1414 1H6   rA A  44      -1.673  13.099  37.791  1.00  0.00              
ATOM   1415 2H6   rA A  44      -0.086  12.421  37.933  1.00  0.00              
ATOM   1416  H8   rA A  44       1.612   7.853  38.155  1.00  0.00              
ATOM   1417  P    rA A  45       1.437   3.925  34.457  1.00  0.00              
ATOM   1418  O1P  rA A  45       2.552   4.887  34.649  1.00  0.00              
ATOM   1419  O2P  rA A  45       1.729   2.554  33.965  1.00  0.00              
ATOM   1420  O5*  rA A  45       0.372   4.592  33.478  1.00  0.00              
ATOM   1421  C5*  rA A  45      -0.832   3.894  33.107  1.00  0.00              
ATOM   1422  C4*  rA A  45      -1.674   4.782  32.221  1.00  0.00              
ATOM   1423  O4*  rA A  45      -2.035   5.971  32.968  1.00  0.00              
ATOM   1424  C3*  rA A  45      -0.969   5.335  30.993  1.00  0.00              
ATOM   1425  O3*  rA A  45      -0.968   4.397  29.913  1.00  0.00              
ATOM   1426  C1*  rA A  45      -2.074   7.091  32.098  1.00  0.00              
ATOM   1427  C2*  rA A  45      -1.790   6.578  30.689  1.00  0.00              
ATOM   1428  O2*  rA A  45      -3.005   6.285  30.027  1.00  0.00              
ATOM   1429  N1   rA A  45      -0.502  11.972  31.866  1.00  0.00              
ATOM   1430  C2   rA A  45      -1.450  11.298  31.207  1.00  0.00              
ATOM   1431  N3   rA A  45      -1.800  10.017  31.307  1.00  0.00              
ATOM   1432  C4   rA A  45      -1.041   9.391  32.223  1.00  0.00              
ATOM   1433  C5   rA A  45      -0.028   9.949  32.982  1.00  0.00              
ATOM   1434  C6   rA A  45       0.243  11.314  32.781  1.00  0.00              
ATOM   1435  N6   rA A  45       1.190  11.986  33.440  1.00  0.00              
ATOM   1436  N7   rA A  45       0.534   9.000  33.824  1.00  0.00              
ATOM   1437  C8   rA A  45      -0.138   7.907  33.560  1.00  0.00              
ATOM   1438  N9   rA A  45      -1.108   8.071  32.601  1.00  0.00              
ATOM   1439 1H5*  rA A  45      -1.398   3.611  34.006  1.00  0.00              
ATOM   1440 2H5*  rA A  45      -0.581   2.962  32.578  1.00  0.00              
ATOM   1441  H4*  rA A  45      -2.516   4.141  31.920  1.00  0.00              
ATOM   1442  H3*  rA A  45       0.099   5.546  31.154  1.00  0.00              
ATOM   1443  H1*  rA A  45      -3.040   7.615  32.060  1.00  0.00              
ATOM   1444 1H2*  rA A  45      -1.270   7.277  30.019  1.00  0.00              
ATOM   1445 2HO*  rA A  45      -3.229   7.029  29.397  1.00  0.00              
ATOM   1446  H2   rA A  45      -2.022  11.886  30.476  1.00  0.00              
ATOM   1447 1H6   rA A  45       1.336  12.958  33.252  1.00  0.00              
ATOM   1448 2H6   rA A  45       1.753  11.519  34.120  1.00  0.00              
ATOM   1449  H8   rA A  45       0.055   6.946  34.061  1.00  0.00              
ATOM   1450  P    rG A  46       0.306   4.303  28.937  1.00  0.00              
ATOM   1451  O1P  rG A  46       1.429   4.029  29.870  1.00  0.00              
ATOM   1452  O2P  rG A  46      -0.004   3.333  27.857  1.00  0.00              
ATOM   1453  O5*  rG A  46       0.555   5.729  28.272  1.00  0.00              
ATOM   1454  C5*  rG A  46      -0.460   6.347  27.456  1.00  0.00              
ATOM   1455  C4*  rG A  46      -0.161   7.821  27.314  1.00  0.00              
ATOM   1456  O4*  rG A  46      -0.138   8.444  28.622  1.00  0.00              
ATOM   1457  C3*  rG A  46       1.198   8.156  26.718  1.00  0.00              
ATOM   1458  O3*  rG A  46       1.167   8.146  25.288  1.00  0.00              
ATOM   1459  C1*  rG A  46       0.837   9.474  28.650  1.00  0.00              
ATOM   1460  C2*  rG A  46       1.464   9.554  27.261  1.00  0.00              
ATOM   1461  O2*  rG A  46       0.824  10.566  26.509  1.00  0.00              
ATOM   1462  N1   rG A  46       4.467  11.287  31.687  1.00  0.00              
ATOM   1463  C2   rG A  46       3.781  11.909  30.671  1.00  0.00              
ATOM   1464  N2   rG A  46       4.098  13.192  30.445  1.00  0.00              
ATOM   1465  N3   rG A  46       2.856  11.317  29.935  1.00  0.00              
ATOM   1466  C4   rG A  46       2.664  10.032  30.300  1.00  0.00              
ATOM   1467  C5   rG A  46       3.295   9.318  31.296  1.00  0.00              
ATOM   1468  C6   rG A  46       4.287   9.964  32.077  1.00  0.00              
ATOM   1469  O6   rG A  46       4.959   9.500  33.008  1.00  0.00              
ATOM   1470  N7   rG A  46       2.812   8.018  31.352  1.00  0.00              
ATOM   1471  C8   rG A  46       1.914   7.966  30.405  1.00  0.00              
ATOM   1472  N9   rG A  46       1.774   9.153  29.729  1.00  0.00              
ATOM   1473 1H5*  rG A  46      -1.450   6.204  27.911  1.00  0.00              
ATOM   1474 2H5*  rG A  46      -0.489   5.870  26.465  1.00  0.00              
ATOM   1475  H4*  rG A  46      -0.945   8.191  26.639  1.00  0.00              
ATOM   1476  H3*  rG A  46       1.986   7.435  26.980  1.00  0.00              
ATOM   1477  H1*  rG A  46       0.444  10.474  28.881  1.00  0.00              
ATOM   1478 1H2*  rG A  46       2.530   9.822  27.238  1.00  0.00              
ATOM   1479 2HO*  rG A  46       1.031  11.460  26.907  1.00  0.00              
ATOM   1480  H1   rG A  46       5.146  11.827  32.183  1.00  0.00              
ATOM   1481 1H2   rG A  46       3.633  13.701  29.720  1.00  0.00              
ATOM   1482 2H2   rG A  46       4.797  13.640  31.000  1.00  0.00              
ATOM   1483  H8   rG A  46       1.329   7.063  30.173  1.00  0.00              
ATOM   1484  P    rG A  47       2.539   8.006  24.460  1.00  0.00              
ATOM   1485  O1P  rG A  47       3.166   6.793  25.043  1.00  0.00              
ATOM   1486  O2P  rG A  47       2.214   8.039  23.011  1.00  0.00              
ATOM   1487  O5*  rG A  47       3.473   9.253  24.791  1.00  0.00              
ATOM   1488  C5*  rG A  47       3.087  10.586  24.402  1.00  0.00              
ATOM   1489  C4*  rG A  47       4.075  11.579  24.966  1.00  0.00              
ATOM   1490  O4*  rG A  47       4.114  11.517  26.414  1.00  0.00              
ATOM   1491  C3*  rG A  47       5.519  11.381  24.531  1.00  0.00              
ATOM   1492  O3*  rG A  47       5.777  11.982  23.258  1.00  0.00              
ATOM   1493  C1*  rG A  47       5.428  11.788  26.862  1.00  0.00              
ATOM   1494  C2*  rG A  47       6.298  12.078  25.640  1.00  0.00              
ATOM   1495  O2*  rG A  47       6.397  13.475  25.448  1.00  0.00              
ATOM   1496  N1   rG A  47       9.001   9.984  29.971  1.00  0.00              
ATOM   1497  C2   rG A  47       8.940  11.187  29.309  1.00  0.00              
ATOM   1498  N2   rG A  47       9.964  12.027  29.518  1.00  0.00              
ATOM   1499  N3   rG A  47       7.949  11.539  28.507  1.00  0.00              
ATOM   1500  C4   rG A  47       7.006  10.577  28.416  1.00  0.00              
ATOM   1501  C5   rG A  47       6.974   9.344  29.032  1.00  0.00              
ATOM   1502  C6   rG A  47       8.043   8.978  29.888  1.00  0.00              
ATOM   1503  O6   rG A  47       8.196   7.929  30.526  1.00  0.00              
ATOM   1504  N7   rG A  47       5.828   8.646  28.675  1.00  0.00              
ATOM   1505  C8   rG A  47       5.198   9.452  27.863  1.00  0.00              
ATOM   1506  N9   rG A  47       5.858  10.640  27.663  1.00  0.00              
ATOM   1507 1H5*  rG A  47       2.075  10.808  24.769  1.00  0.00              
ATOM   1508 2H5*  rG A  47       3.056  10.664  23.305  1.00  0.00              
ATOM   1509  H4*  rG A  47       3.742  12.547  24.564  1.00  0.00              
ATOM   1510  H3*  rG A  47       5.802  10.326  24.402  1.00  0.00              
ATOM   1511  H1*  rG A  47       5.507  12.662  27.525  1.00  0.00              
ATOM   1512 1H2*  rG A  47       7.339  11.732  25.708  1.00  0.00              
ATOM   1513 2HO*  rG A  47       6.100  13.707  24.521  1.00  0.00              
ATOM   1514  H1   rG A  47       9.795   9.819  30.556  1.00  0.00              
ATOM   1515 1H2   rG A  47       9.977  12.920  29.066  1.00  0.00              
ATOM   1516 2H2   rG A  47      10.713  11.762  30.123  1.00  0.00              
ATOM   1517  H8   rG A  47       4.237   9.204  27.387  1.00  0.00              
ATOM   1518  P    rG A  48       6.754  11.249  22.211  1.00  0.00              
ATOM   1519  O1P  rG A  48       6.525   9.808  22.485  1.00  0.00              
ATOM   1520  O2P  rG A  48       6.476  11.792  20.857  1.00  0.00              
ATOM   1521  O5*  rG A  48       8.264  11.590  22.586  1.00  0.00              
ATOM   1522  C5*  rG A  48       8.732  12.953  22.590  1.00  0.00              
ATOM   1523  C4*  rG A  48      10.073  13.021  23.281  1.00  0.00              
ATOM   1524  O4*  rG A  48       9.997  12.593  24.668  1.00  0.00              
ATOM   1525  C3*  rG A  48      11.149  12.112  22.707  1.00  0.00              
ATOM   1526  O3*  rG A  48      11.685  12.630  21.486  1.00  0.00              
ATOM   1527  C1*  rG A  48      11.247  12.039  25.057  1.00  0.00              
ATOM   1528  C2*  rG A  48      12.168  12.129  23.835  1.00  0.00              
ATOM   1529  O2*  rG A  48      12.918  13.326  23.879  1.00  0.00              
ATOM   1530  N1   rG A  48      13.028   8.230  27.887  1.00  0.00              
ATOM   1531  C2   rG A  48      13.597   9.446  27.593  1.00  0.00              
ATOM   1532  N2   rG A  48      14.798   9.682  28.142  1.00  0.00              
ATOM   1533  N3   rG A  48      13.032  10.360  26.823  1.00  0.00              
ATOM   1534  C4   rG A  48      11.829   9.957  26.361  1.00  0.00              
ATOM   1535  C5   rG A  48      11.174   8.767  26.592  1.00  0.00              
ATOM   1536  C6   rG A  48      11.793   7.794  27.418  1.00  0.00              
ATOM   1537  O6   rG A  48      11.370   6.677  27.743  1.00  0.00              
ATOM   1538  N7   rG A  48       9.954   8.740  25.930  1.00  0.00              
ATOM   1539  C8   rG A  48       9.892   9.893  25.319  1.00  0.00              
ATOM   1540  N9   rG A  48      10.996  10.679  25.539  1.00  0.00              
ATOM   1541 1H5*  rG A  48       8.008  13.599  23.106  1.00  0.00              
ATOM   1542 2H5*  rG A  48       8.818  13.326  21.559  1.00  0.00              
ATOM   1543  H4*  rG A  48      10.387  14.066  23.156  1.00  0.00              
ATOM   1544  H3*  rG A  48      10.786  11.106  22.446  1.00  0.00              
ATOM   1545  H1*  rG A  48      11.758  12.559  25.880  1.00  0.00              
ATOM   1546 1H2*  rG A  48      12.920  11.333  23.740  1.00  0.00              
ATOM   1547 2HO*  rG A  48      12.876  13.781  22.989  1.00  0.00              
ATOM   1548  H1   rG A  48      13.540   7.612  28.482  1.00  0.00              
ATOM   1549 1H2   rG A  48      15.264  10.550  27.968  1.00  0.00              
ATOM   1550 2H2   rG A  48      15.227   8.992  28.723  1.00  0.00              
ATOM   1551  H8   rG A  48       9.042  10.202  24.692  1.00  0.00              
ATOM   1552  P    rG A  49      12.555  11.676  20.526  1.00  0.00              
ATOM   1553  O1P  rG A  49      11.704  10.467  20.387  1.00  0.00              
ATOM   1554  O2P  rG A  49      12.932  12.451  19.317  1.00  0.00              
ATOM   1555  O5*  rG A  49      13.890  11.255  21.287  1.00  0.00              
ATOM   1556  C5*  rG A  49      14.617  10.073  20.899  1.00  0.00              
ATOM   1557  C4*  rG A  49      15.768   9.856  21.852  1.00  0.00              
ATOM   1558  O4*  rG A  49      15.226   9.684  23.200  1.00  0.00              
ATOM   1559  C3*  rG A  49      16.594   8.604  21.603  1.00  0.00              
ATOM   1560  O3*  rG A  49      17.604   8.822  20.613  1.00  0.00              
ATOM   1561  C1*  rG A  49      15.957   8.666  23.874  1.00  0.00              
ATOM   1562  C2*  rG A  49      17.168   8.346  22.980  1.00  0.00              
ATOM   1563  O2*  rG A  49      18.241   9.208  23.298  1.00  0.00              
ATOM   1564  N1   rG A  49      15.417   4.047  25.891  1.00  0.00              
ATOM   1565  C2   rG A  49      16.527   4.854  25.831  1.00  0.00              
ATOM   1566  N2   rG A  49      17.640   4.368  26.400  1.00  0.00              
ATOM   1567  N3   rG A  49      16.544   6.046  25.260  1.00  0.00              
ATOM   1568  C4   rG A  49      15.341   6.376  24.743  1.00  0.00              
ATOM   1569  C5   rG A  49      14.174   5.644  24.747  1.00  0.00              
ATOM   1570  C6   rG A  49      14.170   4.366  25.362  1.00  0.00              
ATOM   1571  O6   rG A  49      13.232   3.565  25.469  1.00  0.00              
ATOM   1572  N7   rG A  49      13.155   6.337  24.108  1.00  0.00              
ATOM   1573  C8   rG A  49      13.713   7.457  23.733  1.00  0.00              
ATOM   1574  N9   rG A  49      15.037   7.545  24.086  1.00  0.00              
ATOM   1575 1H5*  rG A  49      14.991  10.179  19.871  1.00  0.00              
ATOM   1576 2H5*  rG A  49      13.948   9.200  20.909  1.00  0.00              
ATOM   1577  H4*  rG A  49      16.406  10.739  21.708  1.00  0.00              
ATOM   1578  H3*  rG A  49      16.010   7.761  21.201  1.00  0.00              
ATOM   1579  H1*  rG A  49      16.352   8.921  24.868  1.00  0.00              
ATOM   1580 1H2*  rG A  49      17.584   7.334  23.083  1.00  0.00              
ATOM   1581 2HO*  rG A  49      18.590   9.631  22.461  1.00  0.00              
ATOM   1582  H1   rG A  49      15.512   3.164  26.349  1.00  0.00              
ATOM   1583 1H2   rG A  49      18.482   4.909  26.392  1.00  0.00              
ATOM   1584 2H2   rG A  49      17.629   3.467  26.832  1.00  0.00              
ATOM   1585  H8   rG A  49      13.177   8.249  23.188  1.00  0.00              
ATOM   1586  P    rG A  50      17.931   7.673  19.537  1.00  0.00              
ATOM   1587  O1P  rG A  50      16.585   7.189  19.136  1.00  0.00              
ATOM   1588  O2P  rG A  50      18.841   8.241  18.510  1.00  0.00              
ATOM   1589  O5*  rG A  50      18.687   6.477  20.269  1.00  0.00              
ATOM   1590  C5*  rG A  50      20.012   6.662  20.805  1.00  0.00              
ATOM   1591  C4*  rG A  50      20.321   5.547  21.776  1.00  0.00              
ATOM   1592  O4*  rG A  50      19.276   5.512  22.787  1.00  0.00              
ATOM   1593  C3*  rG A  50      20.312   4.147  21.184  1.00  0.00              
ATOM   1594  O3*  rG A  50      21.538   3.846  20.511  1.00  0.00              
ATOM   1595  C1*  rG A  50      18.987   4.158  23.128  1.00  0.00              
ATOM   1596  C2*  rG A  50      20.058   3.304  22.434  1.00  0.00              
ATOM   1597  O2*  rG A  50      21.201   3.184  23.258  1.00  0.00              
ATOM   1598  N1   rG A  50      15.311   0.732  23.787  1.00  0.00              
ATOM   1599  C2   rG A  50      16.608   0.725  24.241  1.00  0.00              
ATOM   1600  N2   rG A  50      16.967  -0.332  24.984  1.00  0.00              
ATOM   1601  N3   rG A  50      17.484   1.683  23.988  1.00  0.00              
ATOM   1602  C4   rG A  50      16.953   2.667  23.231  1.00  0.00              
ATOM   1603  C5   rG A  50      15.674   2.768  22.727  1.00  0.00              
ATOM   1604  C6   rG A  50      14.745   1.733  23.004  1.00  0.00              
ATOM   1605  O6   rG A  50      13.563   1.641  22.646  1.00  0.00              
ATOM   1606  N7   rG A  50      15.525   3.937  21.993  1.00  0.00              
ATOM   1607  C8   rG A  50      16.695   4.514  22.064  1.00  0.00              
ATOM   1608  N9   rG A  50      17.606   3.797  22.800  1.00  0.00              
ATOM   1609 1H5*  rG A  50      20.082   7.635  21.312  1.00  0.00              
ATOM   1610 2H5*  rG A  50      20.750   6.670  19.990  1.00  0.00              
ATOM   1611  H4*  rG A  50      21.328   5.785  22.146  1.00  0.00              
ATOM   1612  H3*  rG A  50      19.562   4.006  20.391  1.00  0.00              
ATOM   1613  H1*  rG A  50      19.093   3.987  24.209  1.00  0.00              
ATOM   1614 1H2*  rG A  50      19.776   2.268  22.198  1.00  0.00              
ATOM   1615 2HO*  rG A  50      20.979   2.626  24.058  1.00  0.00              
ATOM   1616  H1   rG A  50      14.730  -0.042  24.038  1.00  0.00              
ATOM   1617 1H2   rG A  50      17.898  -0.394  25.346  1.00  0.00              
ATOM   1618 2H2   rG A  50      16.306  -1.056  25.176  1.00  0.00              
ATOM   1619  H8   rG A  50      16.927   5.476  21.582  1.00  0.00              
ATOM   1620  P    rA A  51      21.525   2.909  19.204  1.00  0.00              
ATOM   1621  O1P  rA A  51      20.281   3.321  18.504  1.00  0.00              
ATOM   1622  O2P  rA A  51      22.834   3.049  18.517  1.00  0.00              
ATOM   1623  O5*  rA A  51      21.357   1.391  19.656  1.00  0.00              
ATOM   1624  C5*  rA A  51      22.343   0.754  20.492  1.00  0.00              
ATOM   1625  C4*  rA A  51      21.851  -0.617  20.891  1.00  0.00              
ATOM   1626  O4*  rA A  51      20.685  -0.487  21.761  1.00  0.00              
ATOM   1627  C3*  rA A  51      21.385  -1.501  19.745  1.00  0.00              
ATOM   1628  O3*  rA A  51      22.481  -2.152  19.095  1.00  0.00              
ATOM   1629  C1*  rA A  51      19.758  -1.526  21.460  1.00  0.00              
ATOM   1630  C2*  rA A  51      20.436  -2.471  20.461  1.00  0.00              
ATOM   1631  O2*  rA A  51      21.120  -3.498  21.151  1.00  0.00              
ATOM   1632  N1   rA A  51      14.681  -2.187  21.077  1.00  0.00              
ATOM   1633  C2   rA A  51      15.661  -2.971  21.540  1.00  0.00              
ATOM   1634  N3   rA A  51      16.971  -2.741  21.598  1.00  0.00              
ATOM   1635  C4   rA A  51      17.259  -1.527  21.100  1.00  0.00              
ATOM   1636  C5   rA A  51      16.362  -0.607  20.587  1.00  0.00              
ATOM   1637  C6   rA A  51      15.005  -0.972  20.582  1.00  0.00              
ATOM   1638  N6   rA A  51      14.029  -0.188  20.118  1.00  0.00              
ATOM   1639  N7   rA A  51      17.022   0.539  20.164  1.00  0.00              
ATOM   1640  C8   rA A  51      18.282   0.291  20.426  1.00  0.00              
ATOM   1641  N9   rA A  51      18.498  -0.941  20.994  1.00  0.00              
ATOM   1642 1H5*  rA A  51      22.530   1.364  21.388  1.00  0.00              
ATOM   1643 2H5*  rA A  51      23.298   0.671  19.954  1.00  0.00              
ATOM   1644  H4*  rA A  51      22.727  -1.091  21.358  1.00  0.00              
ATOM   1645  H3*  rA A  51      20.906  -0.946  18.925  1.00  0.00              
ATOM   1646  H1*  rA A  51      19.500  -2.126  22.344  1.00  0.00              
ATOM   1647 1H2*  rA A  51      19.767  -2.999  19.767  1.00  0.00              
ATOM   1648 2HO*  rA A  51      22.063  -3.552  20.823  1.00  0.00              
ATOM   1649  H2   rA A  51      15.337  -3.947  21.928  1.00  0.00              
ATOM   1650 1H6   rA A  51      13.079  -0.505  20.142  1.00  0.00              
ATOM   1651 2H6   rA A  51      14.245   0.714  19.748  1.00  0.00              
ATOM   1652  H8   rA A  51      19.092   1.005  20.211  1.00  0.00              
ATOM   1653  P    rA A  52      22.314  -2.684  17.588  1.00  0.00              
ATOM   1654  O1P  rA A  52      21.083  -1.996  17.120  1.00  0.00              
ATOM   1655  O2P  rA A  52      23.595  -2.463  16.871  1.00  0.00              
ATOM   1656  O5*  rA A  52      22.022  -4.249  17.621  1.00  0.00              
ATOM   1657  C5*  rA A  52      22.861  -5.143  18.378  1.00  0.00              
ATOM   1658  C4*  rA A  52      22.093  -6.405  18.694  1.00  0.00              
ATOM   1659  O4*  rA A  52      21.010  -6.107  19.606  1.00  0.00              
ATOM   1660  C3*  rA A  52      21.417  -7.071  17.505  1.00  0.00              
ATOM   1661  O3*  rA A  52      22.321  -7.908  16.779  1.00  0.00              
ATOM   1662  C1*  rA A  52      19.870  -6.874  19.272  1.00  0.00              
ATOM   1663  C2*  rA A  52      20.270  -7.833  18.157  1.00  0.00              
ATOM   1664  O2*  rA A  52      20.676  -9.069  18.709  1.00  0.00              
ATOM   1665  N1   rA A  52      14.795  -6.231  18.838  1.00  0.00              
ATOM   1666  C2   rA A  52      15.546  -7.291  19.156  1.00  0.00              
ATOM   1667  N3   rA A  52      16.871  -7.394  19.238  1.00  0.00              
ATOM   1668  C4   rA A  52      17.454  -6.220  18.943  1.00  0.00              
ATOM   1669  C5   rA A  52      16.817  -5.041  18.598  1.00  0.00              
ATOM   1670  C6   rA A  52      15.413  -5.065  18.548  1.00  0.00              
ATOM   1671  N6   rA A  52      14.664  -4.006  18.230  1.00  0.00              
ATOM   1672  N7   rA A  52      17.742  -4.033  18.363  1.00  0.00              
ATOM   1673  C8   rA A  52      18.899  -4.614  18.567  1.00  0.00              
ATOM   1674  N9   rA A  52      18.799  -5.937  18.922  1.00  0.00              
ATOM   1675 1H5*  rA A  52      23.188  -4.657  19.309  1.00  0.00              
ATOM   1676 2H5*  rA A  52      23.768  -5.386  17.806  1.00  0.00              
ATOM   1677  H4*  rA A  52      22.855  -7.092  19.090  1.00  0.00              
ATOM   1678  H3*  rA A  52      21.079  -6.362  16.735  1.00  0.00              
ATOM   1679  H1*  rA A  52      19.474  -7.488  20.094  1.00  0.00              
ATOM   1680 1H2*  rA A  52      19.475  -8.094  17.444  1.00  0.00              
ATOM   1681 2HO*  rA A  52      19.909  -9.711  18.693  1.00  0.00              
ATOM   1682  H2   rA A  52      14.988  -8.211  19.381  1.00  0.00              
ATOM   1683 1H6   rA A  52      13.667  -4.086  18.211  1.00  0.00              
ATOM   1684 2H6   rA A  52      15.099  -3.134  18.011  1.00  0.00              
ATOM   1685  H8   rA A  52      19.862  -4.090  18.465  1.00  0.00              
ATOM   1686  P    rU A  53      22.311  -7.888  15.172  1.00  0.00              
ATOM   1687  O1P  rU A  53      22.568  -6.462  14.847  1.00  0.00              
ATOM   1688  O2P  rU A  53      23.250  -8.931  14.687  1.00  0.00              
ATOM   1689  O5*  rU A  53      20.848  -8.256  14.659  1.00  0.00              
ATOM   1690  C5*  rU A  53      20.223  -9.495  15.043  1.00  0.00              
ATOM   1691  C4*  rU A  53      18.774  -9.480  14.614  1.00  0.00              
ATOM   1692  O4*  rU A  53      18.035  -8.470  15.336  1.00  0.00              
ATOM   1693  C3*  rU A  53      18.532  -9.158  13.148  1.00  0.00              
ATOM   1694  O3*  rU A  53      18.631 -10.321  12.323  1.00  0.00              
ATOM   1695  C1*  rU A  53      17.047  -7.909  14.498  1.00  0.00              
ATOM   1696  C2*  rU A  53      17.096  -8.653  13.167  1.00  0.00              
ATOM   1697  O2*  rU A  53      16.146  -9.700  13.172  1.00  0.00              
ATOM   1698  N1   rU A  53      17.337  -6.467  14.412  1.00  0.00              
ATOM   1699  C2   rU A  53      16.284  -5.570  14.230  1.00  0.00              
ATOM   1700  O2   rU A  53      15.126  -5.927  14.108  1.00  0.00              
ATOM   1701  N3   rU A  53      16.651  -4.247  14.200  1.00  0.00              
ATOM   1702  C4   rU A  53      17.927  -3.735  14.326  1.00  0.00              
ATOM   1703  O4   rU A  53      18.097  -2.515  14.279  1.00  0.00              
ATOM   1704  C5   rU A  53      18.949  -4.718  14.509  1.00  0.00              
ATOM   1705  C6   rU A  53      18.622  -6.014  14.544  1.00  0.00              
ATOM   1706 1H5*  rU A  53      20.293  -9.632  16.131  1.00  0.00              
ATOM   1707 2H5*  rU A  53      20.746 -10.343  14.577  1.00  0.00              
ATOM   1708  H4*  rU A  53      18.430 -10.509  14.793  1.00  0.00              
ATOM   1709  H3*  rU A  53      19.244  -8.429  12.733  1.00  0.00              
ATOM   1710  H1*  rU A  53      16.014  -7.984  14.869  1.00  0.00              
ATOM   1711 1H2*  rU A  53      16.845  -8.054  12.280  1.00  0.00              
ATOM   1712 2HO*  rU A  53      16.215 -10.210  14.030  1.00  0.00              
ATOM   1713  H3   rU A  53      15.915  -3.582  14.069  1.00  0.00              
ATOM   1714  H5   rU A  53      20.000  -4.409  14.620  1.00  0.00              
ATOM   1715  H6   rU A  53      19.422  -6.757  14.686  1.00  0.00              
TER                                                                             
