# Supplementary material for: Modeling the Structure of RNA Molecules with Small-Angle X-Ray Scattering Data
Source: PLoS One. 2013 Nov 4;8(11):e78007. doi: 10.1371/journal.pone.0078007 (PMC3817170; doi:10.1371/journal.pone.0078007)
Supplement: File S6 — Benchmark data. Simulated SAXS data, fit plots, RFR models, and best ROSETTA decoys (by ) for 10 benchmark targets. Within the archive, simulated SAXS data are named in benchmark_models/*.dat, fit plots are named benchmark_models/*_fit.pdf, RFR models are named benchmark_models/*model.pdb, and top ROSETTA decoys are named rosetta_decoys/*.pdb. (ZIP) [file pone.0078007.s006.zip › benchmark_models/1L2X.dat]

#2011-05-11 SAXS data: None
  0.000000E+00  0.568203E+07  0.115075E+06
  0.251256E-02  0.562277E+07  0.115032E+06
  0.502513E-02  0.556060E+07  0.114905E+06
  0.753769E-02  0.565696E+07  0.114693E+06
  0.100503E-01  0.566263E+07  0.114397E+06
  0.125628E-01  0.570629E+07  0.114018E+06
  0.150754E-01  0.541839E+07  0.113556E+06
  0.175879E-01  0.541692E+07  0.113012E+06
  0.201005E-01  0.537739E+07  0.112388E+06
  0.226131E-01  0.526219E+07  0.111685E+06
  0.251256E-01  0.553722E+07  0.110903E+06
  0.276382E-01  0.528695E+07  0.110046E+06
  0.301508E-01  0.530348E+07  0.109115E+06
  0.326633E-01  0.539395E+07  0.108111E+06
  0.351759E-01  0.528615E+07  0.107036E+06
  0.376884E-01  0.505083E+07  0.105894E+06
  0.402010E-01  0.497457E+07  0.104686E+06
  0.427136E-01  0.501067E+07  0.103415E+06
  0.452261E-01  0.510085E+07  0.102083E+06
  0.477387E-01  0.477165E+07  0.100693E+06
  0.502513E-01  0.501461E+07  0.992474E+05
  0.527638E-01  0.480528E+07  0.977496E+05
  0.552764E-01  0.468612E+07  0.962024E+05
  0.577889E-01  0.445651E+07  0.946086E+05
  0.603015E-01  0.450961E+07  0.929716E+05
  0.628141E-01  0.468871E+07  0.912942E+05
  0.653266E-01  0.462467E+07  0.895796E+05
  0.678392E-01  0.431167E+07  0.878310E+05
  0.703518E-01  0.438612E+07  0.860516E+05
  0.728643E-01  0.399038E+07  0.842446E+05
  0.753769E-01  0.400919E+07  0.824134E+05
  0.778894E-01  0.410690E+07  0.805612E+05
  0.804020E-01  0.394817E+07  0.786910E+05
  0.829146E-01  0.380724E+07  0.768060E+05
  0.854271E-01  0.377776E+07  0.749096E+05
  0.879397E-01  0.357899E+07  0.730048E+05
  0.904523E-01  0.338452E+07  0.710946E+05
  0.929648E-01  0.346880E+07  0.691820E+05
  0.954774E-01  0.329384E+07  0.672700E+05
  0.979899E-01  0.304366E+07  0.653616E+05
  0.100503E+00  0.309634E+07  0.634594E+05
  0.103015E+00  0.303110E+07  0.615664E+05
  0.105528E+00  0.290665E+07  0.596850E+05
  0.108040E+00  0.285429E+07  0.578178E+05
  0.110553E+00  0.274824E+07  0.559674E+05
  0.113065E+00  0.266262E+07  0.541360E+05
  0.115578E+00  0.249564E+07  0.523258E+05
  0.118090E+00  0.244643E+07  0.505392E+05
  0.120603E+00  0.234267E+07  0.487778E+05
  0.123116E+00  0.226644E+07  0.470440E+05
  0.125628E+00  0.219994E+07  0.453392E+05
  0.128141E+00  0.213744E+07  0.436652E+05
  0.130653E+00  0.200925E+07  0.420236E+05
  0.133166E+00  0.200132E+07  0.404156E+05
  0.135678E+00  0.185921E+07  0.388428E+05
  0.138191E+00  0.179146E+07  0.373062E+05
  0.140704E+00  0.174532E+07  0.358068E+05
  0.143216E+00  0.164123E+07  0.343456E+05
  0.145729E+00  0.154948E+07  0.329234E+05
  0.148241E+00  0.151260E+07  0.315410E+05
  0.150754E+00  0.140927E+07  0.301988E+05
  0.153266E+00  0.135075E+07  0.288972E+05
  0.155779E+00  0.127355E+07  0.276368E+05
  0.158291E+00  0.122473E+07  0.264176E+05
  0.160804E+00  0.115216E+07  0.252398E+05
  0.163317E+00  0.107586E+07  0.241034E+05
  0.165829E+00  0.106760E+07  0.230086E+05
  0.168342E+00  0.102755E+07  0.219546E+05
  0.170854E+00  0.908859E+06  0.209418E+05
  0.173367E+00  0.919846E+06  0.199695E+05
  0.175879E+00  0.874307E+06  0.190373E+05
  0.178392E+00  0.811126E+06  0.181447E+05
  0.180905E+00  0.785776E+06  0.172911E+05
  0.183417E+00  0.702020E+06  0.164758E+05
  0.185930E+00  0.689315E+06  0.156983E+05
  0.188442E+00  0.672675E+06  0.149576E+05
  0.190955E+00  0.608605E+06  0.142529E+05
  0.193467E+00  0.602186E+06  0.135834E+05
  0.195980E+00  0.541714E+06  0.129481E+05
  0.198492E+00  0.519291E+06  0.123462E+05
  0.201005E+00  0.481580E+06  0.117765E+05
  0.203518E+00  0.465593E+06  0.112381E+05
  0.206030E+00  0.427971E+06  0.107299E+05
  0.208543E+00  0.420789E+06  0.102508E+05
  0.211055E+00  0.398533E+06  0.979981E+04
  0.213568E+00  0.380206E+06  0.937579E+04
  0.216080E+00  0.352522E+06  0.897763E+04
  0.218593E+00  0.334306E+06  0.860425E+04
  0.221106E+00  0.319700E+06  0.825451E+04
  0.223618E+00  0.307075E+06  0.792735E+04
  0.226131E+00  0.274422E+06  0.762165E+04
  0.228643E+00  0.275631E+06  0.733635E+04
  0.231156E+00  0.267727E+06  0.707039E+04
  0.233668E+00  0.239027E+06  0.682269E+04
  0.236181E+00  0.250523E+06  0.659225E+04
  0.238693E+00  0.234071E+06  0.637807E+04
  0.241206E+00  0.220949E+06  0.617915E+04
  0.243719E+00  0.210207E+06  0.599455E+04
  0.246231E+00  0.203570E+06  0.582333E+04
  0.248744E+00  0.187002E+06  0.566459E+04
  0.251256E+00  0.181923E+06  0.551749E+04
  0.253769E+00  0.171654E+06  0.538119E+04
  0.256281E+00  0.169339E+06  0.525489E+04
  0.258794E+00  0.164714E+06  0.513781E+04
  0.261307E+00  0.162437E+06  0.502925E+04
  0.263819E+00  0.148638E+06  0.492849E+04
  0.266332E+00  0.148111E+06  0.483489E+04
  0.268844E+00  0.134007E+06  0.474783E+04
  0.271357E+00  0.134061E+06  0.466669E+04
  0.273869E+00  0.135609E+06  0.459095E+04
  0.276382E+00  0.135147E+06  0.452009E+04
  0.278894E+00  0.128838E+06  0.445363E+04
  0.281407E+00  0.117732E+06  0.439111E+04
  0.283920E+00  0.120716E+06  0.433213E+04
  0.286432E+00  0.118342E+06  0.427629E+04
  0.288945E+00  0.115211E+06  0.422325E+04
  0.291457E+00  0.115965E+06  0.417269E+04
  0.293970E+00  0.112367E+06  0.412431E+04
  0.296482E+00  0.108796E+06  0.407785E+04
  0.298995E+00  0.101530E+06  0.403309E+04
  0.301508E+00  0.105395E+06  0.398979E+04
  0.304020E+00  0.973172E+05  0.394779E+04
  0.306533E+00  0.108423E+06  0.390691E+04
  0.309045E+00  0.966703E+05  0.386701E+04
  0.311558E+00  0.994558E+05  0.382797E+04
  0.314070E+00  0.889529E+05  0.378970E+04
  0.316583E+00  0.900603E+05  0.375210E+04
  0.319095E+00  0.949323E+05  0.371511E+04
  0.321608E+00  0.921936E+05  0.367866E+04
  0.324121E+00  0.848747E+05  0.364273E+04
  0.326633E+00  0.820224E+05  0.360727E+04
  0.329146E+00  0.841111E+05  0.357229E+04
  0.331658E+00  0.851193E+05  0.353776E+04
  0.334171E+00  0.815112E+05  0.350369E+04
  0.336683E+00  0.758950E+05  0.347009E+04
  0.339196E+00  0.799228E+05  0.343697E+04
  0.341709E+00  0.730823E+05  0.340435E+04
  0.344221E+00  0.742958E+05  0.337227E+04
  0.346734E+00  0.678914E+05  0.334074E+04
  0.349246E+00  0.732431E+05  0.330979E+04
  0.351759E+00  0.720449E+05  0.327947E+04
  0.354271E+00  0.726977E+05  0.324979E+04
  0.356784E+00  0.624375E+05  0.322080E+04
  0.359296E+00  0.653991E+05  0.319253E+04
  0.361809E+00  0.684697E+05  0.316501E+04
  0.364322E+00  0.663787E+05  0.313827E+04
  0.366834E+00  0.586088E+05  0.311234E+04
  0.369347E+00  0.600851E+05  0.308724E+04
  0.371859E+00  0.654268E+05  0.306300E+04
  0.374372E+00  0.585093E+05  0.303964E+04
  0.376884E+00  0.583673E+05  0.301719E+04
  0.379397E+00  0.569914E+05  0.299565E+04
  0.381910E+00  0.621456E+05  0.297502E+04
  0.384422E+00  0.471008E+05  0.295533E+04
  0.386935E+00  0.518568E+05  0.293657E+04
  0.389447E+00  0.506818E+05  0.291874E+04
  0.391960E+00  0.504412E+05  0.290183E+04
  0.394472E+00  0.483572E+05  0.288584E+04
  0.396985E+00  0.516753E+05  0.287076E+04
  0.399497E+00  0.513268E+05  0.285657E+04
  0.402010E+00  0.447106E+05  0.284325E+04
  0.404523E+00  0.486235E+05  0.283078E+04
  0.407035E+00  0.463335E+05  0.281914E+04
  0.409548E+00  0.448767E+05  0.280829E+04
  0.412060E+00  0.460313E+05  0.279821E+04
  0.414573E+00  0.446068E+05  0.278887E+04
  0.417085E+00  0.473176E+05  0.278022E+04
  0.419598E+00  0.459577E+05  0.277224E+04
  0.422111E+00  0.444954E+05  0.276487E+04
  0.424623E+00  0.417236E+05  0.275809E+04
  0.427136E+00  0.479620E+05  0.275186E+04
  0.429648E+00  0.445779E+05  0.274612E+04
  0.432161E+00  0.424214E+05  0.274084E+04
  0.434673E+00  0.376226E+05  0.273599E+04
  0.437186E+00  0.423523E+05  0.273150E+04
  0.439698E+00  0.427931E+05  0.272734E+04
  0.442211E+00  0.407987E+05  0.272348E+04
  0.444724E+00  0.435138E+05  0.271987E+04
  0.447236E+00  0.438192E+05  0.271646E+04
  0.449749E+00  0.405073E+05  0.271321E+04
  0.452261E+00  0.398473E+05  0.271010E+04
  0.454774E+00  0.395310E+05  0.270708E+04
  0.457286E+00  0.407566E+05  0.270411E+04
  0.459799E+00  0.333300E+05  0.270115E+04
  0.462312E+00  0.403026E+05  0.269820E+04
  0.464824E+00  0.453864E+05  0.269520E+04
  0.467337E+00  0.381597E+05  0.269214E+04
  0.469849E+00  0.392182E+05  0.268899E+04
  0.472362E+00  0.358741E+05  0.268571E+04
  0.474874E+00  0.409642E+05  0.268230E+04
  0.477387E+00  0.402690E+05  0.267872E+04
  0.479899E+00  0.420668E+05  0.267497E+04
  0.482412E+00  0.372749E+05  0.267103E+04
  0.484925E+00  0.414540E+05  0.266689E+04
  0.487437E+00  0.401596E+05  0.266253E+04
  0.489950E+00  0.385605E+05  0.265796E+04
  0.492462E+00  0.402192E+05  0.265315E+04
  0.494975E+00  0.342301E+05  0.264812E+04
  0.497487E+00  0.407678E+05  0.264285E+04
  0.500000E+00  0.371710E+05  0.263736E+04
   ========================================
   ========================================

   ========================================
