# Supplementary material for: Modeling the Structure of RNA Molecules with Small-Angle X-Ray Scattering Data
Source: PLoS One. 2013 Nov 4;8(11):e78007. doi: 10.1371/journal.pone.0078007 (PMC3817170; doi:10.1371/journal.pone.0078007)
Supplement: File S6 — Benchmark data. Simulated SAXS data, fit plots, RFR models, and best ROSETTA decoys (by ) for 10 benchmark targets. Within the archive, simulated SAXS data are named in benchmark_models/*.dat, fit plots are named benchmark_models/*_fit.pdf, RFR models are named benchmark_models/*model.pdb, and top ROSETTA decoys are named rosetta_decoys/*.pdb. (ZIP) [file pone.0078007.s006.zip › benchmark_models/1Q9A.dat]

#2011-05-11 SAXS data: None
  0.000000E+00  0.443114E+07  0.891301E+05
  0.251256E-02  0.455190E+07  0.890911E+05
  0.502513E-02  0.433390E+07  0.889755E+05
  0.753769E-02  0.436685E+07  0.887829E+05
  0.100503E-01  0.441421E+07  0.885141E+05
  0.125628E-01  0.427607E+07  0.881699E+05
  0.150754E-01  0.423641E+07  0.877513E+05
  0.175879E-01  0.421342E+07  0.872593E+05
  0.201005E-01  0.439563E+07  0.866955E+05
  0.226131E-01  0.414593E+07  0.860613E+05
  0.251256E-01  0.415711E+07  0.853585E+05
  0.276382E-01  0.413358E+07  0.845893E+05
  0.301508E-01  0.413281E+07  0.837557E+05
  0.326633E-01  0.385698E+07  0.828599E+05
  0.351759E-01  0.395845E+07  0.819045E+05
  0.376884E-01  0.404179E+07  0.808919E+05
  0.402010E-01  0.384566E+07  0.798251E+05
  0.427136E-01  0.379744E+07  0.787069E+05
  0.452261E-01  0.382472E+07  0.775401E+05
  0.477387E-01  0.362824E+07  0.763277E+05
  0.502513E-01  0.357476E+07  0.750729E+05
  0.527638E-01  0.354015E+07  0.737791E+05
  0.552764E-01  0.353513E+07  0.724493E+05
  0.577889E-01  0.348245E+07  0.710867E+05
  0.603015E-01  0.335755E+07  0.696949E+05
  0.628141E-01  0.324392E+07  0.682771E+05
  0.653266E-01  0.318054E+07  0.668363E+05
  0.678392E-01  0.320400E+07  0.653763E+05
  0.703518E-01  0.301481E+07  0.639001E+05
  0.728643E-01  0.296605E+07  0.624109E+05
  0.753769E-01  0.293535E+07  0.609121E+05
  0.778894E-01  0.290217E+07  0.594067E+05
  0.804020E-01  0.283183E+07  0.578977E+05
  0.829146E-01  0.281881E+07  0.563883E+05
  0.854271E-01  0.260485E+07  0.548811E+05
  0.879397E-01  0.251783E+07  0.533789E+05
  0.904523E-01  0.246885E+07  0.518847E+05
  0.929648E-01  0.252692E+07  0.504007E+05
  0.954774E-01  0.237269E+07  0.489295E+05
  0.979899E-01  0.224497E+07  0.474735E+05
  0.100503E+00  0.223314E+07  0.460347E+05
  0.103015E+00  0.209732E+07  0.446151E+05
  0.105528E+00  0.207708E+07  0.432169E+05
  0.108040E+00  0.198684E+07  0.418415E+05
  0.110553E+00  0.188677E+07  0.404907E+05
  0.113065E+00  0.185984E+07  0.391661E+05
  0.115578E+00  0.179319E+07  0.378687E+05
  0.118090E+00  0.178775E+07  0.366001E+05
  0.120603E+00  0.173077E+07  0.353609E+05
  0.123116E+00  0.158706E+07  0.341521E+05
  0.125628E+00  0.155714E+07  0.329747E+05
  0.128141E+00  0.149894E+07  0.318291E+05
  0.130653E+00  0.143033E+07  0.307159E+05
  0.133166E+00  0.140720E+07  0.296353E+05
  0.135678E+00  0.134391E+07  0.285877E+05
  0.138191E+00  0.129518E+07  0.275731E+05
  0.140704E+00  0.117380E+07  0.265917E+05
  0.143216E+00  0.115860E+07  0.256431E+05
  0.145729E+00  0.116406E+07  0.247271E+05
  0.148241E+00  0.109917E+07  0.238437E+05
  0.150754E+00  0.103652E+07  0.229923E+05
  0.153266E+00  0.954064E+06  0.221725E+05
  0.155779E+00  0.949602E+06  0.213837E+05
  0.158291E+00  0.940608E+06  0.206254E+05
  0.160804E+00  0.884997E+06  0.198968E+05
  0.163317E+00  0.861681E+06  0.191973E+05
  0.165829E+00  0.812235E+06  0.185260E+05
  0.168342E+00  0.776161E+06  0.178822E+05
  0.170854E+00  0.766646E+06  0.172651E+05
  0.173367E+00  0.699402E+06  0.166737E+05
  0.175879E+00  0.682794E+06  0.161072E+05
  0.178392E+00  0.692841E+06  0.155646E+05
  0.180905E+00  0.645588E+06  0.150452E+05
  0.183417E+00  0.619318E+06  0.145478E+05
  0.185930E+00  0.604173E+06  0.140718E+05
  0.188442E+00  0.595466E+06  0.136160E+05
  0.190955E+00  0.550401E+06  0.131797E+05
  0.193467E+00  0.542796E+06  0.127619E+05
  0.195980E+00  0.508905E+06  0.123618E+05
  0.198492E+00  0.479596E+06  0.119785E+05
  0.201005E+00  0.470195E+06  0.116113E+05
  0.203518E+00  0.458896E+06  0.112593E+05
  0.206030E+00  0.428120E+06  0.109217E+05
  0.208543E+00  0.391376E+06  0.105979E+05
  0.211055E+00  0.424221E+06  0.102871E+05
  0.213568E+00  0.400698E+06  0.998862E+04
  0.216080E+00  0.391417E+06  0.970186E+04
  0.218593E+00  0.363556E+06  0.942622E+04
  0.221106E+00  0.336644E+06  0.916112E+04
  0.223618E+00  0.350754E+06  0.890599E+04
  0.226131E+00  0.331620E+06  0.866040E+04
  0.228643E+00  0.327193E+06  0.842383E+04
  0.231156E+00  0.309800E+06  0.819585E+04
  0.233668E+00  0.299556E+06  0.797608E+04
  0.236181E+00  0.288603E+06  0.776412E+04
  0.238693E+00  0.274348E+06  0.755964E+04
  0.241206E+00  0.276882E+06  0.736232E+04
  0.243719E+00  0.244787E+06  0.717186E+04
  0.246231E+00  0.251094E+06  0.698802E+04
  0.248744E+00  0.229558E+06  0.681053E+04
  0.251256E+00  0.216186E+06  0.663918E+04
  0.253769E+00  0.217194E+06  0.647378E+04
  0.256281E+00  0.212266E+06  0.631414E+04
  0.258794E+00  0.208032E+06  0.616008E+04
  0.261307E+00  0.196275E+06  0.601145E+04
  0.263819E+00  0.187453E+06  0.586812E+04
  0.266332E+00  0.184798E+06  0.572998E+04
  0.268844E+00  0.173995E+06  0.559688E+04
  0.271357E+00  0.174923E+06  0.546872E+04
  0.273869E+00  0.160784E+06  0.534540E+04
  0.276382E+00  0.152668E+06  0.522682E+04
  0.278894E+00  0.145134E+06  0.511290E+04
  0.281407E+00  0.148771E+06  0.500354E+04
  0.283920E+00  0.145561E+06  0.489866E+04
  0.286432E+00  0.136809E+06  0.479814E+04
  0.288945E+00  0.136738E+06  0.470193E+04
  0.291457E+00  0.128510E+06  0.460996E+04
  0.293970E+00  0.119299E+06  0.452210E+04
  0.296482E+00  0.119166E+06  0.443830E+04
  0.298995E+00  0.117454E+06  0.435843E+04
  0.301508E+00  0.107322E+06  0.428243E+04
  0.304020E+00  0.109898E+06  0.421022E+04
  0.306533E+00  0.110177E+06  0.414166E+04
  0.309045E+00  0.101734E+06  0.407668E+04
  0.311558E+00  0.967478E+05  0.401518E+04
  0.314070E+00  0.865948E+05  0.395702E+04
  0.316583E+00  0.878963E+05  0.390215E+04
  0.319095E+00  0.820188E+05  0.385042E+04
  0.321608E+00  0.852754E+05  0.380175E+04
  0.324121E+00  0.874093E+05  0.375600E+04
  0.326633E+00  0.835900E+05  0.371308E+04
  0.329146E+00  0.728614E+05  0.367285E+04
  0.331658E+00  0.733890E+05  0.363522E+04
  0.334171E+00  0.743918E+05  0.360007E+04
  0.336683E+00  0.670405E+05  0.356728E+04
  0.339196E+00  0.693018E+05  0.353673E+04
  0.341709E+00  0.684059E+05  0.350832E+04
  0.344221E+00  0.689743E+05  0.348192E+04
  0.346734E+00  0.670509E+05  0.345742E+04
  0.349246E+00  0.716347E+05  0.343472E+04
  0.351759E+00  0.583545E+05  0.341372E+04
  0.354271E+00  0.670785E+05  0.339430E+04
  0.356784E+00  0.622801E+05  0.337636E+04
  0.359296E+00  0.610313E+05  0.335981E+04
  0.361809E+00  0.592562E+05  0.334453E+04
  0.364322E+00  0.645928E+05  0.333044E+04
  0.366834E+00  0.588730E+05  0.331745E+04
  0.369347E+00  0.582787E+05  0.330548E+04
  0.371859E+00  0.588618E+05  0.329444E+04
  0.374372E+00  0.646417E+05  0.328424E+04
  0.376884E+00  0.579041E+05  0.327482E+04
  0.379397E+00  0.594274E+05  0.326610E+04
  0.381910E+00  0.546906E+05  0.325802E+04
  0.384422E+00  0.631091E+05  0.325051E+04
  0.386935E+00  0.575230E+05  0.324350E+04
  0.389447E+00  0.525567E+05  0.323697E+04
  0.391960E+00  0.562398E+05  0.323082E+04
  0.394472E+00  0.610353E+05  0.322502E+04
  0.396985E+00  0.560158E+05  0.321953E+04
  0.399497E+00  0.595013E+05  0.321430E+04
  0.402010E+00  0.587004E+05  0.320928E+04
  0.404523E+00  0.571875E+05  0.320445E+04
  0.407035E+00  0.516836E+05  0.319975E+04
  0.409548E+00  0.574433E+05  0.319517E+04
  0.412060E+00  0.484977E+05  0.319067E+04
  0.414573E+00  0.537162E+05  0.318623E+04
  0.417085E+00  0.506628E+05  0.318181E+04
  0.419598E+00  0.549251E+05  0.317738E+04
  0.422111E+00  0.517918E+05  0.317295E+04
  0.424623E+00  0.568064E+05  0.316848E+04
  0.427136E+00  0.495428E+05  0.316396E+04
  0.429648E+00  0.523020E+05  0.315936E+04
  0.432161E+00  0.557713E+05  0.315466E+04
  0.434673E+00  0.496813E+05  0.314986E+04
  0.437186E+00  0.467186E+05  0.314494E+04
  0.439698E+00  0.479901E+05  0.313987E+04
  0.442211E+00  0.537024E+05  0.313467E+04
  0.444724E+00  0.456767E+05  0.312930E+04
  0.447236E+00  0.516312E+05  0.312376E+04
  0.449749E+00  0.519815E+05  0.311805E+04
  0.452261E+00  0.471951E+05  0.311215E+04
  0.454774E+00  0.502632E+05  0.310606E+04
  0.457286E+00  0.518072E+05  0.309977E+04
  0.459799E+00  0.446779E+05  0.309327E+04
  0.462312E+00  0.464511E+05  0.308656E+04
  0.464824E+00  0.509010E+05  0.307965E+04
  0.467337E+00  0.428730E+05  0.307250E+04
  0.469849E+00  0.440490E+05  0.306512E+04
  0.472362E+00  0.487744E+05  0.305751E+04
  0.474874E+00  0.516728E+05  0.304967E+04
  0.477387E+00  0.409111E+05  0.304160E+04
  0.479899E+00  0.456435E+05  0.303329E+04
  0.482412E+00  0.396605E+05  0.302475E+04
  0.484925E+00  0.406959E+05  0.301597E+04
  0.487437E+00  0.397833E+05  0.300696E+04
  0.489950E+00  0.387531E+05  0.299773E+04
  0.492462E+00  0.469151E+05  0.298827E+04
  0.494975E+00  0.471287E+05  0.297858E+04
  0.497487E+00  0.415773E+05  0.296868E+04
  0.500000E+00  0.382191E+05  0.295856E+04
   ========================================
   ========================================

   ========================================
