# Supplementary material for: Modeling the Structure of RNA Molecules with Small-Angle X-Ray Scattering Data
Source: PLoS One. 2013 Nov 4;8(11):e78007. doi: 10.1371/journal.pone.0078007 (PMC3817170; doi:10.1371/journal.pone.0078007)
Supplement: File S6 — Benchmark data. Simulated SAXS data, fit plots, RFR models, and best ROSETTA decoys (by ) for 10 benchmark targets. Within the archive, simulated SAXS data are named in benchmark_models/*.dat, fit plots are named benchmark_models/*_fit.pdf, RFR models are named benchmark_models/*model.pdb, and top ROSETTA decoys are named rosetta_decoys/*.pdb. (ZIP) [file pone.0078007.s006.zip › benchmark_models/2KZL.dat]

#2013-08-13 SAXS data: None
  0.000000E+00  0.165506E+08  0.336252E+06
  0.251256E-01  0.162720E+08  0.335694E+06
  0.502513E-01  0.166619E+08  0.334040E+06
  0.753769E-01  0.164766E+08  0.331304E+06
  0.100503E+00  0.161607E+08  0.327530E+06
  0.125628E+00  0.155387E+08  0.322754E+06
  0.150754E+00  0.162322E+08  0.317042E+06
  0.175879E+00  0.151917E+08  0.310462E+06
  0.201005E+00  0.147575E+08  0.303100E+06
  0.226131E+00  0.149249E+08  0.295042E+06
  0.251256E+00  0.140538E+08  0.286378E+06
  0.276382E+00  0.136791E+08  0.277210E+06
  0.301508E+00  0.130080E+08  0.267636E+06
  0.326633E+00  0.127292E+08  0.257756E+06
  0.351759E+00  0.119721E+08  0.247672E+06
  0.376884E+00  0.118870E+08  0.237476E+06
  0.402010E+00  0.108711E+08  0.227262E+06
  0.427136E+00  0.108976E+08  0.217114E+06
  0.452261E+00  0.105633E+08  0.207110E+06
  0.477387E+00  0.963145E+07  0.197320E+06
  0.502513E+00  0.959385E+07  0.187806E+06
  0.527638E+00  0.847710E+07  0.178620E+06
  0.552764E+00  0.825233E+07  0.169803E+06
  0.577889E+00  0.800002E+07  0.161388E+06
  0.603015E+00  0.723975E+07  0.153398E+06
  0.628141E+00  0.709708E+07  0.145848E+06
  0.653266E+00  0.699645E+07  0.138743E+06
  0.678392E+00  0.654063E+07  0.132082E+06
  0.703518E+00  0.617275E+07  0.125856E+06
  0.728643E+00  0.586264E+07  0.120051E+06
  0.753769E+00  0.561639E+07  0.114648E+06
  0.778894E+00  0.520659E+07  0.109624E+06
  0.804020E+00  0.505326E+07  0.104953E+06
  0.829146E+00  0.488392E+07  0.100607E+06
  0.854271E+00  0.463316E+07  0.965592E+05
  0.879397E+00  0.441738E+07  0.927798E+05
  0.904523E+00  0.432886E+07  0.892410E+05
  0.929648E+00  0.412414E+07  0.859162E+05
  0.954774E+00  0.402368E+07  0.827810E+05
  0.979899E+00  0.371801E+07  0.798126E+05
  0.100503E+01  0.346154E+07  0.769906E+05
  0.103015E+01  0.350557E+07  0.742974E+05
  0.105528E+01  0.344016E+07  0.717182E+05
  0.108040E+01  0.317974E+07  0.692404E+05
  0.110553E+01  0.324871E+07  0.668542E+05
  0.113065E+01  0.303946E+07  0.645516E+05
  0.115578E+01  0.300530E+07  0.623270E+05
  0.118090E+01  0.276694E+07  0.601762E+05
  0.120603E+01  0.275220E+07  0.580968E+05
  0.123116E+01  0.272909E+07  0.560868E+05
  0.125628E+01  0.254545E+07  0.541458E+05
  0.128141E+01  0.250347E+07  0.522732E+05
  0.130653E+01  0.232492E+07  0.504690E+05
  0.133166E+01  0.227297E+07  0.487334E+05
  0.135678E+01  0.222931E+07  0.470656E+05
  0.138191E+01  0.210305E+07  0.454654E+05
  0.140704E+01  0.201994E+07  0.439316E+05
  0.143216E+01  0.197407E+07  0.424632E+05
  0.145729E+01  0.189434E+07  0.410578E+05
  0.148241E+01  0.182703E+07  0.397134E+05
  0.150754E+01  0.169729E+07  0.384274E+05
  0.153266E+01  0.173006E+07  0.371964E+05
  0.155779E+01  0.159578E+07  0.360174E+05
  0.158291E+01  0.155942E+07  0.348868E+05
  0.160804E+01  0.145333E+07  0.338014E+05
  0.163317E+01  0.146075E+07  0.327576E+05
  0.165829E+01  0.141426E+07  0.317522E+05
  0.168342E+01  0.133572E+07  0.307824E+05
  0.170854E+01  0.128617E+07  0.298452E+05
  0.173367E+01  0.129393E+07  0.289388E+05
  0.175879E+01  0.119222E+07  0.280606E+05
  0.178392E+01  0.118151E+07  0.272094E+05
  0.180905E+01  0.116089E+07  0.263836E+05
  0.183417E+01  0.110494E+07  0.255826E+05
  0.185930E+01  0.105800E+07  0.248056E+05
  0.188442E+01  0.100584E+07  0.240526E+05
  0.190955E+01  0.965338E+06  0.233230E+05
  0.193467E+01  0.969784E+06  0.226172E+05
  0.195980E+01  0.926336E+06  0.219353E+05
  0.198492E+01  0.875140E+06  0.212773E+05
  0.201005E+01  0.874738E+06  0.206433E+05
  0.203518E+01  0.809601E+06  0.200334E+05
  0.206030E+01  0.748792E+06  0.194476E+05
  0.208543E+01  0.768349E+06  0.188855E+05
  0.211055E+01  0.725310E+06  0.183466E+05
  0.213568E+01  0.729664E+06  0.178304E+05
  0.216080E+01  0.678612E+06  0.173364E+05
  0.218593E+01  0.635113E+06  0.168634E+05
  0.221106E+01  0.616209E+06  0.164105E+05
  0.223618E+01  0.620335E+06  0.159765E+05
  0.226131E+01  0.580663E+06  0.155602E+05
  0.228643E+01  0.567336E+06  0.151600E+05
  0.231156E+01  0.554019E+06  0.147749E+05
  0.233668E+01  0.526087E+06  0.144034E+05
  0.236181E+01  0.516306E+06  0.140442E+05
  0.238693E+01  0.513773E+06  0.136962E+05
  0.241206E+01  0.480880E+06  0.133581E+05
  0.243719E+01  0.476996E+06  0.130292E+05
  0.246231E+01  0.460426E+06  0.127083E+05
  0.248744E+01  0.440571E+06  0.123951E+05
  0.251256E+01  0.438612E+06  0.120889E+05
  0.253769E+01  0.409640E+06  0.117893E+05
  0.256281E+01  0.391502E+06  0.114961E+05
  0.258794E+01  0.373247E+06  0.112093E+05
  0.261307E+01  0.368266E+06  0.109291E+05
  0.263819E+01  0.355641E+06  0.106556E+05
  0.266332E+01  0.336067E+06  0.103888E+05
  0.268844E+01  0.320588E+06  0.101295E+05
  0.271357E+01  0.303981E+06  0.987776E+04
  0.273869E+01  0.311630E+06  0.963407E+04
  0.276382E+01  0.290197E+06  0.939869E+04
  0.278894E+01  0.279250E+06  0.917217E+04
  0.281407E+01  0.268136E+06  0.895494E+04
  0.283920E+01  0.270341E+06  0.874723E+04
  0.286432E+01  0.258328E+06  0.854923E+04
  0.288945E+01  0.240929E+06  0.836103E+04
  0.291457E+01  0.222598E+06  0.818285E+04
  0.293970E+01  0.219314E+06  0.801465E+04
  0.296482E+01  0.201456E+06  0.785643E+04
  0.298995E+01  0.199435E+06  0.770791E+04
  0.301508E+01  0.198922E+06  0.756901E+04
  0.304020E+01  0.193353E+06  0.743931E+04
  0.306533E+01  0.184603E+06  0.731845E+04
  0.309045E+01  0.184684E+06  0.720607E+04
  0.311558E+01  0.184284E+06  0.710165E+04
  0.314070E+01  0.164058E+06  0.700474E+04
  0.316583E+01  0.162547E+06  0.691481E+04
  0.319095E+01  0.170859E+06  0.683126E+04
  0.321608E+01  0.161208E+06  0.675357E+04
  0.324121E+01  0.148696E+06  0.668117E+04
  0.326633E+01  0.130349E+06  0.661353E+04
  0.329146E+01  0.146306E+06  0.655025E+04
  0.331658E+01  0.143392E+06  0.649066E+04
  0.334171E+01  0.140795E+06  0.643443E+04
  0.336683E+01  0.135230E+06  0.638113E+04
  0.339196E+01  0.145795E+06  0.633028E+04
  0.341709E+01  0.132573E+06  0.628165E+04
  0.344221E+01  0.128518E+06  0.623479E+04
  0.346734E+01  0.124068E+06  0.618955E+04
  0.349246E+01  0.121805E+06  0.614563E+04
  0.351759E+01  0.130491E+06  0.610291E+04
  0.354271E+01  0.127973E+06  0.606119E+04
  0.356784E+01  0.120114E+06  0.602041E+04
  0.359296E+01  0.136468E+06  0.598043E+04
  0.361809E+01  0.125570E+06  0.594129E+04
  0.364322E+01  0.115981E+06  0.590287E+04
  0.366834E+01  0.113136E+06  0.586521E+04
  0.369347E+01  0.120663E+06  0.582828E+04
  0.371859E+01  0.109100E+06  0.579225E+04
  0.374372E+01  0.103913E+06  0.575707E+04
  0.376884E+01  0.104910E+06  0.572283E+04
  0.379397E+01  0.102434E+06  0.568960E+04
  0.381910E+01  0.103239E+06  0.565749E+04
  0.384422E+01  0.104857E+06  0.562655E+04
  0.386935E+01  0.111369E+06  0.559689E+04
  0.389447E+01  0.855546E+05  0.556858E+04
  0.391960E+01  0.105296E+06  0.554172E+04
  0.394472E+01  0.822670E+05  0.551638E+04
  0.396985E+01  0.952240E+05  0.549259E+04
  0.399497E+01  0.888669E+05  0.547049E+04
  0.402010E+01  0.952080E+05  0.545003E+04
  0.404523E+01  0.928194E+05  0.543136E+04
  0.407035E+01  0.872369E+05  0.541443E+04
  0.409548E+01  0.885029E+05  0.539929E+04
  0.412060E+01  0.801087E+05  0.538597E+04
  0.414573E+01  0.877760E+05  0.537437E+04
  0.417085E+01  0.783744E+05  0.536455E+04
  0.419598E+01  0.914466E+05  0.535638E+04
  0.422111E+01  0.102611E+06  0.534978E+04
  0.424623E+01  0.902764E+05  0.534469E+04
  0.427136E+01  0.848979E+05  0.534098E+04
  0.429648E+01  0.900250E+05  0.533844E+04
  0.432161E+01  0.800390E+05  0.533694E+04
  0.434673E+01  0.842860E+05  0.533629E+04
  0.437186E+01  0.821468E+05  0.533625E+04
  0.439698E+01  0.861191E+05  0.533669E+04
  0.442211E+01  0.866540E+05  0.533728E+04
  0.444724E+01  0.992586E+05  0.533787E+04
  0.447236E+01  0.895307E+05  0.533818E+04
  0.449749E+01  0.895278E+05  0.533796E+04
  0.452261E+01  0.870143E+05  0.533703E+04
  0.454774E+01  0.947537E+05  0.533516E+04
  0.457286E+01  0.896566E+05  0.533212E+04
  0.459799E+01  0.765553E+05  0.532779E+04
  0.462312E+01  0.918671E+05  0.532198E+04
  0.464824E+01  0.843027E+05  0.531458E+04
  0.467337E+01  0.918704E+05  0.530547E+04
  0.469849E+01  0.846569E+05  0.529462E+04
  0.472362E+01  0.886967E+05  0.528204E+04
  0.474874E+01  0.833855E+05  0.526771E+04
  0.477387E+01  0.744336E+05  0.525168E+04
  0.479899E+01  0.734041E+05  0.523399E+04
  0.482412E+01  0.803539E+05  0.521479E+04
  0.484925E+01  0.832572E+05  0.519417E+04
  0.487437E+01  0.740198E+05  0.517230E+04
  0.489950E+01  0.725346E+05  0.514937E+04
  0.492462E+01  0.779919E+05  0.512552E+04
  0.494975E+01  0.815398E+05  0.510102E+04
  0.497487E+01  0.713664E+05  0.507601E+04
  0.500000E+01  0.745109E+05  0.505068E+04
   ========================================
   ========================================

   ========================================
