# Supplementary material for: Modeling the Structure of RNA Molecules with Small-Angle X-Ray Scattering Data
Source: PLoS One. 2013 Nov 4;8(11):e78007. doi: 10.1371/journal.pone.0078007 (PMC3817170; doi:10.1371/journal.pone.0078007)
Supplement: File S6 — Benchmark data. Simulated SAXS data, fit plots, RFR models, and best ROSETTA decoys (by ) for 10 benchmark targets. Within the archive, simulated SAXS data are named in benchmark_models/*.dat, fit plots are named benchmark_models/*_fit.pdf, RFR models are named benchmark_models/*model.pdb, and top ROSETTA decoys are named rosetta_decoys/*.pdb. (ZIP) [file pone.0078007.s006.zip › benchmark_models/2L3Emodel.pdb]

HEADER Model for input.fas using None data.
REMARK     Filename: input.fas
REMARK     Clashes: 7
REMARK     SASA(All-atoms): 6990.2
REMARK     BBClashes: 29
REMARK     GDT_TS_RNA_n(input.pdb): 0.6324
REMARK     SeqMatch: -59.0
REMARK     RMSd(input.pdb): 5.56403696621
REMARK     -log_10(P(RMSd(input.pdb))): 0.419221215706
REMARK     Chi(input.dat): 0.943
REMARK     Pairings: 28.0
REMARK     SASA(Main-Chain): 290.5
REMARK     GDT_TS_RNA_c(input.pdb): 0.5368
REMARK     Stackings: 16.8
REMARK     PClashes: 0
REMARK     SASA(Non-polar): 2400.2
REMARK     DI(input.pdb): 0.110002211739
REMARK     SASA(All-polar): 4590.0
REMARK     INF(input.pdb): 0.612056372482
REMARK     Total: 1.013
REMARK     Integrity: 0.0
REMARK     FI(input.pdb): 0.387064449958
REMARK     SASA(Total-Side): 6699.7
ATOM      2  C1'   G A   1     -11.838  -0.295  -3.139  1.00 68.00              @1hr0_A_637-643_720-726
ATOM      3  C2    G A   1     -11.037   3.827  -2.035  1.00 66.85              @1hr0_A_637-643_720-726
ATOM      4  C2'   G A   1     -11.151  -0.164  -4.493  1.00 68.00              @1hr0_A_637-643_720-726
ATOM      5  C3'   G A   1     -10.486  -1.522  -4.627  1.00 68.00              @1hr0_A_637-643_720-726
ATOM      6  C4    G A   1     -10.897   1.631  -1.790  1.00 66.85              @1hr0_A_637-643_720-726
ATOM      7  C4'   G A   1     -11.460  -2.463  -3.947  1.00 68.00              @1hr0_A_637-643_720-726
ATOM      8  C5    G A   1     -10.132   1.689  -0.646  1.00 66.85              @1hr0_A_637-643_720-726
ATOM      9  C5'   G A   1     -10.810  -3.696  -3.368  1.00 68.00              @1hr0_A_637-643_720-726
ATOM     10  C6    G A   1      -9.765   2.951  -0.128  1.00 66.85              @1hr0_A_637-643_720-726
ATOM     11  C8    G A   1     -10.404  -0.378  -1.050  1.00 66.85              @1hr0_A_637-643_720-726
ATOM     12  N1    G A   1     -10.273   3.989  -0.904  1.00 66.85              @1hr0_A_637-643_720-726
ATOM     13  N2    G A   1     -11.433   4.953  -2.643  1.00 66.85              @1hr0_A_637-643_720-726
ATOM     14  N3    G A   1     -11.384   2.649  -2.530  1.00 66.85              @1hr0_A_637-643_720-726
ATOM     15  N7    G A   1      -9.832   0.418  -0.189  1.00 66.85              @1hr0_A_637-643_720-726
ATOM     16  N9    G A   1     -11.074   0.292  -2.042  1.00 66.85              @1hr0_A_637-643_720-726
ATOM     17  O2'   G A   1     -12.127   0.072  -5.486  1.00 68.00              @1hr0_A_637-643_720-726
ATOM     18  O3'   G A   1     -10.261  -1.885  -5.971  1.00 68.00              @1hr0_A_637-643_720-726
ATOM     19  O4'   G A   1     -12.027  -1.675  -2.873  1.00 68.00              @1hr0_A_637-643_720-726
ATOM     20  O5'   G A   1      -9.689  -3.315  -2.538  1.00 68.00              @1hr0_A_637-643_720-726
ATOM     21  O6    G A   1      -9.082   3.204   0.878  1.00 66.85              @1hr0_A_637-643_720-726
ATOM     22  OP1   G A   1      -8.190  -5.290  -2.950  1.00 66.85              @1hr0_A_637-643_720-726
ATOM     23  OP2   G A   1      -7.780  -3.657  -1.000  1.00 66.85              @1hr0_A_637-643_720-726
ATOM     24  P     G A   1      -8.728  -4.404  -1.880  1.00 68.00              @1hr0_A_637-643_720-726
ATOM     25  C1'   G A   2      -8.942   3.788  -5.682  1.00 75.80              @1hr0_A_637-643_720-726
ATOM     26  C2    G A   2      -7.361   6.173  -2.493  1.00  0.00              @1hr0_A_637-643_720-726
ATOM     27  C2'   G A   2      -7.982   3.968  -6.862  1.00 75.80              @1hr0_A_637-643_720-726
ATOM     28  C3'   G A   2      -8.100   2.620  -7.565  1.00 75.80              @1hr0_A_637-643_720-726
ATOM     29  C4    G A   2      -7.824   4.277  -3.541  1.00  0.00              @1hr0_A_637-643_720-726
ATOM     30  C4'   G A   2      -9.548   2.253  -7.336  1.00 75.80              @1hr0_A_637-643_720-726
ATOM     31  C5    G A   2      -7.266   3.468  -2.573  1.00  0.00              @1hr0_A_637-643_720-726
ATOM     32  C5'   G A   2      -9.832   0.786  -7.395  1.00 75.80              @1hr0_A_637-643_720-726
ATOM     33  C6    G A   2      -6.685   4.071  -1.429  1.00  0.00              @1hr0_A_637-643_720-726
ATOM     34  C8    G A   2      -8.001   2.149  -4.075  1.00  0.00              @1hr0_A_637-643_720-726
ATOM     35  N1    G A   2      -6.780   5.457  -1.475  1.00  0.00              @1hr0_A_637-643_720-726
ATOM     36  N2    G A   2      -7.356   7.508  -2.355  1.00  0.00              @1hr0_A_637-643_720-726
ATOM     37  N3    G A   2      -7.905   5.624  -3.566  1.00  0.00              @1hr0_A_637-643_720-726
ATOM     38  N7    G A   2      -7.385   2.130  -2.924  1.00  0.00              @1hr0_A_637-643_720-726
ATOM     39  N9    G A   2      -8.296   3.421  -4.507  1.00  0.00              @1hr0_A_637-643_720-726
ATOM     40  O2'   G A   2      -8.405   5.063  -7.651  1.00 75.80              @1hr0_A_637-643_720-726
ATOM     41  O3'   G A   2      -7.808   2.654  -8.952  1.00 75.80              @1hr0_A_637-643_720-726
ATOM     42  O4'   G A   2      -9.857   2.764  -6.019  1.00 75.80              @1hr0_A_637-643_720-726
ATOM     43  O5'   G A   2      -8.863   0.075  -6.642  1.00 75.80              @1hr0_A_637-643_720-726
ATOM     44  O6    G A   2      -6.141   3.523  -0.462  1.00  0.00              @1hr0_A_637-643_720-726
ATOM     45  OP1   G A   2      -8.907  -2.010  -8.060  1.00 78.10              @1hr0_A_637-643_720-726
ATOM     46  OP2   G A   2      -7.762  -1.935  -5.750  1.00 78.10              @1hr0_A_637-643_720-726
ATOM     47  P     G A   2      -8.862  -1.511  -6.651  1.00 75.80              @1hr0_A_637-643_720-726
ATOM     48  C1'   C A   3      -4.838   6.317  -6.192  1.00 70.93              @1hr0_A_637-643_720-726
ATOM     49  C2    C A   3      -3.990   5.632  -3.928  1.00  0.00              @1hr0_A_637-643_720-726
ATOM     50  C2'   C A   3      -3.551   6.625  -6.959  1.00 70.93              @1hr0_A_637-643_720-726
ATOM     51  C3'   C A   3      -3.739   5.795  -8.222  1.00 70.93              @1hr0_A_637-643_720-726
ATOM     52  C4    C A   3      -4.128   3.434  -3.175  1.00  0.00              @1hr0_A_637-643_720-726
ATOM     53  C4'   C A   3      -5.230   5.895  -8.458  1.00 70.93              @1hr0_A_637-643_720-726
ATOM     54  C5    C A   3      -4.751   3.014  -4.384  1.00  0.00              @1hr0_A_637-643_720-726
ATOM     55  C5'   C A   3      -5.856   4.859  -9.348  1.00 70.93              @1hr0_A_637-643_720-726
ATOM     56  C6    C A   3      -4.966   3.944  -5.324  1.00  0.00              @1hr0_A_637-643_720-726
ATOM     57  N1    C A   3      -4.600   5.246  -5.124  1.00  0.00              @1hr0_A_637-643_720-726
ATOM     58  N3    C A   3      -3.766   4.703  -2.970  1.00  0.00              @1hr0_A_637-643_720-726
ATOM     59  N4    C A   3      -3.887   2.551  -2.202  1.00  0.00              @1hr0_A_637-643_720-726
ATOM     60  O2    C A   3      -3.668   6.820  -3.775  1.00  0.00              @1hr0_A_637-643_720-726
ATOM     61  O2'   C A   3      -3.482   8.015  -7.214  1.00 70.93              @1hr0_A_637-643_720-726
ATOM     62  O3'   C A   3      -2.992   6.320  -9.299  1.00 70.93              @1hr0_A_637-643_720-726
ATOM     63  O4'   C A   3      -5.798   5.847  -7.130  1.00 70.93              @1hr0_A_637-643_720-726
ATOM     64  O5'   C A   3      -5.479   3.544  -8.945  1.00 70.93              @1hr0_A_637-643_720-726
ATOM     65  OP1   C A   3      -6.379   2.312 -10.942  1.00 74.77              @1hr0_A_637-643_720-726
ATOM     66  OP2   C A   3      -5.856   1.071  -8.758  1.00 74.77              @1hr0_A_637-643_720-726
ATOM     67  P     C A   3      -6.326   2.296  -9.456  1.00 70.93              @1hr0_A_637-643_720-726
ATOM     68  C1'   U A   4       0.098   6.497  -4.547  1.00 92.04              @1hr0_A_637-643_720-726
ATOM     69  C2    U A   4       0.331   4.989  -2.553  1.00  0.00              @1hr0_A_637-643_720-726
ATOM     70  C2'   U A   4       1.565   6.891  -4.712  1.00 92.04              @1hr0_A_637-643_720-726
ATOM     71  C3'   U A   4       1.881   6.265  -6.061  1.00 92.04              @1hr0_A_637-643_720-726
ATOM     72  C4    U A   4      -0.255   2.601  -2.697  1.00  0.00              @1hr0_A_637-643_720-726
ATOM     73  C4'   U A   4       0.601   6.468  -6.844  1.00 92.04              @1hr0_A_637-643_720-726
ATOM     74  C5    U A   4      -0.603   2.814  -4.068  1.00  0.00              @1hr0_A_637-643_720-726
ATOM     75  C5'   U A   4       0.388   5.431  -7.920  1.00 92.04              @1hr0_A_637-643_720-726
ATOM     76  C6    U A   4      -0.480   4.035  -4.601  1.00  0.00              @1hr0_A_637-643_720-726
ATOM     77  N1    U A   4      -0.025   5.116  -3.881  1.00  0.00              @1hr0_A_637-643_720-726
ATOM     78  N3    U A   4       0.193   3.726  -2.035  1.00  0.00              @1hr0_A_637-643_720-726
ATOM     79  O2    U A   4       0.737   5.925  -1.886  1.00  0.00              @1hr0_A_637-643_720-726
ATOM     80  O2'   U A   4       1.703   8.297  -4.693  1.00 92.04              @1hr0_A_637-643_720-726
ATOM     81  O3'   U A   4       2.999   6.816  -6.711  1.00 92.04              @1hr0_A_637-643_720-726
ATOM     82  O4    U A   4      -0.325   1.529  -2.093  1.00  0.00              @1hr0_A_637-643_720-726
ATOM     83  O4'   U A   4      -0.455   6.385  -5.853  1.00 92.04              @1hr0_A_637-643_720-726
ATOM     84  O5'   U A   4      -1.001   5.313  -8.216  1.00 92.04              @1hr0_A_637-643_720-726
ATOM     85  OP1   U A   4      -0.763   6.749 -10.271  1.00 71.07              @1hr0_A_637-643_720-726
ATOM     86  OP2   U A   4      -1.805   4.391 -10.405  1.00 71.07              @1hr0_A_637-643_720-726
ATOM     87  P     U A   4      -1.577   5.664  -9.656  1.00 92.04              @1hr0_A_637-643_720-726
ATOM     88  C1'   U A   5       5.192   5.741  -1.354  1.00 87.75              @1hr0_A_637-643_720-726
ATOM     89  C2    U A   5       4.636   3.534  -0.307  1.00  0.00              @1hr0_A_637-643_720-726
ATOM     90  C2'   U A   5       6.701   5.699  -1.607  1.00 87.75              @1hr0_A_637-643_720-726
ATOM     91  C3'   U A   5       6.786   6.087  -3.078  1.00 87.75              @1hr0_A_637-643_720-726
ATOM     92  C4    U A   5       3.345   1.839  -1.544  1.00  0.00              @1hr0_A_637-643_720-726
ATOM     93  C4'   U A   5       5.639   7.065  -3.222  1.00 87.75              @1hr0_A_637-643_720-726
ATOM     94  C5    U A   5       3.290   2.749  -2.647  1.00  0.00              @1hr0_A_637-643_720-726
ATOM     95  C5'   U A   5       5.099   7.269  -4.610  1.00 87.75              @1hr0_A_637-643_720-726
ATOM     96  C6    U A   5       3.875   3.947  -2.546  1.00  0.00              @1hr0_A_637-643_720-726
ATOM     97  N1    U A   5       4.539   4.356  -1.413  1.00  0.00              @1hr0_A_637-643_720-726
ATOM     98  N3    U A   5       4.026   2.312  -0.441  1.00  0.00              @1hr0_A_637-643_720-726
ATOM     99  O2    U A   5       5.216   3.864   0.712  1.00  0.00              @1hr0_A_637-643_720-726
ATOM    100  O2'   U A   5       7.342   6.632  -0.762  1.00 87.75              @1hr0_A_637-643_720-726
ATOM    101  O3'   U A   5       8.021   6.711  -3.396  1.00 87.75              @1hr0_A_637-643_720-726
ATOM    102  O4    U A   5       2.848   0.712  -1.512  1.00  0.00              @1hr0_A_637-643_720-726
ATOM    103  O4'   U A   5       4.606   6.548  -2.355  1.00 87.75              @1hr0_A_637-643_720-726
ATOM    104  O5'   U A   5       4.860   6.010  -5.251  1.00 87.75              @1hr0_A_637-643_720-726
ATOM    105  OP1   U A   5       5.293   6.760  -7.610  1.00 65.09              @1hr0_A_637-643_720-726
ATOM    106  OP2   U A   5       4.038   4.559  -7.117  1.00 65.09              @1hr0_A_637-643_720-726
ATOM    107  P     U A   5       4.356   5.972  -6.761  1.00 87.75              @1hr0_A_637-643_720-726
ATOM    108  C1'   U A   6       9.828   3.994   0.965  1.00 72.63              @1hr0_A_637-643_720-726
ATOM    109  C2    U A   6       8.652   1.791   1.117  1.00  0.00              @1hr0_A_637-643_720-726
ATOM    110  C2'   U A   6      11.312   3.678   0.833  1.00 72.63              @1hr0_A_637-643_720-726
ATOM    111  C3'   U A   6      11.655   4.408  -0.455  1.00 72.63              @1hr0_A_637-643_720-726
ATOM    112  C4    U A   6       7.362   0.907  -0.787  1.00  0.00              @1hr0_A_637-643_720-726
ATOM    113  C4'   U A   6      10.797   5.652  -0.370  1.00 72.63              @1hr0_A_637-643_720-726
ATOM    114  C5    U A   6       7.719   2.083  -1.518  1.00  0.00              @1hr0_A_637-643_720-726
ATOM    115  C5'   U A   6      10.489   6.304  -1.693  1.00 72.63              @1hr0_A_637-643_720-726
ATOM    116  C6    U A   6       8.485   3.016  -0.941  1.00  0.00              @1hr0_A_637-643_720-726
ATOM    117  N1    U A   6       8.954   2.897   0.347  1.00  0.00              @1hr0_A_637-643_720-726
ATOM    118  N3    U A   6       7.865   0.852   0.497  1.00  0.00              @1hr0_A_637-643_720-726
ATOM    119  O2    U A   6       9.050   1.654   2.261  1.00  0.00              @1hr0_A_637-643_720-726
ATOM    120  O2'   U A   6      11.969   4.223   1.958  1.00 72.63              @1hr0_A_637-643_720-726
ATOM    121  O3'   U A   6      13.016   4.752  -0.556  1.00 72.63              @1hr0_A_637-643_720-726
ATOM    122  O4    U A   6       6.665  -0.020  -1.205  1.00  0.00              @1hr0_A_637-643_720-726
ATOM    123  O4'   U A   6       9.578   5.198   0.263  1.00 72.63              @1hr0_A_637-643_720-726
ATOM    124  O5'   U A   6       9.985   5.337  -2.624  1.00 72.63              @1hr0_A_637-643_720-726
ATOM    125  OP1   U A   6      10.149   6.788  -4.639  1.00 54.44              @1hr0_A_637-643_720-726
ATOM    126  OP2   U A   6       8.739   4.626  -4.666  1.00 54.44              @1hr0_A_637-643_720-726
ATOM    127  P     U A   6       9.248   5.825  -3.944  1.00 72.63              @1hr0_A_637-643_720-726
ATOM    128  C1'   U A   7      18.063   2.331  -1.720  1.00 55.02              @1hr0_A_637-643_720-726
ATOM    129  C2    U A   7      20.332   2.593  -0.703  1.00  0.00              @1hr0_A_637-643_720-726
ATOM    130  C2'   U A   7      18.105   1.035  -2.534  1.00 55.02              @1hr0_A_637-643_720-726
ATOM    131  C3'   U A   7      16.770   0.391  -2.191  1.00 55.02              @1hr0_A_637-643_720-726
ATOM    132  C4    U A   7      20.736   2.023   1.660  1.00  0.00              @1hr0_A_637-643_720-726
ATOM    133  C4'   U A   7      15.879   1.590  -1.970  1.00 55.02              @1hr0_A_637-643_720-726
ATOM    134  C5    U A   7      19.355   1.664   1.763  1.00  0.00              @1hr0_A_637-643_720-726
ATOM    135  C5'   U A   7      14.628   1.314  -1.188  1.00 55.02              @1hr0_A_637-643_720-726
ATOM    136  C6    U A   7      18.559   1.776   0.694  1.00  0.00              @1hr0_A_637-643_720-726
ATOM    137  N1    U A   7      19.013   2.228  -0.524  1.00  0.00              @1hr0_A_637-643_720-726
ATOM    138  N3    U A   7      21.123   2.467   0.412  1.00  0.00              @1hr0_A_637-643_720-726
ATOM    139  O2    U A   7      20.767   2.997  -1.767  1.00  0.00              @1hr0_A_637-643_720-726
ATOM    140  O2'   U A   7      18.179   1.347  -3.905  1.00 55.02              @1hr0_A_637-643_720-726
ATOM    141  O3'   U A   7      16.280  -0.353  -3.293  1.00 55.02              @1hr0_A_637-643_720-726
ATOM    142  O4    U A   7      21.567   1.966   2.568  1.00  0.00              @1hr0_A_637-643_720-726
ATOM    143  O4'   U A   7      16.740   2.506  -1.264  1.00 55.02              @1hr0_A_637-643_720-726
ATOM    144  O5'   U A   7      14.149   2.521  -0.582  1.00 55.02              @1hr0_A_637-643_720-726
ATOM    145  OP1   U A   7      12.963   3.585  -2.492  1.00 58.74              @1hr0_A_637-643_720-726
ATOM    146  OP2   U A   7      13.815   4.992  -0.513  1.00 58.74              @1hr0_A_637-643_720-726
ATOM    147  P     U A   7      13.977   3.842  -1.449  1.00 55.02              @1hr0_A_637-643_720-726
ATOM    148  C1'   G A   8      11.192  -3.414  -3.374  1.00164.30              @3i9c_A_Bulge_1507-1507_1532-1537 % 1
ATOM    149  C2    G A   8       6.921  -2.702  -3.691  1.00  0.00              @3i9c_A_Bulge_1507-1507_1532-1537 % 1
ATOM    150  C2'   G A   8      11.509  -4.269  -4.605  1.00164.40              @3i9c_A_Bulge_1507-1507_1532-1537 % 1
ATOM    151  C3'   G A   8      12.887  -3.741  -5.000  1.00164.28              @3i9c_A_Bulge_1507-1507_1532-1537 % 1
ATOM    152  C4    G A   8       9.054  -2.111  -3.780  1.00  0.00              @3i9c_A_Bulge_1507-1507_1532-1537 % 1
ATOM    153  C4'   G A   8      13.527  -3.511  -3.636  1.00162.40              @3i9c_A_Bulge_1507-1507_1532-1537 % 1
ATOM    154  C5    G A   8       8.799  -0.801  -4.132  1.00  0.00              @3i9c_A_Bulge_1507-1507_1532-1537 % 1
ATOM    155  C5'   G A   8      14.670  -2.519  -3.594  1.00159.44              @3i9c_A_Bulge_1507-1507_1532-1537 % 1
ATOM    156  C6    G A   8       7.453  -0.383  -4.283  1.00  0.00              @3i9c_A_Bulge_1507-1507_1532-1537 % 1
ATOM    157  C8    G A   8      10.920  -0.967  -4.023  1.00  0.00              @3i9c_A_Bulge_1507-1507_1532-1537 % 1
ATOM    158  N1    G A   8       6.562  -1.423  -4.038  1.00  0.00              @3i9c_A_Bulge_1507-1507_1532-1537 % 1
ATOM    159  N2    G A   8       5.913  -3.566  -3.495  1.00  0.00              @3i9c_A_Bulge_1507-1507_1532-1537 % 1
ATOM    160  N3    G A   8       8.173  -3.105  -3.548  1.00  0.00              @3i9c_A_Bulge_1507-1507_1532-1537 % 1
ATOM    161  N7    G A   8       9.985  -0.094  -4.281  1.00  0.00              @3i9c_A_Bulge_1507-1507_1532-1537 % 1
ATOM    162  N9    G A   8      10.423  -2.211  -3.712  1.00  0.00              @3i9c_A_Bulge_1507-1507_1532-1537 % 1
ATOM    163  O2'   G A   8      11.529  -5.631  -4.228  1.00164.46              @3i9c_A_Bulge_1507-1507_1532-1537 % 1
ATOM    164  O3'   G A   8      13.609  -4.708  -5.772  1.00166.33              @3i9c_A_Bulge_1507-1507_1532-1537 % 1
ATOM    165  O4'   G A   8      12.434  -3.020  -2.810  1.00163.10              @3i9c_A_Bulge_1507-1507_1532-1537 % 1
ATOM    166  O5'   G A   8      14.271  -1.272  -4.165  1.00155.25              @3i9c_A_Bulge_1507-1507_1532-1537 % 1
ATOM    167  O6    G A   8       7.024   0.736  -4.590  1.00  0.00              @3i9c_A_Bulge_1507-1507_1532-1537 % 1
ATOM    168  OP1   G A   8      16.532  -0.459  -4.881  1.00152.15              @3i9c_A_Bulge_1507-1507_1532-1537 % 1
ATOM    169  OP2   G A   8      14.522   1.143  -4.739  1.00152.26              @3i9c_A_Bulge_1507-1507_1532-1537 % 1
ATOM    170  P     G A   8      15.272  -0.030  -4.217  1.00152.47              @3i9c_A_Bulge_1507-1507_1532-1537 % 1
ATOM    171  C1'   C A   9       9.182  -3.465  -7.234  1.00171.62              @3i9c_A_Bulge_1507-1507_1532-1537 % 1
ATOM    172  C2    C A   9       7.333  -1.812  -7.618  1.00  0.00              @3i9c_A_Bulge_1507-1507_1532-1537 % 1
ATOM    173  C2'   C A   9       8.688  -4.581  -8.154  1.00171.41              @3i9c_A_Bulge_1507-1507_1532-1537 % 1
ATOM    174  C3'   C A   9       9.826  -4.654  -9.159  1.00171.38              @3i9c_A_Bulge_1507-1507_1532-1537 % 1
ATOM    175  C4    C A   9       7.715   0.268  -8.589  1.00  0.00              @3i9c_A_Bulge_1507-1507_1532-1537 % 1
ATOM    176  C4'   C A   9      11.035  -4.470  -8.258  1.00170.66              @3i9c_A_Bulge_1507-1507_1532-1537 % 1
ATOM    177  C5    C A   9       9.107  -0.003  -8.722  1.00  0.00              @3i9c_A_Bulge_1507-1507_1532-1537 % 1
ATOM    178  C5'   C A   9      12.297  -3.968  -8.905  1.00169.70              @3i9c_A_Bulge_1507-1507_1532-1537 % 1
ATOM    179  C6    C A   9       9.550  -1.189  -8.286  1.00  0.00              @3i9c_A_Bulge_1507-1507_1532-1537 % 1
ATOM    180  N1    C A   9       8.694  -2.102  -7.736  1.00  0.00              @3i9c_A_Bulge_1507-1507_1532-1537 % 1
ATOM    181  N3    C A   9       6.871  -0.617  -8.054  1.00  0.00              @3i9c_A_Bulge_1507-1507_1532-1537 % 1
ATOM    182  N4    C A   9       7.216   1.434  -9.007  1.00  0.00              @3i9c_A_Bulge_1507-1507_1532-1537 % 1
ATOM    183  O2    C A   9       6.580  -2.659  -7.115  1.00  0.00              @3i9c_A_Bulge_1507-1507_1532-1537 % 1
ATOM    184  O2'   C A   9       8.531  -5.777  -7.422  1.00171.39              @3i9c_A_Bulge_1507-1507_1532-1537 % 1
ATOM    185  O3'   C A   9       9.800  -5.894  -9.855  1.00172.17              @3i9c_A_Bulge_1507-1507_1532-1537 % 1
ATOM    186  O4'   C A   9      10.598  -3.480  -7.290  1.00170.91              @3i9c_A_Bulge_1507-1507_1532-1537 % 1
ATOM    187  O5'   C A   9      13.151  -3.409  -7.910  1.00168.36              @3i9c_A_Bulge_1507-1507_1532-1537 % 1
ATOM    188  OP1   C A   9      14.430  -5.532  -7.996  1.00167.46              @3i9c_A_Bulge_1507-1507_1532-1537 % 1
ATOM    189  OP2   C A   9      15.445  -3.427  -6.923  1.00167.38              @3i9c_A_Bulge_1507-1507_1532-1537 % 1
ATOM    190  P     C A   9      14.265  -4.291  -7.190  1.00167.61              @3i9c_A_Bulge_1507-1507_1532-1537 % 1
ATOM    191  C1'   U A  10       5.969  -7.678 -15.458  1.00175.52              @3i9c_A_Bulge_1507-1507_1532-1537 % 1
ATOM    192  C2    U A  10       6.444  -8.945 -17.521  1.00  0.00              @3i9c_A_Bulge_1507-1507_1532-1537 % 1
ATOM    193  C2'   U A  10       5.694  -8.885 -14.553  1.00174.69              @3i9c_A_Bulge_1507-1507_1532-1537 % 1
ATOM    194  C3'   U A  10       6.862  -8.802 -13.574  1.00173.98              @3i9c_A_Bulge_1507-1507_1532-1537 % 1
ATOM    195  C4    U A  10       8.447  -8.430 -18.858  1.00  0.00              @3i9c_A_Bulge_1507-1507_1532-1537 % 1
ATOM    196  C4'   U A  10       7.048  -7.295 -13.404  1.00174.14              @3i9c_A_Bulge_1507-1507_1532-1537 % 1
ATOM    197  C5    U A  10       8.771  -7.415 -17.903  1.00  0.00              @3i9c_A_Bulge_1507-1507_1532-1537 % 1
ATOM    198  C5'   U A  10       8.455  -6.823 -13.098  1.00173.72              @3i9c_A_Bulge_1507-1507_1532-1537 % 1
ATOM    199  C6    U A  10       7.966  -7.214 -16.853  1.00  0.00              @3i9c_A_Bulge_1507-1507_1532-1537 % 1
ATOM    200  N1    U A  10       6.822  -7.949 -16.643  1.00  0.00              @3i9c_A_Bulge_1507-1507_1532-1537 % 1
ATOM    201  N3    U A  10       7.288  -9.128 -18.587  1.00  0.00              @3i9c_A_Bulge_1507-1507_1532-1537 % 1
ATOM    202  O2    U A  10       5.437  -9.615 -17.366  1.00  0.00              @3i9c_A_Bulge_1507-1507_1532-1537 % 1
ATOM    203  O2'   U A  10       4.433  -8.741 -13.923  1.00174.60              @3i9c_A_Bulge_1507-1507_1532-1537 % 1
ATOM    204  O3'   U A  10       6.564  -9.438 -12.322  1.00172.14              @3i9c_A_Bulge_1507-1507_1532-1537 % 1
ATOM    205  O4    U A  10       9.104  -8.711 -19.863  1.00  0.00              @3i9c_A_Bulge_1507-1507_1532-1537 % 1
ATOM    206  O4'   U A  10       6.629  -6.703 -14.664  1.00174.86              @3i9c_A_Bulge_1507-1507_1532-1537 % 1
ATOM    207  O5'   U A  10       8.849  -7.237 -11.794  1.00173.26              @3i9c_A_Bulge_1507-1507_1532-1537 % 1
ATOM    208  OP1   U A  10       7.702  -5.183 -11.010  1.00172.90              @3i9c_A_Bulge_1507-1507_1532-1537 % 1
ATOM    209  OP2   U A  10       7.745  -7.297  -9.557  1.00173.23              @3i9c_A_Bulge_1507-1507_1532-1537 % 1
ATOM    210  P     U A  10       8.419  -6.388 -10.518  1.00172.99              @3i9c_A_Bulge_1507-1507_1532-1537 % 1
ATOM    211  C1'   C A  11      10.979 -10.330 -10.140  1.00157.35              @3i9c_A_Bulge_1507-1507_1532-1537 % 1
ATOM    212  C2    C A  11      10.855  -9.226  -7.882  1.00  0.00              @3i9c_A_Bulge_1507-1507_1532-1537 % 1
ATOM    213  C2'   C A  11      11.907 -11.546 -10.156  1.00157.81              @3i9c_A_Bulge_1507-1507_1532-1537 % 1
ATOM    214  C3'   C A  11      10.966 -12.641 -10.640  1.00158.01              @3i9c_A_Bulge_1507-1507_1532-1537 % 1
ATOM    215  C4    C A  11       9.143  -9.693  -6.376  1.00  0.00              @3i9c_A_Bulge_1507-1507_1532-1537 % 1
ATOM    216  C4'   C A  11      10.105 -11.893 -11.649  1.00159.48              @3i9c_A_Bulge_1507-1507_1532-1537 % 1
ATOM    217  C5    C A  11       8.542 -10.614  -7.279  1.00  0.00              @3i9c_A_Bulge_1507-1507_1532-1537 % 1
ATOM    218  C5'   C A  11       8.723 -12.447 -11.886  1.00162.56              @3i9c_A_Bulge_1507-1507_1532-1537 % 1
ATOM    219  C6    C A  11       9.141 -10.798  -8.463  1.00  0.00              @3i9c_A_Bulge_1507-1507_1532-1537 % 1
ATOM    220  N1    C A  11      10.285 -10.125  -8.787  1.00  0.00              @3i9c_A_Bulge_1507-1507_1532-1537 % 1
ATOM    221  N3    C A  11      10.261  -9.030  -6.682  1.00  0.00              @3i9c_A_Bulge_1507-1507_1532-1537 % 1
ATOM    222  N4    C A  11       8.592  -9.468  -5.180  1.00  0.00              @3i9c_A_Bulge_1507-1507_1532-1537 % 1
ATOM    223  O2    C A  11      11.894  -8.630  -8.202  1.00  0.00              @3i9c_A_Bulge_1507-1507_1532-1537 % 1
ATOM    224  O2'   C A  11      12.972 -11.318 -11.057  1.00158.32              @3i9c_A_Bulge_1507-1507_1532-1537 % 1
ATOM    225  O3'   C A  11      11.697 -13.688 -11.276  1.00156.22              @3i9c_A_Bulge_1507-1507_1532-1537 % 1
ATOM    226  O4'   C A  11       9.975 -10.554 -11.108  1.00158.26              @3i9c_A_Bulge_1507-1507_1532-1537 % 1
ATOM    227  O5'   C A  11       7.965 -11.532 -12.677  1.00167.31              @3i9c_A_Bulge_1507-1507_1532-1537 % 1
ATOM    228  OP1   C A  11       5.521 -11.534 -13.218  1.00170.43              @3i9c_A_Bulge_1507-1507_1532-1537 % 1
ATOM    229  OP2   C A  11       6.345 -11.414 -10.785  1.00170.38              @3i9c_A_Bulge_1507-1507_1532-1537 % 1
ATOM    230  P     C A  11       6.514 -11.052 -12.219  1.00170.27              @3i9c_A_Bulge_1507-1507_1532-1537 % 1
ATOM    231  C1'   C A  12      14.558 -12.273  -6.659  1.00145.79              @3i9c_A_Bulge_1507-1507_1532-1537 % 1
ATOM    232  C2    C A  12      12.881 -11.694  -4.874  1.00  0.00              @3i9c_A_Bulge_1507-1507_1532-1537 % 1
ATOM    233  C2'   C A  12      15.252 -13.456  -5.984  1.00145.49              @3i9c_A_Bulge_1507-1507_1532-1537 % 1
ATOM    234  C3'   C A  12      15.025 -14.570  -7.002  1.00145.19              @3i9c_A_Bulge_1507-1507_1532-1537 % 1
ATOM    235  C4    C A  12      10.588 -11.799  -5.257  1.00  0.00              @3i9c_A_Bulge_1507-1507_1532-1537 % 1
ATOM    236  C4'   C A  12      15.145 -13.823  -8.326  1.00146.69              @3i9c_A_Bulge_1507-1507_1532-1537 % 1
ATOM    237  C5    C A  12      10.790 -12.227  -6.600  1.00  0.00              @3i9c_A_Bulge_1507-1507_1532-1537 % 1
ATOM    238  C5'   C A  12      14.458 -14.445  -9.528  1.00149.16              @3i9c_A_Bulge_1507-1507_1532-1537 % 1
ATOM    239  C6    C A  12      12.053 -12.369  -7.020  1.00  0.00              @3i9c_A_Bulge_1507-1507_1532-1537 % 1
ATOM    240  N1    C A  12      13.107 -12.112  -6.187  1.00  0.00              @3i9c_A_Bulge_1507-1507_1532-1537 % 1
ATOM    241  N3    C A  12      11.610 -11.546  -4.435  1.00  0.00              @3i9c_A_Bulge_1507-1507_1532-1537 % 1
ATOM    242  N4    C A  12       9.350 -11.640  -4.781  1.00  0.00              @3i9c_A_Bulge_1507-1507_1532-1537 % 1
ATOM    243  O2    C A  12      13.856 -11.469  -4.141  1.00  0.00              @3i9c_A_Bulge_1507-1507_1532-1537 % 1
ATOM    244  O2'   C A  12      16.617 -13.149  -5.772  1.00145.70              @3i9c_A_Bulge_1507-1507_1532-1537 % 1
ATOM    245  O3'   C A  12      16.018 -15.594  -6.874  1.00142.08              @3i9c_A_Bulge_1507-1507_1532-1537 % 1
ATOM    246  O4'   C A  12      14.548 -12.525  -8.055  1.00146.07              @3i9c_A_Bulge_1507-1507_1532-1537 % 1
ATOM    247  O5'   C A  12      13.048 -14.551  -9.301  1.00152.81              @3i9c_A_Bulge_1507-1507_1532-1537 % 1
ATOM    248  OP1   C A  12      12.815 -15.894 -11.399  1.00154.73              @3i9c_A_Bulge_1507-1507_1532-1537 % 1
ATOM    249  OP2   C A  12      10.808 -15.542  -9.834  1.00154.48              @3i9c_A_Bulge_1507-1507_1532-1537 % 1
ATOM    250  P     C A  12      12.056 -15.029 -10.461  1.00154.69              @3i9c_A_Bulge_1507-1507_1532-1537 % 1
ATOM    251  C1'   C A  13      12.142 -15.448  -1.515  1.00 27.00              @2eev_A_40-45_53-58
ATOM    252  C2    C A  13       9.737 -15.944  -1.599  1.00 22.61              @2eev_A_40-45_53-58
ATOM    253  C2'   C A  13      12.579 -16.610  -0.606  1.00 26.69              @2eev_A_40-45_53-58
ATOM    254  C3'   C A  13      13.684 -17.247  -1.438  1.00 29.41              @2eev_A_40-45_53-58
ATOM    255  C4    C A  13       8.626 -16.327  -3.623  1.00 25.15              @2eev_A_40-45_53-58
ATOM    256  C4'   C A  13      14.354 -15.973  -1.948  1.00 31.20              @2eev_A_40-45_53-58
ATOM    257  C5    C A  13       9.845 -16.190  -4.352  1.00 24.54              @2eev_A_40-45_53-58
ATOM    258  C5'   C A  13      15.217 -15.949  -3.198  1.00 32.17              @2eev_A_40-45_53-58
ATOM    259  C6    C A  13      10.956 -15.927  -3.649  1.00 25.03              @2eev_A_40-45_53-58
ATOM    260  N1    C A  13      10.922 -15.785  -2.290  1.00 24.46              @2eev_A_40-45_53-58
ATOM    261  N3    C A  13       8.587 -16.222  -2.285  1.00 22.52              @2eev_A_40-45_53-58
ATOM    262  N4    C A  13       7.487 -16.550  -4.282  1.00 23.35              @2eev_A_40-45_53-58
ATOM    263  O2    C A  13       9.765 -15.821  -0.375  1.00 19.93              @2eev_A_40-45_53-58
ATOM    264  O2'   C A  13      13.040 -16.097   0.619  1.00 21.77              @2eev_A_40-45_53-58
ATOM    265  O3'   C A  13      14.564 -18.025  -0.608  1.00 29.83              @2eev_A_40-45_53-58
ATOM    266  O4'   C A  13      13.224 -15.197  -2.409  1.00 28.49              @2eev_A_40-45_53-58
ATOM    267  O5'   C A  13      14.556 -16.524  -4.297  1.00 32.52              @2eev_A_40-45_53-58
ATOM    268  OP1   C A  13      16.684 -16.256  -5.583  1.00 34.30              @2eev_A_40-45_53-58
ATOM    269  OP2   C A  13      15.016 -18.065  -6.163  1.00 31.28              @2eev_A_40-45_53-58
ATOM    270  P     C A  13      15.302 -16.697  -5.700  1.00 30.69              @2eev_A_40-45_53-58
ATOM    271  C1'   C A  14      10.143 -21.043   2.010  1.00 27.86              @2eev_A_40-45_53-58
ATOM    272  C2    C A  14       8.307 -21.417   0.345  1.00  0.00              @2eev_A_40-45_53-58
ATOM    273  C2'   C A  14      10.676 -22.430   2.364  1.00 26.76              @2eev_A_40-45_53-58
ATOM    274  C3'   C A  14      12.109 -22.300   1.895  1.00 27.67              @2eev_A_40-45_53-58
ATOM    275  C4    C A  14       8.568 -20.902  -1.909  1.00  0.00              @2eev_A_40-45_53-58
ATOM    276  C4'   C A  14      12.446 -20.902   2.357  1.00 28.46              @2eev_A_40-45_53-58
ATOM    277  C5    C A  14       9.901 -20.449  -1.694  1.00  0.00              @2eev_A_40-45_53-58
ATOM    278  C5'   C A  14      13.620 -20.267   1.677  1.00 27.99              @2eev_A_40-45_53-58
ATOM    279  C6    C A  14      10.378 -20.504  -0.444  1.00  0.00              @2eev_A_40-45_53-58
ATOM    280  N1    C A  14       9.611 -20.979   0.583  1.00  0.00              @2eev_A_40-45_53-58
ATOM    281  N3    C A  14       7.811 -21.368  -0.913  1.00  0.00              @2eev_A_40-45_53-58
ATOM    282  N4    C A  14       8.038 -20.872  -3.135  1.00  0.00              @2eev_A_40-45_53-58
ATOM    283  O2    C A  14       7.635 -21.844   1.296  1.00  0.00              @2eev_A_40-45_53-58
ATOM    284  O2'   C A  14      10.539 -22.650   3.756  1.00 27.69              @2eev_A_40-45_53-58
ATOM    285  O3'   C A  14      12.969 -23.237   2.523  1.00 27.73              @2eev_A_40-45_53-58
ATOM    286  O4'   C A  14      11.236 -20.146   2.101  1.00 28.08              @2eev_A_40-45_53-58
ATOM    287  O5'   C A  14      13.374 -20.113   0.298  1.00 26.77              @2eev_A_40-45_53-58
ATOM    288  OP1   C A  14      15.791 -20.049   0.035  1.00 25.65              @2eev_A_40-45_53-58
ATOM    289  OP2   C A  14      14.306 -20.146  -2.017  1.00 23.99              @2eev_A_40-45_53-58
ATOM    290  P     C A  14      14.552 -19.652  -0.668  1.00 28.44              @2eev_A_40-45_53-58
ATOM    291  C1'   G A  15       8.698 -25.953   1.859  1.00 24.84              @2eev_A_40-45_53-58
ATOM    292  C2    G A  15       5.764 -25.503  -1.294  1.00 18.95              @2eev_A_40-45_53-58
ATOM    293  C2'   G A  15       8.824 -27.468   1.736  1.00 23.76              @2eev_A_40-45_53-58
ATOM    294  C3'   G A  15      10.334 -27.623   1.800  1.00 24.27              @2eev_A_40-45_53-58
ATOM    295  C4    G A  15       7.775 -25.226  -0.383  1.00 20.37              @2eev_A_40-45_53-58
ATOM    296  C4'   G A  15      10.665 -26.658   2.929  1.00 25.47              @2eev_A_40-45_53-58
ATOM    297  C5    G A  15       8.333 -24.604  -1.474  1.00 18.79              @2eev_A_40-45_53-58
ATOM    298  C5'   G A  15      12.092 -26.167   2.975  1.00 27.60              @2eev_A_40-45_53-58
ATOM    299  C6    G A  15       7.525 -24.399  -2.628  1.00 20.65              @2eev_A_40-45_53-58
ATOM    300  C8    G A  15       9.893 -24.726  -0.028  1.00 23.36              @2eev_A_40-45_53-58
ATOM    301  N1    G A  15       6.217 -24.880  -2.431  1.00 16.67              @2eev_A_40-45_53-58
ATOM    302  N2    G A  15       4.481 -25.923  -1.298  1.00 17.40              @2eev_A_40-45_53-58
ATOM    303  N3    G A  15       6.511 -25.704  -0.226  1.00 19.35              @2eev_A_40-45_53-58
ATOM    304  N7    G A  15       9.668 -24.296  -1.238  1.00 21.69              @2eev_A_40-45_53-58
ATOM    305  N9    G A  15       8.789 -25.317   0.543  1.00 23.67              @2eev_A_40-45_53-58
ATOM    306  O2'   G A  15       8.160 -28.084   2.819  1.00 23.03              @2eev_A_40-45_53-58
ATOM    307  O3'   G A  15      10.724 -28.945   2.140  1.00 22.13              @2eev_A_40-45_53-58
ATOM    308  O4'   G A  15       9.792 -25.527   2.668  1.00 26.05              @2eev_A_40-45_53-58
ATOM    309  O5'   G A  15      12.431 -25.545   1.738  1.00 28.51              @2eev_A_40-45_53-58
ATOM    310  O6    G A  15       7.846 -23.895  -3.733  1.00 19.33              @2eev_A_40-45_53-58
ATOM    311  OP1   G A  15      14.786 -24.927   2.386  1.00 28.63              @2eev_A_40-45_53-58
ATOM    312  OP2   G A  15      13.672 -24.026   0.238  1.00 28.34              @2eev_A_40-45_53-58
ATOM    313  P     G A  15      13.575 -24.438   1.667  1.00 27.86              @2eev_A_40-45_53-58
ATOM    314  C1'   U A  16       5.792 -29.857  -0.686  1.00 20.60              @2eev_A_40-45_53-58
ATOM    315  C2    U A  16       5.789 -28.719  -2.933  1.00  0.00              @2eev_A_40-45_53-58
ATOM    316  C2'   U A  16       5.679 -31.342  -1.045  1.00 20.34              @2eev_A_40-45_53-58
ATOM    317  C3'   U A  16       7.017 -31.858  -0.551  1.00 21.41              @2eev_A_40-45_53-58
ATOM    318  C4    U A  16       7.763 -27.488  -3.744  1.00  0.00              @2eev_A_40-45_53-58
ATOM    319  C4'   U A  16       7.089 -31.153   0.785  1.00 18.86              @2eev_A_40-45_53-58
ATOM    320  C5    U A  16       8.424 -27.832  -2.523  1.00  0.00              @2eev_A_40-45_53-58
ATOM    321  C5'   U A  16       8.455 -31.075   1.399  1.00 20.76              @2eev_A_40-45_53-58
ATOM    322  C6    U A  16       7.783 -28.563  -1.606  1.00  0.00              @2eev_A_40-45_53-58
ATOM    323  N1    U A  16       6.493 -29.010  -1.782  1.00  0.00              @2eev_A_40-45_53-58
ATOM    324  N3    U A  16       6.473 -27.967  -3.855  1.00  0.00              @2eev_A_40-45_53-58
ATOM    325  O2    U A  16       4.646 -29.098  -3.122  1.00  0.00              @2eev_A_40-45_53-58
ATOM    326  O2'   U A  16       4.648 -31.970  -0.319  1.00 23.07              @2eev_A_40-45_53-58
ATOM    327  O3'   U A  16       6.979 -33.280  -0.358  1.00 21.93              @2eev_A_40-45_53-58
ATOM    328  O4    U A  16       8.243 -26.821  -4.663  1.00  0.00              @2eev_A_40-45_53-58
ATOM    329  O4'   U A  16       6.568 -29.819   0.514  1.00 21.01              @2eev_A_40-45_53-58
ATOM    330  O5'   U A  16       9.328 -30.373   0.554  1.00 22.34              @2eev_A_40-45_53-58
ATOM    331  OP1   U A  16      11.399 -31.261   1.589  1.00 22.68              @2eev_A_40-45_53-58
ATOM    332  OP2   U A  16      11.472 -29.408  -0.172  1.00 24.69              @2eev_A_40-45_53-58
ATOM    333  P     U A  16      10.829 -30.059   1.005  1.00 24.67              @2eev_A_40-45_53-58
ATOM    334  C1'   G A  17       5.073 -31.984  -5.419  1.00 21.79              @2eev_A_40-45_53-58
ATOM    335  C2    G A  17       6.470 -29.242  -8.415  1.00  0.00              @2eev_A_40-45_53-58
ATOM    336  C2'   G A  17       5.062 -33.195  -6.364  1.00 20.24              @2eev_A_40-45_53-58
ATOM    337  C3'   G A  17       5.666 -34.248  -5.452  1.00 21.10              @2eev_A_40-45_53-58
ATOM    338  C4    G A  17       6.629 -30.414  -6.542  1.00  0.00              @2eev_A_40-45_53-58
ATOM    339  C4'   G A  17       4.914 -33.979  -4.172  1.00 21.42              @2eev_A_40-45_53-58
ATOM    340  C5    G A  17       7.894 -29.963  -6.227  1.00  0.00              @2eev_A_40-45_53-58
ATOM    341  C5'   G A  17       5.538 -34.564  -2.928  1.00 19.19              @2eev_A_40-45_53-58
ATOM    342  C6    G A  17       8.530 -29.044  -7.100  1.00  0.00              @2eev_A_40-45_53-58
ATOM    343  C8    G A  17       7.351 -31.298  -4.659  1.00  0.00              @2eev_A_40-45_53-58
ATOM    344  N1    G A  17       7.726 -28.734  -8.192  1.00  0.00              @2eev_A_40-45_53-58
ATOM    345  N2    G A  17       5.850 -28.820  -9.528  1.00  0.00              @2eev_A_40-45_53-58
ATOM    346  N3    G A  17       5.866 -30.100  -7.609  1.00  0.00              @2eev_A_40-45_53-58
ATOM    347  N7    G A  17       8.335 -30.528  -5.038  1.00  0.00              @2eev_A_40-45_53-58
ATOM    348  N9    G A  17       6.285 -31.275  -5.527  1.00  0.00              @2eev_A_40-45_53-58
ATOM    349  O2'   G A  17       3.746 -33.517  -6.737  1.00 21.52              @2eev_A_40-45_53-58
ATOM    350  O3'   G A  17       5.451 -35.568  -5.910  1.00 21.88              @2eev_A_40-45_53-58
ATOM    351  O4'   G A  17       4.951 -32.529  -4.097  1.00 20.93              @2eev_A_40-45_53-58
ATOM    352  O5'   G A  17       6.843 -34.033  -2.767  1.00 22.27              @2eev_A_40-45_53-58
ATOM    353  O6    G A  17       9.650 -28.529  -6.994  1.00  0.00              @2eev_A_40-45_53-58
ATOM    354  OP1   G A  17       7.380 -35.648  -1.002  1.00 24.39              @2eev_A_40-45_53-58
ATOM    355  OP2   G A  17       9.061 -33.852  -1.643  1.00 22.14              @2eev_A_40-45_53-58
ATOM    356  P     G A  17       7.663 -34.265  -1.421  1.00 23.49              @2eev_A_40-45_53-58
ATOM    357  C1'   C A  18       5.974 -33.051 -11.161  1.00 24.76              @2eev_A_40-45_53-58
ATOM    358  C2    C A  18       7.361 -30.959 -10.971  1.00  0.00              @2eev_A_40-45_53-58
ATOM    359  C2'   C A  18       6.891 -33.922 -12.003  1.00 25.74              @2eev_A_40-45_53-58
ATOM    360  C3'   C A  18       7.083 -35.126 -11.088  1.00 25.67              @2eev_A_40-45_53-58
ATOM    361  C4    C A  18       8.102 -30.155  -8.917  1.00  0.00              @2eev_A_40-45_53-58
ATOM    362  C4'   C A  18       5.706 -35.267 -10.447  1.00 25.43              @2eev_A_40-45_53-58
ATOM    363  C5    C A  18       7.475 -31.229  -8.223  1.00  0.00              @2eev_A_40-45_53-58
ATOM    364  C5'   C A  18       5.602 -36.126  -9.194  1.00 25.79              @2eev_A_40-45_53-58
ATOM    365  C6    C A  18       6.809 -32.132  -8.955  1.00  0.00              @2eev_A_40-45_53-58
ATOM    366  N1    C A  18       6.737 -32.022 -10.316  1.00  0.00              @2eev_A_40-45_53-58
ATOM    367  N3    C A  18       8.038 -30.039 -10.245  1.00  0.00              @2eev_A_40-45_53-58
ATOM    368  N4    C A  18       8.781 -29.224  -8.240  1.00  0.00              @2eev_A_40-45_53-58
ATOM    369  O2    C A  18       7.280 -30.885 -12.207  1.00  0.00              @2eev_A_40-45_53-58
ATOM    370  O2'   C A  18       6.219 -34.238 -13.196  1.00 24.27              @2eev_A_40-45_53-58
ATOM    371  O3'   C A  18       7.350 -36.260 -11.913  1.00 28.35              @2eev_A_40-45_53-58
ATOM    372  O4'   C A  18       5.228 -33.910 -10.297  1.00 23.54              @2eev_A_40-45_53-58
ATOM    373  O5'   C A  18       6.515 -35.671  -8.213  1.00 26.12              @2eev_A_40-45_53-58
ATOM    374  OP1   C A  18       6.669 -37.774  -6.823  1.00 27.93              @2eev_A_40-45_53-58
ATOM    375  OP2   C A  18       7.696 -35.561  -6.106  1.00 24.28              @2eev_A_40-45_53-58
ATOM    376  P     C A  18       6.585 -36.315  -6.742  1.00 25.63              @2eev_A_40-45_53-58
ATOM    377  C1'   U A  19      12.013 -33.663 -13.118  1.00 43.53              @1hc8_D_HairpinLoop_44-48
ATOM    378  C2    U A  19      13.043 -33.060 -10.994  1.00 42.25              @1hc8_D_HairpinLoop_44-48
ATOM    379  C2'   U A  19      12.895 -34.770 -13.703  1.00 44.11              @1hc8_D_HairpinLoop_44-48
ATOM    380  C3'   U A  19      11.856 -35.800 -14.137  1.00 44.45              @1hc8_D_HairpinLoop_44-48
ATOM    381  C4    U A  19      12.073 -33.771  -8.859  1.00 42.17              @1hc8_D_HairpinLoop_44-48
ATOM    382  C4'   U A  19      10.732 -34.915 -14.622  1.00 44.35              @1hc8_D_HairpinLoop_44-48
ATOM    383  C5    U A  19      10.974 -34.325  -9.597  1.00 42.28              @1hc8_D_HairpinLoop_44-48
ATOM    384  C5'   U A  19       9.384 -35.574 -14.734  1.00 45.08              @1hc8_D_HairpinLoop_44-48
ATOM    385  C6    U A  19      10.967 -34.252 -10.931  1.00 42.06              @1hc8_D_HairpinLoop_44-48
ATOM    386  N1    U A  19      11.981 -33.662 -11.646  1.00 42.42              @1hc8_D_HairpinLoop_44-48
ATOM    387  N3    U A  19      13.024 -33.160  -9.629  1.00 41.94              @1hc8_D_HairpinLoop_44-48
ATOM    388  O2    U A  19      13.934 -32.476 -11.578  1.00 44.09              @1hc8_D_HairpinLoop_44-48
ATOM    389  O2'   U A  19      13.625 -34.223 -14.780  1.00 45.41              @1hc8_D_HairpinLoop_44-48
ATOM    390  O3'   U A  19      12.306 -36.648 -15.185  1.00 45.57              @1hc8_D_HairpinLoop_44-48
ATOM    391  O4    U A  19      12.283 -33.912  -7.652  1.00 43.19              @1hc8_D_HairpinLoop_44-48
ATOM    392  O4'   U A  19      10.705 -33.854 -13.632  1.00 44.88              @1hc8_D_HairpinLoop_44-48
ATOM    393  O5'   U A  19       9.080 -36.300 -13.553  1.00 46.31              @1hc8_D_HairpinLoop_44-48
ATOM    394  OP1   U A  19       7.422 -37.748 -14.689  1.00 49.61              @1hc8_D_HairpinLoop_44-48
ATOM    395  OP2   U A  19       7.671 -37.825 -12.142  1.00 48.52              @1hc8_D_HairpinLoop_44-48
ATOM    396  P     U A  19       7.682 -37.048 -13.410  1.00 49.02              @1hc8_D_HairpinLoop_44-48
ATOM    397  C1'   U A  20      17.591 -37.680 -13.953  1.00 40.26              @1hc8_D_HairpinLoop_44-48
ATOM    398  C2    U A  20      18.386 -35.879 -15.508  1.00  0.00              @1hc8_D_HairpinLoop_44-48
ATOM    399  C2'   U A  20      17.510 -37.069 -12.555  1.00 41.00              @1hc8_D_HairpinLoop_44-48
ATOM    400  C3'   U A  20      16.085 -37.435 -12.155  1.00 40.89              @1hc8_D_HairpinLoop_44-48
ATOM    401  C4    U A  20      16.942 -35.022 -17.310  1.00  0.00              @1hc8_D_HairpinLoop_44-48
ATOM    402  C4'   U A  20      15.885 -38.795 -12.796  1.00 40.08              @1hc8_D_HairpinLoop_44-48
ATOM    403  C5    U A  20      15.930 -35.933 -16.873  1.00  0.00              @1hc8_D_HairpinLoop_44-48
ATOM    404  C5'   U A  20      14.449 -39.106 -13.120  1.00 39.97              @1hc8_D_HairpinLoop_44-48
ATOM    405  C6    U A  20      16.168 -36.737 -15.831  1.00  0.00              @1hc8_D_HairpinLoop_44-48
ATOM    406  N1    U A  20      17.361 -36.730 -15.146  1.00  0.00              @1hc8_D_HairpinLoop_44-48
ATOM    407  N3    U A  20      18.112 -35.067 -16.580  1.00  0.00              @1hc8_D_HairpinLoop_44-48
ATOM    408  O2    U A  20      19.455 -35.846 -14.923  1.00  0.00              @1hc8_D_HairpinLoop_44-48
ATOM    409  O2'   U A  20      18.501 -37.645 -11.728  1.00 41.61              @1hc8_D_HairpinLoop_44-48
ATOM    410  O3'   U A  20      15.875 -37.480 -10.750  1.00 40.16              @1hc8_D_HairpinLoop_44-48
ATOM    411  O4    U A  20      16.846 -34.234 -18.253  1.00  0.00              @1hc8_D_HairpinLoop_44-48
ATOM    412  O4'   U A  20      16.638 -38.725 -14.032  1.00 40.43              @1hc8_D_HairpinLoop_44-48
ATOM    413  O5'   U A  20      13.860 -37.990 -13.759  1.00 43.47              @1hc8_D_HairpinLoop_44-48
ATOM    414  OP1   U A  20      13.355 -38.771 -16.054  1.00 47.58              @1hc8_D_HairpinLoop_44-48
ATOM    415  OP2   U A  20      11.540 -38.825 -14.232  1.00 46.27              @1hc8_D_HairpinLoop_44-48
ATOM    416  P     U A  20      12.723 -38.165 -14.854  1.00 46.40              @1hc8_D_HairpinLoop_44-48
ATOM    417  C1'   C A  21      18.825 -33.068 -11.642  1.00 35.37              @1hc8_D_HairpinLoop_44-48
ATOM    418  C2    C A  21      18.209 -32.318 -13.967  1.00  0.00              @1hc8_D_HairpinLoop_44-48
ATOM    419  C2'   C A  21      18.572 -31.963 -10.618  1.00 37.72              @1hc8_D_HairpinLoop_44-48
ATOM    420  C3'   C A  21      17.617 -32.659  -9.655  1.00 38.89              @1hc8_D_HairpinLoop_44-48
ATOM    421  C4    C A  21      16.180 -32.897 -14.948  1.00  0.00              @1hc8_D_HairpinLoop_44-48
ATOM    422  C4'   C A  21      18.192 -34.062  -9.613  1.00 37.78              @1hc8_D_HairpinLoop_44-48
ATOM    423  C5    C A  21      15.781 -33.626 -13.792  1.00  0.00              @1hc8_D_HairpinLoop_44-48
ATOM    424  C5'   C A  21      17.223 -35.136  -9.206  1.00 36.44              @1hc8_D_HairpinLoop_44-48
ATOM    425  C6    C A  21      16.635 -33.665 -12.761  1.00  0.00              @1hc8_D_HairpinLoop_44-48
ATOM    426  N1    C A  21      17.843 -33.027 -12.821  1.00  0.00              @1hc8_D_HairpinLoop_44-48
ATOM    427  N3    C A  21      17.357 -32.270 -15.017  1.00  0.00              @1hc8_D_HairpinLoop_44-48
ATOM    428  N4    C A  21      15.369 -32.821 -16.007  1.00  0.00              @1hc8_D_HairpinLoop_44-48
ATOM    429  O2    C A  21      19.311 -31.748 -13.993  1.00  0.00              @1hc8_D_HairpinLoop_44-48
ATOM    430  O2'   C A  21      19.806 -31.632 -10.020  1.00 38.75              @1hc8_D_HairpinLoop_44-48
ATOM    431  O3'   C A  21      17.632 -32.092  -8.347  1.00 41.70              @1hc8_D_HairpinLoop_44-48
ATOM    432  O4'   C A  21      18.648 -34.303 -10.967  1.00 37.80              @1hc8_D_HairpinLoop_44-48
ATOM    433  O5'   C A  21      16.061 -35.079 -10.016  1.00 36.31              @1hc8_D_HairpinLoop_44-48
ATOM    434  OP1   C A  21      14.761 -36.743  -8.654  1.00 39.56              @1hc8_D_HairpinLoop_44-48
ATOM    435  OP2   C A  21      13.921 -35.946 -10.950  1.00 37.68              @1hc8_D_HairpinLoop_44-48
ATOM    436  P     C A  21      15.044 -36.302 -10.046  1.00 38.73              @1hc8_D_HairpinLoop_44-48
ATOM    437  C1'   G A  22      17.121 -28.410 -13.027  1.00 41.80              @1hc8_D_HairpinLoop_44-48
ATOM    438  C2    G A  22      16.318 -27.870 -17.208  1.00  0.00              @1hc8_D_HairpinLoop_44-48
ATOM    439  C2'   G A  22      16.740 -26.991 -12.592  1.00 42.36              @1hc8_D_HairpinLoop_44-48
ATOM    440  C3'   G A  22      15.822 -27.307 -11.424  1.00 41.53              @1hc8_D_HairpinLoop_44-48
ATOM    441  C4    G A  22      15.960 -28.710 -15.190  1.00  0.00              @1hc8_D_HairpinLoop_44-48
ATOM    442  C4'   G A  22      16.625 -28.385 -10.730  1.00 42.06              @1hc8_D_HairpinLoop_44-48
ATOM    443  C5    G A  22      14.860 -29.454 -15.565  1.00  0.00              @1hc8_D_HairpinLoop_44-48
ATOM    444  C5'   G A  22      15.886 -29.297  -9.786  1.00 42.64              @1hc8_D_HairpinLoop_44-48
ATOM    445  C6    G A  22      14.432 -29.408 -16.915  1.00  0.00              @1hc8_D_HairpinLoop_44-48
ATOM    446  C8    G A  22      15.128 -29.827 -13.485  1.00  0.00              @1hc8_D_HairpinLoop_44-48
ATOM    447  N1    G A  22      15.237 -28.573 -17.682  1.00  0.00              @1hc8_D_HairpinLoop_44-48
ATOM    448  N2    G A  22      16.972 -27.117 -18.106  1.00  0.00              @1hc8_D_HairpinLoop_44-48
ATOM    449  N3    G A  22      16.728 -27.903 -15.952  1.00  0.00              @1hc8_D_HairpinLoop_44-48
ATOM    450  N7    G A  22      14.347 -30.152 -14.479  1.00  0.00              @1hc8_D_HairpinLoop_44-48
ATOM    451  N9    G A  22      16.127 -28.954 -13.848  1.00  0.00              @1hc8_D_HairpinLoop_44-48
ATOM    452  O2'   G A  22      17.896 -26.281 -12.173  1.00 42.02              @1hc8_D_HairpinLoop_44-48
ATOM    453  O3'   G A  22      15.630 -26.191 -10.570  1.00 41.74              @1hc8_D_HairpinLoop_44-48
ATOM    454  O4'   G A  22      17.173 -29.170 -11.830  1.00 42.40              @1hc8_D_HairpinLoop_44-48
ATOM    455  O5'   G A  22      16.798 -29.781  -8.808  1.00 43.35              @1hc8_D_HairpinLoop_44-48
ATOM    456  O6    G A  22      13.479 -29.998 -17.442  1.00  0.00              @1hc8_D_HairpinLoop_44-48
ATOM    457  OP1   G A  22      16.762 -30.679  -6.499  1.00 44.48              @1hc8_D_HairpinLoop_44-48
ATOM    458  OP2   G A  22      15.145 -31.597  -8.277  1.00 43.95              @1hc8_D_HairpinLoop_44-48
ATOM    459  P     G A  22      16.484 -31.051  -7.910  1.00 44.01              @1hc8_D_HairpinLoop_44-48
ATOM    460  C1'   G A  23      12.357 -26.021 -15.578  1.00 23.19              @2eev_A_40-45_53-58
ATOM    461  C2    G A  23       8.696 -28.279 -15.488  1.00  0.00              @2eev_A_40-45_53-58
ATOM    462  C2'   G A  23      11.594 -24.700 -15.682  1.00 23.21              @2eev_A_40-45_53-58
ATOM    463  C3'   G A  23      12.293 -23.858 -14.629  1.00 23.16              @2eev_A_40-45_53-58
ATOM    464  C4    G A  23      10.667 -27.621 -14.722  1.00  0.00              @2eev_A_40-45_53-58
ATOM    465  C4'   G A  23      13.753 -24.252 -14.848  1.00 21.91              @2eev_A_40-45_53-58
ATOM    466  C5    G A  23      10.628 -28.417 -13.596  1.00  0.00              @2eev_A_40-45_53-58
ATOM    467  C5'   G A  23      14.679 -24.002 -13.656  1.00 22.15              @2eev_A_40-45_53-58
ATOM    468  C6    G A  23       9.497 -29.243 -13.381  1.00  0.00              @2eev_A_40-45_53-58
ATOM    469  C8    G A  23      12.481 -27.370 -13.499  1.00  0.00              @2eev_A_40-45_53-58
ATOM    470  N1    G A  23       8.560 -29.107 -14.400  1.00  0.00              @2eev_A_40-45_53-58
ATOM    471  N2    G A  23       7.681 -28.287 -16.366  1.00  0.00              @2eev_A_40-45_53-58
ATOM    472  N3    G A  23       9.745 -27.502 -15.700  1.00  0.00              @2eev_A_40-45_53-58
ATOM    473  N7    G A  23      11.778 -28.248 -12.836  1.00  0.00              @2eev_A_40-45_53-58
ATOM    474  N9    G A  23      11.864 -26.949 -14.654  1.00  0.00              @2eev_A_40-45_53-58
ATOM    475  O2'   G A  23      11.838 -24.150 -16.952  1.00 23.94              @2eev_A_40-45_53-58
ATOM    476  O3'   G A  23      12.075 -22.469 -14.913  1.00 22.27              @2eev_A_40-45_53-58
ATOM    477  O4'   G A  23      13.692 -25.669 -15.208  1.00 23.67              @2eev_A_40-45_53-58
ATOM    478  O5'   G A  23      14.200 -24.675 -12.498  1.00 21.45              @2eev_A_40-45_53-58
ATOM    479  O6    G A  23       9.277 -30.020 -12.443  1.00  0.00              @2eev_A_40-45_53-58
ATOM    480  OP1   G A  23      16.079 -23.642 -11.208  1.00 21.27              @2eev_A_40-45_53-58
ATOM    481  OP2   G A  23      14.038 -24.579 -10.023  1.00 24.23              @2eev_A_40-45_53-58
ATOM    482  P     G A  23      15.026 -24.655 -11.133  1.00 19.96              @2eev_A_40-45_53-58
ATOM    483  C1'   C A  24       8.045 -26.078 -13.591  1.00 19.57              @2eev_A_40-45_53-58
ATOM    484  C2    C A  24       8.179 -26.947 -11.238  1.00  0.00              @2eev_A_40-45_53-58
ATOM    485  C2'   C A  24       6.692 -25.380 -13.603  1.00 19.53              @2eev_A_40-45_53-58
ATOM    486  C3'   C A  24       7.081 -23.984 -14.059  1.00 21.35              @2eev_A_40-45_53-58
ATOM    487  C4    C A  24       9.808 -26.206  -9.750  1.00  0.00              @2eev_A_40-45_53-58
ATOM    488  C4'   C A  24       8.156 -24.283 -15.084  1.00 19.96              @2eev_A_40-45_53-58
ATOM    489  C5    C A  24      10.363 -25.332 -10.728  1.00  0.00              @2eev_A_40-45_53-58
ATOM    490  C5'   C A  24       9.118 -23.152 -15.341  1.00 21.77              @2eev_A_40-45_53-58
ATOM    491  C6    C A  24       9.785 -25.310 -11.936  1.00  0.00              @2eev_A_40-45_53-58
ATOM    492  N1    C A  24       8.704 -26.098 -12.215  1.00  0.00              @2eev_A_40-45_53-58
ATOM    493  N3    C A  24       8.752 -26.980 -10.013  1.00  0.00              @2eev_A_40-45_53-58
ATOM    494  N4    C A  24      10.341 -26.271  -8.527  1.00  0.00              @2eev_A_40-45_53-58
ATOM    495  O2    C A  24       7.197 -27.650 -11.519  1.00  0.00              @2eev_A_40-45_53-58
ATOM    496  O2'   C A  24       5.879 -26.067 -14.524  1.00 20.74              @2eev_A_40-45_53-58
ATOM    497  O3'   C A  24       5.987 -23.265 -14.628  1.00 20.70              @2eev_A_40-45_53-58
ATOM    498  O4'   C A  24       8.895 -25.379 -14.497  1.00 17.59              @2eev_A_40-45_53-58
ATOM    499  O5'   C A  24       9.718 -22.719 -14.121  1.00 21.97              @2eev_A_40-45_53-58
ATOM    500  OP1   C A  24      10.439 -20.555 -15.029  1.00 23.48              @2eev_A_40-45_53-58
ATOM    501  OP2   C A  24      11.338 -21.325 -12.774  1.00 24.92              @2eev_A_40-45_53-58
ATOM    502  P     C A  24      10.905 -21.654 -14.161  1.00 22.66              @2eev_A_40-45_53-58
ATOM    503  C1'   A A  25       3.972 -26.242 -10.237  1.00 20.72              @2eev_A_40-45_53-58
ATOM    504  C2    A A  25       5.709 -26.960  -6.376  1.00  0.00              @2eev_A_40-45_53-58
ATOM    505  C2'   A A  25       2.623 -25.669  -9.822  1.00 20.98              @2eev_A_40-45_53-58
ATOM    506  C3'   A A  25       2.469 -24.569 -10.866  1.00 19.34              @2eev_A_40-45_53-58
ATOM    507  C4    A A  25       5.505 -25.985  -8.335  1.00  0.00              @2eev_A_40-45_53-58
ATOM    508  C4'   A A  25       2.962 -25.254 -12.114  1.00 20.31              @2eev_A_40-45_53-58
ATOM    509  C5    A A  25       6.586 -25.154  -8.095  1.00  0.00              @2eev_A_40-45_53-58
ATOM    510  C5'   A A  25       3.413 -24.322 -13.239  1.00 22.64              @2eev_A_40-45_53-58
ATOM    511  C6    A A  25       7.239 -25.297  -6.860  1.00  0.00              @2eev_A_40-45_53-58
ATOM    512  C8    A A  25       5.874 -24.648 -10.035  1.00  0.00              @2eev_A_40-45_53-58
ATOM    513  N1    A A  25       6.765 -26.229  -6.004  1.00  0.00              @2eev_A_40-45_53-58
ATOM    514  N3    A A  25       5.010 -26.920  -7.508  1.00  0.00              @2eev_A_40-45_53-58
ATOM    515  N6    A A  25       8.294 -24.566  -6.490  1.00  0.00              @2eev_A_40-45_53-58
ATOM    516  N7    A A  25       6.809 -24.314  -9.179  1.00  0.00              @2eev_A_40-45_53-58
ATOM    517  N9    A A  25       5.050 -25.654  -9.589  1.00  0.00              @2eev_A_40-45_53-58
ATOM    518  O2'   A A  25       1.666 -26.704  -9.943  1.00 21.45              @2eev_A_40-45_53-58
ATOM    519  O3'   A A  25       1.127 -24.182 -11.023  1.00 21.09              @2eev_A_40-45_53-58
ATOM    520  O4'   A A  25       4.095 -26.023 -11.634  1.00 20.62              @2eev_A_40-45_53-58
ATOM    521  O5'   A A  25       4.330 -23.350 -12.731  1.00 23.73              @2eev_A_40-45_53-58
ATOM    522  OP1   A A  25       4.109 -21.590 -14.556  1.00 23.71              @2eev_A_40-45_53-58
ATOM    523  OP2   A A  25       5.962 -21.559 -12.805  1.00 24.46              @2eev_A_40-45_53-58
ATOM    524  P     A A  25       5.090 -22.316 -13.700  1.00 24.51              @2eev_A_40-45_53-58
ATOM    525  C1'   C A  26       1.118 -25.691  -5.683  1.00 24.83              @2eev_A_40-45_53-58
ATOM    526  C2    C A  26       3.238 -25.047  -4.603  1.00 24.37              @2eev_A_40-45_53-58
ATOM    527  C2'   C A  26      -0.041 -25.068  -4.922  1.00 24.32              @2eev_A_40-45_53-58
ATOM    528  C3'   C A  26      -0.723 -24.277  -6.039  1.00 25.39              @2eev_A_40-45_53-58
ATOM    529  C4    C A  26       4.757 -23.645  -5.680  1.00 22.92              @2eev_A_40-45_53-58
ATOM    530  C4'   C A  26      -0.624 -25.244  -7.203  1.00 23.99              @2eev_A_40-45_53-58
ATOM    531  C5    C A  26       3.839 -23.382  -6.732  1.00 22.53              @2eev_A_40-45_53-58
ATOM    532  C5'   C A  26      -0.727 -24.621  -8.573  1.00 25.21              @2eev_A_40-45_53-58
ATOM    533  C6    C A  26       2.655 -24.018  -6.691  1.00 25.22              @2eev_A_40-45_53-58
ATOM    534  N1    C A  26       2.352 -24.883  -5.673  1.00 23.99              @2eev_A_40-45_53-58
ATOM    535  N3    C A  26       4.432 -24.429  -4.635  1.00 25.40              @2eev_A_40-45_53-58
ATOM    536  N4    C A  26       5.985 -23.141  -5.716  1.00 20.98              @2eev_A_40-45_53-58
ATOM    537  O2    C A  26       2.896 -25.752  -3.643  1.00 28.15              @2eev_A_40-45_53-58
ATOM    538  O2'   C A  26      -0.819 -26.133  -4.429  1.00 26.13              @2eev_A_40-45_53-58
ATOM    539  O3'   C A  26      -2.085 -24.036  -5.753  1.00 24.11              @2eev_A_40-45_53-58
ATOM    540  O4'   C A  26       0.673 -25.879  -7.026  1.00 26.98              @2eev_A_40-45_53-58
ATOM    541  O5'   C A  26       0.269 -23.605  -8.737  1.00 24.02              @2eev_A_40-45_53-58
ATOM    542  OP1   C A  26      -0.740 -22.638 -10.871  1.00 24.19              @2eev_A_40-45_53-58
ATOM    543  OP2   C A  26       1.576 -21.891  -9.989  1.00 22.24              @2eev_A_40-45_53-58
ATOM    544  P     C A  26       0.546 -22.957 -10.180  1.00 22.81              @2eev_A_40-45_53-58
ATOM    545  C1'   G A  27       0.246 -23.503  -1.179  1.00 21.25              @2eev_A_40-45_53-58
ATOM    546  C2    G A  27       4.410 -22.822  -0.293  1.00  0.00              @2eev_A_40-45_53-58
ATOM    547  C2'   G A  27      -0.355 -22.636  -0.078  1.00 21.22              @2eev_A_40-45_53-58
ATOM    548  C3'   G A  27      -1.491 -21.976  -0.840  1.00 21.12              @2eev_A_40-45_53-58
ATOM    549  C4    G A  27       2.576 -22.694  -1.529  1.00  0.00              @2eev_A_40-45_53-58
ATOM    550  C4'   G A  27      -2.037 -23.165  -1.592  1.00 20.47              @2eev_A_40-45_53-58
ATOM    551  C5    G A  27       3.178 -22.007  -2.563  1.00  0.00              @2eev_A_40-45_53-58
ATOM    552  C5'   G A  27      -2.914 -22.852  -2.783  1.00 20.89              @2eev_A_40-45_53-58
ATOM    553  C6    G A  27       4.555 -21.686  -2.461  1.00  0.00              @2eev_A_40-45_53-58
ATOM    554  C8    G A  27       1.146 -22.263  -3.146  1.00  0.00              @2eev_A_40-45_53-58
ATOM    555  N1    G A  27       5.101 -22.142  -1.266  1.00  0.00              @2eev_A_40-45_53-58
ATOM    556  N2    G A  27       5.115 -23.181   0.791  1.00  0.00              @2eev_A_40-45_53-58
ATOM    557  N3    G A  27       3.126 -23.127  -0.375  1.00  0.00              @2eev_A_40-45_53-58
ATOM    558  N7    G A  27       2.264 -21.743  -3.574  1.00  0.00              @2eev_A_40-45_53-58
ATOM    559  N9    G A  27       1.266 -22.856  -1.911  1.00  0.00              @2eev_A_40-45_53-58
ATOM    560  O2'   G A  27      -0.846 -23.475   0.956  1.00 18.77              @2eev_A_40-45_53-58
ATOM    561  O3'   G A  27      -2.480 -21.410   0.021  1.00 20.20              @2eev_A_40-45_53-58
ATOM    562  O4'   G A  27      -0.829 -23.820  -2.044  1.00 20.86              @2eev_A_40-45_53-58
ATOM    563  O5'   G A  27      -2.119 -22.376  -3.849  1.00 24.84              @2eev_A_40-45_53-58
ATOM    564  O6    G A  27       5.268 -21.081  -3.272  1.00  0.00              @2eev_A_40-45_53-58
ATOM    565  OP1   G A  27      -4.053 -22.572  -5.386  1.00 27.32              @2eev_A_40-45_53-58
ATOM    566  OP2   G A  27      -1.834 -21.581  -6.174  1.00 26.13              @2eev_A_40-45_53-58
ATOM    567  P     G A  27      -2.577 -22.566  -5.361  1.00 22.45              @2eev_A_40-45_53-58
ATOM    568  C1'   G A  28      -0.037 -19.055  -4.192  1.00 21.90              @2eev_A_40-45_53-58
ATOM    569  C2    G A  28       1.039 -19.875  -8.199  1.00 21.75              @2eev_A_40-45_53-58
ATOM    570  C2'   G A  28       0.290 -17.560  -4.261  1.00 22.83              @2eev_A_40-45_53-58
ATOM    571  C3'   G A  28      -0.832 -16.977  -3.415  1.00 21.95              @2eev_A_40-45_53-58
ATOM    572  C4    G A  28      -0.414 -19.717  -6.550  1.00 21.90              @2eev_A_40-45_53-58
ATOM    573  C4'   G A  28      -0.900 -18.000  -2.297  1.00 23.25              @2eev_A_40-45_53-58
ATOM    574  C5    G A  28      -1.535 -19.948  -7.330  1.00 20.86              @2eev_A_40-45_53-58
ATOM    575  C5'   G A  28      -2.196 -18.004  -1.545  1.00 21.54              @2eev_A_40-45_53-58
ATOM    576  C6    G A  28      -1.360 -20.170  -8.720  1.00 20.92              @2eev_A_40-45_53-58
ATOM    577  C8    G A  28      -2.251 -19.628  -5.355  1.00 21.92              @2eev_A_40-45_53-58
ATOM    578  N1    G A  28      -0.003 -20.128  -9.075  1.00 19.34              @2eev_A_40-45_53-58
ATOM    579  N2    G A  28       2.277 -19.807  -8.713  1.00 20.14              @2eev_A_40-45_53-58
ATOM    580  N3    G A  28       0.881 -19.680  -6.909  1.00 21.59              @2eev_A_40-45_53-58
ATOM    581  N7    G A  28      -2.689 -19.906  -6.559  1.00 21.16              @2eev_A_40-45_53-58
ATOM    582  N9    G A  28      -0.881 -19.467  -5.303  1.00 21.18              @2eev_A_40-45_53-58
ATOM    583  O2'   G A  28       1.549 -17.320  -3.660  1.00 22.81              @2eev_A_40-45_53-58
ATOM    584  O3'   G A  28      -0.487 -15.715  -2.876  1.00 23.75              @2eev_A_40-45_53-58
ATOM    585  O4'   G A  28      -0.726 -19.274  -2.988  1.00 21.58              @2eev_A_40-45_53-58
ATOM    586  O5'   G A  28      -2.144 -18.979  -0.534  1.00 23.94              @2eev_A_40-45_53-58
ATOM    587  O6    G A  28      -2.241 -20.359  -9.595  1.00 16.22              @2eev_A_40-45_53-58
ATOM    588  OP1   G A  28      -3.507 -20.544  -1.823  1.00 19.97              @2eev_A_40-45_53-58
ATOM    589  OP2   G A  28      -2.781 -21.047   0.581  1.00 21.67              @2eev_A_40-45_53-58
ATOM    590  P     G A  28      -3.278 -20.099  -0.432  1.00 22.31              @2eev_A_40-45_53-58
ATOM    591  C1'   A A  29       2.908 -13.992   0.737  1.00 57.26              @1hr0_A_637-643_720-726
ATOM    592  C2    A A  29       6.986 -12.558   0.159  1.00  0.00              @1hr0_A_637-643_720-726
ATOM    593  C2'   A A  29       2.719 -13.262   2.066  1.00 57.26              @1hr0_A_637-643_720-726
ATOM    594  C3'   A A  29       1.318 -12.698   1.903  1.00 57.26              @1hr0_A_637-643_720-726
ATOM    595  C4    A A  29       4.835 -12.693  -0.268  1.00  0.00              @1hr0_A_637-643_720-726
ATOM    596  C4'   A A  29       0.605 -13.839   1.200  1.00 57.26              @1hr0_A_637-643_720-726
ATOM    597  C5    A A  29       4.927 -11.784  -1.307  1.00  0.00              @1hr0_A_637-643_720-726
ATOM    598  C5'   A A  29      -0.569 -13.471   0.316  1.00 57.26              @1hr0_A_637-643_720-726
ATOM    599  C6    A A  29       6.200 -11.254  -1.580  1.00  0.00              @1hr0_A_637-643_720-726
ATOM    600  C8    A A  29       2.880 -12.350  -1.202  1.00  0.00              @1hr0_A_637-643_720-726
ATOM    601  N1    A A  29       7.230 -11.671  -0.812  1.00  0.00              @1hr0_A_637-643_720-726
ATOM    602  N3    A A  29       5.837 -13.128   0.513  1.00  0.00              @1hr0_A_637-643_720-726
ATOM    603  N6    A A  29       6.442 -10.369  -2.550  1.00  0.00              @1hr0_A_637-643_720-726
ATOM    604  N7    A A  29       3.684 -11.575  -1.890  1.00  0.00              @1hr0_A_637-643_720-726
ATOM    605  N9    A A  29       3.510 -13.055  -0.206  1.00  0.00              @1hr0_A_637-643_720-726
ATOM    606  O2'   A A  29       2.796 -14.189   3.132  1.00 57.26              @1hr0_A_637-643_720-726
ATOM    607  O3'   A A  29       0.738 -12.319   3.139  1.00 57.26              @1hr0_A_637-643_720-726
ATOM    608  O4'   A A  29       1.612 -14.353   0.276  1.00 57.26              @1hr0_A_637-643_720-726
ATOM    609  O5'   A A  29      -1.144 -14.645  -0.272  1.00 57.26              @1hr0_A_637-643_720-726
ATOM    610  OP1   A A  29       0.130 -14.637  -2.410  1.00 58.76              @1hr0_A_637-643_720-726
ATOM    611  OP2   A A  29      -1.999 -16.038  -2.132  1.00 58.76              @1hr0_A_637-643_720-726
ATOM    612  P     A A  29      -1.237 -14.792  -1.852  1.00 57.26              @1hr0_A_637-643_720-726
ATOM    613  C1'   A A  30       4.112  -7.964   3.838  1.00 64.79              @1hr0_A_637-643_720-726
ATOM    614  C2    A A  30       5.113  -4.604   1.254  1.00  0.00              @1hr0_A_637-643_720-726
ATOM    615  C2'   A A  30       3.542  -6.976   4.852  1.00 64.79              @1hr0_A_637-643_720-726
ATOM    616  C3'   A A  30       2.234  -7.657   5.237  1.00 64.79              @1hr0_A_637-643_720-726
ATOM    617  C4    A A  30       4.106  -6.481   1.793  1.00  0.00              @1hr0_A_637-643_720-726
ATOM    618  C4'   A A  30       2.622  -9.126   5.220  1.00 64.79              @1hr0_A_637-643_720-726
ATOM    619  C5    A A  30       3.454  -6.546   0.575  1.00  0.00              @1hr0_A_637-643_720-726
ATOM    620  C5'   A A  30       1.503 -10.114   5.027  1.00 64.79              @1hr0_A_637-643_720-726
ATOM    621  C6    A A  30       3.704  -5.509  -0.339  1.00  0.00              @1hr0_A_637-643_720-726
ATOM    622  C8    A A  30       2.831  -8.261   1.667  1.00  0.00              @1hr0_A_637-643_720-726
ATOM    623  N1    A A  30       4.557  -4.532   0.039  1.00  0.00              @1hr0_A_637-643_720-726
ATOM    624  N3    A A  30       4.958  -5.526   2.201  1.00  0.00              @1hr0_A_637-643_720-726
ATOM    625  N6    A A  30       3.148  -5.438  -1.551  1.00  0.00              @1hr0_A_637-643_720-726
ATOM    626  N7    A A  30       2.651  -7.677   0.507  1.00  0.00              @1hr0_A_637-643_720-726
ATOM    627  N9    A A  30       3.700  -7.591   2.494  1.00  0.00              @1hr0_A_637-643_720-726
ATOM    628  O2'   A A  30       4.459  -6.870   5.925  1.00 64.79              @1hr0_A_637-643_720-726
ATOM    629  O3'   A A  30       1.780  -7.264   6.525  1.00 64.79              @1hr0_A_637-643_720-726
ATOM    630  O4'   A A  30       3.571  -9.237   4.131  1.00 64.79              @1hr0_A_637-643_720-726
ATOM    631  O5'   A A  30       0.821  -9.877   3.790  1.00 64.79              @1hr0_A_637-643_720-726
ATOM    632  OP1   A A  30      -1.231 -11.247   4.202  1.00 58.22              @1hr0_A_637-643_720-726
ATOM    633  OP2   A A  30      -0.532 -10.573   1.818  1.00 58.22              @1hr0_A_637-643_720-726
ATOM    634  P     A A  30      -0.164 -10.984   3.202  1.00 64.79              @1hr0_A_637-643_720-726
ATOM    635  C1'   A A  31       3.715  -2.139   5.108  1.00 64.88              @1hr0_A_637-643_720-726
ATOM    636  C2    A A  31       3.805  -0.029   1.360  1.00  0.00              @1hr0_A_637-643_720-726
ATOM    637  C2'   A A  31       2.965  -1.091   5.919  1.00 64.88              @1hr0_A_637-643_720-726
ATOM    638  C3'   A A  31       2.154  -1.961   6.870  1.00 64.88              @1hr0_A_637-643_720-726
ATOM    639  C4    A A  31       3.226  -1.632   2.749  1.00  0.00              @1hr0_A_637-643_720-726
ATOM    640  C4'   A A  31       3.077  -3.140   7.125  1.00 64.88              @1hr0_A_637-643_720-726
ATOM    641  C5    A A  31       2.466  -2.269   1.784  1.00  0.00              @1hr0_A_637-643_720-726
ATOM    642  C5'   A A  31       2.398  -4.427   7.521  1.00 64.88              @1hr0_A_637-643_720-726
ATOM    643  C6    A A  31       2.417  -1.673   0.513  1.00  0.00              @1hr0_A_637-643_720-726
ATOM    644  C8    A A  31       2.295  -3.452   3.543  1.00  0.00              @1hr0_A_637-643_720-726
ATOM    645  N1    A A  31       3.113  -0.529   0.330  1.00  0.00              @1hr0_A_637-643_720-726
ATOM    646  N3    A A  31       3.929  -0.496   2.600  1.00  0.00              @1hr0_A_637-643_720-726
ATOM    647  N6    A A  31       1.726  -2.172  -0.514  1.00  0.00              @1hr0_A_637-643_720-726
ATOM    648  N7    A A  31       1.882  -3.419   2.299  1.00  0.00              @1hr0_A_637-643_720-726
ATOM    649  N9    A A  31       3.113  -2.400   3.882  1.00  0.00              @1hr0_A_637-643_720-726
ATOM    650  O2'   A A  31       3.931  -0.290   6.551  1.00 64.88              @1hr0_A_637-643_720-726
ATOM    651  O3'   A A  31       1.841  -1.304   8.087  1.00 64.88              @1hr0_A_637-643_720-726
ATOM    652  O4'   A A  31       3.768  -3.332   5.871  1.00 64.88              @1hr0_A_637-643_720-726
ATOM    653  O5'   A A  31       1.386  -4.775   6.558  1.00 64.88              @1hr0_A_637-643_720-726
ATOM    654  OP1   A A  31       0.078  -6.337   8.036  1.00 71.80              @1hr0_A_637-643_720-726
ATOM    655  OP2   A A  31      -0.310  -6.267   5.487  1.00 71.80              @1hr0_A_637-643_720-726
ATOM    656  P     A A  31       0.613  -6.166   6.656  1.00 64.88              @1hr0_A_637-643_720-726
ATOM    657  C1'   A A  32       2.520   3.102   5.203  1.00 64.59              @1hr0_A_637-643_720-726
ATOM    658  C2    A A  32       1.655   3.987   1.070  1.00  0.00              @1hr0_A_637-643_720-726
ATOM    659  C2'   A A  32       1.703   4.283   5.713  1.00 64.59              @1hr0_A_637-643_720-726
ATOM    660  C3'   A A  32       1.067   3.688   6.961  1.00 64.59              @1hr0_A_637-643_720-726
ATOM    661  C4    A A  32       1.618   2.802   2.920  1.00  0.00              @1hr0_A_637-643_720-726
ATOM    662  C4'   A A  32       2.163   2.793   7.498  1.00 64.59              @1hr0_A_637-643_720-726
ATOM    663  C5    A A  32       0.884   1.792   2.324  1.00  0.00              @1hr0_A_637-643_720-726
ATOM    664  C5'   A A  32       1.707   1.685   8.400  1.00 64.59              @1hr0_A_637-643_720-726
ATOM    665  C6    A A  32       0.539   1.965   0.973  1.00  0.00              @1hr0_A_637-643_720-726
ATOM    666  C8    A A  32       1.205   1.177   4.334  1.00  0.00              @1hr0_A_637-643_720-726
ATOM    667  N1    A A  32       0.950   3.099   0.362  1.00  0.00              @1hr0_A_637-643_720-726
ATOM    668  N3    A A  32       2.041   3.938   2.343  1.00  0.00              @1hr0_A_637-643_720-726
ATOM    669  N6    A A  32      -0.165   1.078   0.267  1.00  0.00              @1hr0_A_637-643_720-726
ATOM    670  N7    A A  32       0.629   0.770   3.229  1.00  0.00              @1hr0_A_637-643_720-726
ATOM    671  N9    A A  32       1.823   2.399   4.218  1.00  0.00              @1hr0_A_637-643_720-726
ATOM    672  O2'   A A  32       2.592   5.346   5.988  1.00 64.59              @1hr0_A_637-643_720-726
ATOM    673  O3'   A A  32       0.688   4.668   7.900  1.00 64.59              @1hr0_A_637-643_720-726
ATOM    674  O4'   A A  32       2.778   2.247   6.306  1.00 64.59              @1hr0_A_637-643_720-726
ATOM    675  O5'   A A  32       0.702   0.898   7.754  1.00 64.59              @1hr0_A_637-643_720-726
ATOM    676  OP1   A A  32       0.190  -0.538   9.735  1.00 59.54              @1hr0_A_637-643_720-726
ATOM    677  OP2   A A  32      -0.602  -1.228   7.382  1.00 59.54              @1hr0_A_637-643_720-726
ATOM    678  P     A A  32       0.415  -0.583   8.262  1.00 64.59              @1hr0_A_637-643_720-726
ATOM    679  C1'   G A  33      -0.232   7.634   3.379  1.00 67.71              @1hr0_A_637-643_720-726
ATOM    680  C2    G A  33      -2.065   6.711  -0.392  1.00  0.00              @1hr0_A_637-643_720-726
ATOM    681  C2'   G A  33      -1.215   8.764   3.646  1.00 67.71              @1hr0_A_637-643_720-726
ATOM    682  C3'   G A  33      -1.424   8.615   5.143  1.00 67.71              @1hr0_A_637-643_720-726
ATOM    683  C4    G A  33      -1.407   6.273   1.678  1.00  0.00              @1hr0_A_637-643_720-726
ATOM    684  C4'   G A  33      -0.050   8.210   5.641  1.00 67.71              @1hr0_A_637-643_720-726
ATOM    685  C5    G A  33      -1.880   4.978   1.681  1.00  0.00              @1hr0_A_637-643_720-726
ATOM    686  C5'   G A  33      -0.028   7.442   6.935  1.00 67.71              @1hr0_A_637-643_720-726
ATOM    687  C6    G A  33      -2.522   4.481   0.519  1.00  0.00              @1hr0_A_637-643_720-726
ATOM    688  C8    G A  33      -1.010   5.279   3.601  1.00  0.00              @1hr0_A_637-643_720-726
ATOM    689  N1    G A  33      -2.570   5.437  -0.490  1.00  0.00              @1hr0_A_637-643_720-726
ATOM    690  N2    G A  33      -2.208   7.488  -1.476  1.00  0.00              @1hr0_A_637-643_720-726
ATOM    691  N3    G A  33      -1.466   7.187   0.686  1.00  0.00              @1hr0_A_637-643_720-726
ATOM    692  N7    G A  33      -1.622   4.364   2.900  1.00  0.00              @1hr0_A_637-643_720-726
ATOM    693  N9    G A  33      -0.847   6.462   2.919  1.00  0.00              @1hr0_A_637-643_720-726
ATOM    694  O2'   G A  33      -0.607   9.987   3.280  1.00 67.71              @1hr0_A_637-643_720-726
ATOM    695  O3'   G A  33      -1.897   9.793   5.756  1.00 67.71              @1hr0_A_637-643_720-726
ATOM    696  O4'   G A  33       0.454   7.361   4.586  1.00 67.71              @1hr0_A_637-643_720-726
ATOM    697  O5'   G A  33      -0.886   6.296   6.841  1.00 67.71              @1hr0_A_637-643_720-726
ATOM    698  O6    G A  33      -3.008   3.359   0.327  1.00  0.00              @1hr0_A_637-643_720-726
ATOM    699  OP1   G A  33      -1.055   5.704   9.311  1.00 53.54              @1hr0_A_637-643_720-726
ATOM    700  OP2   G A  33      -1.696   4.042   7.461  1.00 53.54              @1hr0_A_637-643_720-726
ATOM    701  P     G A  33      -0.836   5.151   7.945  1.00 67.71              @1hr0_A_637-643_720-726
ATOM    702  C1'   C A  34      -4.414  10.271   0.865  1.00 76.11              @1hr0_A_637-643_720-726
ATOM    703  C2    C A  34      -5.205   7.977   0.213  1.00  0.00              @1hr0_A_637-643_720-726
ATOM    704  C2'   C A  34      -5.647  11.156   1.034  1.00 76.11              @1hr0_A_637-643_720-726
ATOM    705  C3'   C A  34      -5.468  11.659   2.459  1.00 76.11              @1hr0_A_637-643_720-726
ATOM    706  C4    C A  34      -5.222   6.207   1.724  1.00  0.00              @1hr0_A_637-643_720-726
ATOM    707  C4'   C A  34      -3.964  11.793   2.583  1.00 76.11              @1hr0_A_637-643_720-726
ATOM    708  C5    C A  34      -4.701   7.033   2.761  1.00  0.00              @1hr0_A_637-643_720-726
ATOM    709  C5'   C A  34      -3.453  11.653   3.988  1.00 76.11              @1hr0_A_637-643_720-726
ATOM    710  C6    C A  34      -4.454   8.316   2.464  1.00  0.00              @1hr0_A_637-643_720-726
ATOM    711  N1    C A  34      -4.694   8.808   1.212  1.00  0.00              @1hr0_A_637-643_720-726
ATOM    712  N3    C A  34      -5.460   6.679   0.498  1.00  0.00              @1hr0_A_637-643_720-726
ATOM    713  N4    C A  34      -5.488   4.920   1.962  1.00  0.00              @1hr0_A_637-643_720-726
ATOM    714  O2    C A  34      -5.414   8.451  -0.914  1.00  0.00              @1hr0_A_637-643_720-726
ATOM    715  O2'   C A  34      -5.605  12.187   0.069  1.00 76.11              @1hr0_A_637-643_720-726
ATOM    716  O3'   C A  34      -6.097  12.906   2.696  1.00 76.11              @1hr0_A_637-643_720-726
ATOM    717  O4'   C A  34      -3.427  10.727   1.768  1.00 76.11              @1hr0_A_637-643_720-726
ATOM    718  O5'   C A  34      -4.004  10.474   4.591  1.00 76.11              @1hr0_A_637-643_720-726
ATOM    719  OP1   C A  34      -3.610  11.028   7.030  1.00 60.75              @1hr0_A_637-643_720-726
ATOM    720  OP2   C A  34      -4.083   8.617   6.248  1.00 60.75              @1hr0_A_637-643_720-726
ATOM    721  P     C A  34      -3.474   9.960   6.001  1.00 76.11              @1hr0_A_637-643_720-726
ATOM    722  C1'   C A  35      -9.649   9.921  -0.698  1.00 69.55              @1hr0_A_637-643_720-726
ATOM    723  C2    C A  35      -9.559   7.505  -0.119  1.00 79.84              @1hr0_A_637-643_720-726
ATOM    724  C2'   C A  35     -11.054  10.476  -0.445  1.00 69.55              @1hr0_A_637-643_720-726
ATOM    725  C3'   C A  35     -10.758  11.707   0.409  1.00 69.55              @1hr0_A_637-643_720-726
ATOM    726  C4    C A  35      -8.662   6.824   1.915  1.00 79.84              @1hr0_A_637-643_720-726
ATOM    727  C4'   C A  35      -9.415  12.178  -0.122  1.00 69.55              @1hr0_A_637-643_720-726
ATOM    728  C5    C A  35      -8.356   8.161   2.286  1.00 79.84              @1hr0_A_637-643_720-726
ATOM    729  C5'   C A  35      -8.563  12.983   0.839  1.00 69.55              @1hr0_A_637-643_720-726
ATOM    730  C6    C A  35      -8.679   9.125   1.427  1.00 79.84              @1hr0_A_637-643_720-726
ATOM    731  N1    C A  35      -9.281   8.838   0.231  1.00 79.84              @1hr0_A_637-643_720-726
ATOM    732  N3    C A  35      -9.238   6.524   0.747  1.00 79.84              @1hr0_A_637-643_720-726
ATOM    733  N4    C A  35      -8.377   5.826   2.745  1.00 79.84              @1hr0_A_637-643_720-726
ATOM    734  O2    C A  35     -10.091   7.258  -1.217  1.00 79.84              @1hr0_A_637-643_720-726
ATOM    735  O2'   C A  35     -11.669  10.773  -1.681  1.00 69.55              @1hr0_A_637-643_720-726
ATOM    736  O3'   C A  35     -11.731  12.721   0.223  1.00 69.55              @1hr0_A_637-643_720-726
ATOM    737  O4'   C A  35      -8.720  10.978  -0.529  1.00 69.55              @1hr0_A_637-643_720-726
ATOM    738  O5'   C A  35      -8.477  12.326   2.128  1.00 69.55              @1hr0_A_637-643_720-726
ATOM    739  OP1   C A  35      -7.908  14.388   3.478  1.00 79.84              @1hr0_A_637-643_720-726
ATOM    740  OP2   C A  35      -7.639  12.031   4.486  1.00 79.84              @1hr0_A_637-643_720-726
ATOM    741  P     C A  35      -7.581  12.942   3.304  1.00 69.55              @1hr0_A_637-643_720-726
