# Supplementary material for: Modeling the Structure of RNA Molecules with Small-Angle X-Ray Scattering Data
Source: PLoS One. 2013 Nov 4;8(11):e78007. doi: 10.1371/journal.pone.0078007 (PMC3817170; doi:10.1371/journal.pone.0078007)
Supplement: File S6 — Benchmark data. Simulated SAXS data, fit plots, RFR models, and best ROSETTA decoys (by ) for 10 benchmark targets. Within the archive, simulated SAXS data are named in benchmark_models/*.dat, fit plots are named benchmark_models/*_fit.pdf, RFR models are named benchmark_models/*model.pdb, and top ROSETTA decoys are named rosetta_decoys/*.pdb. (ZIP) [file pone.0078007.s006.zip › benchmark_models/1U8Dmodel.pdb]

HEADER Model for input.fas using None data.
REMARK Filename: input.fas
REMARK Clashes: 6
REMARK SASA(All-atoms): 9.9e+100
REMARK BBClashes: 13
REMARK GDT_TS_RNA_n(input.pdb): 0.3172
REMARK SeqMatch: 2.0
REMARK RMSd(input.pdb): 3.88151386521
REMARK -log_10(P(RMSd(input.pdb))): 6.43182712634
REMARK Chi(input.dat): 1.167
REMARK Pairings: 53.5
REMARK SASA(Main-Chain): 9.9e+100
REMARK GDT_TS_RNA_c(input.pdb): 0.25
REMARK Stackings: 36.0
REMARK PClashes: 0
REMARK SASA(Non-polar): 9.9e+100
REMARK DI(input.pdb): 0.0760920791922
REMARK SASA(All-polar): 9.9e+100
REMARK INF(input.pdb): 0.295352460417
REMARK Total: 1.227
REMARK Integrity: 0.0
REMARK FI(input.pdb): 0.0936858004444
REMARK SASA(Total-Side): 9.9e+100
ATOM      2  C1'   G A   1       2.606   3.374   9.612  1.00 40.60              @1j5e_A_747-753_784-790
ATOM      3  C2    G A   1      -0.787   0.820  10.474  1.00  0.00              @1j5e_A_747-753_784-790
ATOM      4  C2'   G A   1       3.499   2.188   9.242  1.00 40.60              @1j5e_A_747-753_784-790
ATOM      5  C3'   G A   1       4.276   2.750   8.062  1.00 40.60              @1j5e_A_747-753_784-790
ATOM      6  C4    G A   1       0.279   2.410   9.359  1.00  0.00              @1j5e_A_747-753_784-790
ATOM      7  C4'   G A   1       4.438   4.213   8.426  1.00 40.60              @1j5e_A_747-753_784-790
ATOM      8  C5    G A   1      -0.767   2.672   8.498  1.00  0.00              @1j5e_A_747-753_784-790
ATOM      9  C5'   G A   1       4.599   5.137   7.254  1.00 40.60              @1j5e_A_747-753_784-790
ATOM     10  C6    G A   1      -1.966   1.927   8.632  1.00  0.00              @1j5e_A_747-753_784-790
ATOM     11  C8    G A   1       0.794   4.006   7.933  1.00  0.00              @1j5e_A_747-753_784-790
ATOM     12  N1    G A   1      -1.884   1.004   9.668  1.00  0.00              @1j5e_A_747-753_784-790
ATOM     13  N2    G A   1      -0.901  -0.123  11.422  1.00  0.00              @1j5e_A_747-753_784-790
ATOM     14  N3    G A   1       0.338   1.506  10.359  1.00  0.00              @1j5e_A_747-753_784-790
ATOM     15  N7    G A   1      -0.427   3.680   7.606  1.00  0.00              @1j5e_A_747-753_784-790
ATOM     16  N9    G A   1       1.282   3.273   8.989  1.00  0.00              @1j5e_A_747-753_784-790
ATOM     17  O2'   G A   1       4.345   1.864  10.326  1.00 40.60              @1j5e_A_747-753_784-790
ATOM     18  O3'   G A   1       5.545   2.137   7.923  1.00 40.60              @1j5e_A_747-753_784-790
ATOM     19  O4'   G A   1       3.231   4.556   9.141  1.00 40.60              @1j5e_A_747-753_784-790
ATOM     20  O5'   G A   1       3.486   5.011   6.369  1.00 40.60              @1j5e_A_747-753_784-790
ATOM     21  O6    G A   1      -3.005   2.013   7.964  1.00  0.00              @1j5e_A_747-753_784-790
ATOM     22  OP1   G A   1       4.474   6.399   4.534  1.00 30.34              @1j5e_A_747-753_784-790
ATOM     23  OP2   G A   1       1.976   5.800   4.520  1.00 30.34              @1j5e_A_747-753_784-790
ATOM     24  P     G A   1       3.214   6.130   5.274  1.00 40.60              @1j5e_A_747-753_784-790
ATOM     25  C1'   G A   2       1.329  -1.396   8.354  1.00 39.20              @1j5e_A_747-753_784-790
ATOM     26  C2    G A   2      -2.355  -2.418   6.332  1.00 26.59              @1j5e_A_747-753_784-790
ATOM     27  C2'   G A   2       1.744  -2.803   7.959  1.00 39.20              @1j5e_A_747-753_784-790
ATOM     28  C3'   G A   2       3.173  -2.569   7.494  1.00 39.20              @1j5e_A_747-753_784-790
ATOM     29  C4    G A   2      -0.570  -1.154   6.716  1.00 26.59              @1j5e_A_747-753_784-790
ATOM     30  C4'   G A   2       3.654  -1.568   8.519  1.00 39.20              @1j5e_A_747-753_784-790
ATOM     31  C5    G A   2      -0.897  -0.200   5.781  1.00 26.59              @1j5e_A_747-753_784-790
ATOM     32  C5'   G A   2       4.899  -0.787   8.227  1.00 39.20              @1j5e_A_747-753_784-790
ATOM     33  C6    G A   2      -2.086  -0.362   5.023  1.00 26.59              @1j5e_A_747-753_784-790
ATOM     34  C8    G A   2       0.925   0.456   6.660  1.00 26.59              @1j5e_A_747-753_784-790
ATOM     35  N1    G A   2      -2.770  -1.522   5.378  1.00 26.59              @1j5e_A_747-753_784-790
ATOM     36  N2    G A   2      -3.147  -3.478   6.531  1.00 26.59              @1j5e_A_747-753_784-790
ATOM     37  N3    G A   2      -1.241  -2.282   7.041  1.00 26.59              @1j5e_A_747-753_784-790
ATOM     38  N7    G A   2       0.055   0.810   5.756  1.00 26.59              @1j5e_A_747-753_784-790
ATOM     39  N9    G A   2       0.601  -0.722   7.285  1.00 26.59              @1j5e_A_747-753_784-790
ATOM     40  O2'   G A   2       1.681  -3.579   9.141  1.00 39.20              @1j5e_A_747-753_784-790
ATOM     41  O3'   G A   2       3.950  -3.747   7.486  1.00 39.20              @1j5e_A_747-753_784-790
ATOM     42  O4'   G A   2       2.519  -0.679   8.642  1.00 39.20              @1j5e_A_747-753_784-790
ATOM     43  O5'   G A   2       4.760  -0.046   7.032  1.00 39.20              @1j5e_A_747-753_784-790
ATOM     44  O6    G A   2      -2.541   0.375   4.141  1.00 26.59              @1j5e_A_747-753_784-790
ATOM     45  OP1   G A   2       7.174   0.611   6.906  1.00 26.59              @1j5e_A_747-753_784-790
ATOM     46  OP2   G A   2       5.422   1.783   5.438  1.00 26.59              @1j5e_A_747-753_784-790
ATOM     47  P     G A   2       5.795   1.117   6.720  1.00 39.20              @1j5e_A_747-753_784-790
ATOM     48  C1'   A A   3      -0.741  -6.009   5.186  1.00 42.19              @1j5e_A_747-753_784-790
ATOM     49  C2    A A   3      -3.529  -5.031   2.038  1.00  0.00              @1j5e_A_747-753_784-790
ATOM     50  C2'   A A   3      -0.288  -7.259   4.437  1.00 42.19              @1j5e_A_747-753_784-790
ATOM     51  C3'   A A   3       1.214  -7.213   4.666  1.00 42.19              @1j5e_A_747-753_784-790
ATOM     52  C4    A A   3      -1.794  -4.724   3.352  1.00  0.00              @1j5e_A_747-753_784-790
ATOM     53  C4'   A A   3       1.285  -6.727   6.094  1.00 42.19              @1j5e_A_747-753_784-790
ATOM     54  C5    A A   3      -1.492  -3.510   2.762  1.00  0.00              @1j5e_A_747-753_784-790
ATOM     55  C5'   A A   3       2.590  -6.173   6.581  1.00 42.19              @1j5e_A_747-753_784-790
ATOM     56  C6    A A   3      -2.330  -3.080   1.720  1.00  0.00              @1j5e_A_747-753_784-790
ATOM     57  C8    A A   3      -0.024  -3.812   4.271  1.00  0.00              @1j5e_A_747-753_784-790
ATOM     58  N1    A A   3      -3.362  -3.881   1.375  1.00  0.00              @1j5e_A_747-753_784-790
ATOM     59  N3    A A   3      -2.810  -5.544   3.034  1.00  0.00              @1j5e_A_747-753_784-790
ATOM     60  N6    A A   3      -2.163  -1.932   1.059  1.00  0.00              @1j5e_A_747-753_784-790
ATOM     61  N7    A A   3      -0.370  -2.943   3.353  1.00  0.00              @1j5e_A_747-753_784-790
ATOM     62  N9    A A   3      -0.843  -4.914   4.325  1.00  0.00              @1j5e_A_747-753_784-790
ATOM     63  O2'   A A   3      -0.862  -8.397   5.049  1.00 42.19              @1j5e_A_747-753_784-790
ATOM     64  O3'   A A   3       1.824  -8.473   4.484  1.00 42.19              @1j5e_A_747-753_784-790
ATOM     65  O4'   A A   3       0.236  -5.733   6.168  1.00 42.19              @1j5e_A_747-753_784-790
ATOM     66  O5'   A A   3       3.125  -5.240   5.656  1.00 42.19              @1j5e_A_747-753_784-790
ATOM     67  OP1   A A   3       5.541  -5.284   6.374  1.00 33.72              @1j5e_A_747-753_784-790
ATOM     68  OP2   A A   3       4.552  -3.280   5.086  1.00 33.72              @1j5e_A_747-753_784-790
ATOM     69  P     A A   3       4.392  -4.379   6.075  1.00 42.19              @1j5e_A_747-753_784-790
ATOM     70  C1'   C A   4      -1.956  -8.864   0.150  1.00 48.84              @1j5e_A_747-753_784-790
ATOM     71  C2    C A   4      -2.204  -6.665  -1.044  1.00  0.00              @1j5e_A_747-753_784-790
ATOM     72  C2'   C A   4      -1.258  -9.737  -0.890  1.00 48.84              @1j5e_A_747-753_784-790
ATOM     73  C3'   C A   4      -0.016 -10.171  -0.128  1.00 48.84              @1j5e_A_747-753_784-790
ATOM     74  C4    C A   4      -0.975  -4.787  -0.428  1.00  0.00              @1j5e_A_747-753_784-790
ATOM     75  C4'   C A   4      -0.538 -10.348   1.286  1.00 48.84              @1j5e_A_747-753_784-790
ATOM     76  C5    C A   4      -0.321  -5.504   0.614  1.00  0.00              @1j5e_A_747-753_784-790
ATOM     77  C5'   C A   4       0.498 -10.239   2.370  1.00 48.84              @1j5e_A_747-753_784-790
ATOM     78  C6    C A   4      -0.649  -6.792   0.777  1.00  0.00              @1j5e_A_747-753_784-790
ATOM     79  N1    C A   4      -1.577  -7.391  -0.029  1.00  0.00              @1j5e_A_747-753_784-790
ATOM     80  N3    C A   4      -1.882  -5.362  -1.220  1.00  0.00              @1j5e_A_747-753_784-790
ATOM     81  N4    C A   4      -0.688  -3.499  -0.639  1.00  0.00              @1j5e_A_747-753_784-790
ATOM     82  O2    C A   4      -3.041  -7.234  -1.760  1.00  0.00              @1j5e_A_747-753_784-790
ATOM     83  O2'   C A   4      -2.089 -10.822  -1.255  1.00 48.84              @1j5e_A_747-753_784-790
ATOM     84  O3'   C A   4       0.597 -11.333  -0.664  1.00 48.84              @1j5e_A_747-753_784-790
ATOM     85  O4'   C A   4      -1.512  -9.285   1.431  1.00 48.84              @1j5e_A_747-753_784-790
ATOM     86  O5'   C A   4       1.377  -9.137   2.100  1.00 48.84              @1j5e_A_747-753_784-790
ATOM     87  OP1   C A   4       3.400  -9.968   3.335  1.00 38.12              @1j5e_A_747-753_784-790
ATOM     88  OP2   C A   4       3.182  -7.519   2.600  1.00 38.12              @1j5e_A_747-753_784-790
ATOM     89  P     C A   4       2.564  -8.777   3.096  1.00 48.84              @1j5e_A_747-753_784-790
ATOM     90  C1'   A A   5      -1.137  -9.054  -5.533  1.00 46.92              @1j5e_A_747-753_784-790
ATOM     91  C2    A A   5      -1.663  -4.913  -6.623  1.00  0.00              @1j5e_A_747-753_784-790
ATOM     92  C2'   A A   5      -0.177  -9.512  -6.635  1.00 46.92              @1j5e_A_747-753_784-790
ATOM     93  C3'   A A   5       0.687 -10.514  -5.882  1.00 46.92              @1j5e_A_747-753_784-790
ATOM     94  C4    A A   5      -0.938  -6.591  -5.403  1.00  0.00              @1j5e_A_747-753_784-790
ATOM     95  C4'   A A   5      -0.302 -11.165  -4.929  1.00 46.92              @1j5e_A_747-753_784-790
ATOM     96  C5    A A   5      -0.308  -5.742  -4.509  1.00  0.00              @1j5e_A_747-753_784-790
ATOM     97  C5'   A A   5       0.291 -11.771  -3.687  1.00 46.92              @1j5e_A_747-753_784-790
ATOM     98  C6    A A   5      -0.409  -4.364  -4.760  1.00  0.00              @1j5e_A_747-753_784-790
ATOM     99  C8    A A   5       0.062  -7.715  -3.806  1.00  0.00              @1j5e_A_747-753_784-790
ATOM    100  N1    A A   5      -1.108  -3.974  -5.849  1.00  0.00              @1j5e_A_747-753_784-790
ATOM    101  N3    A A   5      -1.639  -6.238  -6.492  1.00  0.00              @1j5e_A_747-753_784-790
ATOM    102  N6    A A   5       0.145  -3.427  -3.987  1.00  0.00              @1j5e_A_747-753_784-790
ATOM    103  N7    A A   5       0.320  -6.466  -3.504  1.00  0.00              @1j5e_A_747-753_784-790
ATOM    104  N9    A A   5      -0.695  -7.864  -4.944  1.00  0.00              @1j5e_A_747-753_784-790
ATOM    105  O2'   A A   5      -0.877 -10.077  -7.729  1.00 46.92              @1j5e_A_747-753_784-790
ATOM    106  O3'   A A   5       1.378 -11.412  -6.742  1.00 46.92              @1j5e_A_747-753_784-790
ATOM    107  O4'   A A   5      -1.187 -10.084  -4.550  1.00 46.92              @1j5e_A_747-753_784-790
ATOM    108  O5'   A A   5       1.197 -10.847  -3.071  1.00 46.92              @1j5e_A_747-753_784-790
ATOM    109  OP1   A A   5       2.533 -12.479  -1.657  1.00 46.14              @1j5e_A_747-753_784-790
ATOM    110  OP2   A A   5       2.608  -9.945  -1.252  1.00 46.14              @1j5e_A_747-753_784-790
ATOM    111  P     A A   5       1.855 -11.162  -1.652  1.00 46.92              @1j5e_A_747-753_784-790
ATOM    112  C1'   U A   6       1.082  -6.575  -9.461  1.00 56.20              @1j5e_A_747-753_784-790
ATOM    113  C2    U A   6       1.341  -4.401  -8.246  1.00  0.00              @1j5e_A_747-753_784-790
ATOM    114  C2'   U A   6       2.222  -6.468 -10.475  1.00 56.20              @1j5e_A_747-753_784-790
ATOM    115  C3'   U A   6       2.958  -7.780 -10.257  1.00 56.20              @1j5e_A_747-753_784-790
ATOM    116  C4    U A   6       2.175  -4.327  -5.930  1.00  0.00              @1j5e_A_747-753_784-790
ATOM    117  C4'   U A   6       1.806  -8.734  -9.997  1.00 56.20              @1j5e_A_747-753_784-790
ATOM    118  C5    U A   6       2.277  -5.753  -5.967  1.00  0.00              @1j5e_A_747-753_784-790
ATOM    119  C5'   U A   6       2.098 -10.061  -9.363  1.00 56.20              @1j5e_A_747-753_784-790
ATOM    120  C6    U A   6       1.927  -6.413  -7.077  1.00  0.00              @1j5e_A_747-753_784-790
ATOM    121  N1    U A   6       1.467  -5.775  -8.205  1.00  0.00              @1j5e_A_747-753_784-790
ATOM    122  N3    U A   6       1.707  -3.752  -7.093  1.00  0.00              @1j5e_A_747-753_784-790
ATOM    123  O2    U A   6       0.937  -3.803  -9.229  1.00  0.00              @1j5e_A_747-753_784-790
ATOM    124  O2'   U A   6       1.708  -6.380 -11.788  1.00 56.20              @1j5e_A_747-753_784-790
ATOM    125  O3'   U A   6       3.737  -8.094 -11.398  1.00 56.20              @1j5e_A_747-753_784-790
ATOM    126  O4    U A   6       2.463  -3.607  -4.971  1.00  0.00              @1j5e_A_747-753_784-790
ATOM    127  O4'   U A   6       0.927  -7.954  -9.147  1.00 56.20              @1j5e_A_747-753_784-790
ATOM    128  O5'   U A   6       2.828  -9.899  -8.156  1.00 56.20              @1j5e_A_747-753_784-790
ATOM    129  OP1   U A   6       3.440 -12.316  -7.814  1.00 54.04              @1j5e_A_747-753_784-790
ATOM    130  OP2   U A   6       3.635 -10.606  -5.908  1.00 54.04              @1j5e_A_747-753_784-790
ATOM    131  P     U A   6       2.922 -11.107  -7.118  1.00 56.20              @1j5e_A_747-753_784-790
ATOM    132  C1'   A A   7       4.219  -1.936 -11.655  1.00 67.15              @1j5e_A_747-753_784-790
ATOM    133  C2    A A   7       5.190   1.570  -9.263  1.00  0.00              @1j5e_A_747-753_784-790
ATOM    134  C2'   A A   7       5.516  -1.836 -12.443  1.00 67.15              @1j5e_A_747-753_784-790
ATOM    135  C3'   A A   7       5.894  -3.302 -12.604  1.00 67.15              @1j5e_A_747-753_784-790
ATOM    136  C4    A A   7       4.828  -0.568  -9.622  1.00  0.00              @1j5e_A_747-753_784-790
ATOM    137  C4'   A A   7       4.542  -3.947 -12.813  1.00 67.15              @1j5e_A_747-753_784-790
ATOM    138  C5    A A   7       5.066  -0.887  -8.296  1.00  0.00              @1j5e_A_747-753_784-790
ATOM    139  C5'   A A   7       4.426  -5.451 -12.759  1.00 67.15              @1j5e_A_747-753_784-790
ATOM    140  C6    A A   7       5.390   0.173  -7.433  1.00  0.00              @1j5e_A_747-753_784-790
ATOM    141  C8    A A   7       4.614  -2.722  -9.271  1.00  0.00              @1j5e_A_747-753_784-790
ATOM    142  N1    A A   7       5.445   1.416  -7.959  1.00  0.00              @1j5e_A_747-753_784-790
ATOM    143  N3    A A   7       4.874   0.655 -10.176  1.00  0.00              @1j5e_A_747-753_784-790
ATOM    144  N6    A A   7       5.645   0.017  -6.132  1.00  0.00              @1j5e_A_747-753_784-790
ATOM    145  N7    A A   7       4.927  -2.253  -8.088  1.00  0.00              @1j5e_A_747-753_784-790
ATOM    146  N9    A A   7       4.537  -1.757 -10.246  1.00  0.00              @1j5e_A_747-753_784-790
ATOM    147  O2'   A A   7       5.238  -1.195 -13.667  1.00 67.15              @1j5e_A_747-753_784-790
ATOM    148  O3'   A A   7       6.749  -3.458 -13.707  1.00 67.15              @1j5e_A_747-753_784-790
ATOM    149  O4'   A A   7       3.692  -3.238 -11.876  1.00 67.15              @1j5e_A_747-753_784-790
ATOM    150  O5'   A A   7       5.156  -5.994 -11.657  1.00 67.15              @1j5e_A_747-753_784-790
ATOM    151  OP1   A A   7       5.654  -8.169 -12.792  1.00 46.65              @1j5e_A_747-753_784-790
ATOM    152  OP2   A A   7       6.098  -7.869 -10.269  1.00 46.65              @1j5e_A_747-753_784-790
ATOM    153  P     A A   7       5.269  -7.579 -11.480  1.00 67.15              @1j5e_A_747-753_784-790
ATOM    154  C1'   U A   8       9.562  -2.338 -11.184  1.00 54.42              @1y26_X_j10-13_34-42_61-63
ATOM    155  C2    U A   8       9.908   0.156 -11.542  1.00 54.16              @1y26_X_j10-13_34-42_61-63
ATOM    156  C2'   U A   8       8.203  -2.871 -10.706  1.00 54.37              @1y26_X_j10-13_34-42_61-63
ATOM    157  C3'   U A   8       8.532  -4.337 -10.438  1.00 55.33              @1y26_X_j10-13_34-42_61-63
ATOM    158  C4    U A   8       9.019   1.093 -13.669  1.00 53.08              @1y26_X_j10-13_34-42_61-63
ATOM    159  C4'   U A   8       9.467  -4.665 -11.598  1.00 53.59              @1y26_X_j10-13_34-42_61-63
ATOM    160  C5    U A   8       8.570  -0.202 -14.042  1.00 52.41              @1y26_X_j10-13_34-42_61-63
ATOM    161  C5'   U A   8       8.745  -5.264 -12.802  1.00 54.70              @1y26_X_j10-13_34-42_61-63
ATOM    162  C6    U A   8       8.798  -1.209 -13.202  1.00 53.50              @1y26_X_j10-13_34-42_61-63
ATOM    163  N1    U A   8       9.429  -1.080 -11.991  1.00 52.18              @1y26_X_j10-13_34-42_61-63
ATOM    164  N3    U A   8       9.679   1.188 -12.439  1.00 53.13              @1y26_X_j10-13_34-42_61-63
ATOM    165  O2    U A   8      10.488   0.341 -10.459  1.00 50.96              @1y26_X_j10-13_34-42_61-63
ATOM    166  O2'   U A   8       7.720  -2.195  -9.557  1.00 56.45              @1y26_X_j10-13_34-42_61-63
ATOM    167  O3'   U A   8       9.137  -4.495  -9.148  1.00 56.59              @1y26_X_j10-13_34-42_61-63
ATOM    168  O4    U A   8       8.840   2.069 -14.380  1.00 54.03              @1y26_X_j10-13_34-42_61-63
ATOM    169  O4'   U A   8      10.060  -3.399 -11.983  1.00 54.55              @1y26_X_j10-13_34-42_61-63
ATOM    170  O5'   U A   8       7.795  -4.315 -13.337  1.00 52.73              @1y26_X_j10-13_34-42_61-63
ATOM    171  OP1   U A   8       6.876  -4.721 -15.581  1.00 52.63              @1y26_X_j10-13_34-42_61-63
ATOM    172  OP2   U A   8       6.102  -6.100 -13.600  1.00 52.56              @1y26_X_j10-13_34-42_61-63
ATOM    173  P     U A   8       6.528  -4.799 -14.156  1.00 53.24              @1y26_X_j10-13_34-42_61-63
ATOM    174  C1'   A A   9      14.031  -5.594 -11.453  1.00 52.15              @1y26_X_j10-13_34-42_61-63
ATOM    175  C2    A A   9      13.084  -1.216 -11.851  1.00 49.29              @1y26_X_j10-13_34-42_61-63
ATOM    176  C2'   A A   9      14.873  -4.967 -10.337  1.00 54.67              @1y26_X_j10-13_34-42_61-63
ATOM    177  C3'   A A   9      13.943  -5.038  -9.119  1.00 53.19              @1y26_X_j10-13_34-42_61-63
ATOM    178  C4    A A   9      13.285  -3.347 -12.487  1.00 51.50              @1y26_X_j10-13_34-42_61-63
ATOM    179  C4'   A A   9      13.255  -6.380  -9.399  1.00 55.98              @1y26_X_j10-13_34-42_61-63
ATOM    180  C5    A A   9      12.850  -3.058 -13.774  1.00 50.84              @1y26_X_j10-13_34-42_61-63
ATOM    181  C5'   A A   9      12.015  -6.798  -8.592  1.00 56.30              @1y26_X_j10-13_34-42_61-63
ATOM    182  C6    A A   9      12.530  -1.725 -14.067  1.00 51.50              @1y26_X_j10-13_34-42_61-63
ATOM    183  C8    A A   9      13.250  -5.130 -13.769  1.00 51.59              @1y26_X_j10-13_34-42_61-63
ATOM    184  N1    A A   9      12.655  -0.817 -13.058  1.00 50.72              @1y26_X_j10-13_34-42_61-63
ATOM    185  N3    A A   9      13.418  -2.453 -11.474  1.00 50.19              @1y26_X_j10-13_34-42_61-63
ATOM    186  N6    A A   9      12.087  -1.344 -15.291  1.00 50.03              @1y26_X_j10-13_34-42_61-63
ATOM    187  N7    A A   9      12.834  -4.187 -14.562  1.00 51.95              @1y26_X_j10-13_34-42_61-63
ATOM    188  N9    A A   9      13.543  -4.695 -12.498  1.00 50.14              @1y26_X_j10-13_34-42_61-63
ATOM    189  O2'   A A   9      15.996  -5.816 -10.197  1.00 57.12              @1y26_X_j10-13_34-42_61-63
ATOM    190  O3'   A A   9      14.762  -5.071  -7.932  1.00 53.66              @1y26_X_j10-13_34-42_61-63
ATOM    191  O4'   A A   9      12.945  -6.255 -10.819  1.00 54.41              @1y26_X_j10-13_34-42_61-63
ATOM    192  O5'   A A   9      11.008  -5.837  -8.802  1.00 56.68              @1y26_X_j10-13_34-42_61-63
ATOM    193  OP1   A A   9       8.781  -6.951  -9.307  1.00 56.56              @1y26_X_j10-13_34-42_61-63
ATOM    194  OP2   A A   9       9.199  -5.831  -7.024  1.00 53.05              @1y26_X_j10-13_34-42_61-63
ATOM    195  P     A A   9       9.438  -5.928  -8.487  1.00 55.25              @1y26_X_j10-13_34-42_61-63
ATOM    196  C1'   A A  10      14.734   1.108  -6.225  1.00 53.93              @1y26_X_j10-13_34-42_61-63
ATOM    197  C2    A A  10      15.458   3.319  -2.599  1.00 53.24              @1y26_X_j10-13_34-42_61-63
ATOM    198  C2'   A A  10      16.056   1.483  -6.851  1.00 55.06              @1y26_X_j10-13_34-42_61-63
ATOM    199  C3'   A A  10      16.457   0.179  -7.527  1.00 53.03              @1y26_X_j10-13_34-42_61-63
ATOM    200  C4    A A  10      15.054   1.496  -3.772  1.00 53.40              @1y26_X_j10-13_34-42_61-63
ATOM    201  C4'   A A  10      15.099  -0.253  -8.058  1.00 53.76              @1y26_X_j10-13_34-42_61-63
ATOM    202  C5    A A  10      15.039   0.686  -2.666  1.00 55.04              @1y26_X_j10-13_34-42_61-63
ATOM    203  C5'   A A  10      14.912  -1.709  -8.447  1.00 53.70              @1y26_X_j10-13_34-42_61-63
ATOM    204  C6    A A  10      15.256   1.325  -1.429  1.00 54.86              @1y26_X_j10-13_34-42_61-63
ATOM    205  C8    A A  10      14.680  -0.588  -4.326  1.00 54.81              @1y26_X_j10-13_34-42_61-63
ATOM    206  N1    A A  10      15.462   2.651  -1.440  1.00 55.26              @1y26_X_j10-13_34-42_61-63
ATOM    207  N3    A A  10      15.260   2.818  -3.820  1.00 55.65              @1y26_X_j10-13_34-42_61-63
ATOM    208  N6    A A  10      15.264   0.697  -0.265  1.00 55.51              @1y26_X_j10-13_34-42_61-63
ATOM    209  N7    A A  10      14.793  -0.628  -3.016  1.00 54.85              @1y26_X_j10-13_34-42_61-63
ATOM    210  N9    A A  10      14.830   0.673  -4.838  1.00 55.23              @1y26_X_j10-13_34-42_61-63
ATOM    211  O2'   A A  10      15.854   2.541  -7.754  1.00 53.72              @1y26_X_j10-13_34-42_61-63
ATOM    212  O3'   A A  10      17.317   0.473  -8.584  1.00 51.73              @1y26_X_j10-13_34-42_61-63
ATOM    213  O4'   A A  10      14.210   0.033  -6.965  1.00 54.58              @1y26_X_j10-13_34-42_61-63
ATOM    214  O5'   A A  10      15.558  -2.608  -7.569  1.00 52.84              @1y26_X_j10-13_34-42_61-63
ATOM    215  OP1   A A  10      15.638  -4.235  -5.743  1.00 54.12              @1y26_X_j10-13_34-42_61-63
ATOM    216  OP2   A A  10      13.408  -3.442  -6.672  1.00 52.44              @1y26_X_j10-13_34-42_61-63
ATOM    217  P     A A  10      14.809  -3.834  -6.899  1.00 52.52              @1y26_X_j10-13_34-42_61-63
ATOM    218  C1'   U A  11      16.157  -2.062 -13.133  1.00 50.71              @1n33_A_900-906_1362-1368
ATOM    219  C2    U A  11      15.055  -0.232 -14.436  1.00  0.00              @1n33_A_900-906_1362-1368
ATOM    220  C2'   U A  11      17.431  -2.518 -13.835  1.00 50.71              @1n33_A_900-906_1362-1368
ATOM    221  C3'   U A  11      18.491  -2.187 -12.790  1.00 50.71              @1n33_A_900-906_1362-1368
ATOM    222  C4    U A  11      15.445   2.136 -13.878  1.00  0.00              @1n33_A_900-906_1362-1368
ATOM    223  C4'   U A  11      17.759  -2.540 -11.489  1.00 50.71              @1n33_A_900-906_1362-1368
ATOM    224  C5    U A  11      16.308   1.700 -12.823  1.00  0.00              @1n33_A_900-906_1362-1368
ATOM    225  C5'   U A  11      18.273  -1.950 -10.189  1.00 50.71              @1n33_A_900-906_1362-1368
ATOM    226  C6    U A  11      16.502   0.391 -12.624  1.00  0.00              @1n33_A_900-906_1362-1368
ATOM    227  N1    U A  11      15.901  -0.574 -13.399  1.00  0.00              @1n33_A_900-906_1362-1368
ATOM    228  N3    U A  11      14.876   1.117 -14.615  1.00  0.00              @1n33_A_900-906_1362-1368
ATOM    229  O2    U A  11      14.507  -1.060 -15.141  1.00  0.00              @1n33_A_900-906_1362-1368
ATOM    230  O2'   U A  11      17.313  -3.912 -14.073  1.00 50.71              @1n33_A_900-906_1362-1368
ATOM    231  O3'   U A  11      19.673  -2.955 -13.012  1.00 50.71              @1n33_A_900-906_1362-1368
ATOM    232  O4    U A  11      15.186   3.307 -14.161  1.00  0.00              @1n33_A_900-906_1362-1368
ATOM    233  O4'   U A  11      16.364  -2.236 -11.744  1.00 50.71              @1n33_A_900-906_1362-1368
ATOM    234  O5'   U A  11      18.634  -0.574 -10.361  1.00 50.71              @1n33_A_900-906_1362-1368
ATOM    235  OP1   U A  11      17.163   0.380  -8.548  1.00 30.21              @1n33_A_900-906_1362-1368
ATOM    236  OP2   U A  11      19.742   0.291  -8.285  1.00 30.21              @1n33_A_900-906_1362-1368
ATOM    237  P     U A  11      18.531   0.456  -9.150  1.00 39.38              @1n33_A_900-906_1362-1368
ATOM    238  C1'   C A  12      18.880  -1.484 -18.732  1.00 56.14              @1n33_A_900-906_1362-1368
ATOM    239  C2    C A  12      18.086   0.903 -18.776  1.00  0.00              @1n33_A_900-906_1362-1368
ATOM    240  C2'   C A  12      20.264  -1.267 -19.342  1.00 56.14              @1n33_A_900-906_1362-1368
ATOM    241  C3'   C A  12      21.186  -1.776 -18.233  1.00 56.14              @1n33_A_900-906_1362-1368
ATOM    242  C4    C A  12      17.470   2.021 -16.830  1.00  0.00              @1n33_A_900-906_1362-1368
ATOM    243  C4'   C A  12      20.393  -2.935 -17.650  1.00 56.14              @1n33_A_900-906_1362-1368
ATOM    244  C5    C A  12      17.752   0.875 -16.032  1.00  0.00              @1n33_A_900-906_1362-1368
ATOM    245  C5'   C A  12      20.712  -3.335 -16.218  1.00 56.14              @1n33_A_900-906_1362-1368
ATOM    246  C6    C A  12      18.196  -0.221 -16.661  1.00  0.00              @1n33_A_900-906_1362-1368
ATOM    247  N1    C A  12      18.370  -0.234 -18.017  1.00  0.00              @1n33_A_900-906_1362-1368
ATOM    248  N3    C A  12      17.636   2.018 -18.155  1.00  0.00              @1n33_A_900-906_1362-1368
ATOM    249  N4    C A  12      17.025   3.143 -16.259  1.00  0.00              @1n33_A_900-906_1362-1368
ATOM    250  O2    C A  12      18.254   0.862 -20.004  1.00  0.00              @1n33_A_900-906_1362-1368
ATOM    251  O2'   C A  12      20.359  -2.018 -20.536  1.00 56.14              @1n33_A_900-906_1362-1368
ATOM    252  O3'   C A  12      22.463  -2.194 -18.715  1.00 56.14              @1n33_A_900-906_1362-1368
ATOM    253  O4'   C A  12      19.003  -2.512 -17.762  1.00 56.14              @1n33_A_900-906_1362-1368
ATOM    254  O5'   C A  12      20.465  -2.245 -15.323  1.00 56.14              @1n33_A_900-906_1362-1368
ATOM    255  OP1   C A  12      22.044  -3.266 -13.762  1.00114.91              @1n33_A_900-906_1362-1368
ATOM    256  OP2   C A  12      21.117  -0.922 -13.309  1.00114.91              @1n33_A_900-906_1362-1368
ATOM    257  P     C A  12      20.920  -2.307 -13.803  1.00111.94              @1n33_A_900-906_1362-1368
ATOM    258  C1'   G A  13      21.619   1.841 -22.843  1.00 89.72              @1n33_A_900-906_1362-1368
ATOM    259  C2    G A  13      20.020   5.834 -22.031  1.00 81.83              @1n33_A_900-906_1362-1368
ATOM    260  C2'   G A  13      23.014   2.216 -23.333  1.00 89.72              @1n33_A_900-906_1362-1368
ATOM    261  C3'   G A  13      23.865   1.197 -22.600  1.00 89.72              @1n33_A_900-906_1362-1368
ATOM    262  C4    G A  13      20.769   3.815 -21.474  1.00 81.83              @1n33_A_900-906_1362-1368
ATOM    263  C4'   G A  13      22.989  -0.053 -22.650  1.00 89.72              @1n33_A_900-906_1362-1368
ATOM    264  C5    G A  13      20.565   3.988 -20.122  1.00 81.83              @1n33_A_900-906_1362-1368
ATOM    265  C5'   G A  13      23.212  -1.046 -21.535  1.00 89.72              @1n33_A_900-906_1362-1368
ATOM    266  C6    G A  13      20.001   5.224 -19.659  1.00 81.83              @1n33_A_900-906_1362-1368
ATOM    267  C8    G A  13      21.383   2.032 -20.336  1.00 81.83              @1n33_A_900-906_1362-1368
ATOM    268  N1    G A  13      19.767   6.104 -20.709  1.00 81.83              @1n33_A_900-906_1362-1368
ATOM    269  N2    G A  13      19.737   6.812 -22.892  1.00 81.83              @1n33_A_900-906_1362-1368
ATOM    270  N3    G A  13      20.519   4.686 -22.478  1.00 81.83              @1n33_A_900-906_1362-1368
ATOM    271  N7    G A  13      20.965   2.860 -19.418  1.00 81.83              @1n33_A_900-906_1362-1368
ATOM    272  N9    G A  13      21.277   2.536 -21.606  1.00 81.83              @1n33_A_900-906_1362-1368
ATOM    273  O2'   G A  13      23.094   2.038 -24.738  1.00 89.72              @1n33_A_900-906_1362-1368
ATOM    274  O3'   G A  13      25.138   1.031 -23.217  1.00 89.72              @1n33_A_900-906_1362-1368
ATOM    275  O4'   G A  13      21.634   0.454 -22.559  1.00 89.72              @1n33_A_900-906_1362-1368
ATOM    276  O5'   G A  13      23.179  -0.369 -20.265  1.00 89.72              @1n33_A_900-906_1362-1368
ATOM    277  O6    G A  13      19.713   5.557 -18.502  1.00 81.83              @1n33_A_900-906_1362-1368
ATOM    278  OP1   G A  13      24.871  -1.850 -19.227  1.00 96.80              @1n33_A_900-906_1362-1368
ATOM    279  OP2   G A  13      23.590  -0.132 -17.825  1.00 96.80              @1n33_A_900-906_1362-1368
ATOM    280  P     G A  13      23.623  -1.111 -18.936  1.00129.28              @1n33_A_900-906_1362-1368
ATOM    281  C1'   C A  14      23.714   6.797 -23.911  1.00 82.87              @1n33_A_900-906_1362-1368
ATOM    282  C2    C A  14      22.740   8.039 -22.057  1.00 68.71              @1n33_A_900-906_1362-1368
ATOM    283  C2'   C A  14      25.043   7.491 -24.161  1.00 82.87              @1n33_A_900-906_1362-1368
ATOM    284  C3'   C A  14      26.007   6.316 -24.180  1.00 82.87              @1n33_A_900-906_1362-1368
ATOM    285  C4    C A  14      22.664   7.189 -19.910  1.00 68.71              @1n33_A_900-906_1362-1368
ATOM    286  C4'   C A  14      25.172   5.237 -24.858  1.00 82.87              @1n33_A_900-906_1362-1368
ATOM    287  C5    C A  14      23.297   5.979 -20.325  1.00 68.71              @1n33_A_900-906_1362-1368
ATOM    288  C5'   C A  14      25.578   3.786 -24.687  1.00 82.87              @1n33_A_900-906_1362-1368
ATOM    289  C6    C A  14      23.623   5.864 -21.615  1.00 68.71              @1n33_A_900-906_1362-1368
ATOM    290  N1    C A  14      23.358   6.876 -22.493  1.00 68.71              @1n33_A_900-906_1362-1368
ATOM    291  N3    C A  14      22.398   8.168 -20.760  1.00 68.71              @1n33_A_900-906_1362-1368
ATOM    292  N4    C A  14      22.322   7.373 -18.645  1.00 68.71              @1n33_A_900-906_1362-1368
ATOM    293  O2    C A  14      22.526   8.938 -22.884  1.00 68.71              @1n33_A_900-906_1362-1368
ATOM    294  O2'   C A  14      24.973   8.141 -25.412  1.00 82.87              @1n33_A_900-906_1362-1368
ATOM    295  O3'   C A  14      27.201   6.663 -24.865  1.00 82.87              @1n33_A_900-906_1362-1368
ATOM    296  O4'   C A  14      23.846   5.448 -24.307  1.00 82.87              @1n33_A_900-906_1362-1368
ATOM    297  O5'   C A  14      25.723   3.459 -23.298  1.00 82.87              @1n33_A_900-906_1362-1368
ATOM    298  OP1   C A  14      27.436   1.730 -23.783  1.00122.83              @1n33_A_900-906_1362-1368
ATOM    299  OP2   C A  14      26.551   2.081 -21.398  1.00122.83              @1n33_A_900-906_1362-1368
ATOM    300  P     C A  14      26.320   2.054 -22.865  1.00173.55              @1n33_A_900-906_1362-1368
ATOM    301  C1'   G A  15      25.422  11.390 -21.382  1.00 50.87              @1n33_A_900-906_1362-1368
ATOM    302  C2    G A  15      24.019  12.881 -17.600  1.00  0.00              @1n33_A_900-906_1362-1368
ATOM    303  C2'   G A  15      26.622  12.327 -21.449  1.00 50.87              @1n33_A_900-906_1362-1368
ATOM    304  C3'   G A  15      27.648  11.459 -22.194  1.00 50.87              @1n33_A_900-906_1362-1368
ATOM    305  C4    G A  15      24.849  11.348 -18.966  1.00  0.00              @1n33_A_900-906_1362-1368
ATOM    306  C4'   G A  15      26.755  10.767 -23.201  1.00 50.87              @1n33_A_900-906_1362-1368
ATOM    307  C5    G A  15      24.934  10.364 -18.003  1.00  0.00              @1n33_A_900-906_1362-1368
ATOM    308  C5'   G A  15      27.255   9.613 -24.052  1.00 50.87              @1n33_A_900-906_1362-1368
ATOM    309  C6    G A  15      24.515  10.662 -16.682  1.00  0.00              @1n33_A_900-906_1362-1368
ATOM    310  C8    G A  15      25.658   9.478 -19.799  1.00  0.00              @1n33_A_900-906_1362-1368
ATOM    311  N1    G A  15      24.063  11.973 -16.570  1.00  0.00              @1n33_A_900-906_1362-1368
ATOM    312  N2    G A  15      23.547  14.099 -17.293  1.00  0.00              @1n33_A_900-906_1362-1368
ATOM    313  N3    G A  15      24.406  12.616 -18.836  1.00  0.00              @1n33_A_900-906_1362-1368
ATOM    314  N7    G A  15      25.446   9.191 -18.543  1.00  0.00              @1n33_A_900-906_1362-1368
ATOM    315  N9    G A  15      25.317  10.770 -20.122  1.00  0.00              @1n33_A_900-906_1362-1368
ATOM    316  O2'   G A  15      26.210  13.500 -22.148  1.00 50.87              @1n33_A_900-906_1362-1368
ATOM    317  O3'   G A  15      28.675  12.238 -22.800  1.00 50.87              @1n33_A_900-906_1362-1368
ATOM    318  O4'   G A  15      25.590  10.422 -22.410  1.00 50.87              @1n33_A_900-906_1362-1368
ATOM    319  O5'   G A  15      27.763   8.525 -23.274  1.00 50.87              @1n33_A_900-906_1362-1368
ATOM    320  O6    G A  15      24.514   9.923 -15.689  1.00  0.00              @1n33_A_900-906_1362-1368
ATOM    321  OP1   G A  15      29.374   7.788 -25.046  1.00176.78              @1n33_A_900-906_1362-1368
ATOM    322  OP2   G A  15      28.864   6.285 -23.033  1.00176.78              @1n33_A_900-906_1362-1368
ATOM    323  P     G A  15      28.419   7.284 -24.032  1.00193.76              @1n33_A_900-906_1362-1368
ATOM    324  C1'   U A  16      26.946  15.446 -17.857  1.00 53.87              @1n33_A_900-906_1362-1368
ATOM    325  C2    U A  16      26.630  14.707 -15.529  1.00  0.00              @1n33_A_900-906_1362-1368
ATOM    326  C2'   U A  16      27.790  16.676 -17.509  1.00 53.87              @1n33_A_900-906_1362-1368
ATOM    327  C3'   U A  16      29.093  16.375 -18.242  1.00 53.87              @1n33_A_900-906_1362-1368
ATOM    328  C4    U A  16      27.057  12.362 -14.909  1.00  0.00              @1n33_A_900-906_1362-1368
ATOM    329  C4'   U A  16      28.630  15.616 -19.479  1.00 53.87              @1n33_A_900-906_1362-1368
ATOM    330  C5    U A  16      27.405  12.110 -16.273  1.00  0.00              @1n33_A_900-906_1362-1368
ATOM    331  C5'   U A  16      29.649  14.629 -19.987  1.00 53.87              @1n33_A_900-906_1362-1368
ATOM    332  C6    U A  16      27.356  13.107 -17.164  1.00  0.00              @1n33_A_900-906_1362-1368
ATOM    333  N1    U A  16      26.980  14.387 -16.825  1.00  0.00              @1n33_A_900-906_1362-1368
ATOM    334  N3    U A  16      26.690  13.664 -14.639  1.00  0.00              @1n33_A_900-906_1362-1368
ATOM    335  O2    U A  16      26.292  15.830 -15.195  1.00  0.00              @1n33_A_900-906_1362-1368
ATOM    336  O2'   U A  16      27.124  17.838 -17.958  1.00 53.87              @1n33_A_900-906_1362-1368
ATOM    337  O3'   U A  16      29.860  17.529 -18.587  1.00 53.87              @1n33_A_900-906_1362-1368
ATOM    338  O4    U A  16      27.061  11.532 -13.998  1.00  0.00              @1n33_A_900-906_1362-1368
ATOM    339  O4'   U A  16      27.447  14.896 -19.065  1.00 53.87              @1n33_A_900-906_1362-1368
ATOM    340  O5'   U A  16      29.023  13.677 -20.820  1.00 53.87              @1n33_A_900-906_1362-1368
ATOM    341  OP1   U A  16      30.637  13.747 -22.758  1.00112.48              @1n33_A_900-906_1362-1368
ATOM    342  OP2   U A  16      30.517  11.714 -21.188  1.00112.48              @1n33_A_900-906_1362-1368
ATOM    343  P     U A  16      29.846  12.838 -21.887  1.00117.58              @1n33_A_900-906_1362-1368
ATOM    344  C1'   G A  17      28.893  18.645 -13.112  1.00 63.74              @1n33_A_900-906_1362-1368
ATOM    345  C2    G A  17      27.398  15.899 -10.153  1.00 50.35              @1n33_A_900-906_1362-1368
ATOM    346  C2'   G A  17      30.185  19.184 -12.505  1.00 63.74              @1n33_A_900-906_1362-1368
ATOM    347  C3'   G A  17      31.048  19.368 -13.751  1.00 63.74              @1n33_A_900-906_1362-1368
ATOM    348  C4    G A  17      28.298  16.418 -12.093  1.00 50.35              @1n33_A_900-906_1362-1368
ATOM    349  C4'   G A  17      30.017  19.798 -14.792  1.00 63.74              @1n33_A_900-906_1362-1368
ATOM    350  C5    G A  17      28.339  15.125 -12.563  1.00 50.35              @1n33_A_900-906_1362-1368
ATOM    351  C5'   G A  17      30.330  19.556 -16.238  1.00 63.74              @1n33_A_900-906_1362-1368
ATOM    352  C6    G A  17      27.858  14.101 -11.760  1.00 50.35              @1n33_A_900-906_1362-1368
ATOM    353  C8    G A  17      29.154  16.321 -14.115  1.00 50.35              @1n33_A_900-906_1362-1368
ATOM    354  N1    G A  17      27.394  14.581 -10.535  1.00 50.35              @1n33_A_900-906_1362-1368
ATOM    355  N2    G A  17      26.902  16.183  -8.939  1.00 50.35              @1n33_A_900-906_1362-1368
ATOM    356  N3    G A  17      27.851  16.872 -10.908  1.00 50.35              @1n33_A_900-906_1362-1368
ATOM    357  N7    G A  17      28.886  15.075 -13.834  1.00 50.35              @1n33_A_900-906_1362-1368
ATOM    358  N9    G A  17      28.799  17.189 -13.105  1.00 50.35              @1n33_A_900-906_1362-1368
ATOM    359  O2'   G A  17      29.877  20.387 -11.824  1.00 63.74              @1n33_A_900-906_1362-1368
ATOM    360  O3'   G A  17      32.077  20.352 -13.561  1.00 63.74              @1n33_A_900-906_1362-1368
ATOM    361  O4'   G A  17      28.823  19.075 -14.455  1.00 63.74              @1n33_A_900-906_1362-1368
ATOM    362  O5'   G A  17      30.821  18.241 -16.425  1.00 63.74              @1n33_A_900-906_1362-1368
ATOM    363  O6    G A  17      27.805  12.895 -12.024  1.00 50.35              @1n33_A_900-906_1362-1368
ATOM    364  OP1   G A  17      31.869  18.940 -18.545  1.00118.23              @1n33_A_900-906_1362-1368
ATOM    365  OP2   G A  17      32.011  16.507 -17.804  1.00118.23              @1n33_A_900-906_1362-1368
ATOM    366  P     G A  17      31.263  17.781 -17.874  1.00126.18              @1n33_A_900-906_1362-1368
ATOM    367  C1'   G A  18      31.487  17.747  -8.063  1.00 82.14              LIR_22252
ATOM    368  C2    G A  18      31.113  13.564  -7.086  1.00  0.00              LIR_22252
ATOM    369  C2'   G A  18      32.890  17.864  -7.447  1.00 82.14              LIR_22252
ATOM    370  C3'   G A  18      33.578  18.833  -8.404  1.00 82.14              LIR_22252
ATOM    371  C4    G A  18      31.228  15.299  -8.458  1.00  0.00              LIR_22252
ATOM    372  C4'   G A  18      32.443  19.753  -8.829  1.00 82.14              LIR_22252
ATOM    373  C5    G A  18      31.107  14.548  -9.609  1.00  0.00              LIR_22252
ATOM    374  C5'   G A  18      32.611  20.419 -10.173  1.00 82.14              LIR_22252
ATOM    375  C6    G A  18      30.972  13.141  -9.497  1.00  0.00              LIR_22252
ATOM    376  C8    G A  18      31.279  16.570 -10.255  1.00  0.00              LIR_22252
ATOM    377  N1    G A  18      30.986  12.728  -8.169  1.00  0.00              LIR_22252
ATOM    378  N2    G A  18      31.103  12.974  -5.881  1.00  0.00              LIR_22252
ATOM    379  N3    G A  18      31.240  14.877  -7.177  1.00  0.00              LIR_22252
ATOM    380  N7    G A  18      31.141  15.364 -10.733  1.00  0.00              LIR_22252
ATOM    381  N9    G A  18      31.339  16.602  -8.882  1.00  0.00              LIR_22252
ATOM    382  O2'   G A  18      32.800  18.357  -6.125  1.00 82.14              LIR_22252
ATOM    383  O3'   G A  18      34.628  19.550  -7.767  1.00 82.14              LIR_22252
ATOM    384  O4'   G A  18      31.259  18.915  -8.844  1.00 82.14              LIR_22252
ATOM    385  O5'   G A  18      32.986  19.450 -11.167  1.00 82.14              LIR_22252
ATOM    386  O6    G A  18      30.853  12.304 -10.401  1.00  0.00              LIR_22252
ATOM    387  OP1   G A  18      34.403  21.076 -12.454  1.00 92.94              LIR_22252
ATOM    388  OP2   G A  18      34.028  18.677 -13.286  1.00 92.94              LIR_22252
ATOM    389  P     G A  18      33.511  19.898 -12.607  1.00 82.14              LIR_22252
ATOM    390  C1'   A A  19      34.705  14.190  -6.570  1.00 68.89              LIR_22252
ATOM    391  C2    A A  19      34.303  10.894  -9.401  1.00  0.00              LIR_22252
ATOM    392  C2'   A A  19      36.111  13.738  -6.167  1.00 68.89              LIR_22252
ATOM    393  C3'   A A  19      36.850  15.069  -6.054  1.00 68.89              LIR_22252
ATOM    394  C4    A A  19      34.390  13.002  -8.786  1.00  0.00              LIR_22252
ATOM    395  C4'   A A  19      35.774  16.009  -5.535  1.00 68.89              LIR_22252
ATOM    396  C5    A A  19      34.205  13.446 -10.083  1.00  0.00              LIR_22252
ATOM    397  C5'   A A  19      35.971  17.474  -5.866  1.00 68.89              LIR_22252
ATOM    398  C6    A A  19      34.064  12.466 -11.079  1.00  0.00              LIR_22252
ATOM    399  C8    A A  19      34.375  15.193  -8.882  1.00  0.00              LIR_22252
ATOM    400  N1    A A  19      34.119  11.171 -10.697  1.00  0.00              LIR_22252
ATOM    401  N3    A A  19      34.449  11.725  -8.372  1.00  0.00              LIR_22252
ATOM    402  N6    A A  19      33.880  12.743 -12.372  1.00  0.00              LIR_22252
ATOM    403  N7    A A  19      34.198  14.834 -10.130  1.00  0.00              LIR_22252
ATOM    404  N9    A A  19      34.499  14.135  -8.015  1.00  0.00              LIR_22252
ATOM    405  O2'   A A  19      36.055  13.021  -4.951  1.00 68.89              LIR_22252
ATOM    406  O3'   A A  19      37.970  14.986  -5.182  1.00 68.89              LIR_22252
ATOM    407  O4'   A A  19      34.542  15.532  -6.142  1.00 68.89              LIR_22252
ATOM    408  O5'   A A  19      36.212  17.640  -7.277  1.00 68.89              LIR_22252
ATOM    409  OP1   A A  19      37.025  19.985  -7.173  1.00 96.50              LIR_22252
ATOM    410  OP2   A A  19      36.400  18.916  -9.425  1.00 96.50              LIR_22252
ATOM    411  P     A A  19      36.153  19.078  -7.964  1.00 68.89              LIR_22252
ATOM    412  C1'   U A  20      40.938  11.814  -9.132  1.00105.43              LIR_22252
ATOM    413  C2    U A  20      40.782   9.576  -7.996  1.00  0.00              LIR_22252
ATOM    414  C2'   U A  20      40.001  12.073 -10.321  1.00105.43              LIR_22252
ATOM    415  C3'   U A  20      39.483  13.480 -10.033  1.00105.43              LIR_22252
ATOM    416  C4    U A  20      39.574   9.323  -5.864  1.00  0.00              LIR_22252
ATOM    417  C4'   U A  20      40.629  14.123  -9.260  1.00105.43              LIR_22252
ATOM    418  C5    U A  20      39.276  10.721  -5.917  1.00  0.00              LIR_22252
ATOM    419  C5'   U A  20      40.257  15.186  -8.250  1.00105.43              LIR_22252
ATOM    420  C6    U A  20      39.716  11.453  -6.946  1.00  0.00              LIR_22252
ATOM    421  N1    U A  20      40.455  10.917  -7.976  1.00  0.00              LIR_22252
ATOM    422  N3    U A  20      40.317   8.851  -6.927  1.00  0.00              LIR_22252
ATOM    423  O2    U A  20      41.435   9.069  -8.891  1.00  0.00              LIR_22252
ATOM    424  O2'   U A  20      40.750  12.037 -11.523  1.00105.43              LIR_22252
ATOM    425  O3'   U A  20      39.323  14.208 -11.264  1.00105.43              LIR_22252
ATOM    426  O4    U A  20      39.229   8.544  -4.973  1.00  0.00              LIR_22252
ATOM    427  O4'   U A  20      41.295  13.052  -8.560  1.00105.43              LIR_22252
ATOM    428  O5'   U A  20      39.496  14.608  -7.165  1.00105.43              LIR_22252
ATOM    429  OP1   U A  20      40.426  14.680  -4.852  1.00102.03              LIR_22252
ATOM    430  OP2   U A  20      39.478  16.790  -5.952  1.00102.03              LIR_22252
ATOM    431  P     U A  20      39.434  15.326  -5.742  1.00105.43              LIR_22252
ATOM    432  C1'   A A  21      37.334  10.042 -15.810  1.00104.71              LIR_22252
ATOM    433  C2    A A  21      37.559   9.344 -20.070  1.00  0.00              LIR_22252
ATOM    434  C2'   A A  21      37.474   8.872 -14.832  1.00104.71              LIR_22252
ATOM    435  C3'   A A  21      36.678   9.375 -13.629  1.00104.71              LIR_22252
ATOM    436  C4    A A  21      38.305   9.940 -18.091  1.00  0.00              LIR_22252
ATOM    437  C4'   A A  21      36.938  10.883 -13.662  1.00104.71              LIR_22252
ATOM    438  C5    A A  21      39.556  10.251 -18.595  1.00  0.00              LIR_22252
ATOM    439  C5'   A A  21      38.025  11.411 -12.748  1.00104.71              LIR_22252
ATOM    440  C6    A A  21      39.752  10.066 -19.973  1.00  0.00              LIR_22252
ATOM    441  C8    A A  21      39.645  10.655 -16.509  1.00  0.00              LIR_22252
ATOM    442  N1    A A  21      38.711   9.602 -20.698  1.00  0.00              LIR_22252
ATOM    443  N3    A A  21      37.250   9.477 -18.782  1.00  0.00              LIR_22252
ATOM    444  N6    A A  21      40.903  10.323 -20.599  1.00  0.00              LIR_22252
ATOM    445  N7    A A  21      40.394  10.703 -17.583  1.00  0.00              LIR_22252
ATOM    446  N9    A A  21      38.369  10.203 -16.743  1.00  0.00              LIR_22252
ATOM    447  O2'   A A  21      36.947   7.686 -15.389  1.00104.71              LIR_22252
ATOM    448  O3'   A A  21      35.276   9.173 -13.854  1.00104.71              LIR_22252
ATOM    449  O4'   A A  21      37.275  11.216 -15.031  1.00104.71              LIR_22252
ATOM    450  O5'   A A  21      38.375  12.770 -13.117  1.00104.71              LIR_22252
ATOM    451  OP1   A A  21      37.865  15.219 -13.024  1.00123.86              LIR_22252
ATOM    452  OP2   A A  21      36.896  13.598 -11.284  1.00123.86              LIR_22252
ATOM    453  P     A A  21      38.012  14.003 -12.174  1.00104.71              LIR_22252
ATOM    454  C1'   U A  22      37.322   5.565  -9.154  1.00 70.17              LIR_22252
ATOM    455  C2    U A  22      37.109   6.994  -7.104  1.00  0.00              LIR_22252
ATOM    456  C2'   U A  22      36.036   4.757  -8.918  1.00 70.17              LIR_22252
ATOM    457  C3'   U A  22      35.253   5.011 -10.202  1.00 70.17              LIR_22252
ATOM    458  C4    U A  22      37.274   9.448  -7.245  1.00  0.00              LIR_22252
ATOM    459  C4'   U A  22      36.353   5.128 -11.247  1.00 70.17              LIR_22252
ATOM    460  C5    U A  22      37.472   9.310  -8.655  1.00  0.00              LIR_22252
ATOM    461  C5'   U A  22      36.038   5.884 -12.524  1.00 70.17              LIR_22252
ATOM    462  C6    U A  22      37.481   8.092  -9.207  1.00  0.00              LIR_22252
ATOM    463  N1    U A  22      37.306   6.943  -8.470  1.00  0.00              LIR_22252
ATOM    464  N3    U A  22      37.105   8.258  -6.568  1.00  0.00              LIR_22252
ATOM    465  O2    U A  22      36.951   5.997  -6.422  1.00  0.00              LIR_22252
ATOM    466  O2'   U A  22      36.328   3.385  -8.736  1.00 70.17              LIR_22252
ATOM    467  O3'   U A  22      34.378   3.921 -10.467  1.00 70.17              LIR_22252
ATOM    468  O4    U A  22      37.247  10.510  -6.620  1.00  0.00              LIR_22252
ATOM    469  O4'   U A  22      37.460   5.760 -10.552  1.00 70.17              LIR_22252
ATOM    470  O5'   U A  22      35.567   7.214 -12.235  1.00 70.17              LIR_22252
ATOM    471  OP1   U A  22      34.150   7.015 -14.298  1.00 94.37              LIR_22252
ATOM    472  OP2   U A  22      33.411   8.479 -12.336  1.00 94.37              LIR_22252
ATOM    473  P     U A  22      34.500   7.927 -13.183  1.00 70.17              LIR_22252
ATOM    474  C1'   G A  23      33.472   4.831  -4.764  1.00 74.21              LIR_22252
ATOM    475  C2    G A  23      33.832   8.642  -2.741  1.00  0.00              LIR_22252
ATOM    476  C2'   G A  23      32.001   4.494  -4.527  1.00 74.21              LIR_22252
ATOM    477  C3'   G A  23      31.639   3.752  -5.803  1.00 74.21              LIR_22252
ATOM    478  C4    G A  23      33.714   7.335  -4.525  1.00  0.00              LIR_22252
ATOM    479  C4'   G A  23      32.925   3.020  -6.146  1.00 74.21              LIR_22252
ATOM    480  C5    G A  23      33.817   8.367  -5.435  1.00  0.00              LIR_22252
ATOM    481  C5'   G A  23      33.124   2.741  -7.611  1.00 74.21              LIR_22252
ATOM    482  C6    G A  23      33.941   9.694  -4.953  1.00  0.00              LIR_22252
ATOM    483  C8    G A  23      33.652   6.589  -6.595  1.00  0.00              LIR_22252
ATOM    484  N1    G A  23      33.940   9.738  -3.563  1.00  0.00              LIR_22252
ATOM    485  N2    G A  23      33.851   8.889  -1.422  1.00  0.00              LIR_22252
ATOM    486  N3    G A  23      33.714   7.400  -3.178  1.00  0.00              LIR_22252
ATOM    487  N7    G A  23      33.776   7.881  -6.735  1.00  0.00              LIR_22252
ATOM    488  N9    G A  23      33.608   6.192  -5.280  1.00  0.00              LIR_22252
ATOM    489  O2'   G A  23      31.872   3.696  -3.376  1.00 74.21              LIR_22252
ATOM    490  O3'   G A  23      30.542   2.876  -5.599  1.00 74.21              LIR_22252
ATOM    491  O4'   G A  23      33.978   3.918  -5.717  1.00 74.21              LIR_22252
ATOM    492  O5'   G A  23      33.035   3.968  -8.354  1.00 74.21              LIR_22252
ATOM    493  O6    G A  23      34.044  10.743  -5.601  1.00  0.00              LIR_22252
ATOM    494  OP1   G A  23      32.201   2.696 -10.341  1.00 74.13              LIR_22252
ATOM    495  OP2   G A  23      32.250   5.274 -10.321  1.00 74.13              LIR_22252
ATOM    496  P     G A  23      32.864   3.967  -9.934  1.00 74.21              LIR_22252
ATOM    497  C1'   G A  24      29.892   8.233  -3.761  1.00 70.55              LIR_22252
ATOM    498  C2    G A  24      30.355  11.938  -5.939  1.00 79.99              LIR_22252
ATOM    499  C2'   G A  24      28.382   8.453  -3.639  1.00 70.55              LIR_22252
ATOM    500  C3'   G A  24      27.851   7.046  -3.851  1.00 70.55              LIR_22252
ATOM    501  C4    G A  24      30.418   9.740  -5.719  1.00 79.99              LIR_22252
ATOM    502  C4'   G A  24      28.905   6.183  -3.178  1.00 70.55              LIR_22252
ATOM    503  C5    G A  24      30.757   9.498  -7.030  1.00 79.99              LIR_22252
ATOM    504  C5'   G A  24      28.964   4.756  -3.677  1.00 70.55              LIR_22252
ATOM    505  C6    G A  24      30.915  10.595  -7.908  1.00 79.99              LIR_22252
ATOM    506  C8    G A  24      30.625   7.588  -6.107  1.00 79.99              LIR_22252
ATOM    507  N1    G A  24      30.692  11.802  -7.261  1.00 79.99              LIR_22252
ATOM    508  N2    G A  24      30.172  13.187  -5.499  1.00 79.99              LIR_22252
ATOM    509  N3    G A  24      30.204  10.924  -5.111  1.00 79.99              LIR_22252
ATOM    510  N7    G A  24      30.891   8.138  -7.258  1.00 79.99              LIR_22252
ATOM    511  N9    G A  24      30.310   8.502  -5.134  1.00 79.99              LIR_22252
ATOM    512  O2'   G A  24      28.038   8.987  -2.376  1.00 70.55              LIR_22252
ATOM    513  O3'   G A  24      26.551   6.877  -3.326  1.00 70.55              LIR_22252
ATOM    514  O4'   G A  24      30.157   6.872  -3.454  1.00 70.55              LIR_22252
ATOM    515  O5'   G A  24      28.896   4.733  -5.112  1.00 70.55              LIR_22252
ATOM    516  O6    G A  24      31.206  10.587  -9.106  1.00 79.99              LIR_22252
ATOM    517  OP1   G A  24      28.077   2.397  -5.396  1.00 79.99              LIR_22252
ATOM    518  OP2   G A  24      29.018   3.753  -7.367  1.00 79.99              LIR_22252
ATOM    519  P     G A  24      29.053   3.381  -5.931  1.00 70.55              LIR_22252
ATOM    520  C1'   C A  25      26.571  12.477  -4.912  1.00125.89              @1n33_A_900-906_1362-1368
ATOM    521  C2    C A  25      27.290  12.739  -7.250  1.00111.52              @1n33_A_900-906_1362-1368
ATOM    522  C2'   C A  25      25.088  12.818  -4.902  1.00125.89              @1n33_A_900-906_1362-1368
ATOM    523  C3'   C A  25      24.497  11.561  -4.278  1.00125.89              @1n33_A_900-906_1362-1368
ATOM    524  C4    C A  25      27.715  10.897  -8.578  1.00111.52              @1n33_A_900-906_1362-1368
ATOM    525  C4'   C A  25      25.546  11.200  -3.246  1.00125.89              @1n33_A_900-906_1362-1368
ATOM    526  C5    C A  25      27.400  10.005  -7.523  1.00111.52              @1n33_A_900-906_1362-1368
ATOM    527  C5'   C A  25      25.655   9.750  -2.848  1.00125.89              @1n33_A_900-906_1362-1368
ATOM    528  C6    C A  25      27.036  10.536  -6.359  1.00111.52              @1n33_A_900-906_1362-1368
ATOM    529  N1    C A  25      26.974  11.888  -6.195  1.00111.52              @1n33_A_900-906_1362-1368
ATOM    530  N3    C A  25      27.657  12.215  -8.430  1.00111.52              @1n33_A_900-906_1362-1368
ATOM    531  N4    C A  25      28.081  10.425  -9.759  1.00111.52              @1n33_A_900-906_1362-1368
ATOM    532  O2    C A  25      27.224  13.961  -7.073  1.00111.52              @1n33_A_900-906_1362-1368
ATOM    533  O2'   C A  25      24.927  13.973  -4.105  1.00125.89              @1n33_A_900-906_1362-1368
ATOM    534  O3'   C A  25      23.223  11.777  -3.698  1.00125.89              @1n33_A_900-906_1362-1368
ATOM    535  O4'   C A  25      26.798  11.531  -3.888  1.00125.89              @1n33_A_900-906_1362-1368
ATOM    536  O5'   C A  25      25.936   8.932  -3.985  1.00125.89              @1n33_A_900-906_1362-1368
ATOM    537  OP1   C A  25      25.412   6.862  -2.722  1.00 77.73              @1n33_A_900-906_1362-1368
ATOM    538  OP2   C A  25      26.296   6.751  -5.120  1.00 77.73              @1n33_A_900-906_1362-1368
ATOM    539  P     C A  25      26.285   7.394  -3.790  1.00110.30              @1n33_A_900-906_1362-1368
ATOM    540  C1'   A A  26      23.421  15.461  -7.839  1.00 74.89              @1n33_A_900-906_1362-1368
ATOM    541  C2    A A  26      25.193  15.006 -11.790  1.00  0.00              @1n33_A_900-906_1362-1368
ATOM    542  C2'   A A  26      22.031  15.822  -8.345  1.00 74.89              @1n33_A_900-906_1362-1368
ATOM    543  C3'   A A  26      21.153  14.983  -7.417  1.00 74.89              @1n33_A_900-906_1362-1368
ATOM    544  C4    A A  26      24.430  14.318  -9.847  1.00  0.00              @1n33_A_900-906_1362-1368
ATOM    545  C4'   A A  26      21.891  15.104  -6.095  1.00 74.89              @1n33_A_900-906_1362-1368
ATOM    546  C5    A A  26      24.713  12.996 -10.142  1.00  0.00              @1n33_A_900-906_1362-1368
ATOM    547  C5'   A A  26      21.621  14.058  -5.035  1.00 74.89              @1n33_A_900-906_1362-1368
ATOM    548  C6    A A  26      25.288  12.730 -11.396  1.00  0.00              @1n33_A_900-906_1362-1368
ATOM    549  C8    A A  26      23.866  12.995  -8.192  1.00  0.00              @1n33_A_900-906_1362-1368
ATOM    550  N1    A A  26      25.520  13.780 -12.214  1.00  0.00              @1n33_A_900-906_1362-1368
ATOM    551  N3    A A  26      24.648  15.383 -10.636  1.00  0.00              @1n33_A_900-906_1362-1368
ATOM    552  N6    A A  26      25.614  11.506 -11.818  1.00  0.00              @1n33_A_900-906_1362-1368
ATOM    553  N7    A A  26      24.351  12.169  -9.086  1.00  0.00              @1n33_A_900-906_1362-1368
ATOM    554  N9    A A  26      23.884  14.311  -8.587  1.00  0.00              @1n33_A_900-906_1362-1368
ATOM    555  O2'   A A  26      21.865  17.222  -8.221  1.00 74.89              @1n33_A_900-906_1362-1368
ATOM    556  O3'   A A  26      19.787  15.389  -7.361  1.00 74.89              @1n33_A_900-906_1362-1368
ATOM    557  O4'   A A  26      23.289  15.076  -6.482  1.00 74.89              @1n33_A_900-906_1362-1368
ATOM    558  O5'   A A  26      21.822  12.734  -5.553  1.00 74.89              @1n33_A_900-906_1362-1368
ATOM    559  OP1   A A  26      20.794  11.551  -3.582  1.00 75.01              @1n33_A_900-906_1362-1368
ATOM    560  OP2   A A  26      22.075  10.261  -5.397  1.00 75.01              @1n33_A_900-906_1362-1368
ATOM    561  P     A A  26      21.900  11.486  -4.566  1.00114.07              @1n33_A_900-906_1362-1368
ATOM    562  C1'   C A  27      21.165  15.834 -12.826  1.00146.31              @1n33_A_900-906_1362-1368
ATOM    563  C2    C A  27      22.330  14.028 -14.126  1.00  0.00              @1n33_A_900-906_1362-1368
ATOM    564  C2'   C A  27      19.910  15.987 -13.673  1.00146.31              @1n33_A_900-906_1362-1368
ATOM    565  C3'   C A  27      18.811  15.857 -12.630  1.00146.31              @1n33_A_900-906_1362-1368
ATOM    566  C4    C A  27      22.666  11.901 -13.244  1.00  0.00              @1n33_A_900-906_1362-1368
ATOM    567  C4'   C A  27      19.428  16.559 -11.431  1.00146.31              @1n33_A_900-906_1362-1368
ATOM    568  C5    C A  27      22.023  12.259 -12.025  1.00  0.00              @1n33_A_900-906_1362-1368
ATOM    569  C5'   C A  27      18.840  16.341 -10.050  1.00146.31              @1n33_A_900-906_1362-1368
ATOM    570  C6    C A  27      21.557  13.509 -11.917  1.00  0.00              @1n33_A_900-906_1362-1368
ATOM    571  N1    C A  27      21.695  14.405 -12.940  1.00  0.00              @1n33_A_900-906_1362-1368
ATOM    572  N3    C A  27      22.807  12.768 -14.250  1.00  0.00              @1n33_A_900-906_1362-1368
ATOM    573  N4    C A  27      23.151  10.667 -13.411  1.00  0.00              @1n33_A_900-906_1362-1368
ATOM    574  O2    C A  27      22.441  14.861 -15.038  1.00  0.00              @1n33_A_900-906_1362-1368
ATOM    575  O2'   C A  27      19.915  17.254 -14.301  1.00146.31              @1n33_A_900-906_1362-1368
ATOM    576  O3'   C A  27      17.626  16.447 -13.132  1.00146.31              @1n33_A_900-906_1362-1368
ATOM    577  O4'   C A  27      20.809  16.110 -11.479  1.00146.31              @1n33_A_900-906_1362-1368
ATOM    578  O5'   C A  27      18.875  14.954  -9.675  1.00146.31              @1n33_A_900-906_1362-1368
ATOM    579  OP1   C A  27      17.367  14.992  -7.636  1.00 65.64              @1n33_A_900-906_1362-1368
ATOM    580  OP2   C A  27      19.021  13.072  -8.066  1.00 65.64              @1n33_A_900-906_1362-1368
ATOM    581  P     C A  27      18.680  14.522  -8.148  1.00 98.76              @1n33_A_900-906_1362-1368
ATOM    582  C1'   G A  28      19.764  15.043 -18.661  1.00129.84              @1n33_A_900-906_1362-1368
ATOM    583  C2    G A  28      21.545  11.393 -20.188  1.00113.38              @1n33_A_900-906_1362-1368
ATOM    584  C2'   G A  28      18.460  15.001 -19.454  1.00129.84              @1n33_A_900-906_1362-1368
ATOM    585  C3'   G A  28      17.461  15.457 -18.403  1.00129.84              @1n33_A_900-906_1362-1368
ATOM    586  C4    G A  28      20.620  12.656 -18.636  1.00113.38              @1n33_A_900-906_1362-1368
ATOM    587  C4'   G A  28      18.238  16.531 -17.672  1.00129.84              @1n33_A_900-906_1362-1368
ATOM    588  C5    G A  28      20.668  11.688 -17.660  1.00113.38              @1n33_A_900-906_1362-1368
ATOM    589  C5'   G A  28      17.766  16.847 -16.282  1.00129.84              @1n33_A_900-906_1362-1368
ATOM    590  C6    G A  28      21.220  10.429 -17.975  1.00113.38              @1n33_A_900-906_1362-1368
ATOM    591  C8    G A  28      19.778  13.384 -16.742  1.00113.38              @1n33_A_900-906_1362-1368
ATOM    592  N1    G A  28      21.641  10.370 -19.291  1.00113.38              @1n33_A_900-906_1362-1368
ATOM    593  N2    G A  28      22.008  11.139 -21.410  1.00113.38              @1n33_A_900-906_1362-1368
ATOM    594  N3    G A  28      21.035  12.578 -19.910  1.00113.38              @1n33_A_900-906_1362-1368
ATOM    595  N7    G A  28      20.132  12.158 -16.474  1.00113.38              @1n33_A_900-906_1362-1368
ATOM    596  N9    G A  28      20.046  13.751 -18.038  1.00113.38              @1n33_A_900-906_1362-1368
ATOM    597  O2'   G A  28      18.539  15.896 -20.551  1.00129.84              @1n33_A_900-906_1362-1368
ATOM    598  O3'   G A  28      16.239  15.913 -18.946  1.00129.84              @1n33_A_900-906_1362-1368
ATOM    599  O4'   G A  28      19.589  16.006 -17.632  1.00129.84              @1n33_A_900-906_1362-1368
ATOM    600  O5'   G A  28      17.595  15.645 -15.540  1.00129.84              @1n33_A_900-906_1362-1368
ATOM    601  O6    G A  28      21.359   9.449 -17.247  1.00113.38              @1n33_A_900-906_1362-1368
ATOM    602  OP1   G A  28      15.487  16.383 -14.391  1.00 67.00              @1n33_A_900-906_1362-1368
ATOM    603  OP2   G A  28      16.682  14.217 -13.760  1.00 67.00              @1n33_A_900-906_1362-1368
ATOM    604  P     G A  28      16.742  15.629 -14.198  1.00 72.80              @1n33_A_900-906_1362-1368
ATOM    605  C1'   C A  29      17.592  11.653 -22.611  1.00109.12              @1n33_A_900-906_1362-1368
ATOM    606  C2    C A  29      18.590   9.673 -21.528  1.00105.84              @1n33_A_900-906_1362-1368
ATOM    607  C2'   C A  29      16.281  11.247 -23.278  1.00109.12              @1n33_A_900-906_1362-1368
ATOM    608  C3'   C A  29      15.315  12.224 -22.634  1.00109.12              @1n33_A_900-906_1362-1368
ATOM    609  C4    C A  29      18.329   9.289 -19.260  1.00105.84              @1n33_A_900-906_1362-1368
ATOM    610  C4'   C A  29      16.143  13.487 -22.549  1.00109.12              @1n33_A_900-906_1362-1368
ATOM    611  C5    C A  29      17.567  10.481 -19.103  1.00105.84              @1n33_A_900-906_1362-1368
ATOM    612  C5'   C A  29      15.715  14.536 -21.559  1.00109.12              @1n33_A_900-906_1362-1368
ATOM    613  C6    C A  29      17.353  11.223 -20.188  1.00105.84              @1n33_A_900-906_1362-1368
ATOM    614  N1    C A  29      17.846  10.844 -21.405  1.00105.84              @1n33_A_900-906_1362-1368
ATOM    615  N3    C A  29      18.817   8.914 -20.441  1.00105.84              @1n33_A_900-906_1362-1368
ATOM    616  N4    C A  29      18.578   8.507 -18.209  1.00105.84              @1n33_A_900-906_1362-1368
ATOM    617  O2    C A  29      19.027   9.357 -22.639  1.00105.84              @1n33_A_900-906_1362-1368
ATOM    618  O2'   C A  29      16.351  11.411 -24.682  1.00109.12              @1n33_A_900-906_1362-1368
ATOM    619  O3'   C A  29      14.130  12.351 -23.375  1.00109.12              @1n33_A_900-906_1362-1368
ATOM    620  O4'   C A  29      17.464  13.008 -22.219  1.00109.12              @1n33_A_900-906_1362-1368
ATOM    621  O5'   C A  29      15.437  13.953 -20.288  1.00109.12              @1n33_A_900-906_1362-1368
ATOM    622  OP1   C A  29      13.839  15.712 -19.439  1.00 77.79              @1n33_A_900-906_1362-1368
ATOM    623  OP2   C A  29      14.944  14.053 -17.850  1.00 77.79              @1n33_A_900-906_1362-1368
ATOM    624  P     C A  29      15.008  14.887 -19.072  1.00 60.81              @1n33_A_900-906_1362-1368
ATOM    625  C1'   A A  30      15.501   6.975 -24.503  1.00 74.83              @1n33_A_900-906_1362-1368
ATOM    626  C2    A A  30      17.360   4.133 -21.835  1.00  0.00              @1n33_A_900-906_1362-1368
ATOM    627  C2'   A A  30      14.223   6.206 -24.831  1.00 74.83              @1n33_A_900-906_1362-1368
ATOM    628  C3'   A A  30      13.195   7.323 -24.772  1.00 74.83              @1n33_A_900-906_1362-1368
ATOM    629  C4    A A  30      16.309   5.983 -22.383  1.00  0.00              @1n33_A_900-906_1362-1368
ATOM    630  C4'   A A  30      13.944   8.483 -25.397  1.00 74.83              @1n33_A_900-906_1362-1368
ATOM    631  C5    A A  30      16.258   6.409 -21.067  1.00  0.00              @1n33_A_900-906_1362-1368
ATOM    632  C5'   A A  30      13.469   9.859 -25.040  1.00 74.83              @1n33_A_900-906_1362-1368
ATOM    633  C6    A A  30      16.832   5.566 -20.101  1.00  0.00              @1n33_A_900-906_1362-1368
ATOM    634  C8    A A  30      15.304   7.925 -22.213  1.00  0.00              @1n33_A_900-906_1362-1368
ATOM    635  N1    A A  30      17.386   4.411 -20.527  1.00  0.00              @1n33_A_900-906_1362-1368
ATOM    636  N3    A A  30      16.852   4.843 -22.840  1.00  0.00              @1n33_A_900-906_1362-1368
ATOM    637  N6    A A  30      16.857   5.845 -18.795  1.00  0.00              @1n33_A_900-906_1362-1368
ATOM    638  N7    A A  30      15.619   7.639 -20.974  1.00  0.00              @1n33_A_900-906_1362-1368
ATOM    639  N9    A A  30      15.691   6.966 -23.118  1.00  0.00              @1n33_A_900-906_1362-1368
ATOM    640  O2'   A A  30      14.316   5.598 -26.109  1.00 74.83              @1n33_A_900-906_1362-1368
ATOM    641  O3'   A A  30      11.990   6.977 -25.412  1.00 74.83              @1n33_A_900-906_1362-1368
ATOM    642  O4'   A A  30      15.302   8.316 -24.921  1.00 74.83              @1n33_A_900-906_1362-1368
ATOM    643  O5'   A A  30      13.335   9.996 -23.625  1.00 74.83              @1n33_A_900-906_1362-1368
ATOM    644  OP1   A A  30      11.763  11.904 -23.810  1.00 76.42              @1n33_A_900-906_1362-1368
ATOM    645  OP2   A A  30      12.760  11.289 -21.543  1.00 76.42              @1n33_A_900-906_1362-1368
ATOM    646  P     A A  30      12.896  11.398 -23.020  1.00 66.22              @1n33_A_900-906_1362-1368
ATOM    647  C1'   A A  31      13.065   1.868 -22.556  1.00101.58              @1n33_A_900-906_1362-1368
ATOM    648  C2    A A  31      15.552   1.058 -19.143  1.00  0.00              @1n33_A_900-906_1362-1368
ATOM    649  C2'   A A  31      11.696   1.207 -22.421  1.00101.58              @1n33_A_900-906_1362-1368
ATOM    650  C3'   A A  31      10.814   2.181 -23.187  1.00101.58              @1n33_A_900-906_1362-1368
ATOM    651  C4    A A  31      14.207   2.248 -20.410  1.00  0.00              @1n33_A_900-906_1362-1368
ATOM    652  C4'   A A  31      11.728   2.638 -24.318  1.00101.58              @1n33_A_900-906_1362-1368
ATOM    653  C5    A A  31      14.237   3.318 -19.533  1.00  0.00              @1n33_A_900-906_1362-1368
ATOM    654  C5'   A A  31      11.386   3.935 -25.017  1.00101.58              @1n33_A_900-906_1362-1368
ATOM    655  C6    A A  31      15.020   3.172 -18.375  1.00  0.00              @1n33_A_900-906_1362-1368
ATOM    656  C8    A A  31      12.971   3.908 -21.135  1.00  0.00              @1n33_A_900-906_1362-1368
ATOM    657  N1    A A  31      15.678   2.004 -18.207  1.00  0.00              @1n33_A_900-906_1362-1368
ATOM    658  N3    A A  31      14.848   1.076 -20.273  1.00  0.00              @1n33_A_900-906_1362-1368
ATOM    659  N6    A A  31      15.145   4.117 -17.441  1.00  0.00              @1n33_A_900-906_1362-1368
ATOM    660  N7    A A  31      13.451   4.361 -20.004  1.00  0.00              @1n33_A_900-906_1362-1368
ATOM    661  N9    A A  31      13.387   2.635 -21.443  1.00  0.00              @1n33_A_900-906_1362-1368
ATOM    662  O2'   A A  31      11.737  -0.074 -23.019  1.00101.58              @1n33_A_900-906_1362-1368
ATOM    663  O3'   A A  31       9.636   1.543 -23.655  1.00101.58              @1n33_A_900-906_1362-1368
ATOM    664  O4'   A A  31      13.038   2.696 -23.703  1.00101.58              @1n33_A_900-906_1362-1368
ATOM    665  O5'   A A  31      11.201   4.990 -24.056  1.00101.58              @1n33_A_900-906_1362-1368
ATOM    666  OP1   A A  31       9.487   6.360 -25.263  1.00 53.53              @1n33_A_900-906_1362-1368
ATOM    667  OP2   A A  31      10.865   7.361 -23.314  1.00 53.53              @1n33_A_900-906_1362-1368
ATOM    668  P     A A  31      10.764   6.453 -24.516  1.00 68.09              @1n33_A_900-906_1362-1368
ATOM    669  C1'   G A  32      10.984   0.074 -18.343  1.00 54.06              @1y26_X_j10-13_34-42_61-63
ATOM    670  C2    G A  32      12.127   2.382 -14.796  1.00 54.67              @1y26_X_j10-13_34-42_61-63
ATOM    671  C2'   G A  32       9.750  -0.707 -17.905  1.00 56.18              @1y26_X_j10-13_34-42_61-63
ATOM    672  C3'   G A  32       8.927  -0.675 -19.188  1.00 55.38              @1y26_X_j10-13_34-42_61-63
ATOM    673  C4    G A  32      11.377   2.137 -16.883  1.00 54.87              @1y26_X_j10-13_34-42_61-63
ATOM    674  C4'   G A  32       9.979  -0.864 -20.270  1.00 55.59              @1y26_X_j10-13_34-42_61-63
ATOM    675  C5    G A  32      11.215   3.489 -17.101  1.00 54.38              @1y26_X_j10-13_34-42_61-63
ATOM    676  C5'   G A  32       9.586  -0.352 -21.655  1.00 55.83              @1y26_X_j10-13_34-42_61-63
ATOM    677  C6    G A  32      11.546   4.395 -16.077  1.00 54.50              @1y26_X_j10-13_34-42_61-63
ATOM    678  C8    G A  32      10.614   2.511 -18.913  1.00 53.49              @1y26_X_j10-13_34-42_61-63
ATOM    679  N1    G A  32      12.003   3.751 -14.916  1.00 55.53              @1y26_X_j10-13_34-42_61-63
ATOM    680  N2    G A  32      12.585   1.916 -13.629  1.00 53.42              @1y26_X_j10-13_34-42_61-63
ATOM    681  N3    G A  32      11.833   1.526 -15.771  1.00 52.97              @1y26_X_j10-13_34-42_61-63
ATOM    682  N7    G A  32      10.728   3.708 -18.385  1.00 55.01              @1y26_X_j10-13_34-42_61-63
ATOM    683  N9    G A  32      10.977   1.504 -18.061  1.00 54.09              @1y26_X_j10-13_34-42_61-63
ATOM    684  O2'   G A  32      10.130  -2.028 -17.565  1.00 55.12              @1y26_X_j10-13_34-42_61-63
ATOM    685  O3'   G A  32       8.018  -1.711 -19.274  1.00 59.55              @1y26_X_j10-13_34-42_61-63
ATOM    686  O4'   G A  32      11.095  -0.100 -19.755  1.00 56.37              @1y26_X_j10-13_34-42_61-63
ATOM    687  O5'   G A  32       9.385   1.076 -21.564  1.00 57.73              @1y26_X_j10-13_34-42_61-63
ATOM    688  O6    G A  32      11.461   5.626 -16.098  1.00 54.83              @1y26_X_j10-13_34-42_61-63
ATOM    689  OP1   G A  32       8.241   1.280 -23.766  1.00 57.33              @1y26_X_j10-13_34-42_61-63
ATOM    690  OP2   G A  32       8.811   3.358 -22.324  1.00 57.92              @1y26_X_j10-13_34-42_61-63
ATOM    691  P     G A  32       9.146   2.017 -22.836  1.00 58.14              @1y26_X_j10-13_34-42_61-63
ATOM    692  C1'   U A  33       4.725   0.566 -15.682  1.00 52.81              @1y26_X_j10-13_34-42_61-63
ATOM    693  C2    U A  33       5.567   2.575 -14.499  1.00 51.47              @1y26_X_j10-13_34-42_61-63
ATOM    694  C2'   U A  33       3.733   0.504 -16.841  1.00 53.77              @1y26_X_j10-13_34-42_61-63
ATOM    695  C3'   U A  33       3.403  -0.989 -16.878  1.00 54.75              @1y26_X_j10-13_34-42_61-63
ATOM    696  C4    U A  33       6.926   4.219 -15.753  1.00 51.37              @1y26_X_j10-13_34-42_61-63
ATOM    697  C4'   U A  33       4.753  -1.598 -16.513  1.00 57.43              @1y26_X_j10-13_34-42_61-63
ATOM    698  C5    U A  33       6.777   3.388 -16.923  1.00 52.80              @1y26_X_j10-13_34-42_61-63
ATOM    699  C5'   U A  33       5.493  -2.198 -17.684  1.00 58.68              @1y26_X_j10-13_34-42_61-63
ATOM    700  C6    U A  33       6.087   2.243 -16.842  1.00 51.59              @1y26_X_j10-13_34-42_61-63
ATOM    701  N1    U A  33       5.493   1.820 -15.668  1.00 51.93              @1y26_X_j10-13_34-42_61-63
ATOM    702  N3    U A  33       6.294   3.741 -14.632  1.00 50.37              @1y26_X_j10-13_34-42_61-63
ATOM    703  O2    U A  33       5.078   2.245 -13.415  1.00 50.02              @1y26_X_j10-13_34-42_61-63
ATOM    704  O2'   U A  33       2.604   1.307 -16.612  1.00 53.08              @1y26_X_j10-13_34-42_61-63
ATOM    705  O3'   U A  33       2.438  -1.295 -15.896  1.00 55.47              @1y26_X_j10-13_34-42_61-63
ATOM    706  O4    U A  33       7.536   5.283 -15.699  1.00 51.00              @1y26_X_j10-13_34-42_61-63
ATOM    707  O4'   U A  33       5.573  -0.530 -15.925  1.00 56.01              @1y26_X_j10-13_34-42_61-63
ATOM    708  O5'   U A  33       5.786  -1.138 -18.572  1.00 60.30              @1y26_X_j10-13_34-42_61-63
ATOM    709  OP1   U A  33       6.028  -2.664 -20.504  1.00 64.28              @1y26_X_j10-13_34-42_61-63
ATOM    710  OP2   U A  33       6.609  -0.157 -20.689  1.00 61.53              @1y26_X_j10-13_34-42_61-63
ATOM    711  P     U A  33       6.567  -1.426 -19.928  1.00 60.62              @1y26_X_j10-13_34-42_61-63
ATOM    712  C1'   U A  34      -3.222  -0.506 -18.490  1.00 59.27              @1y26_X_j10-13_34-42_61-63
ATOM    713  C2    U A  34      -5.052  -1.703 -19.573  1.00 60.56              @1y26_X_j10-13_34-42_61-63
ATOM    714  C2'   U A  34      -3.138   0.744 -17.627  1.00 57.23              @1y26_X_j10-13_34-42_61-63
ATOM    715  C3'   U A  34      -1.660   1.063 -17.747  1.00 57.61              @1y26_X_j10-13_34-42_61-63
ATOM    716  C4    U A  34      -6.838  -2.868 -18.298  1.00 59.93              @1y26_X_j10-13_34-42_61-63
ATOM    717  C4'   U A  34      -1.022  -0.306 -17.944  1.00 57.89              @1y26_X_j10-13_34-42_61-63
ATOM    718  C5    U A  34      -6.178  -2.432 -17.087  1.00 60.37              @1y26_X_j10-13_34-42_61-63
ATOM    719  C5'   U A  34      -0.232  -0.737 -16.742  1.00 57.78              @1y26_X_j10-13_34-42_61-63
ATOM    720  C6    U A  34      -5.049  -1.691 -17.172  1.00 59.91              @1y26_X_j10-13_34-42_61-63
ATOM    721  N1    U A  34      -4.483  -1.326 -18.383  1.00 59.22              @1y26_X_j10-13_34-42_61-63
ATOM    722  N3    U A  34      -6.205  -2.463 -19.468  1.00 60.21              @1y26_X_j10-13_34-42_61-63
ATOM    723  O2    U A  34      -4.552  -1.388 -20.637  1.00 61.14              @1y26_X_j10-13_34-42_61-63
ATOM    724  O2'   U A  34      -3.914   1.773 -18.182  1.00 56.87              @1y26_X_j10-13_34-42_61-63
ATOM    725  O3'   U A  34      -1.378   1.914 -18.857  1.00 56.48              @1y26_X_j10-13_34-42_61-63
ATOM    726  O4    U A  34      -7.878  -3.540 -18.360  1.00 61.19              @1y26_X_j10-13_34-42_61-63
ATOM    727  O4'   U A  34      -2.083  -1.260 -18.146  1.00 56.77              @1y26_X_j10-13_34-42_61-63
ATOM    728  O5'   U A  34       0.322  -1.992 -17.008  1.00 57.74              @1y26_X_j10-13_34-42_61-63
ATOM    729  OP1   U A  34       0.756  -2.672 -14.669  1.00 57.85              @1y26_X_j10-13_34-42_61-63
ATOM    730  OP2   U A  34       2.087  -3.664 -16.645  1.00 59.35              @1y26_X_j10-13_34-42_61-63
ATOM    731  P     U A  34       1.416  -2.520 -15.996  1.00 57.34              @1y26_X_j10-13_34-42_61-63
ATOM    732  C1'   U A  35       0.857   4.102 -13.990  1.00 55.40              @1y26_X_j10-13_34-42_61-63
ATOM    733  C2    U A  35       0.504   2.965 -11.812  1.00 55.35              @1y26_X_j10-13_34-42_61-63
ATOM    734  C2'   U A  35       1.946   4.257 -15.045  1.00 55.41              @1y26_X_j10-13_34-42_61-63
ATOM    735  C3'   U A  35       1.300   5.344 -15.899  1.00 56.17              @1y26_X_j10-13_34-42_61-63
ATOM    736  C4    U A  35       0.691   0.497 -11.638  1.00 56.07              @1y26_X_j10-13_34-42_61-63
ATOM    737  C4'   U A  35      -0.189   4.981 -15.874  1.00 56.62              @1y26_X_j10-13_34-42_61-63
ATOM    738  C5    U A  35       0.996   0.465 -13.040  1.00 55.20              @1y26_X_j10-13_34-42_61-63
ATOM    739  C5'   U A  35      -0.736   4.335 -17.137  1.00 56.81              @1y26_X_j10-13_34-42_61-63
ATOM    740  C6    U A  35       1.041   1.609 -13.722  1.00 56.44              @1y26_X_j10-13_34-42_61-63
ATOM    741  N1    U A  35       0.825   2.859 -13.145  1.00 55.23              @1y26_X_j10-13_34-42_61-63
ATOM    742  N3    U A  35       0.478   1.777 -11.120  1.00 56.94              @1y26_X_j10-13_34-42_61-63
ATOM    743  O2    U A  35       0.292   4.023 -11.261  1.00 56.34              @1y26_X_j10-13_34-42_61-63
ATOM    744  O2'   U A  35       3.178   4.686 -14.508  1.00 55.96              @1y26_X_j10-13_34-42_61-63
ATOM    745  O3'   U A  35       1.543   6.647 -15.355  1.00 59.65              @1y26_X_j10-13_34-42_61-63
ATOM    746  O4    U A  35       0.612  -0.490 -10.901  1.00 54.44              @1y26_X_j10-13_34-42_61-63
ATOM    747  O4'   U A  35      -0.318   4.042 -14.782  1.00 54.77              @1y26_X_j10-13_34-42_61-63
ATOM    748  O5'   U A  35       0.279   3.513 -17.707  1.00 56.98              @1y26_X_j10-13_34-42_61-63
ATOM    749  OP1   U A  35      -0.047   3.486 -20.193  1.00 60.25              @1y26_X_j10-13_34-42_61-63
ATOM    750  OP2   U A  35       1.115   1.569 -18.937  1.00 59.65              @1y26_X_j10-13_34-42_61-63
ATOM    751  P     U A  35       0.060   2.608 -19.006  1.00 60.05              @1y26_X_j10-13_34-42_61-63
ATOM    752  C1'   C A  36       1.464   9.785 -11.651  1.00 60.93              @1y26_X_j10-13_34-42_61-63
ATOM    753  C2    C A  36       2.589   8.515  -9.761  1.00 61.34              @1y26_X_j10-13_34-42_61-63
ATOM    754  C2'   C A  36       2.381  11.010 -11.734  1.00 61.93              @1y26_X_j10-13_34-42_61-63
ATOM    755  C3'   C A  36       2.975  10.821 -13.127  1.00 61.15              @1y26_X_j10-13_34-42_61-63
ATOM    756  C4    C A  36       3.244   6.263 -10.024  1.00 60.47              @1y26_X_j10-13_34-42_61-63
ATOM    757  C4'   C A  36       1.699  10.493 -13.879  1.00 61.31              @1y26_X_j10-13_34-42_61-63
ATOM    758  C5    C A  36       2.746   6.217 -11.366  1.00 59.36              @1y26_X_j10-13_34-42_61-63
ATOM    759  C5'   C A  36       1.881   9.833 -15.233  1.00 61.73              @1y26_X_j10-13_34-42_61-63
ATOM    760  C6    C A  36       2.203   7.352 -11.834  1.00 62.23              @1y26_X_j10-13_34-42_61-63
ATOM    761  N1    C A  36       2.109   8.514 -11.080  1.00 62.56              @1y26_X_j10-13_34-42_61-63
ATOM    762  N3    C A  36       3.152   7.373  -9.273  1.00 60.84              @1y26_X_j10-13_34-42_61-63
ATOM    763  N4    C A  36       3.811   5.187  -9.468  1.00 59.63              @1y26_X_j10-13_34-42_61-63
ATOM    764  O2    C A  36       2.492   9.549  -9.087  1.00 60.75              @1y26_X_j10-13_34-42_61-63
ATOM    765  O2'   C A  36       1.581  12.173 -11.588  1.00 63.87              @1y26_X_j10-13_34-42_61-63
ATOM    766  O3'   C A  36       3.645  11.978 -13.659  1.00 61.44              @1y26_X_j10-13_34-42_61-63
ATOM    767  O4'   C A  36       1.047   9.554 -12.979  1.00 61.04              @1y26_X_j10-13_34-42_61-63
ATOM    768  O5'   C A  36       2.855   8.812 -15.120  1.00 61.13              @1y26_X_j10-13_34-42_61-63
ATOM    769  OP1   C A  36       2.330   7.779 -17.359  1.00 61.13              @1y26_X_j10-13_34-42_61-63
ATOM    770  OP2   C A  36       4.010   6.686 -15.788  1.00 58.82              @1y26_X_j10-13_34-42_61-63
ATOM    771  P     C A  36       2.764   7.469 -15.972  1.00 59.70              @1y26_X_j10-13_34-42_61-63
ATOM    772  C1'   U A  37       6.188   9.746  -9.435  1.00 58.59              @1y26_X_j10-13_34-42_61-63
ATOM    773  C2    U A  37       6.652   7.331  -9.596  1.00 56.41              @1y26_X_j10-13_34-42_61-63
ATOM    774  C2'   U A  37       7.523  10.366  -9.118  1.00 59.56              @1y26_X_j10-13_34-42_61-63
ATOM    775  C3'   U A  37       7.651  11.353 -10.276  1.00 60.48              @1y26_X_j10-13_34-42_61-63
ATOM    776  C4    U A  37       6.294   6.061 -11.666  1.00 55.71              @1y26_X_j10-13_34-42_61-63
ATOM    777  C4'   U A  37       6.248  11.935 -10.285  1.00 59.39              @1y26_X_j10-13_34-42_61-63
ATOM    778  C5    U A  37       5.864   7.301 -12.289  1.00 56.11              @1y26_X_j10-13_34-42_61-63
ATOM    779  C5'   U A  37       5.852  12.570 -11.597  1.00 59.78              @1y26_X_j10-13_34-42_61-63
ATOM    780  C6    U A  37       5.841   8.442 -11.580  1.00 54.90              @1y26_X_j10-13_34-42_61-63
ATOM    781  N1    U A  37       6.235   8.473 -10.265  1.00 56.73              @1y26_X_j10-13_34-42_61-63
ATOM    782  N3    U A  37       6.655   6.168 -10.337  1.00 53.03              @1y26_X_j10-13_34-42_61-63
ATOM    783  O2    U A  37       6.993   7.369  -8.406  1.00 57.49              @1y26_X_j10-13_34-42_61-63
ATOM    784  O2'   U A  37       7.399  10.980  -7.850  1.00 60.40              @1y26_X_j10-13_34-42_61-63
ATOM    785  O3'   U A  37       8.593  12.395  -9.999  1.00 62.41              @1y26_X_j10-13_34-42_61-63
ATOM    786  O4    U A  37       6.334   4.966 -12.216  1.00 56.54              @1y26_X_j10-13_34-42_61-63
ATOM    787  O4'   U A  37       5.408  10.783 -10.000  1.00 61.03              @1y26_X_j10-13_34-42_61-63
ATOM    788  O5'   U A  37       5.960  11.615 -12.682  1.00 62.23              @1y26_X_j10-13_34-42_61-63
ATOM    789  OP1   U A  37       5.548  13.351 -14.390  1.00 64.87              @1y26_X_j10-13_34-42_61-63
ATOM    790  OP2   U A  37       5.487  10.857 -15.008  1.00 63.70              @1y26_X_j10-13_34-42_61-63
ATOM    791  P     U A  37       5.206  11.946 -14.052  1.00 62.08              @1y26_X_j10-13_34-42_61-63
ATOM    792  C1'   A A  38      10.800   7.623  -8.073  1.00 55.28              @1y26_X_j10-13_34-42_61-63
ATOM    793  C2    A A  38      10.484   3.848 -10.164  1.00 53.72              @1y26_X_j10-13_34-42_61-63
ATOM    794  C2'   A A  38      12.286   7.702  -7.871  1.00 56.74              @1y26_X_j10-13_34-42_61-63
ATOM    795  C3'   A A  38      12.521   9.200  -8.112  1.00 59.96              @1y26_X_j10-13_34-42_61-63
ATOM    796  C4    A A  38      10.312   6.049  -9.975  1.00 54.25              @1y26_X_j10-13_34-42_61-63
ATOM    797  C4'   A A  38      11.273   9.836  -7.501  1.00 58.88              @1y26_X_j10-13_34-42_61-63
ATOM    798  C5    A A  38       9.849   6.183 -11.279  1.00 53.33              @1y26_X_j10-13_34-42_61-63
ATOM    799  C5'   A A  38      10.805  11.166  -8.085  1.00 60.46              @1y26_X_j10-13_34-42_61-63
ATOM    800  C6    A A  38       9.705   4.990 -12.036  1.00 53.29              @1y26_X_j10-13_34-42_61-63
ATOM    801  C8    A A  38       9.935   8.149 -10.433  1.00 55.63              @1y26_X_j10-13_34-42_61-63
ATOM    802  N1    A A  38      10.034   3.835 -11.424  1.00 53.44              @1y26_X_j10-13_34-42_61-63
ATOM    803  N3    A A  38      10.659   4.904  -9.362  1.00 54.92              @1y26_X_j10-13_34-42_61-63
ATOM    804  N6    A A  38       9.231   4.954 -13.310  1.00 53.86              @1y26_X_j10-13_34-42_61-63
ATOM    805  N7    A A  38       9.603   7.512 -11.564  1.00 52.57              @1y26_X_j10-13_34-42_61-63
ATOM    806  N9    A A  38      10.360   7.310  -9.438  1.00 55.67              @1y26_X_j10-13_34-42_61-63
ATOM    807  O2'   A A  38      12.614   7.314  -6.521  1.00 57.62              @1y26_X_j10-13_34-42_61-63
ATOM    808  O3'   A A  38      13.708   9.652  -7.420  1.00 59.58              @1y26_X_j10-13_34-42_61-63
ATOM    809  O4'   A A  38      10.219   8.844  -7.680  1.00 57.33              @1y26_X_j10-13_34-42_61-63
ATOM    810  O5'   A A  38      10.698  11.066  -9.510  1.00 63.87              @1y26_X_j10-13_34-42_61-63
ATOM    811  OP1   A A  38      10.795  13.480  -9.890  1.00 63.59              @1y26_X_j10-13_34-42_61-63
ATOM    812  OP2   A A  38      10.245  11.902 -11.818  1.00 64.51              @1y26_X_j10-13_34-42_61-63
ATOM    813  P     A A  38      10.118  12.263 -10.396  1.00 64.10              @1y26_X_j10-13_34-42_61-63
ATOM    814  C1'   C A  39      15.043   5.132  -9.811  1.00 58.68              @1y26_X_j10-13_34-42_61-63
ATOM    815  C2    C A  39      13.659   4.849 -11.853  1.00 57.31              @1y26_X_j10-13_34-42_61-63
ATOM    816  C2'   C A  39      16.526   5.044 -10.183  1.00 57.78              @1y26_X_j10-13_34-42_61-63
ATOM    817  C3'   C A  39      17.098   6.328  -9.590  1.00 61.42              @1y26_X_j10-13_34-42_61-63
ATOM    818  C4    C A  39      12.786   6.718 -12.978  1.00 55.77              @1y26_X_j10-13_34-42_61-63
ATOM    819  C4'   C A  39      16.262   6.423  -8.306  1.00 60.73              @1y26_X_j10-13_34-42_61-63
ATOM    820  C5    C A  39      13.353   7.600 -12.017  1.00 58.33              @1y26_X_j10-13_34-42_61-63
ATOM    821  C5'   C A  39      16.099   7.788  -7.659  1.00 61.60              @1y26_X_j10-13_34-42_61-63
ATOM    822  C6    C A  39      14.086   7.078 -11.022  1.00 57.98              @1y26_X_j10-13_34-42_61-63
ATOM    823  N1    C A  39      14.228   5.711 -10.916  1.00 57.55              @1y26_X_j10-13_34-42_61-63
ATOM    824  N3    C A  39      12.927   5.389 -12.879  1.00 56.43              @1y26_X_j10-13_34-42_61-63
ATOM    825  N4    C A  39      12.051   7.208 -13.991  1.00 57.26              @1y26_X_j10-13_34-42_61-63
ATOM    826  O2    C A  39      13.838   3.628 -11.727  1.00 57.10              @1y26_X_j10-13_34-42_61-63
ATOM    827  O2'   C A  39      17.084   3.850  -9.661  1.00 57.68              @1y26_X_j10-13_34-42_61-63
ATOM    828  O3'   C A  39      18.507   6.172  -9.319  1.00 66.43              @1y26_X_j10-13_34-42_61-63
ATOM    829  O4'   C A  39      14.930   5.967  -8.683  1.00 57.21              @1y26_X_j10-13_34-42_61-63
ATOM    830  O5'   C A  39      15.732   8.753  -8.642  1.00 63.14              @1y26_X_j10-13_34-42_61-63
ATOM    831  OP1   C A  39      15.860  10.771  -7.151  1.00 67.14              @1y26_X_j10-13_34-42_61-63
ATOM    832  OP2   C A  39      14.730  10.885  -9.404  1.00 63.64              @1y26_X_j10-13_34-42_61-63
ATOM    833  P     C A  39      15.040  10.108  -8.199  1.00 63.95              @1y26_X_j10-13_34-42_61-63
ATOM    834  C1'   C A  40      19.029   6.469  -4.377  1.00 49.83              @2gis_A_3-8_86-91
ATOM    835  C2    C A  40      19.096   4.339  -3.179  1.00 45.76              @2gis_A_3-8_86-91
ATOM    836  C2'   C A  40      20.267   7.147  -3.818  1.00 51.46              @2gis_A_3-8_86-91
ATOM    837  C3'   C A  40      21.014   7.466  -5.095  1.00 53.43              @2gis_A_3-8_86-91
ATOM    838  C4    C A  40      19.428   2.327  -4.280  1.00 44.39              @2gis_A_3-8_86-91
ATOM    839  C4'   C A  40      19.897   7.895  -6.028  1.00 53.73              @2gis_A_3-8_86-91
ATOM    840  C5    C A  40      19.532   2.990  -5.539  1.00 45.55              @2gis_A_3-8_86-91
ATOM    841  C5'   C A  40      20.327   8.152  -7.447  1.00 55.75              @2gis_A_3-8_86-91
ATOM    842  C6    C A  40      19.400   4.327  -5.550  1.00 46.04              @2gis_A_3-8_86-91
ATOM    843  N1    C A  40      19.180   5.014  -4.392  1.00 46.39              @2gis_A_3-8_86-91
ATOM    844  N3    C A  40      19.223   2.994  -3.149  1.00 43.39              @2gis_A_3-8_86-91
ATOM    845  N4    C A  40      19.527   1.006  -4.208  1.00 44.48              @2gis_A_3-8_86-91
ATOM    846  O2    C A  40      18.913   5.000  -2.155  1.00 47.45              @2gis_A_3-8_86-91
ATOM    847  O2'   C A  40      19.877   8.326  -3.152  1.00 52.96              @2gis_A_3-8_86-91
ATOM    848  O3'   C A  40      21.981   8.465  -4.878  1.00 55.57              @2gis_A_3-8_86-91
ATOM    849  O4'   C A  40      18.850   6.942  -5.703  1.00 52.44              @2gis_A_3-8_86-91
ATOM    850  O5'   C A  40      20.559   6.920  -8.108  1.00 60.54              @2gis_A_3-8_86-91
ATOM    851  OP1   C A  40      19.765   7.834 -10.297  1.00 60.20              @2gis_A_3-8_86-91
ATOM    852  OP2   C A  40      20.581   5.411 -10.037  1.00 61.70              @2gis_A_3-8_86-91
ATOM    853  P     C A  40      19.856   6.590  -9.495  1.00 60.96              @2gis_A_3-8_86-91
ATOM    854  C1'   G A  41      22.071   5.713   0.077  1.00 52.98              @2gis_A_3-8_86-91
ATOM    855  C2    G A  41      22.199   1.540   1.038  1.00  0.00              @2gis_A_3-8_86-91
ATOM    856  C2'   G A  41      23.354   6.091   0.811  1.00 54.53              @2gis_A_3-8_86-91
ATOM    857  C3'   G A  41      23.956   7.099  -0.157  1.00 57.18              @2gis_A_3-8_86-91
ATOM    858  C4    G A  41      22.216   3.286  -0.326  1.00  0.00              @2gis_A_3-8_86-91
ATOM    859  C4'   G A  41      22.730   7.854  -0.622  1.00 55.02              @2gis_A_3-8_86-91
ATOM    860  C5    G A  41      22.335   2.535  -1.477  1.00  0.00              @2gis_A_3-8_86-91
ATOM    861  C5'   G A  41      22.885   8.532  -1.952  1.00 53.36              @2gis_A_3-8_86-91
ATOM    862  C6    G A  41      22.393   1.122  -1.370  1.00  0.00              @2gis_A_3-8_86-91
ATOM    863  C8    G A  41      22.287   4.566  -2.115  1.00  0.00              @2gis_A_3-8_86-91
ATOM    864  N1    G A  41      22.317   0.704  -0.046  1.00  0.00              @2gis_A_3-8_86-91
ATOM    865  N2    G A  41      22.138   0.945   2.239  1.00  0.00              @2gis_A_3-8_86-91
ATOM    866  N3    G A  41      22.144   2.859   0.952  1.00  0.00              @2gis_A_3-8_86-91
ATOM    867  N7    G A  41      22.378   3.356  -2.596  1.00  0.00              @2gis_A_3-8_86-91
ATOM    868  N9    G A  41      22.186   4.594  -0.744  1.00  0.00              @2gis_A_3-8_86-91
ATOM    869  O2'   G A  41      22.999   6.735   2.015  1.00 55.14              @2gis_A_3-8_86-91
ATOM    870  O3'   G A  41      24.904   7.963   0.456  1.00 60.33              @2gis_A_3-8_86-91
ATOM    871  O4'   G A  41      21.708   6.826  -0.724  1.00 55.96              @2gis_A_3-8_86-91
ATOM    872  O5'   G A  41      23.326   7.601  -2.920  1.00 53.55              @2gis_A_3-8_86-91
ATOM    873  O6    G A  41      22.498   0.284  -2.275  1.00  0.00              @2gis_A_3-8_86-91
ATOM    874  OP1   G A  41      24.321   9.238  -4.601  1.00 57.52              @2gis_A_3-8_86-91
ATOM    875  OP2   G A  41      23.785   6.781  -5.192  1.00 59.29              @2gis_A_3-8_86-91
ATOM    876  P     G A  41      23.458   8.027  -4.450  1.00 57.98              @2gis_A_3-8_86-91
ATOM    877  C1'   G A  42      25.998   3.097   2.534  1.00 54.24              @2gis_A_3-8_86-91
ATOM    878  C2    G A  42      25.547  -0.618   0.445  1.00  0.00              @2gis_A_3-8_86-91
ATOM    879  C2'   G A  42      27.418   2.944   3.074  1.00 55.50              @2gis_A_3-8_86-91
ATOM    880  C3'   G A  42      27.956   4.356   2.882  1.00 56.58              @2gis_A_3-8_86-91
ATOM    881  C4    G A  42      25.753   1.582   0.605  1.00  0.00              @2gis_A_3-8_86-91
ATOM    882  C4'   G A  42      26.745   5.206   3.225  1.00 55.97              @2gis_A_3-8_86-91
ATOM    883  C5    G A  42      25.695   1.805  -0.755  1.00  0.00              @2gis_A_3-8_86-91
ATOM    884  C5'   G A  42      26.708   6.569   2.594  1.00 56.18              @2gis_A_3-8_86-91
ATOM    885  C6    G A  42      25.546   0.696  -1.625  1.00  0.00              @2gis_A_3-8_86-91
ATOM    886  C8    G A  42      25.918   3.726   0.136  1.00  0.00              @2gis_A_3-8_86-91
ATOM    887  N1    G A  42      25.479  -0.502  -0.922  1.00  0.00              @2gis_A_3-8_86-91
ATOM    888  N2    G A  42      25.462  -1.863   0.938  1.00  0.00              @2gis_A_3-8_86-91
ATOM    889  N3    G A  42      25.687   0.408   1.267  1.00  0.00              @2gis_A_3-8_86-91
ATOM    890  N7    G A  42      25.801   3.161  -1.035  1.00  0.00              @2gis_A_3-8_86-91
ATOM    891  N9    G A  42      25.897   2.825   1.174  1.00  0.00              @2gis_A_3-8_86-91
ATOM    892  O2'   G A  42      27.338   2.569   4.432  1.00 56.71              @2gis_A_3-8_86-91
ATOM    893  O3'   G A  42      29.027   4.641   3.767  1.00 58.63              @2gis_A_3-8_86-91
ATOM    894  O4'   G A  42      25.620   4.452   2.724  1.00 55.58              @2gis_A_3-8_86-91
ATOM    895  O5'   G A  42      26.766   6.441   1.180  1.00 57.62              @2gis_A_3-8_86-91
ATOM    896  O6    G A  42      25.475   0.689  -2.861  1.00  0.00              @2gis_A_3-8_86-91
ATOM    897  OP1   G A  42      27.213   8.872   0.736  1.00 60.80              @2gis_A_3-8_86-91
ATOM    898  OP2   G A  42      26.657   7.253  -1.178  1.00 61.31              @2gis_A_3-8_86-91
ATOM    899  P     G A  42      26.471   7.690   0.233  1.00 60.31              @2gis_A_3-8_86-91
ATOM    900  C1'   G A  43      29.765  -0.805   3.322  1.00 53.99              @2gis_A_3-8_86-91
ATOM    901  C2    G A  43      28.529  -3.308   0.011  1.00  0.00              @2gis_A_3-8_86-91
ATOM    902  C2'   G A  43      31.236  -1.156   3.500  1.00 55.59              @2gis_A_3-8_86-91
ATOM    903  C3'   G A  43      31.817   0.208   3.850  1.00 57.58              @2gis_A_3-8_86-91
ATOM    904  C4    G A  43      29.044  -1.378   0.968  1.00  0.00              @2gis_A_3-8_86-91
ATOM    905  C4'   G A  43      30.740   0.796   4.733  1.00 56.41              @2gis_A_3-8_86-91
ATOM    906  C5    G A  43      28.831  -0.623  -0.167  1.00  0.00              @2gis_A_3-8_86-91
ATOM    907  C5'   G A  43      30.731   2.301   4.804  1.00 55.21              @2gis_A_3-8_86-91
ATOM    908  C6    G A  43      28.420  -1.276  -1.356  1.00  0.00              @2gis_A_3-8_86-91
ATOM    909  C8    G A  43      29.426   0.758   1.342  1.00  0.00              @2gis_A_3-8_86-91
ATOM    910  N1    G A  43      28.291  -2.648  -1.170  1.00  0.00              @2gis_A_3-8_86-91
ATOM    911  N2    G A  43      28.349  -4.638  -0.009  1.00  0.00              @2gis_A_3-8_86-91
ATOM    912  N3    G A  43      28.914  -2.711   1.127  1.00  0.00              @2gis_A_3-8_86-91
ATOM    913  N7    G A  43      29.076   0.721   0.085  1.00  0.00              @2gis_A_3-8_86-91
ATOM    914  N9    G A  43      29.427  -0.482   1.937  1.00  0.00              @2gis_A_3-8_86-91
ATOM    915  O2'   G A  43      31.315  -2.056   4.578  1.00 56.04              @2gis_A_3-8_86-91
ATOM    916  O3'   G A  43      33.067   0.157   4.524  1.00 59.85              @2gis_A_3-8_86-91
ATOM    917  O4'   G A  43      29.510   0.332   4.126  1.00 56.16              @2gis_A_3-8_86-91
ATOM    918  O5'   G A  43      30.762   2.852   3.499  1.00 56.95              @2gis_A_3-8_86-91
ATOM    919  O6    G A  43      28.181  -0.780  -2.464  1.00  0.00              @2gis_A_3-8_86-91
ATOM    920  OP1   G A  43      31.427   5.154   4.212  1.00 60.47              @2gis_A_3-8_86-91
ATOM    921  OP2   G A  43      30.581   4.730   1.831  1.00 58.91              @2gis_A_3-8_86-91
ATOM    922  P     G A  43      30.538   4.414   3.281  1.00 60.24              @2gis_A_3-8_86-91
ATOM    923  C1'   C A  44      33.201  -3.922   0.938  1.00 51.60              @2gis_A_3-8_86-91
ATOM    924  C2    C A  44      32.205  -3.369  -1.219  1.00  0.00              @2gis_A_3-8_86-91
ATOM    925  C2'   C A  44      34.669  -4.270   0.690  1.00 54.03              @2gis_A_3-8_86-91
ATOM    926  C3'   C A  44      35.364  -3.334   1.668  1.00 55.41              @2gis_A_3-8_86-91
ATOM    927  C4    C A  44      31.761  -1.167  -1.827  1.00  0.00              @2gis_A_3-8_86-91
ATOM    928  C4'   C A  44      34.429  -3.364   2.855  1.00 55.63              @2gis_A_3-8_86-91
ATOM    929  C5    C A  44      32.267  -0.679  -0.589  1.00  0.00              @2gis_A_3-8_86-91
ATOM    930  C5'   C A  44      34.553  -2.162   3.753  1.00 56.31              @2gis_A_3-8_86-91
ATOM    931  C6    C A  44      32.726  -1.580   0.289  1.00  0.00              @2gis_A_3-8_86-91
ATOM    932  N1    C A  44      32.708  -2.917   0.003  1.00  0.00              @2gis_A_3-8_86-91
ATOM    933  N3    C A  44      31.738  -2.471  -2.116  1.00  0.00              @2gis_A_3-8_86-91
ATOM    934  N4    C A  44      31.290  -0.316  -2.742  1.00  0.00              @2gis_A_3-8_86-91
ATOM    935  O2    C A  44      32.202  -4.587  -1.452  1.00  0.00              @2gis_A_3-8_86-91
ATOM    936  O2'   C A  44      34.896  -5.633   0.998  1.00 54.05              @2gis_A_3-8_86-91
ATOM    937  O3'   C A  44      36.659  -3.761   2.033  1.00 57.39              @2gis_A_3-8_86-91
ATOM    938  O4'   C A  44      33.108  -3.397   2.247  1.00 53.71              @2gis_A_3-8_86-91
ATOM    939  O5'   C A  44      34.639  -0.972   2.985  1.00 58.27              @2gis_A_3-8_86-91
ATOM    940  OP1   C A  44      35.522   0.678   4.646  1.00 62.34              @2gis_A_3-8_86-91
ATOM    941  OP2   C A  44      34.091   1.437   2.649  1.00 60.86              @2gis_A_3-8_86-91
ATOM    942  P     C A  44      34.410   0.429   3.692  1.00 60.77              @2gis_A_3-8_86-91
ATOM    943  C1'   A A  45      35.218  -5.719  -2.998  1.00 56.12              @2gis_A_3-8_86-91
ATOM    944  C2    A A  45      32.249  -4.029  -5.629  1.00  0.00              @2gis_A_3-8_86-91
ATOM    945  C2'   A A  45      36.417  -6.256  -3.781  1.00 57.69              @2gis_A_3-8_86-91
ATOM    946  C3'   A A  45      37.558  -5.984  -2.814  1.00 58.66              @2gis_A_3-8_86-91
ATOM    947  C4    A A  45      33.901  -3.995  -4.180  1.00  0.00              @2gis_A_3-8_86-91
ATOM    948  C4'   A A  45      36.906  -6.265  -1.471  1.00 58.23              @2gis_A_3-8_86-91
ATOM    949  C5    A A  45      33.937  -2.612  -4.169  1.00  0.00              @2gis_A_3-8_86-91
ATOM    950  C5'   A A  45      37.613  -5.696  -0.270  1.00 56.82              @2gis_A_3-8_86-91
ATOM    951  C6    A A  45      33.013  -1.943  -4.990  1.00  0.00              @2gis_A_3-8_86-91
ATOM    952  C8    A A  45      35.457  -3.250  -2.826  1.00  0.00              @2gis_A_3-8_86-91
ATOM    953  N1    A A  45      32.165  -2.697  -5.723  1.00  0.00              @2gis_A_3-8_86-91
ATOM    954  N3    A A  45      33.072  -4.774  -4.895  1.00  0.00              @2gis_A_3-8_86-91
ATOM    955  N6    A A  45      32.931  -0.614  -5.083  1.00  0.00              @2gis_A_3-8_86-91
ATOM    956  N7    A A  45      34.926  -2.154  -3.309  1.00  0.00              @2gis_A_3-8_86-91
ATOM    957  N9    A A  45      34.884  -4.402  -3.311  1.00  0.00              @2gis_A_3-8_86-91
ATOM    958  O2'   A A  45      36.251  -7.643  -4.009  1.00 56.83              @2gis_A_3-8_86-91
ATOM    959  O3'   A A  45      38.631  -6.892  -3.038  1.00 61.50              @2gis_A_3-8_86-91
ATOM    960  O4'   A A  45      35.549  -5.788  -1.623  1.00 57.92              @2gis_A_3-8_86-91
ATOM    961  O5'   A A  45      37.525  -4.277  -0.266  1.00 58.48              @2gis_A_3-8_86-91
ATOM    962  OP1   A A  45      39.096  -4.050   1.679  1.00 61.02              @2gis_A_3-8_86-91
ATOM    963  OP2   A A  45      37.867  -2.011   0.711  1.00 59.29              @2gis_A_3-8_86-91
ATOM    964  P     A A  45      37.885  -3.456   1.053  1.00 59.85              @2gis_A_3-8_86-91
ATOM    965  C1'   C A  46      36.825  -4.853  -7.947  1.00 47.23              LIR_39441
ATOM    966  C2    C A  46      36.298  -2.384  -7.621  1.00 46.83              LIR_39441
ATOM    967  C2'   C A  46      37.783  -5.022  -9.122  1.00 47.67              LIR_39441
ATOM    968  C3'   C A  46      38.866  -5.911  -8.518  1.00 47.93              LIR_39441
ATOM    969  C4    C A  46      37.127  -1.223  -5.769  1.00 46.68              LIR_39441
ATOM    970  C4'   C A  46      38.084  -6.814  -7.578  1.00 48.00              LIR_39441
ATOM    971  C5    C A  46      37.793  -2.390  -5.285  1.00 46.80              LIR_39441
ATOM    972  C5'   C A  46      38.893  -7.355  -6.413  1.00 48.46              LIR_39441
ATOM    973  C6    C A  46      37.674  -3.514  -6.007  1.00 46.89              LIR_39441
ATOM    974  N1    C A  46      36.948  -3.553  -7.169  1.00 47.06              LIR_39441
ATOM    975  N3    C A  46      36.412  -1.241  -6.896  1.00 46.46              LIR_39441
ATOM    976  N4    C A  46      37.208  -0.070  -5.098  1.00 46.72              LIR_39441
ATOM    977  O2    C A  46      35.629  -2.402  -8.664  1.00 46.96              LIR_39441
ATOM    978  O2'   C A  46      37.112  -5.633 -10.207  1.00 47.72              LIR_39441
ATOM    979  O3'   C A  46      39.548  -6.681  -9.494  1.00 47.83              LIR_39441
ATOM    980  O4'   C A  46      37.019  -5.963  -7.084  1.00 47.57              LIR_39441
ATOM    981  O5'   C A  46      39.339  -6.270  -5.600  1.00 49.39              LIR_39441
ATOM    982  OP1   C A  46      40.804  -7.589  -4.080  1.00 50.05              LIR_39441
ATOM    983  OP2   C A  46      40.236  -5.145  -3.564  1.00 49.69              LIR_39441
ATOM    984  P     C A  46      39.837  -6.468  -4.093  1.00 49.66              LIR_39441
ATOM    985  C1'   C A  47      38.852  -1.839 -12.104  1.00 47.16              LIR_39441
ATOM    986  C2    C A  47      38.742   0.170 -10.553  1.00 46.69              LIR_39441
ATOM    987  C2'   C A  47      39.929  -1.624 -13.161  1.00 47.65              LIR_39441
ATOM    988  C3'   C A  47      40.684  -2.951 -13.123  1.00 48.13              LIR_39441
ATOM    989  C4    C A  47      39.514   0.001  -8.351  1.00 46.61              LIR_39441
ATOM    990  C4'   C A  47      39.569  -3.948 -12.845  1.00 47.93              LIR_39441
ATOM    991  C5    C A  47      39.883  -1.366  -8.540  1.00 46.56              LIR_39441
ATOM    992  C5'   C A  47      40.011  -5.257 -12.217  1.00 47.93              LIR_39441
ATOM    993  C6    C A  47      39.659  -1.904  -9.745  1.00 46.59              LIR_39441
ATOM    994  N1    C A  47      39.101  -1.178 -10.764  1.00 46.91              LIR_39441
ATOM    995  N3    C A  47      38.966   0.724  -9.331  1.00 46.53              LIR_39441
ATOM    996  N4    C A  47      39.714   0.596  -7.172  1.00 46.46              LIR_39441
ATOM    997  O2    C A  47      38.234   0.840 -11.467  1.00 46.44              LIR_39441
ATOM    998  O2'   C A  47      39.306  -1.378 -14.406  1.00 47.27              LIR_39441
ATOM    999  O3'   C A  47      41.322  -3.256 -14.356  1.00 48.90              LIR_39441
ATOM   1000  O4'   C A  47      38.690  -3.240 -11.937  1.00 47.67              LIR_39441
ATOM   1001  O5'   C A  47      40.683  -5.023 -10.982  1.00 47.94              LIR_39441
ATOM   1002  OP1   C A  47      41.605  -7.337 -10.722  1.00 47.96              LIR_39441
ATOM   1003  OP2   C A  47      41.711  -5.654  -8.797  1.00 47.88              LIR_39441
ATOM   1004  P     C A  47      41.001  -6.217  -9.966  1.00 47.86              LIR_39441
ATOM   1005  C1'   G A  48      46.414   0.087 -13.323  1.00 51.11              LIR_39441
ATOM   1006  C2    G A  48      45.989   1.892  -9.341  1.00 51.15              LIR_39441
ATOM   1007  C2'   G A  48      47.539  -0.254 -14.302  1.00 51.12              LIR_39441
ATOM   1008  C3'   G A  48      46.809  -0.593 -15.614  1.00 51.14              LIR_39441
ATOM   1009  C4    G A  48      46.440   0.236 -10.775  1.00 51.25              LIR_39441
ATOM   1010  C4'   G A  48      45.318  -0.552 -15.281  1.00 50.98              LIR_39441
ATOM   1011  C5    G A  48      46.737  -0.683  -9.786  1.00 51.24              LIR_39441
ATOM   1012  C5'   G A  48      44.542  -1.747 -15.807  1.00 50.75              LIR_39441
ATOM   1013  C6    G A  48      46.659  -0.286  -8.425  1.00 51.12              LIR_39441
ATOM   1014  C8    G A  48      46.996  -1.712 -11.627  1.00 51.17              LIR_39441
ATOM   1015  N1    G A  48      46.268   1.047  -8.287  1.00 51.10              LIR_39441
ATOM   1016  N2    G A  48      45.627   3.140  -9.018  1.00 51.19              LIR_39441
ATOM   1017  N3    G A  48      46.061   1.534 -10.620  1.00 51.14              LIR_39441
ATOM   1018  N7    G A  48      47.089  -1.906 -10.341  1.00 51.25              LIR_39441
ATOM   1019  N9    G A  48      46.611  -0.436 -11.970  1.00 51.15              LIR_39441
ATOM   1020  O2'   G A  48      48.447   0.827 -14.419  1.00 51.23              LIR_39441
ATOM   1021  O3'   G A  48      47.181   0.240 -16.754  1.00 51.39              LIR_39441
ATOM   1022  O4'   G A  48      45.234  -0.495 -13.836  1.00 51.00              LIR_39441
ATOM   1023  O5'   G A  48      43.283  -1.917 -15.155  1.00 50.14              LIR_39441
ATOM   1024  O6    G A  48      46.889  -0.967  -7.415  1.00 51.07              LIR_39441
ATOM   1025  OP1   G A  48      43.264  -4.416 -15.379  1.00 49.94              LIR_39441
ATOM   1026  OP2   G A  48      43.481  -3.303 -13.081  1.00 49.98              LIR_39441
ATOM   1027  P     G A  48      42.919  -3.311 -14.452  1.00 49.95              LIR_39441
ATOM   1028  C1'   U A  49      43.545   4.895 -16.233  1.00 50.16              LIR_39441
ATOM   1029  C2    U A  49      43.336   5.945 -13.976  1.00 49.96              LIR_39441
ATOM   1030  C2'   U A  49      44.729   5.530 -16.964  1.00 50.33              LIR_39441
ATOM   1031  C3'   U A  49      44.882   4.695 -18.244  1.00 50.63              LIR_39441
ATOM   1032  C4    U A  49      44.232   4.782 -11.984  1.00 50.03              LIR_39441
ATOM   1033  C4'   U A  49      43.871   3.555 -18.109  1.00 50.54              LIR_39441
ATOM   1034  C5    U A  49      44.657   3.706 -12.846  1.00 50.08              LIR_39441
ATOM   1035  C5'   U A  49      44.442   2.189 -18.460  1.00 50.88              LIR_39441
ATOM   1036  C6    U A  49      44.413   3.793 -14.163  1.00 50.13              LIR_39441
ATOM   1037  N1    U A  49      43.764   4.873 -14.746  1.00 50.06              LIR_39441
ATOM   1038  N3    U A  49      43.595   5.831 -12.629  1.00 50.00              LIR_39441
ATOM   1039  O2    U A  49      42.764   6.924 -14.428  1.00 49.89              LIR_39441
ATOM   1040  O2'   U A  49      44.485   6.905 -17.194  1.00 50.21              LIR_39441
ATOM   1041  O3'   U A  49      44.751   5.458 -19.478  1.00 51.03              LIR_39441
ATOM   1042  O4    U A  49      44.393   4.826 -10.768  1.00 49.92              LIR_39441
ATOM   1043  O4'   U A  49      43.410   3.582 -16.737  1.00 50.23              LIR_39441
ATOM   1044  O5'   U A  49      45.109   1.571 -17.353  1.00 51.12              LIR_39441
ATOM   1045  OP1   U A  49      47.341   2.147 -18.335  1.00 51.04              LIR_39441
ATOM   1046  OP2   U A  49      46.878   2.562 -15.867  1.00 51.28              LIR_39441
ATOM   1047  P     U A  49      46.682   1.734 -17.076  1.00 51.03              LIR_39441
ATOM   1048  C1'   A A  50      40.068   2.136 -19.486  1.00 49.02              LIR_39441
ATOM   1049  C2    A A  50      41.168   1.039 -15.399  1.00 48.54              LIR_39441
ATOM   1050  C2'   A A  50      38.876   2.312 -20.428  1.00 49.64              LIR_39441
ATOM   1051  C3'   A A  50      39.342   3.434 -21.357  1.00 50.02              LIR_39441
ATOM   1052  C4    A A  50      40.398   2.379 -16.982  1.00 48.35              LIR_39441
ATOM   1053  C4'   A A  50      40.853   3.253 -21.411  1.00 50.06              LIR_39441
ATOM   1054  C5    A A  50      40.172   3.410 -16.083  1.00 48.41              LIR_39441
ATOM   1055  C5'   A A  50      41.620   4.553 -21.579  1.00 50.47              LIR_39441
ATOM   1056  C6    A A  50      40.501   3.157 -14.732  1.00 48.62              LIR_39441
ATOM   1057  C8    A A  50      39.577   4.140 -17.984  1.00 48.45              LIR_39441
ATOM   1058  N1    A A  50      41.002   1.940 -14.420  1.00 48.63              LIR_39441
ATOM   1059  N3    A A  50      40.896   1.161 -16.700  1.00 48.44              LIR_39441
ATOM   1060  N6    A A  50      40.335   4.053 -13.752  1.00 48.56              LIR_39441
ATOM   1061  N7    A A  50      39.653   4.517 -16.730  1.00 48.36              LIR_39441
ATOM   1062  N9    A A  50      40.004   2.858 -18.210  1.00 48.58              LIR_39441
ATOM   1063  O2'   A A  50      38.619   1.103 -21.118  1.00 49.37              LIR_39441
ATOM   1064  O3'   A A  50      38.801   3.320 -22.668  1.00 50.65              LIR_39441
ATOM   1065  O4'   A A  50      41.220   2.590 -20.173  1.00 49.55              LIR_39441
ATOM   1066  O5'   A A  50      42.836   4.552 -20.841  1.00 50.96              LIR_39441
ATOM   1067  OP1   A A  50      43.756   6.808 -21.300  1.00 51.09              LIR_39441
ATOM   1068  OP2   A A  50      42.427   6.387 -19.159  1.00 50.90              LIR_39441
ATOM   1069  P     A A  50      43.379   5.907 -20.188  1.00 51.13              LIR_39441
ATOM   1070  C1'   A A  51      34.773   1.636 -19.636  1.00 53.51              LIR_39441
ATOM   1071  C2    A A  51      36.712  -0.627 -16.414  1.00 53.75              LIR_39441
ATOM   1072  C2'   A A  51      33.914   2.690 -20.325  1.00 53.22              LIR_39441
ATOM   1073  C3'   A A  51      33.687   1.985 -21.662  1.00 53.01              LIR_39441
ATOM   1074  C4    A A  51      36.009   1.204 -17.454  1.00 53.92              LIR_39441
ATOM   1075  C4'   A A  51      35.056   1.356 -21.920  1.00 52.84              LIR_39441
ATOM   1076  C5    A A  51      36.494   2.032 -16.454  1.00 53.69              LIR_39441
ATOM   1077  C5'   A A  51      35.943   2.078 -22.923  1.00 52.13              LIR_39441
ATOM   1078  C6    A A  51      37.138   1.401 -15.364  1.00 53.68              LIR_39441
ATOM   1079  C8    A A  51      35.609   3.309 -17.898  1.00 53.71              LIR_39441
ATOM   1080  N1    A A  51      37.230   0.050 -15.377  1.00 53.75              LIR_39441
ATOM   1081  N3    A A  51      36.087  -0.143 -17.491  1.00 53.98              LIR_39441
ATOM   1082  N6    A A  51      37.653   2.068 -14.328  1.00 53.63              LIR_39441
ATOM   1083  N7    A A  51      36.235   3.359 -16.746  1.00 53.60              LIR_39441
ATOM   1084  N9    A A  51      35.437   2.042 -18.390  1.00 53.78              LIR_39441
ATOM   1085  O2'   A A  51      32.735   2.945 -19.591  1.00 52.86              LIR_39441
ATOM   1086  O3'   A A  51      32.714   0.945 -21.567  1.00 53.37              LIR_39441
ATOM   1087  O4'   A A  51      35.719   1.294 -20.627  1.00 53.27              LIR_39441
ATOM   1088  O5'   A A  51      36.309   3.370 -22.443  1.00 51.20              LIR_39441
ATOM   1089  OP1   A A  51      37.404   4.096 -24.575  1.00 51.12              LIR_39441
ATOM   1090  OP2   A A  51      37.610   5.510 -22.453  1.00 51.06              LIR_39441
ATOM   1091  P     A A  51      37.522   4.181 -23.101  1.00 51.22              LIR_39441
ATOM   1092  C1'   A A  52      32.568  -0.938 -17.197  1.00 53.94              LIR_39441
ATOM   1093  C2    A A  52      34.176  -0.630 -13.106  1.00 53.76              LIR_39441
ATOM   1094  C2'   A A  52      31.278  -1.595 -16.707  1.00 54.14              LIR_39441
ATOM   1095  C3'   A A  52      30.282  -0.628 -17.332  1.00 54.32              LIR_39441
ATOM   1096  C4    A A  52      33.435   0.139 -15.050  1.00 53.86              LIR_39441
ATOM   1097  C4'   A A  52      30.846  -0.549 -18.748  1.00 54.01              LIR_39441
ATOM   1098  C5    A A  52      33.615   1.457 -14.658  1.00 53.83              LIR_39441
ATOM   1099  C5'   A A  52      30.413   0.643 -19.584  1.00 53.56              LIR_39441
ATOM   1100  C6    A A  52      34.126   1.674 -13.357  1.00 53.79              LIR_39441
ATOM   1101  C8    A A  52      32.846   1.529 -16.632  1.00 53.74              LIR_39441
ATOM   1102  N1    A A  52      34.399   0.590 -12.596  1.00 53.78              LIR_39441
ATOM   1103  N3    A A  52      33.700  -0.957 -14.311  1.00 53.73              LIR_39441
ATOM   1104  N6    A A  52      34.352   2.891 -12.848  1.00 53.70              LIR_39441
ATOM   1105  N7    A A  52      33.241   2.324 -15.668  1.00 53.70              LIR_39441
ATOM   1106  N9    A A  52      32.943   0.194 -16.339  1.00 53.86              LIR_39441
ATOM   1107  O2'   A A  52      31.144  -2.923 -17.180  1.00 54.11              LIR_39441
ATOM   1108  O3'   A A  52      28.946  -1.108 -17.256  1.00 54.85              LIR_39441
ATOM   1109  O4'   A A  52      32.285  -0.504 -18.520  1.00 53.84              LIR_39441
ATOM   1110  O5'   A A  52      30.363   0.297 -20.972  1.00 53.34              LIR_39441
ATOM   1111  OP1   A A  52      31.093   0.382 -23.357  1.00 53.22              LIR_39441
ATOM   1112  OP2   A A  52      30.811   2.537 -22.004  1.00 53.75              LIR_39441
ATOM   1113  P     A A  52      31.199   1.108 -22.072  1.00 53.49              LIR_39441
ATOM   1114  C1'   U A  53      31.052  -2.280 -12.379  1.00 51.72              @2gis_A_3-8_86-91
ATOM   1115  C2    U A  53      31.861  -2.181 -10.009  1.00  0.00              @2gis_A_3-8_86-91
ATOM   1116  C2'   U A  53      29.990  -3.366 -12.255  1.00 52.73              @2gis_A_3-8_86-91
ATOM   1117  C3'   U A  53      28.760  -2.630 -12.763  1.00 53.14              @2gis_A_3-8_86-91
ATOM   1118  C4    U A  53      31.770  -0.078  -8.728  1.00  0.00              @2gis_A_3-8_86-91
ATOM   1119  C4'   U A  53      29.326  -1.802 -13.901  1.00 54.53              @2gis_A_3-8_86-91
ATOM   1120  C5    U A  53      31.200   0.548  -9.881  1.00  0.00              @2gis_A_3-8_86-91
ATOM   1121  C5'   U A  53      28.588  -0.514 -14.170  1.00 57.16              @2gis_A_3-8_86-91
ATOM   1122  C6    U A  53      30.994  -0.170 -10.991  1.00  0.00              @2gis_A_3-8_86-91
ATOM   1123  N1    U A  53      31.309  -1.506 -11.079  1.00  0.00              @2gis_A_3-8_86-91
ATOM   1124  N3    U A  53      32.061  -1.418  -8.885  1.00  0.00              @2gis_A_3-8_86-91
ATOM   1125  O2    U A  53      32.152  -3.364 -10.052  1.00  0.00              @2gis_A_3-8_86-91
ATOM   1126  O2'   U A  53      30.356  -4.432 -13.100  1.00 50.58              @2gis_A_3-8_86-91
ATOM   1127  O3'   U A  53      27.723  -3.495 -13.184  1.00 51.63              @2gis_A_3-8_86-91
ATOM   1128  O4    U A  53      32.009   0.472  -7.652  1.00  0.00              @2gis_A_3-8_86-91
ATOM   1129  O4'   U A  53      30.615  -1.369 -13.375  1.00 53.07              @2gis_A_3-8_86-91
ATOM   1130  O5'   U A  53      27.732  -0.650 -15.291  1.00 60.62              @2gis_A_3-8_86-91
ATOM   1131  OP1   U A  53      29.372  -0.317 -17.122  1.00 63.49              @2gis_A_3-8_86-91
ATOM   1132  OP2   U A  53      26.857   0.082 -17.518  1.00 62.23              @2gis_A_3-8_86-91
ATOM   1133  P     U A  53      28.051   0.145 -16.630  1.00 63.01              @2gis_A_3-8_86-91
ATOM   1134  C1'   G A  54      29.828  -6.264  -8.499  1.00 43.13              @2gis_A_3-8_86-91
ATOM   1135  C2    G A  54      31.087  -4.804  -4.623  1.00  0.00              @2gis_A_3-8_86-91
ATOM   1136  C2'   G A  54      28.743  -7.212  -8.014  1.00 45.69              @2gis_A_3-8_86-91
ATOM   1137  C3'   G A  54      27.703  -7.029  -9.104  1.00 47.55              @2gis_A_3-8_86-91
ATOM   1138  C4    G A  54      30.218  -4.592  -6.649  1.00  0.00              @2gis_A_3-8_86-91
ATOM   1139  C4'   G A  54      28.553  -6.903 -10.357  1.00 45.17              @2gis_A_3-8_86-91
ATOM   1140  C5    G A  54      29.975  -3.239  -6.533  1.00  0.00              @2gis_A_3-8_86-91
ATOM   1141  C5'   G A  54      27.906  -6.178 -11.509  1.00 45.52              @2gis_A_3-8_86-91
ATOM   1142  C6    G A  54      30.325  -2.582  -5.326  1.00  0.00              @2gis_A_3-8_86-91
ATOM   1143  C8    G A  54      29.300  -3.781  -8.478  1.00  0.00              @2gis_A_3-8_86-91
ATOM   1144  N1    G A  54      30.887  -3.462  -4.407  1.00  0.00              @2gis_A_3-8_86-91
ATOM   1145  N2    G A  54      31.646  -5.487  -3.612  1.00  0.00              @2gis_A_3-8_86-91
ATOM   1146  N3    G A  54      30.765  -5.429  -5.743  1.00  0.00              @2gis_A_3-8_86-91
ATOM   1147  N7    G A  54      29.396  -2.743  -7.694  1.00  0.00              @2gis_A_3-8_86-91
ATOM   1148  N9    G A  54      29.780  -4.935  -7.906  1.00  0.00              @2gis_A_3-8_86-91
ATOM   1149  O2'   G A  54      29.279  -8.516  -8.003  1.00 46.31              @2gis_A_3-8_86-91
ATOM   1150  O3'   G A  54      26.830  -8.137  -9.188  1.00 48.74              @2gis_A_3-8_86-91
ATOM   1151  O4'   G A  54      29.681  -6.131  -9.905  1.00 44.86              @2gis_A_3-8_86-91
ATOM   1152  O5'   G A  54      27.483  -4.880 -11.116  1.00 47.96              @2gis_A_3-8_86-91
ATOM   1153  O6    G A  54      30.189  -1.388  -5.031  1.00  0.00              @2gis_A_3-8_86-91
ATOM   1154  OP1   G A  54      25.672  -4.870 -12.790  1.00 50.47              @2gis_A_3-8_86-91
ATOM   1155  OP2   G A  54      26.155  -2.779 -11.422  1.00 48.71              @2gis_A_3-8_86-91
ATOM   1156  P     G A  54      26.635  -3.984 -12.119  1.00 48.22              @2gis_A_3-8_86-91
ATOM   1157  C1'   U A  55      27.500  -8.138  -3.822  1.00 44.84              @2gis_A_3-8_86-91
ATOM   1158  C2    U A  55      27.566  -5.891  -2.929  1.00 44.35              @2gis_A_3-8_86-91
ATOM   1159  C2'   U A  55      26.294  -8.696  -3.077  1.00 46.01              @2gis_A_3-8_86-91
ATOM   1160  C3'   U A  55      25.387  -9.050  -4.233  1.00 47.34              @2gis_A_3-8_86-91
ATOM   1161  C4    U A  55      27.188  -3.930  -4.333  1.00 43.22              @2gis_A_3-8_86-91
ATOM   1162  C4'   U A  55      26.369  -9.638  -5.223  1.00 47.01              @2gis_A_3-8_86-91
ATOM   1163  C5    U A  55      26.998  -4.827  -5.433  1.00 43.46              @2gis_A_3-8_86-91
ATOM   1164  C5'   U A  55      25.919  -9.628  -6.661  1.00 47.38              @2gis_A_3-8_86-91
ATOM   1165  C6    U A  55      27.096  -6.146  -5.243  1.00 43.73              @2gis_A_3-8_86-91
ATOM   1166  N1    U A  55      27.379  -6.688  -4.026  1.00 43.85              @2gis_A_3-8_86-91
ATOM   1167  N3    U A  55      27.461  -4.543  -3.149  1.00 42.79              @2gis_A_3-8_86-91
ATOM   1168  O2    U A  55      27.804  -6.347  -1.835  1.00 47.48              @2gis_A_3-8_86-91
ATOM   1169  O2'   U A  55      26.669  -9.905  -2.461  1.00 46.16              @2gis_A_3-8_86-91
ATOM   1170  O3'   U A  55      24.370  -9.948  -3.846  1.00 47.14              @2gis_A_3-8_86-91
ATOM   1171  O4    U A  55      27.116  -2.699  -4.375  1.00 44.99              @2gis_A_3-8_86-91
ATOM   1172  O4'   U A  55      27.529  -8.773  -5.085  1.00 47.37              @2gis_A_3-8_86-91
ATOM   1173  O5'   U A  55      25.542  -8.322  -7.064  1.00 47.92              @2gis_A_3-8_86-91
ATOM   1174  OP1   U A  55      24.564  -9.088  -9.275  1.00 47.03              @2gis_A_3-8_86-91
ATOM   1175  OP2   U A  55      24.944  -6.574  -8.792  1.00 47.21              @2gis_A_3-8_86-91
ATOM   1176  P     U A  55      25.347  -8.002  -8.615  1.00 48.29              @2gis_A_3-8_86-91
ATOM   1177  C1'   C A  56      24.666  -6.953   0.934  1.00 45.89              @2gis_A_3-8_86-91
ATOM   1178  C2    C A  56      24.867  -4.477   0.534  1.00  0.00              @2gis_A_3-8_86-91
ATOM   1179  C2'   C A  56      23.416  -7.215   1.780  1.00 46.50              @2gis_A_3-8_86-91
ATOM   1180  C3'   C A  56      22.672  -8.222   0.906  1.00 47.10              @2gis_A_3-8_86-91
ATOM   1181  C4    C A  56      24.463  -3.541  -1.558  1.00  0.00              @2gis_A_3-8_86-91
ATOM   1182  C4'   C A  56      23.806  -9.057   0.331  1.00 47.23              @2gis_A_3-8_86-91
ATOM   1183  C5    C A  56      24.168  -4.816  -2.118  1.00  0.00              @2gis_A_3-8_86-91
ATOM   1184  C5'   C A  56      23.494  -9.789  -0.959  1.00 45.93              @2gis_A_3-8_86-91
ATOM   1185  C6    C A  56      24.240  -5.879  -1.306  1.00  0.00              @2gis_A_3-8_86-91
ATOM   1186  N1    C A  56      24.583  -5.740   0.010  1.00  0.00              @2gis_A_3-8_86-91
ATOM   1187  N3    C A  56      24.799  -3.394  -0.274  1.00  0.00              @2gis_A_3-8_86-91
ATOM   1188  N4    C A  56      24.408  -2.444  -2.319  1.00  0.00              @2gis_A_3-8_86-91
ATOM   1189  O2    C A  56      25.174  -4.380   1.732  1.00  0.00              @2gis_A_3-8_86-91
ATOM   1190  O2'   C A  56      23.797  -7.741   3.049  1.00 44.07              @2gis_A_3-8_86-91
ATOM   1191  O3'   C A  56      21.798  -9.056   1.658  1.00 48.88              @2gis_A_3-8_86-91
ATOM   1192  O4'   C A  56      24.879  -8.096   0.119  1.00 48.15              @2gis_A_3-8_86-91
ATOM   1193  O5'   C A  56      23.074  -8.880  -1.965  1.00 45.55              @2gis_A_3-8_86-91
ATOM   1194  OP1   C A  56      21.966 -10.497  -3.537  1.00 45.41              @2gis_A_3-8_86-91
ATOM   1195  OP2   C A  56      22.716  -8.180  -4.339  1.00 42.04              @2gis_A_3-8_86-91
ATOM   1196  P     C A  56      22.921  -9.365  -3.475  1.00 46.16              @2gis_A_3-8_86-91
ATOM   1197  C1'   C A  57      21.518  -3.775   3.576  1.00 43.08              @2gis_A_3-8_86-91
ATOM   1198  C2    C A  57      21.703  -2.176   1.651  1.00  0.00              @2gis_A_3-8_86-91
ATOM   1199  C2'   C A  57      20.182  -3.557   4.279  1.00 47.31              @2gis_A_3-8_86-91
ATOM   1200  C3'   C A  57      19.602  -4.955   4.236  1.00 48.87              @2gis_A_3-8_86-91
ATOM   1201  C4    C A  57      21.352  -2.841  -0.551  1.00  0.00              @2gis_A_3-8_86-91
ATOM   1202  C4'   C A  57      20.822  -5.817   4.491  1.00 46.54              @2gis_A_3-8_86-91
ATOM   1203  C5    C A  57      21.085  -4.181  -0.149  1.00  0.00              @2gis_A_3-8_86-91
ATOM   1204  C5'   C A  57      20.722  -7.235   3.991  1.00 46.82              @2gis_A_3-8_86-91
ATOM   1205  C6    C A  57      21.143  -4.455   1.160  1.00  0.00              @2gis_A_3-8_86-91
ATOM   1206  N1    C A  57      21.447  -3.483   2.072  1.00  0.00              @2gis_A_3-8_86-91
ATOM   1207  N3    C A  57      21.649  -1.884   0.331  1.00  0.00              @2gis_A_3-8_86-91
ATOM   1208  N4    C A  57      21.308  -2.507  -1.844  1.00  0.00              @2gis_A_3-8_86-91
ATOM   1209  O2    C A  57      21.975  -1.314   2.500  1.00  0.00              @2gis_A_3-8_86-91
ATOM   1210  O2'   C A  57      20.407  -3.132   5.607  1.00 50.65              @2gis_A_3-8_86-91
ATOM   1211  O3'   C A  57      18.595  -5.134   5.210  1.00 53.87              @2gis_A_3-8_86-91
ATOM   1212  O4'   C A  57      21.869  -5.135   3.755  1.00 46.05              @2gis_A_3-8_86-91
ATOM   1213  O5'   C A  57      20.338  -7.260   2.616  1.00 48.11              @2gis_A_3-8_86-91
ATOM   1214  OP1   C A  57      19.721  -9.686   2.742  1.00 50.89              @2gis_A_3-8_86-91
ATOM   1215  OP2   C A  57      19.619  -8.443   0.512  1.00 50.02              @2gis_A_3-8_86-91
ATOM   1216  P     C A  57      20.256  -8.650   1.833  1.00 49.33              @2gis_A_3-8_86-91
ATOM   1217  C1'   G A  58      17.086  -0.293   2.979  1.00 56.16              @2gis_A_3-8_86-91
ATOM   1218  C2    G A  58      17.655   1.244  -1.017  1.00 45.93              @2gis_A_3-8_86-91
ATOM   1219  C2'   G A  58      15.592  -0.037   3.176  1.00 57.65              @2gis_A_3-8_86-91
ATOM   1220  C3'   G A  58      15.182  -1.271   3.963  1.00 58.60              @2gis_A_3-8_86-91
ATOM   1221  C4    G A  58      17.491  -0.375   0.493  1.00 48.37              @2gis_A_3-8_86-91
ATOM   1222  C4'   G A  58      16.367  -1.467   4.887  1.00 57.40              @2gis_A_3-8_86-91
ATOM   1223  C5    G A  58      17.600  -1.402  -0.416  1.00 47.47              @2gis_A_3-8_86-91
ATOM   1224  C5'   G A  58      16.520  -2.860   5.446  1.00 55.05              @2gis_A_3-8_86-91
ATOM   1225  C6    G A  58      17.758  -1.086  -1.789  1.00 48.13              @2gis_A_3-8_86-91
ATOM   1226  C8    G A  58      17.374  -2.335   1.485  1.00 49.57              @2gis_A_3-8_86-91
ATOM   1227  N1    G A  58      17.773   0.292  -2.004  1.00 46.53              @2gis_A_3-8_86-91
ATOM   1228  N2    G A  58      17.686   2.533  -1.410  1.00 43.94              @2gis_A_3-8_86-91
ATOM   1229  N3    G A  58      17.513   0.956   0.269  1.00 46.16              @2gis_A_3-8_86-91
ATOM   1230  N7    G A  58      17.528  -2.633   0.222  1.00 47.94              @2gis_A_3-8_86-91
ATOM   1231  N9    G A  58      17.323  -0.980   1.713  1.00 51.72              @2gis_A_3-8_86-91
ATOM   1232  O2'   G A  58      15.434   1.144   3.939  1.00 61.81              @2gis_A_3-8_86-91
ATOM   1233  O3'   G A  58      13.984  -1.081   4.688  1.00 62.00              @2gis_A_3-8_86-91
ATOM   1234  O4'   G A  58      17.510  -1.119   4.053  1.00 57.63              @2gis_A_3-8_86-91
ATOM   1235  O5'   G A  58      16.653  -3.808   4.403  1.00 54.40              @2gis_A_3-8_86-91
ATOM   1236  O6    G A  58      17.878  -1.860  -2.745  1.00 49.59              @2gis_A_3-8_86-91
ATOM   1237  OP1   G A  58      16.184  -5.844   5.803  1.00 57.70              @2gis_A_3-8_86-91
ATOM   1238  OP2   G A  58      17.199  -6.058   3.461  1.00 55.05              @2gis_A_3-8_86-91
ATOM   1239  P     G A  58      17.070  -5.307   4.740  1.00 56.70              @2gis_A_3-8_86-91
ATOM   1240  C1'   A A  59      12.406   2.779   0.353  1.00 59.82              @1y26_X_j10-13_34-42_61-63
ATOM   1241  C2    A A  59      12.117   4.115  -3.787  1.00 59.75              @1y26_X_j10-13_34-42_61-63
ATOM   1242  C2'   A A  59      11.334   3.709   0.915  1.00 61.21              @1y26_X_j10-13_34-42_61-63
ATOM   1243  C3'   A A  59      10.503   2.732   1.737  1.00 60.49              @1y26_X_j10-13_34-42_61-63
ATOM   1244  C4    A A  59      12.029   2.623  -2.166  1.00 59.31              @1y26_X_j10-13_34-42_61-63
ATOM   1245  C4'   A A  59      11.611   1.921   2.393  1.00 60.92              @1y26_X_j10-13_34-42_61-63
ATOM   1246  C5    A A  59      11.706   1.583  -3.033  1.00 58.62              @1y26_X_j10-13_34-42_61-63
ATOM   1247  C5'   A A  59      11.264   0.517   2.845  1.00 61.96              @1y26_X_j10-13_34-42_61-63
ATOM   1248  C6    A A  59      11.590   1.923  -4.406  1.00 59.35              @1y26_X_j10-13_34-42_61-63
ATOM   1249  C8    A A  59      11.795   0.731  -1.078  1.00 59.12              @1y26_X_j10-13_34-42_61-63
ATOM   1250  N1    A A  59      11.802   3.218  -4.744  1.00 58.98              @1y26_X_j10-13_34-42_61-63
ATOM   1251  N3    A A  59      12.249   3.918  -2.483  1.00 57.45              @1y26_X_j10-13_34-42_61-63
ATOM   1252  N6    A A  59      11.300   1.057  -5.393  1.00 58.06              @1y26_X_j10-13_34-42_61-63
ATOM   1253  N7    A A  59      11.568   0.390  -2.329  1.00 59.73              @1y26_X_j10-13_34-42_61-63
ATOM   1254  N9    A A  59      12.075   2.066  -0.903  1.00 59.71              @1y26_X_j10-13_34-42_61-63
ATOM   1255  O2'   A A  59      11.917   4.723   1.725  1.00 59.90              @1y26_X_j10-13_34-42_61-63
ATOM   1256  O3'   A A  59       9.773   3.420   2.712  1.00 60.37              @1y26_X_j10-13_34-42_61-63
ATOM   1257  O4'   A A  59      12.655   1.842   1.387  1.00 60.73              @1y26_X_j10-13_34-42_61-63
ATOM   1258  O5'   A A  59      12.336   0.056   3.665  1.00 63.56              @1y26_X_j10-13_34-42_61-63
ATOM   1259  OP1   A A  59      11.460  -1.845   5.039  1.00 64.82              @1y26_X_j10-13_34-42_61-63
ATOM   1260  OP2   A A  59      12.581  -2.292   2.816  1.00 65.22              @1y26_X_j10-13_34-42_61-63
ATOM   1261  P     A A  59      12.496  -1.486   4.057  1.00 63.23              @1y26_X_j10-13_34-42_61-63
ATOM   1262  C1'   C A  60       9.172   5.984  -2.071  1.00 59.59              @1y26_X_j10-13_34-42_61-63
ATOM   1263  C2    C A  60       8.733   4.373  -3.929  1.00  0.00              @1y26_X_j10-13_34-42_61-63
ATOM   1264  C2'   C A  60       7.970   6.922  -2.029  1.00 60.75              @1y26_X_j10-13_34-42_61-63
ATOM   1265  C3'   C A  60       7.474   6.682  -0.615  1.00 60.07              @1y26_X_j10-13_34-42_61-63
ATOM   1266  C4    C A  60       8.346   2.112  -3.536  1.00  0.00              @1y26_X_j10-13_34-42_61-63
ATOM   1267  C4'   C A  60       8.798   6.707   0.126  1.00 59.45              @1y26_X_j10-13_34-42_61-63
ATOM   1268  C5    C A  60       8.486   2.289  -2.131  1.00  0.00              @1y26_X_j10-13_34-42_61-63
ATOM   1269  C5'   C A  60       8.772   6.024   1.474  1.00 60.63              @1y26_X_j10-13_34-42_61-63
ATOM   1270  C6    C A  60       8.748   3.524  -1.687  1.00  0.00              @1y26_X_j10-13_34-42_61-63
ATOM   1271  N1    C A  60       8.876   4.573  -2.554  1.00  0.00              @1y26_X_j10-13_34-42_61-63
ATOM   1272  N3    C A  60       8.468   3.129  -4.392  1.00  0.00              @1y26_X_j10-13_34-42_61-63
ATOM   1273  N4    C A  60       8.083   0.902  -4.038  1.00  0.00              @1y26_X_j10-13_34-42_61-63
ATOM   1274  O2    C A  60       8.853   5.343  -4.692  1.00  0.00              @1y26_X_j10-13_34-42_61-63
ATOM   1275  O2'   C A  60       8.362   8.269  -2.205  1.00 60.07              @1y26_X_j10-13_34-42_61-63
ATOM   1276  O3'   C A  60       6.647   7.736  -0.183  1.00 60.83              @1y26_X_j10-13_34-42_61-63
ATOM   1277  O4'   C A  60       9.699   5.994  -0.754  1.00 61.58              @1y26_X_j10-13_34-42_61-63
ATOM   1278  O5'   C A  60       8.107   4.764   1.396  1.00 60.88              @1y26_X_j10-13_34-42_61-63
ATOM   1279  OP1   C A  60       7.786   4.369   3.837  1.00 61.78              @1y26_X_j10-13_34-42_61-63
ATOM   1280  OP2   C A  60       7.502   2.451   2.178  1.00 59.91              @1y26_X_j10-13_34-42_61-63
ATOM   1281  P     C A  60       8.194   3.694   2.586  1.00 60.72              @1y26_X_j10-13_34-42_61-63
ATOM   1282  C1'   U A  61       5.044   6.486  -5.345  1.00 49.05              @1j5e_A_747-753_784-790
ATOM   1283  C2    U A  61       5.268   4.035  -5.467  1.00  0.00              @1j5e_A_747-753_784-790
ATOM   1284  C2'   U A  61       3.640   6.747  -5.882  1.00 49.05              @1j5e_A_747-753_784-790
ATOM   1285  C3'   U A  61       2.999   7.444  -4.698  1.00 49.05              @1j5e_A_747-753_784-790
ATOM   1286  C4    U A  61       5.420   2.698  -3.403  1.00  0.00              @1j5e_A_747-753_784-790
ATOM   1287  C4'   U A  61       4.130   8.308  -4.179  1.00 49.05              @1j5e_A_747-753_784-790
ATOM   1288  C5    U A  61       5.318   3.916  -2.659  1.00  0.00              @1j5e_A_747-753_784-790
ATOM   1289  C5'   U A  61       4.007   8.701  -2.727  1.00 49.05              @1j5e_A_747-753_784-790
ATOM   1290  C6    U A  61       5.202   5.080  -3.307  1.00  0.00              @1j5e_A_747-753_784-790
ATOM   1291  N1    U A  61       5.175   5.166  -4.680  1.00  0.00              @1j5e_A_747-753_784-790
ATOM   1292  N3    U A  61       5.387   2.856  -4.774  1.00  0.00              @1j5e_A_747-753_784-790
ATOM   1293  O2    U A  61       5.248   4.075  -6.685  1.00  0.00              @1j5e_A_747-753_784-790
ATOM   1294  O2'   U A  61       3.723   7.649  -6.970  1.00 49.05              @1j5e_A_747-753_784-790
ATOM   1295  O3'   U A  61       1.880   8.208  -5.069  1.00 49.05              @1j5e_A_747-753_784-790
ATOM   1296  O4    U A  61       5.532   1.568  -2.926  1.00  0.00              @1j5e_A_747-753_784-790
ATOM   1297  O4'   U A  61       5.316   7.493  -4.386  1.00 49.05              @1j5e_A_747-753_784-790
ATOM   1298  O5'   U A  61       4.675   7.737  -1.894  1.00 49.05              @1j5e_A_747-753_784-790
ATOM   1299  OP1   U A  61       3.667   8.654   0.151  1.00 42.00              @1j5e_A_747-753_784-790
ATOM   1300  OP2   U A  61       5.450   6.821   0.307  1.00 42.00              @1j5e_A_747-753_784-790
ATOM   1301  P     U A  61       4.908   8.029  -0.352  1.00 49.05              @1j5e_A_747-753_784-790
ATOM   1302  C1'   A A  62       0.698   3.805  -8.833  1.00 52.12              @1j5e_A_747-753_784-790
ATOM   1303  C2    A A  62       0.992  -0.481  -8.356  1.00  0.00              @1j5e_A_747-753_784-790
ATOM   1304  C2'   A A  62      -0.824   3.910  -8.945  1.00 52.12              @1j5e_A_747-753_784-790
ATOM   1305  C3'   A A  62      -1.095   5.232  -8.242  1.00 52.12              @1j5e_A_747-753_784-790
ATOM   1306  C4    A A  62       1.165   1.624  -7.747  1.00  0.00              @1j5e_A_747-753_784-790
ATOM   1307  C4'   A A  62       0.117   6.065  -8.600  1.00 52.12              @1j5e_A_747-753_784-790
ATOM   1308  C5    A A  62       1.645   1.281  -6.496  1.00  0.00              @1j5e_A_747-753_784-790
ATOM   1309  C5'   A A  62       0.424   7.139  -7.595  1.00 52.12              @1j5e_A_747-753_784-790
ATOM   1310  C6    A A  62       1.786  -0.090  -6.220  1.00  0.00              @1j5e_A_747-753_784-790
ATOM   1311  C8    A A  62       1.574   3.406  -6.535  1.00  0.00              @1j5e_A_747-753_784-790
ATOM   1312  N1    A A  62       1.443  -0.963  -7.192  1.00  0.00              @1j5e_A_747-753_784-790
ATOM   1313  N3    A A  62       0.816   0.783  -8.735  1.00  0.00              @1j5e_A_747-753_784-790
ATOM   1314  N6    A A  62       2.236  -0.570  -5.059  1.00  0.00              @1j5e_A_747-753_784-790
ATOM   1315  N7    A A  62       1.900   2.417  -5.739  1.00  0.00              @1j5e_A_747-753_784-790
ATOM   1316  N9    A A  62       1.121   2.997  -7.767  1.00  0.00              @1j5e_A_747-753_784-790
ATOM   1317  O2'   A A  62      -1.199   3.944 -10.303  1.00 52.12              @1j5e_A_747-753_784-790
ATOM   1318  O3'   A A  62      -2.306   5.855  -8.642  1.00 52.12              @1j5e_A_747-753_784-790
ATOM   1319  O4'   A A  62       1.210   5.112  -8.655  1.00 52.12              @1j5e_A_747-753_784-790
ATOM   1320  O5'   A A  62       0.379   6.590  -6.271  1.00 52.12              @1j5e_A_747-753_784-790
ATOM   1321  OP1   A A  62      -0.546   8.636  -5.191  1.00 33.84              @1j5e_A_747-753_784-790
ATOM   1322  OP2   A A  62       0.364   6.673  -3.784  1.00 33.84              @1j5e_A_747-753_784-790
ATOM   1323  P     A A  62       0.432   7.535  -4.996  1.00 52.12              @1j5e_A_747-753_784-790
ATOM   1324  C1'   U A  63      -3.340   0.278  -9.196  1.00 52.49              @1j5e_A_747-753_784-790
ATOM   1325  C2    U A  63      -2.313  -1.334  -7.586  1.00  0.00              @1j5e_A_747-753_784-790
ATOM   1326  C2'   U A  63      -4.854   0.126  -9.033  1.00 52.49              @1j5e_A_747-753_784-790
ATOM   1327  C3'   U A  63      -5.300   1.578  -8.953  1.00 52.49              @1j5e_A_747-753_784-790
ATOM   1328  C4    U A  63      -1.093  -0.560  -5.591  1.00  0.00              @1j5e_A_747-753_784-790
ATOM   1329  C4'   U A  63      -4.335   2.267  -9.887  1.00 52.49              @1j5e_A_747-753_784-790
ATOM   1330  C5    U A  63      -1.369   0.784  -5.998  1.00  0.00              @1j5e_A_747-753_784-790
ATOM   1331  C5'   U A  63      -4.180   3.739  -9.686  1.00 52.49              @1j5e_A_747-753_784-790
ATOM   1332  C6    U A  63      -2.066   1.007  -7.117  1.00  0.00              @1j5e_A_747-753_784-790
ATOM   1333  N1    U A  63      -2.539  -0.012  -7.912  1.00  0.00              @1j5e_A_747-753_784-790
ATOM   1334  N3    U A  63      -1.595  -1.531  -6.432  1.00  0.00              @1j5e_A_747-753_784-790
ATOM   1335  O2    U A  63      -2.717  -2.261  -8.267  1.00  0.00              @1j5e_A_747-753_784-790
ATOM   1336  O2'   U A  63      -5.401  -0.537 -10.157  1.00 52.49              @1j5e_A_747-753_784-790
ATOM   1337  O3'   U A  63      -6.638   1.768  -9.347  1.00 52.49              @1j5e_A_747-753_784-790
ATOM   1338  O4    U A  63      -0.463  -0.895  -4.586  1.00  0.00              @1j5e_A_747-753_784-790
ATOM   1339  O4'   U A  63      -3.083   1.600  -9.620  1.00 52.49              @1j5e_A_747-753_784-790
ATOM   1340  O5'   U A  63      -3.964   4.021  -8.311  1.00 52.49              @1j5e_A_747-753_784-790
ATOM   1341  OP1   U A  63      -4.733   6.386  -8.422  1.00 43.29              @1j5e_A_747-753_784-790
ATOM   1342  OP2   U A  63      -3.426   5.503  -6.376  1.00 43.29              @1j5e_A_747-753_784-790
ATOM   1343  P     U A  63      -3.666   5.511  -7.853  1.00 52.49              @1j5e_A_747-753_784-790
ATOM   1344  C1'   G A  64      -6.732  -3.134  -6.839  1.00 48.60              @1j5e_A_747-753_784-790
ATOM   1345  C2    G A  64      -3.997  -4.818  -3.999  1.00  0.00              @1j5e_A_747-753_784-790
ATOM   1346  C2'   G A  64      -8.052  -3.302  -6.092  1.00 48.60              @1j5e_A_747-753_784-790
ATOM   1347  C3'   G A  64      -8.810  -2.076  -6.559  1.00 48.60              @1j5e_A_747-753_784-790
ATOM   1348  C4    G A  64      -4.979  -3.166  -5.100  1.00  0.00              @1j5e_A_747-753_784-790
ATOM   1349  C4'   G A  64      -8.375  -1.940  -7.999  1.00 48.60              @1j5e_A_747-753_784-790
ATOM   1350  C5    G A  64      -4.267  -2.165  -4.471  1.00  0.00              @1j5e_A_747-753_784-790
ATOM   1351  C5'   G A  64      -8.524  -0.573  -8.584  1.00 48.60              @1j5e_A_747-753_784-790
ATOM   1352  C6    G A  64      -3.307  -2.521  -3.490  1.00  0.00              @1j5e_A_747-753_784-790
ATOM   1353  C8    G A  64      -5.568  -1.178  -5.838  1.00  0.00              @1j5e_A_747-753_784-790
ATOM   1354  N1    G A  64      -3.238  -3.899  -3.316  1.00  0.00              @1j5e_A_747-753_784-790
ATOM   1355  N2    G A  64      -3.784  -6.106  -3.689  1.00  0.00              @1j5e_A_747-753_784-790
ATOM   1356  N3    G A  64      -4.896  -4.500  -4.914  1.00  0.00              @1j5e_A_747-753_784-790
ATOM   1357  N7    G A  64      -4.650  -0.918  -4.947  1.00  0.00              @1j5e_A_747-753_784-790
ATOM   1358  N9    G A  64      -5.815  -2.522  -5.981  1.00  0.00              @1j5e_A_747-753_784-790
ATOM   1359  O2'   G A  64      -8.695  -4.507  -6.442  1.00 48.60              @1j5e_A_747-753_784-790
ATOM   1360  O3'   G A  64     -10.193  -2.210  -6.378  1.00 48.60              @1j5e_A_747-753_784-790
ATOM   1361  O4'   G A  64      -6.974  -2.302  -7.961  1.00 48.60              @1j5e_A_747-753_784-790
ATOM   1362  O5'   G A  64      -7.953   0.400  -7.717  1.00 48.60              @1j5e_A_747-753_784-790
ATOM   1363  O6    G A  64      -2.577  -1.778  -2.822  1.00  0.00              @1j5e_A_747-753_784-790
ATOM   1364  OP1   G A  64      -9.035   2.324  -8.888  1.00 47.74              @1j5e_A_747-753_784-790
ATOM   1365  OP2   G A  64      -7.209   2.728  -7.112  1.00 47.74              @1j5e_A_747-753_784-790
ATOM   1366  P     G A  64      -7.768   1.900  -8.218  1.00 48.60              @1j5e_A_747-753_784-790
ATOM   1367  C1'   U A  65      -8.041  -5.031  -2.208  1.00 49.91              @1j5e_A_747-753_784-790
ATOM   1368  C2    U A  65      -6.082  -4.210  -0.883  1.00  0.00              @1j5e_A_747-753_784-790
ATOM   1369  C2'   U A  65      -9.060  -5.285  -1.103  1.00 49.91              @1j5e_A_747-753_784-790
ATOM   1370  C3'   U A  65     -10.276  -4.531  -1.625  1.00 49.91              @1j5e_A_747-753_784-790
ATOM   1371  C4    U A  65      -5.311  -1.878  -1.061  1.00  0.00              @1j5e_A_747-753_784-790
ATOM   1372  C4'   U A  65     -10.185  -4.792  -3.114  1.00 49.91              @1j5e_A_747-753_784-790
ATOM   1373  C5    U A  65      -6.361  -1.649  -2.006  1.00  0.00              @1j5e_A_747-753_784-790
ATOM   1374  C5'   U A  65     -10.972  -3.921  -4.053  1.00 49.91              @1j5e_A_747-753_784-790
ATOM   1375  C6    U A  65      -7.185  -2.649  -2.335  1.00  0.00              @1j5e_A_747-753_784-790
ATOM   1376  N1    U A  65      -7.070  -3.912  -1.801  1.00  0.00              @1j5e_A_747-753_784-790
ATOM   1377  N3    U A  65      -5.253  -3.164  -0.565  1.00  0.00              @1j5e_A_747-753_784-790
ATOM   1378  O2    U A  65      -5.952  -5.317  -0.390  1.00  0.00              @1j5e_A_747-753_784-790
ATOM   1379  O2'   U A  65      -9.291  -6.676  -1.003  1.00 49.91              @1j5e_A_747-753_784-790
ATOM   1380  O3'   U A  65     -11.448  -5.042  -1.037  1.00 49.91              @1j5e_A_747-753_784-790
ATOM   1381  O4    U A  65      -4.490  -1.042  -0.678  1.00  0.00              @1j5e_A_747-753_784-790
ATOM   1382  O4'   U A  65      -8.766  -4.649  -3.370  1.00 49.91              @1j5e_A_747-753_784-790
ATOM   1383  O5'   U A  65     -10.591  -2.562  -3.914  1.00 49.91              @1j5e_A_747-753_784-790
ATOM   1384  OP1   U A  65     -12.320  -1.408  -5.402  1.00 41.53              @1j5e_A_747-753_784-790
ATOM   1385  OP2   U A  65     -10.081  -0.299  -4.767  1.00 41.53              @1j5e_A_747-753_784-790
ATOM   1386  P     U A  65     -10.864  -1.523  -5.094  1.00 49.91              @1j5e_A_747-753_784-790
ATOM   1387  C1'   C A  66      -7.299  -4.842   3.410  1.00 44.13              @1j5e_A_747-753_784-790
ATOM   1388  C2    C A  66      -5.548  -3.172   3.865  1.00 41.47              @1j5e_A_747-753_784-790
ATOM   1389  C2'   C A  66      -8.026  -4.937   4.744  1.00 44.13              @1j5e_A_747-753_784-790
ATOM   1390  C3'   C A  66      -9.491  -4.873   4.315  1.00 44.13              @1j5e_A_747-753_784-790
ATOM   1391  C4    C A  66      -5.538  -1.106   2.804  1.00 41.47              @1j5e_A_747-753_784-790
ATOM   1392  C4'   C A  66      -9.447  -5.662   3.020  1.00 44.13              @1j5e_A_747-753_784-790
ATOM   1393  C5    C A  66      -6.756  -1.404   2.125  1.00 41.47              @1j5e_A_747-753_784-790
ATOM   1394  C5'   C A  66     -10.638  -5.710   2.065  1.00 44.13              @1j5e_A_747-753_784-790
ATOM   1395  C6    C A  66      -7.312  -2.606   2.344  1.00 41.47              @1j5e_A_747-753_784-790
ATOM   1396  N1    C A  66      -6.728  -3.506   3.188  1.00 41.47              @1j5e_A_747-753_784-790
ATOM   1397  N3    C A  66      -4.976  -1.963   3.650  1.00 41.47              @1j5e_A_747-753_784-790
ATOM   1398  N4    C A  66      -4.922   0.050   2.594  1.00 41.47              @1j5e_A_747-753_784-790
ATOM   1399  O2    C A  66      -5.053  -3.999   4.652  1.00 41.47              @1j5e_A_747-753_784-790
ATOM   1400  O2'   C A  66      -7.689  -6.191   5.308  1.00 44.13              @1j5e_A_747-753_784-790
ATOM   1401  O3'   C A  66     -10.298  -5.486   5.304  1.00 44.13              @1j5e_A_747-753_784-790
ATOM   1402  O4'   C A  66      -8.238  -5.146   2.397  1.00 44.13              @1j5e_A_747-753_784-790
ATOM   1403  O5'   C A  66     -10.859  -4.458   1.381  1.00 44.13              @1j5e_A_747-753_784-790
ATOM   1404  OP1   C A  66     -13.157  -5.217   0.710  1.00 41.47              @1j5e_A_747-753_784-790
ATOM   1405  OP2   C A  66     -12.272  -2.905   0.007  1.00 41.47              @1j5e_A_747-753_784-790
ATOM   1406  P     C A  66     -12.028  -4.344   0.289  1.00 44.13              @1j5e_A_747-753_784-790
ATOM   1407  C1'   C A  67      -6.328  -2.418   8.021  1.00 37.13              @1j5e_A_747-753_784-790
ATOM   1408  C2    C A  67      -5.862  -0.153   7.179  1.00 29.75              @1j5e_A_747-753_784-790
ATOM   1409  C2'   C A  67      -6.768  -2.173   9.463  1.00 37.13              @1j5e_A_747-753_784-790
ATOM   1410  C3'   C A  67      -7.898  -3.188   9.636  1.00 37.13              @1j5e_A_747-753_784-790
ATOM   1411  C4    C A  67      -7.064   0.724   5.396  1.00 29.75              @1j5e_A_747-753_784-790
ATOM   1412  C4'   C A  67      -7.540  -4.296   8.661  1.00 37.13              @1j5e_A_747-753_784-790
ATOM   1413  C5    C A  67      -7.804  -0.480   5.250  1.00 29.75              @1j5e_A_747-753_784-790
ATOM   1414  C5'   C A  67      -8.718  -5.044   8.107  1.00 37.13              @1j5e_A_747-753_784-790
ATOM   1415  C6    C A  67      -7.547  -1.474   6.104  1.00 29.75              @1j5e_A_747-753_784-790
ATOM   1416  N1    C A  67      -6.599  -1.339   7.072  1.00 29.75              @1j5e_A_747-753_784-790
ATOM   1417  N3    C A  67      -6.128   0.870   6.331  1.00 29.75              @1j5e_A_747-753_784-790
ATOM   1418  N4    C A  67      -7.297   1.743   4.590  1.00 29.75              @1j5e_A_747-753_784-790
ATOM   1419  O2    C A  67      -4.970  -0.074   8.047  1.00 29.75              @1j5e_A_747-753_784-790
ATOM   1420  O2'   C A  67      -5.654  -2.388  10.306  1.00 37.13              @1j5e_A_747-753_784-790
ATOM   1421  O3'   C A  67      -7.927  -3.726  10.957  1.00 37.13              @1j5e_A_747-753_784-790
ATOM   1422  O4'   C A  67      -6.918  -3.604   7.559  1.00 37.13              @1j5e_A_747-753_784-790
ATOM   1423  O5'   C A  67      -9.499  -4.146   7.308  1.00 37.13              @1j5e_A_747-753_784-790
ATOM   1424  OP1   C A  67     -11.578  -5.521   7.449  1.00 29.75              @1j5e_A_747-753_784-790
ATOM   1425  OP2   C A  67     -11.439  -3.349   6.074  1.00 29.75              @1j5e_A_747-753_784-790
ATOM   1426  P     C A  67     -10.820  -4.612   6.552  1.00 37.13              @1j5e_A_747-753_784-790
