# Supplementary material for: Modeling the Structure of RNA Molecules with Small-Angle X-Ray Scattering Data
Source: PLoS One. 2013 Nov 4;8(11):e78007. doi: 10.1371/journal.pone.0078007 (PMC3817170; doi:10.1371/journal.pone.0078007)
Supplement: File S6 — Benchmark data. Simulated SAXS data, fit plots, RFR models, and best ROSETTA decoys (by ) for 10 benchmark targets. Within the archive, simulated SAXS data are named in benchmark_models/*.dat, fit plots are named benchmark_models/*_fit.pdf, RFR models are named benchmark_models/*model.pdb, and top ROSETTA decoys are named rosetta_decoys/*.pdb. (ZIP) [file pone.0078007.s006.zip › benchmark_models/2KZLmodel.pdb]

HEADER Model for input.fas using None data.
REMARK     Filename: input.fas
REMARK     Clashes: 16
REMARK     SASA(All-atoms): 10013.8
REMARK     BBClashes: 55
REMARK     GDT_TS_RNA_n(input.pdb): 0.412
REMARK     SeqMatch: -85.0
REMARK     RMSd(input.pdb): 9.14008159072
REMARK     -log_10(P(RMSd(input.pdb))): 0.6708144817
REMARK     Chi(input.dat): 1.351
REMARK     Pairings: 45.0
REMARK     SASA(Main-Chain): 422.3
REMARK     GDT_TS_RNA_c(input.pdb): 0.2917
REMARK     Stackings: 28.0
REMARK     PClashes: 1
REMARK     SASA(Non-polar): 3459.9
REMARK     DI(input.pdb): 0.053852094314
REMARK     SASA(All-polar): 6553.9
REMARK     INF(input.pdb): 0.492212535861
REMARK     Total: 1.511
REMARK     Integrity: 0.0
REMARK     FI(input.pdb): 0.202791564775
REMARK     SASA(Total-Side): 9591.5
ATOM      2  C1'   G A   1       5.261   9.422  -0.753  1.00850.88              @1vor_B_2754-2759_2764-2769
ATOM      3  C2    G A   1       4.760   8.105   3.307  1.00  0.00              @1vor_B_2754-2759_2764-2769
ATOM      4  C2'   G A   1       6.125   8.253  -1.226  1.00850.88              @1vor_B_2754-2759_2764-2769
ATOM      5  C3'   G A   1       5.629   8.055  -2.653  1.00850.88              @1vor_B_2754-2759_2764-2769
ATOM      6  C4    G A   1       4.077   8.582   1.254  1.00  0.00              @1vor_B_2754-2759_2764-2769
ATOM      7  C4'   G A   1       5.326   9.473  -3.097  1.00850.88              @1vor_B_2754-2759_2764-2769
ATOM      8  C5    G A   1       2.759   8.246   1.487  1.00  0.00              @1vor_B_2754-2759_2764-2769
ATOM      9  C5'   G A   1       4.326   9.631  -4.215  1.00850.88              @1vor_B_2754-2759_2764-2769
ATOM     10  C6    G A   1       2.388   7.785   2.775  1.00  0.00              @1vor_B_2754-2759_2764-2769
ATOM     11  C8    G A   1       2.845   8.873  -0.546  1.00  0.00              @1vor_B_2754-2759_2764-2769
ATOM     12  N1    G A   1       3.477   7.746   3.640  1.00  0.00              @1vor_B_2754-2759_2764-2769
ATOM     13  N2    G A   1       5.675   7.998   4.283  1.00  0.00              @1vor_B_2754-2759_2764-2769
ATOM     14  N3    G A   1       5.120   8.535   2.110  1.00  0.00              @1vor_B_2754-2759_2764-2769
ATOM     15  N7    G A   1       1.995   8.435   0.343  1.00  0.00              @1vor_B_2754-2759_2764-2769
ATOM     16  N9    G A   1       4.125   8.985  -0.058  1.00  0.00              @1vor_B_2754-2759_2764-2769
ATOM     17  O2'   G A   1       7.488   8.626  -1.178  1.00850.88              @1vor_B_2754-2759_2764-2769
ATOM     18  O3'   G A   1       6.619   7.478  -3.490  1.00850.88              @1vor_B_2754-2759_2764-2769
ATOM     19  O4'   G A   1       4.848  10.143  -1.904  1.00850.88              @1vor_B_2754-2759_2764-2769
ATOM     20  O5'   G A   1       3.027   9.247  -3.778  1.00850.88              @1vor_B_2754-2759_2764-2769
ATOM     21  O6    G A   1       1.270   7.439   3.177  1.00  0.00              @1vor_B_2754-2759_2764-2769
ATOM     22  OP1   G A   1       2.228   9.025  -6.132  1.00850.88              @1vor_B_2754-2759_2764-2769
ATOM     23  OP2   G A   1       0.642   8.619  -4.153  1.00850.88              @1vor_B_2754-2759_2764-2769
ATOM     24  P     G A   1       1.776   9.362  -4.758  1.00850.88              @1vor_B_2754-2759_2764-2769
ATOM     25  C1'   G A   2       7.936   4.818   1.658  1.00850.88              @1vor_B_2754-2759_2764-2769
ATOM     26  C2    G A   2       5.605   2.988   4.763  1.00  0.00              @1vor_B_2754-2759_2764-2769
ATOM     27  C2'   G A   2       8.698   3.551   1.268  1.00850.88              @1vor_B_2754-2759_2764-2769
ATOM     28  C3'   G A   2       8.864   3.738  -0.235  1.00850.88              @1vor_B_2754-2759_2764-2769
ATOM     29  C4    G A   2       5.912   3.980   2.807  1.00  0.00              @1vor_B_2754-2759_2764-2769
ATOM     30  C4'   G A   2       9.042   5.233  -0.366  1.00850.88              @1vor_B_2754-2759_2764-2769
ATOM     31  C5    G A   2       4.578   3.966   2.456  1.00  0.00              @1vor_B_2754-2759_2764-2769
ATOM     32  C5'   G A   2       8.703   5.830  -1.712  1.00850.88              @1vor_B_2754-2759_2764-2769
ATOM     33  C6    G A   2       3.640   3.399   3.356  1.00  0.00              @1vor_B_2754-2759_2764-2769
ATOM     34  C8    G A   2       5.592   4.895   0.831  1.00  0.00              @1vor_B_2754-2759_2764-2769
ATOM     35  N1    G A   2       4.257   2.925   4.509  1.00  0.00              @1vor_B_2754-2759_2764-2769
ATOM     36  N2    G A   2       6.009   2.476   5.936  1.00  0.00              @1vor_B_2754-2759_2764-2769
ATOM     37  N3    G A   2       6.490   3.512   3.933  1.00  0.00              @1vor_B_2754-2759_2764-2769
ATOM     38  N7    G A   2       4.393   4.546   1.208  1.00  0.00              @1vor_B_2754-2759_2764-2769
ATOM     39  N9    G A   2       6.561   4.581   1.755  1.00  0.00              @1vor_B_2754-2759_2764-2769
ATOM     40  O2'   G A   2       9.936   3.516   1.947  1.00850.88              @1vor_B_2754-2759_2764-2769
ATOM     41  O3'   G A   2      10.007   3.053  -0.726  1.00850.88              @1vor_B_2754-2759_2764-2769
ATOM     42  O4'   G A   2       8.179   5.797   0.658  1.00850.88              @1vor_B_2754-2759_2764-2769
ATOM     43  O5'   G A   2       7.353   5.547  -2.059  1.00850.88              @1vor_B_2754-2759_2764-2769
ATOM     44  O6    G A   2       2.414   3.293   3.225  1.00  0.00              @1vor_B_2754-2759_2764-2769
ATOM     45  OP1   G A   2       7.871   5.570  -4.496  1.00850.88              @1vor_B_2754-2759_2764-2769
ATOM     46  OP2   G A   2       5.465   5.260  -3.660  1.00850.88              @1vor_B_2754-2759_2764-2769
ATOM     47  P     G A   2       6.805   5.884  -3.513  1.00850.88              @1vor_B_2754-2759_2764-2769
ATOM     48  C1'   G A   3       6.679   0.131   2.673  1.00850.88              @1vor_B_2754-2759_2764-2769
ATOM     49  C2    G A   3       2.568   0.682   3.736  1.00  0.00              @1vor_B_2754-2759_2764-2769
ATOM     50  C2'   G A   3       6.965  -1.371   2.630  1.00850.88              @1vor_B_2754-2759_2764-2769
ATOM     51  C3'   G A   3       8.155  -1.435   1.682  1.00850.88              @1vor_B_2754-2759_2764-2769
ATOM     52  C4    G A   3       4.288   0.626   2.341  1.00  0.00              @1vor_B_2754-2759_2764-2769
ATOM     53  C4'   G A   3       8.899  -0.149   1.975  1.00850.88              @1vor_B_2754-2759_2764-2769
ATOM     54  C5    G A   3       3.548   0.963   1.227  1.00  0.00              @1vor_B_2754-2759_2764-2769
ATOM     55  C5'   G A   3       9.847   0.371   0.919  1.00850.88              @1vor_B_2754-2759_2764-2769
ATOM     56  C6    G A   3       2.156   1.188   1.373  1.00  0.00              @1vor_B_2754-2759_2764-2769
ATOM     57  C8    G A   3       5.549   0.727   0.540  1.00  0.00              @1vor_B_2754-2759_2764-2769
ATOM     58  N1    G A   3       1.744   1.022   2.691  1.00  0.00              @1vor_B_2754-2759_2764-2769
ATOM     59  N2    G A   3       1.982   0.569   4.938  1.00  0.00              @1vor_B_2754-2759_2764-2769
ATOM     60  N3    G A   3       3.867   0.468   3.614  1.00  0.00              @1vor_B_2754-2759_2764-2769
ATOM     61  N7    G A   3       4.357   1.023   0.100  1.00  0.00              @1vor_B_2754-2759_2764-2769
ATOM     62  N9    G A   3       5.578   0.474   1.891  1.00  0.00              @1vor_B_2754-2759_2764-2769
ATOM     63  O2'   G A   3       7.275  -1.832   3.929  1.00850.88              @1vor_B_2754-2759_2764-2769
ATOM     64  O3'   G A   3       8.981  -2.558   1.948  1.00850.88              @1vor_B_2754-2759_2764-2769
ATOM     65  O4'   G A   3       7.824   0.804   2.182  1.00850.88              @1vor_B_2754-2759_2764-2769
ATOM     66  O5'   G A   3       9.133   0.737  -0.259  1.00850.88              @1vor_B_2754-2759_2764-2769
ATOM     67  O6    G A   3       1.330   1.497   0.504  1.00  0.00              @1vor_B_2754-2759_2764-2769
ATOM     68  OP1   G A   3      11.187   1.053  -1.644  1.00850.88              @1vor_B_2754-2759_2764-2769
ATOM     69  OP2   G A   3       8.874   1.736  -2.526  1.00850.88              @1vor_B_2754-2759_2764-2769
ATOM     70  P     G A   3       9.832   1.607  -1.397  1.00850.88              @1vor_B_2754-2759_2764-2769
ATOM     71  C1'   A A   4       5.093  -6.042   4.543  1.00850.88              @1vor_B_2754-2759_2764-2769
ATOM     72  C2    A A   4       0.962  -4.930   5.366  1.00  0.00              @1vor_B_2754-2759_2764-2769
ATOM     73  C2'   A A   4       4.976  -7.311   3.701  1.00850.88              @1vor_B_2754-2759_2764-2769
ATOM     74  C3'   A A   4       6.162  -7.169   2.757  1.00850.88              @1vor_B_2754-2759_2764-2769
ATOM     75  C4    A A   4       2.918  -4.764   4.380  1.00  0.00              @1vor_B_2754-2759_2764-2769
ATOM     76  C4'   A A   4       7.204  -6.504   3.634  1.00850.88              @1vor_B_2754-2759_2764-2769
ATOM     77  C5    A A   4       2.507  -3.681   3.623  1.00  0.00              @1vor_B_2754-2759_2764-2769
ATOM     78  C5'   A A   4       8.317  -5.756   2.943  1.00850.88              @1vor_B_2754-2759_2764-2769
ATOM     79  C6    A A   4       1.187  -3.237   3.809  1.00  0.00              @1vor_B_2754-2759_2764-2769
ATOM     80  C8    A A   4       4.527  -4.049   3.071  1.00  0.00              @1vor_B_2754-2759_2764-2769
ATOM     81  N1    A A   4       0.424  -3.898   4.707  1.00  0.00              @1vor_B_2754-2759_2764-2769
ATOM     82  N3    A A   4       2.187  -5.442   5.280  1.00  0.00              @1vor_B_2754-2759_2764-2769
ATOM     83  N6    A A   4       0.651  -2.207   3.150  1.00  0.00              @1vor_B_2754-2759_2764-2769
ATOM     84  N7    A A   4       3.534  -3.239   2.799  1.00  0.00              @1vor_B_2754-2759_2764-2769
ATOM     85  N9    A A   4       4.224  -4.997   4.019  1.00  0.00              @1vor_B_2754-2759_2764-2769
ATOM     86  O2'   A A   4       5.079  -8.448   4.535  1.00850.88              @1vor_B_2754-2759_2764-2769
ATOM     87  O3'   A A   4       6.617  -8.422   2.272  1.00850.88              @1vor_B_2754-2759_2764-2769
ATOM     88  O4'   A A   4       6.438  -5.599   4.473  1.00850.88              @1vor_B_2754-2759_2764-2769
ATOM     89  O5'   A A   4       7.791  -4.775   2.060  1.00850.88              @1vor_B_2754-2759_2764-2769
ATOM     90  OP1   A A   4      10.069  -4.622   1.058  1.00850.88              @1vor_B_2754-2759_2764-2769
ATOM     91  OP2   A A   4       8.036  -3.602  -0.129  1.00850.88              @1vor_B_2754-2759_2764-2769
ATOM     92  P     A A   4       8.760  -3.922   1.127  1.00850.88              @1vor_B_2754-2759_2764-2769
ATOM     93  C1'   G A   5       1.313 -10.366   3.280  1.00850.88              @1vor_B_2754-2759_2764-2769
ATOM     94  C2    G A   5      -2.486  -8.305   3.390  1.00850.88              @1vor_B_2754-2759_2764-2769
ATOM     95  C2'   G A   5       0.955 -11.421   2.236  1.00850.88              @1vor_B_2754-2759_2764-2769
ATOM     96  C3'   G A   5       2.276 -11.577   1.495  1.00850.88              @1vor_B_2754-2759_2764-2769
ATOM     97  C4    G A   5      -0.336  -8.493   2.898  1.00850.88              @1vor_B_2754-2759_2764-2769
ATOM     98  C4'   G A   5       3.299 -11.398   2.584  1.00850.88              @1vor_B_2754-2759_2764-2769
ATOM     99  C5    G A   5      -0.242  -7.264   2.279  1.00850.88              @1vor_B_2754-2759_2764-2769
ATOM    100  C5'   G A   5       4.684 -10.971   2.155  1.00850.88              @1vor_B_2754-2759_2764-2769
ATOM    101  C6    G A   5      -1.403  -6.453   2.198  1.00850.88              @1vor_B_2754-2759_2764-2769
ATOM    102  C8    G A   5       1.704  -8.119   2.163  1.00850.88              @1vor_B_2754-2759_2764-2769
ATOM    103  N1    G A   5      -2.498  -7.067   2.792  1.00850.88              @1vor_B_2754-2759_2764-2769
ATOM    104  N2    G A   5      -3.646  -8.728   3.911  1.00850.88              @1vor_B_2754-2759_2764-2769
ATOM    105  N3    G A   5      -1.413  -9.070   3.470  1.00850.88              @1vor_B_2754-2759_2764-2769
ATOM    106  N7    G A   5       1.049  -7.042   1.823  1.00850.88              @1vor_B_2754-2759_2764-2769
ATOM    107  N9    G A   5       0.921  -9.043   2.807  1.00850.88              @1vor_B_2754-2759_2764-2769
ATOM    108  O2'   G A   5       0.546 -12.612   2.877  1.00850.88              @1vor_B_2754-2759_2764-2769
ATOM    109  O3'   G A   5       2.416 -12.872   0.925  1.00850.88              @1vor_B_2754-2759_2764-2769
ATOM    110  O4'   G A   5       2.723 -10.385   3.448  1.00850.88              @1vor_B_2754-2759_2764-2769
ATOM    111  O5'   G A   5       4.630  -9.738   1.448  1.00850.88              @1vor_B_2754-2759_2764-2769
ATOM    112  O6    G A   5      -1.528  -5.336   1.681  1.00850.88              @1vor_B_2754-2759_2764-2769
ATOM    113  OP1   G A   5       6.881 -10.088   0.433  1.00850.88              @1vor_B_2754-2759_2764-2769
ATOM    114  OP2   G A   5       5.581  -7.910   0.046  1.00850.88              @1vor_B_2754-2759_2764-2769
ATOM    115  P     G A   5       5.967  -9.036   0.936  1.00850.88              @1vor_B_2754-2759_2764-2769
ATOM    116  C1'   U A   6      -1.781 -14.333  -0.571  1.00850.88              @1vor_B_2754-2759_2764-2769
ATOM    117  C2    U A   6      -2.695 -12.062  -0.696  1.00  0.00              @1vor_B_2754-2759_2764-2769
ATOM    118  C2'   U A   6      -2.271 -14.883  -1.910  1.00850.88              @1vor_B_2754-2759_2764-2769
ATOM    119  C3'   U A   6      -0.964 -15.308  -2.565  1.00850.88              @1vor_B_2754-2759_2764-2769
ATOM    120  C4    U A   6      -1.187 -10.119  -0.840  1.00  0.00              @1vor_B_2754-2759_2764-2769
ATOM    121  C4'   U A   6      -0.129 -15.780  -1.399  1.00850.88              @1vor_B_2754-2759_2764-2769
ATOM    122  C5    U A   6      -0.083 -11.029  -0.801  1.00  0.00              @1vor_B_2754-2759_2764-2769
ATOM    123  C5'   U A   6       1.272 -15.211  -1.342  1.00850.88              @1vor_B_2754-2759_2764-2769
ATOM    124  C6    U A   6      -0.311 -12.344  -0.716  1.00  0.00              @1vor_B_2754-2759_2764-2769
ATOM    125  N1    U A   6      -1.580 -12.875  -0.662  1.00  0.00              @1vor_B_2754-2759_2764-2769
ATOM    126  N3    U A   6      -2.429 -10.718  -0.784  1.00  0.00              @1vor_B_2754-2759_2764-2769
ATOM    127  O2    U A   6      -3.832 -12.498  -0.650  1.00  0.00              @1vor_B_2754-2759_2764-2769
ATOM    128  O2'   U A   6      -3.154 -15.968  -1.688  1.00850.88              @1vor_B_2754-2759_2764-2769
ATOM    129  O3'   U A   6      -1.153 -16.386  -3.473  1.00850.88              @1vor_B_2754-2759_2764-2769
ATOM    130  O4    U A   6      -1.108  -8.892  -0.917  1.00  0.00              @1vor_B_2754-2759_2764-2769
ATOM    131  O4'   U A   6      -0.536 -14.950  -0.281  1.00850.88              @1vor_B_2754-2759_2764-2769
ATOM    132  O5'   U A   6       1.232 -13.809  -1.109  1.00850.88              @1vor_B_2754-2759_2764-2769
ATOM    133  OP1   U A   6       3.724 -13.744  -1.215  1.00850.88              @1vor_B_2754-2759_2764-2769
ATOM    134  OP2   U A   6       2.355 -11.584  -1.008  1.00850.88              @1vor_B_2754-2759_2764-2769
ATOM    135  P     U A   6       2.549 -13.018  -0.672  1.00850.88              @1vor_B_2754-2759_2764-2769
ATOM    136  C1'   A A   7      -4.852 -13.877  -4.800  1.00123.01              @3mr8_A_Bulge_291-291_304-307 % 1
ATOM    137  C2    A A   7      -4.593  -9.548  -4.276  1.00  0.00              @3mr8_A_Bulge_291-291_304-307 % 1
ATOM    138  C2'   A A   7      -4.451 -14.436  -6.162  1.00123.01              @3mr8_A_Bulge_291-291_304-307 % 1
ATOM    139  C3'   A A   7      -5.247 -15.739  -6.213  1.00123.01              @3mr8_A_Bulge_291-291_304-307 % 1
ATOM    140  C4    A A   7      -3.904 -11.628  -4.108  1.00  0.00              @3mr8_A_Bulge_291-291_304-307 % 1
ATOM    141  C4'   A A   7      -5.239 -16.195  -4.755  1.00123.01              @3mr8_A_Bulge_291-291_304-307 % 1
ATOM    142  C5    A A   7      -2.735 -11.248  -3.471  1.00  0.00              @3mr8_A_Bulge_291-291_304-307 % 1
ATOM    143  C5'   A A   7      -4.213 -17.248  -4.399  1.00123.01              @3mr8_A_Bulge_291-291_304-307 % 1
ATOM    144  C6    A A   7      -2.547  -9.873  -3.250  1.00  0.00              @3mr8_A_Bulge_291-291_304-307 % 1
ATOM    145  C8    A A   7      -2.659 -13.367  -3.623  1.00  0.00              @3mr8_A_Bulge_291-291_304-307 % 1
ATOM    146  N1    A A   7      -3.516  -9.032  -3.674  1.00  0.00              @3mr8_A_Bulge_291-291_304-307 % 1
ATOM    147  N3    A A   7      -4.884 -10.819  -4.541  1.00  0.00              @3mr8_A_Bulge_291-291_304-307 % 1
ATOM    148  N6    A A   7      -1.472  -9.360  -2.649  1.00  0.00              @3mr8_A_Bulge_291-291_304-307 % 1
ATOM    149  N7    A A   7      -1.957 -12.358  -3.169  1.00  0.00              @3mr8_A_Bulge_291-291_304-307 % 1
ATOM    150  N9    A A   7      -3.849 -12.998  -4.203  1.00  0.00              @3mr8_A_Bulge_291-291_304-307 % 1
ATOM    151  O2'   A A   7      -4.738 -13.524  -7.202  1.00123.01              @3mr8_A_Bulge_291-291_304-307 % 1
ATOM    152  O3'   A A   7      -6.590 -15.470  -6.624  1.00123.01              @3mr8_A_Bulge_291-291_304-307 % 1
ATOM    153  O4'   A A   7      -5.010 -15.001  -3.955  1.00123.01              @3mr8_A_Bulge_291-291_304-307 % 1
ATOM    154  O5'   A A   7      -2.874 -16.814  -4.618  1.00123.01              @3mr8_A_Bulge_291-291_304-307 % 1
ATOM    155  OP1   A A   7      -1.980 -19.151  -4.934  1.00123.01              @3mr8_A_Bulge_291-291_304-307 % 1
ATOM    156  OP2   A A   7      -0.362 -17.183  -4.758  1.00123.01              @3mr8_A_Bulge_291-291_304-307 % 1
ATOM    157  P     A A   7      -1.651 -17.813  -4.381  1.00123.01              @3mr8_A_Bulge_291-291_304-307 % 1
ATOM    158  C1'   A A   8     -10.077 -19.441  -4.456  1.00149.04              @3mr8_A_Bulge_291-291_304-307 % 1
ATOM    159  C2    A A   8     -12.573 -17.672  -1.333  1.00  0.00              @3mr8_A_Bulge_291-291_304-307 % 1
ATOM    160  C2'   A A   8     -11.162 -19.367  -5.531  1.00149.04              @3mr8_A_Bulge_291-291_304-307 % 1
ATOM    161  C3'   A A   8     -10.353 -18.963  -6.757  1.00149.04              @3mr8_A_Bulge_291-291_304-307 % 1
ATOM    162  C4    A A   8     -10.854 -17.775  -2.698  1.00  0.00              @3mr8_A_Bulge_291-291_304-307 % 1
ATOM    163  C4'   A A   8      -9.027 -19.674  -6.543  1.00149.04              @3mr8_A_Bulge_291-291_304-307 % 1
ATOM    164  C5    A A   8     -10.344 -16.575  -2.235  1.00  0.00              @3mr8_A_Bulge_291-291_304-307 % 1
ATOM    165  C5'   A A   8      -7.829 -19.055  -7.221  1.00149.04              @3mr8_A_Bulge_291-291_304-307 % 1
ATOM    166  C6    A A   8     -11.070 -15.919  -1.226  1.00  0.00              @3mr8_A_Bulge_291-291_304-307 % 1
ATOM    167  C8    A A   8      -8.991 -17.251  -3.729  1.00  0.00              @3mr8_A_Bulge_291-291_304-307 % 1
ATOM    168  N1    A A   8     -12.204 -16.507  -0.788  1.00  0.00              @3mr8_A_Bulge_291-291_304-307 % 1
ATOM    169  N3    A A   8     -11.977 -18.385  -2.285  1.00  0.00              @3mr8_A_Bulge_291-291_304-307 % 1
ATOM    170  N6    A A   8     -10.701 -14.757  -0.683  1.00  0.00              @3mr8_A_Bulge_291-291_304-307 % 1
ATOM    171  N7    A A   8      -9.165 -16.255  -2.895  1.00  0.00              @3mr8_A_Bulge_291-291_304-307 % 1
ATOM    172  N9    A A   8      -9.976 -18.206  -3.663  1.00  0.00              @3mr8_A_Bulge_291-291_304-307 % 1
ATOM    173  O2'   A A   8     -11.716 -20.665  -5.699  1.00149.04              @3mr8_A_Bulge_291-291_304-307 % 1
ATOM    174  O3'   A A   8     -10.967 -19.318  -7.985  1.00149.04              @3mr8_A_Bulge_291-291_304-307 % 1
ATOM    175  O4'   A A   8      -8.841 -19.660  -5.103  1.00149.04              @3mr8_A_Bulge_291-291_304-307 % 1
ATOM    176  O5'   A A   8      -7.509 -17.791  -6.663  1.00149.04              @3mr8_A_Bulge_291-291_304-307 % 1
ATOM    177  OP1   A A   8      -6.463 -16.791  -8.724  1.00149.04              @3mr8_A_Bulge_291-291_304-307 % 1
ATOM    178  OP2   A A   8      -8.699 -15.913  -7.854  1.00149.04              @3mr8_A_Bulge_291-291_304-307 % 1
ATOM    179  P     A A   8      -7.366 -16.503  -7.584  1.00149.04              @3mr8_A_Bulge_291-291_304-307 % 1
ATOM    180  C1'   A A   9     -15.579 -17.339  -4.813  1.00138.34              @3mr8_A_Bulge_291-291_304-307 % 1
ATOM    181  C2    A A   9     -16.876 -14.426  -1.905  1.00  0.00              @3mr8_A_Bulge_291-291_304-307 % 1
ATOM    182  C2'   A A   9     -16.574 -16.933  -5.905  1.00138.34              @3mr8_A_Bulge_291-291_304-307 % 1
ATOM    183  C3'   A A   9     -15.902 -17.438  -7.176  1.00138.34              @3mr8_A_Bulge_291-291_304-307 % 1
ATOM    184  C4    A A   9     -15.451 -15.426  -3.247  1.00  0.00              @3mr8_A_Bulge_291-291_304-307 % 1
ATOM    185  C4'   A A   9     -15.110 -18.642  -6.693  1.00138.34              @3mr8_A_Bulge_291-291_304-307 % 1
ATOM    186  C5    A A   9     -14.424 -14.572  -2.884  1.00  0.00              @3mr8_A_Bulge_291-291_304-307 % 1
ATOM    187  C5'   A A   9     -13.941 -19.077  -7.547  1.00138.34              @3mr8_A_Bulge_291-291_304-307 % 1
ATOM    188  C6    A A   9     -14.726 -13.577  -1.939  1.00  0.00              @3mr8_A_Bulge_291-291_304-307 % 1
ATOM    189  C8    A A   9     -13.595 -15.916  -4.308  1.00  0.00              @3mr8_A_Bulge_291-291_304-307 % 1
ATOM    190  N1    A A   9     -15.988 -13.530  -1.459  1.00  0.00              @3mr8_A_Bulge_291-291_304-307 % 1
ATOM    191  N3    A A   9     -16.714 -15.407  -2.790  1.00  0.00              @3mr8_A_Bulge_291-291_304-307 % 1
ATOM    192  N6    A A   9     -13.839 -12.684  -1.495  1.00  0.00              @3mr8_A_Bulge_291-291_304-307 % 1
ATOM    193  N7    A A   9     -13.256 -14.893  -3.563  1.00  0.00              @3mr8_A_Bulge_291-291_304-307 % 1
ATOM    194  N9    A A   9     -14.909 -16.292  -4.167  1.00  0.00              @3mr8_A_Bulge_291-291_304-307 % 1
ATOM    195  O2'   A A   9     -17.796 -17.619  -5.680  1.00138.34              @3mr8_A_Bulge_291-291_304-307 % 1
ATOM    196  O3'   A A   9     -16.831 -17.803  -8.180  1.00138.34              @3mr8_A_Bulge_291-291_304-307 % 1
ATOM    197  O4'   A A   9     -14.681 -18.285  -5.356  1.00138.34              @3mr8_A_Bulge_291-291_304-307 % 1
ATOM    198  O5'   A A   9     -13.082 -17.996  -7.879  1.00138.34              @3mr8_A_Bulge_291-291_304-307 % 1
ATOM    199  OP1   A A   9     -12.225 -18.936 -10.068  1.00138.34              @3mr8_A_Bulge_291-291_304-307 % 1
ATOM    200  OP2   A A   9     -10.994 -17.011  -8.908  1.00138.34              @3mr8_A_Bulge_291-291_304-307 % 1
ATOM    201  P     A A   9     -11.818 -18.242  -8.819  1.00138.34              @3mr8_A_Bulge_291-291_304-307 % 1
ATOM    202  C1'   G A  10     -14.715 -12.454  -9.516  1.00894.27              @1voy_B_2103-2109_2151-2157
ATOM    203  C2    G A  10     -10.848 -10.461  -9.467  1.00894.27              @1voy_B_2103-2109_2151-2157
ATOM    204  C2'   G A  10     -14.813 -12.117 -11.007  1.00894.27              @1voy_B_2103-2109_2151-2157
ATOM    205  C3'   G A  10     -15.518 -13.352 -11.576  1.00894.27              @1voy_B_2103-2109_2151-2157
ATOM    206  C4    G A  10     -12.232 -12.157  -9.097  1.00894.27              @1voy_B_2103-2109_2151-2157
ATOM    207  C4'   G A  10     -16.423 -13.767 -10.421  1.00894.27              @1voy_B_2103-2109_2151-2157
ATOM    208  C5    G A  10     -11.274 -12.973  -8.536  1.00894.27              @1voy_B_2103-2109_2151-2157
ATOM    209  C5'   G A  10     -16.964 -15.177 -10.299  1.00894.27              @1voy_B_2103-2109_2151-2157
ATOM    210  C6    G A  10      -9.943 -12.492  -8.415  1.00894.27              @1voy_B_2103-2109_2151-2157
ATOM    211  C8    G A  10     -13.078 -14.100  -8.501  1.00894.27              @1voy_B_2103-2109_2151-2157
ATOM    212  N1    G A  10      -9.818 -11.197  -8.912  1.00894.27              @1voy_B_2103-2109_2151-2157
ATOM    213  N2    G A  10     -10.535  -9.235  -9.914  1.00894.27              @1voy_B_2103-2109_2151-2157
ATOM    214  N3    G A  10     -12.093 -10.903  -9.583  1.00894.27              @1voy_B_2103-2109_2151-2157
ATOM    215  N7    G A  10     -11.819 -14.193  -8.166  1.00894.27              @1voy_B_2103-2109_2151-2157
ATOM    216  N9    G A  10     -13.399 -12.890  -9.063  1.00894.27              @1voy_B_2103-2109_2151-2157
ATOM    217  O2'   G A  10     -15.582 -10.939 -11.164  1.00894.27              @1voy_B_2103-2109_2151-2157
ATOM    218  O3'   G A  10     -16.229 -13.021 -12.765  1.00894.27              @1voy_B_2103-2109_2151-2157
ATOM    219  O4'   G A  10     -15.661 -13.466  -9.223  1.00894.27              @1voy_B_2103-2109_2151-2157
ATOM    220  O5'   G A  10     -17.313 -15.482  -8.951  1.00894.27              @1voy_B_2103-2109_2151-2157
ATOM    221  O6    G A  10      -8.952 -13.072  -7.948  1.00894.27              @1voy_B_2103-2109_2151-2157
ATOM    222  OP1   G A  10     -18.428 -17.537  -9.803  1.00894.27              @1voy_B_2103-2109_2151-2157
ATOM    223  OP2   G A  10     -16.788 -17.656  -7.834  1.00894.27              @1voy_B_2103-2109_2151-2157
ATOM    224  P     G A  10     -17.855 -16.935  -8.571  1.00894.27              @1voy_B_2103-2109_2151-2157
ATOM    225  C1'   A A  11     -11.255  -9.639 -13.495  1.00894.27              @1voy_B_2103-2109_2151-2157
ATOM    226  C2    A A  11      -7.159 -10.299 -12.157  1.00  0.00              @1voy_B_2103-2109_2151-2157
ATOM    227  C2'   A A  11     -10.875  -9.751 -14.970  1.00894.27              @1voy_B_2103-2109_2151-2157
ATOM    228  C3'   A A  11     -12.071 -10.505 -15.537  1.00894.27              @1voy_B_2103-2109_2151-2157
ATOM    229  C4    A A  11      -9.298 -10.764 -12.355  1.00  0.00              @1voy_B_2103-2109_2151-2157
ATOM    230  C4'   A A  11     -13.228  -9.954 -14.724  1.00894.27              @1voy_B_2103-2109_2151-2157
ATOM    231  C5    A A  11      -9.172 -11.924 -11.611  1.00  0.00              @1voy_B_2103-2109_2151-2157
ATOM    232  C5'   A A  11     -14.544 -10.694 -14.626  1.00894.27              @1voy_B_2103-2109_2151-2157
ATOM    233  C6    A A  11      -7.890 -12.236 -11.128  1.00  0.00              @1voy_B_2103-2109_2151-2157
ATOM    234  C8    A A  11     -11.223 -11.795 -12.156  1.00  0.00              @1voy_B_2103-2109_2151-2157
ATOM    235  N1    A A  11      -6.884 -11.384 -11.425  1.00  0.00              @1voy_B_2103-2109_2151-2157
ATOM    236  N3    A A  11      -8.321  -9.897 -12.668  1.00  0.00              @1voy_B_2103-2109_2151-2157
ATOM    237  N6    A A  11      -7.616 -13.319 -10.398  1.00  0.00              @1voy_B_2103-2109_2151-2157
ATOM    238  N7    A A  11     -10.397 -12.567 -11.493  1.00  0.00              @1voy_B_2103-2109_2151-2157
ATOM    239  N9    A A  11     -10.625 -10.686 -12.704  1.00  0.00              @1voy_B_2103-2109_2151-2157
ATOM    240  O2'   A A  11     -10.728  -8.460 -15.530  1.00894.27              @1voy_B_2103-2109_2151-2157
ATOM    241  O3'   A A  11     -12.255 -10.254 -16.926  1.00894.27              @1voy_B_2103-2109_2151-2157
ATOM    242  O4'   A A  11     -12.661  -9.795 -13.398  1.00894.27              @1voy_B_2103-2109_2151-2157
ATOM    243  O5'   A A  11     -14.341 -12.003 -14.101  1.00894.27              @1voy_B_2103-2109_2151-2157
ATOM    244  OP1   A A  11     -16.461 -12.677 -15.222  1.00894.27              @1voy_B_2103-2109_2151-2157
ATOM    245  OP2   A A  11     -14.841 -14.439 -14.300  1.00894.27              @1voy_B_2103-2109_2151-2157
ATOM    246  P     A A  11     -15.485 -13.108 -14.188  1.00894.27              @1voy_B_2103-2109_2151-2157
ATOM    247  C1'   U A  12      -6.181 -10.672 -16.405  1.00894.27              @1voy_B_2103-2109_2151-2157
ATOM    248  C2    U A  12      -5.458 -12.269 -14.717  1.00894.27              @1voy_B_2103-2109_2151-2157
ATOM    249  C2'   U A  12      -5.794 -11.152 -17.804  1.00894.27              @1voy_B_2103-2109_2151-2157
ATOM    250  C3'   U A  12      -7.103 -10.981 -18.563  1.00894.27              @1voy_B_2103-2109_2151-2157
ATOM    251  C4    U A  12      -7.006 -13.997 -13.879  1.00894.27              @1voy_B_2103-2109_2151-2157
ATOM    252  C4'   U A  12      -7.715  -9.750 -17.923  1.00894.27              @1voy_B_2103-2109_2151-2157
ATOM    253  C5    U A  12      -8.014 -13.446 -14.735  1.00894.27              @1voy_B_2103-2109_2151-2157
ATOM    254  C5'   U A  12      -9.213  -9.585 -18.025  1.00894.27              @1voy_B_2103-2109_2151-2157
ATOM    255  C6    U A  12      -7.723 -12.394 -15.505  1.00894.27              @1voy_B_2103-2109_2151-2157
ATOM    256  N1    U A  12      -6.479 -11.806 -15.522  1.00894.27              @1voy_B_2103-2109_2151-2157
ATOM    257  N3    U A  12      -5.781 -13.349 -13.931  1.00894.27              @1voy_B_2103-2109_2151-2157
ATOM    258  O2    U A  12      -4.350 -11.764 -14.706  1.00894.27              @1voy_B_2103-2109_2151-2157
ATOM    259  O2'   U A  12      -4.757 -10.340 -18.317  1.00894.27              @1voy_B_2103-2109_2151-2157
ATOM    260  O3'   U A  12      -6.871 -10.775 -19.951  1.00894.27              @1voy_B_2103-2109_2151-2157
ATOM    261  O4    U A  12      -7.134 -14.997 -13.167  1.00894.27              @1voy_B_2103-2109_2151-2157
ATOM    262  O4'   U A  12      -7.348  -9.876 -16.524  1.00894.27              @1voy_B_2103-2109_2151-2157
ATOM    263  O5'   U A  12      -9.869 -10.771 -17.587  1.00894.27              @1voy_B_2103-2109_2151-2157
ATOM    264  OP1   U A  12     -11.634 -10.467 -19.328  1.00894.27              @1voy_B_2103-2109_2151-2157
ATOM    265  OP2   U A  12     -11.635 -12.521 -17.792  1.00894.27              @1voy_B_2103-2109_2151-2157
ATOM    266  P     U A  12     -11.382 -11.071 -17.998  1.00894.27              @1voy_B_2103-2109_2151-2157
ATOM    267  C1'   U A  13      -3.083 -14.023 -18.850  1.00894.27              @1voy_B_2103-2109_2151-2157
ATOM    268  C2    U A  13      -3.915 -16.120 -17.888  1.00  0.00              @1voy_B_2103-2109_2151-2157
ATOM    269  C2'   U A  13      -2.323 -14.514 -20.084  1.00894.27              @1voy_B_2103-2109_2151-2157
ATOM    270  C3'   U A  13      -2.969 -13.693 -21.195  1.00894.27              @1voy_B_2103-2109_2151-2157
ATOM    271  C4    U A  13      -6.327 -16.620 -17.894  1.00  0.00              @1voy_B_2103-2109_2151-2157
ATOM    272  C4'   U A  13      -3.291 -12.386 -20.514  1.00894.27              @1voy_B_2103-2109_2151-2157
ATOM    273  C5    U A  13      -6.541 -15.364 -18.545  1.00  0.00              @1voy_B_2103-2109_2151-2157
ATOM    274  C5'   U A  13      -4.476 -11.675 -21.133  1.00894.27              @1voy_B_2103-2109_2151-2157
ATOM    275  C6    U A  13      -5.497 -14.578 -18.828  1.00  0.00              @1voy_B_2103-2109_2151-2157
ATOM    276  N1    U A  13      -4.202 -14.924 -18.516  1.00  0.00              @1voy_B_2103-2109_2151-2157
ATOM    277  N3    U A  13      -5.007 -16.904 -17.611  1.00  0.00              @1voy_B_2103-2109_2151-2157
ATOM    278  O2    U A  13      -2.781 -16.458 -17.598  1.00  0.00              @1voy_B_2103-2109_2151-2157
ATOM    279  O2'   U A  13      -0.946 -14.234 -19.931  1.00894.27              @1voy_B_2103-2109_2151-2157
ATOM    280  O3'   U A  13      -2.057 -13.467 -22.263  1.00894.27              @1voy_B_2103-2109_2151-2157
ATOM    281  O4    U A  13      -7.202 -17.429 -17.581  1.00  0.00              @1voy_B_2103-2109_2151-2157
ATOM    282  O4'   U A  13      -3.587 -12.730 -19.134  1.00894.27              @1voy_B_2103-2109_2151-2157
ATOM    283  O5'   U A  13      -5.596 -12.550 -21.229  1.00894.27              @1voy_B_2103-2109_2151-2157
ATOM    284  OP1   U A  13      -7.583 -11.434 -22.247  1.00894.27              @1voy_B_2103-2109_2151-2157
ATOM    285  OP2   U A  13      -7.852 -13.061 -20.278  1.00894.27              @1voy_B_2103-2109_2151-2157
ATOM    286  P     U A  13      -7.075 -12.001 -20.974  1.00894.27              @1voy_B_2103-2109_2151-2157
ATOM    287  C1'   G A  14      -1.899 -19.183 -20.269  1.00894.27              @1voy_B_2103-2109_2151-2157
ATOM    288  C2    G A  14      -4.207 -21.704 -17.589  1.00  0.00              @1voy_B_2103-2109_2151-2157
ATOM    289  C2'   G A  14      -1.474 -20.320 -21.202  1.00894.27              @1voy_B_2103-2109_2151-2157
ATOM    290  C3'   G A  14      -1.553 -19.647 -22.562  1.00894.27              @1voy_B_2103-2109_2151-2157
ATOM    291  C4    G A  14      -3.947 -20.085 -19.079  1.00  0.00              @1voy_B_2103-2109_2151-2157
ATOM    292  C4'   G A  14      -1.133 -18.218 -22.261  1.00894.27              @1voy_B_2103-2109_2151-2157
ATOM    293  C5    G A  14      -5.285 -19.750 -19.123  1.00  0.00              @1voy_B_2103-2109_2151-2157
ATOM    294  C5'   G A  14      -1.634 -17.163 -23.222  1.00894.27              @1voy_B_2103-2109_2151-2157
ATOM    295  C6    G A  14      -6.198 -20.468 -18.311  1.00  0.00              @1voy_B_2103-2109_2151-2157
ATOM    296  C8    G A  14      -4.313 -18.429 -20.482  1.00  0.00              @1voy_B_2103-2109_2151-2157
ATOM    297  N1    G A  14      -5.556 -21.448 -17.561  1.00  0.00              @1voy_B_2103-2109_2151-2157
ATOM    298  N2    G A  14      -3.776 -22.692 -16.790  1.00  0.00              @1voy_B_2103-2109_2151-2157
ATOM    299  N3    G A  14      -3.345 -21.042 -18.343  1.00  0.00              @1voy_B_2103-2109_2151-2157
ATOM    300  N7    G A  14      -5.499 -18.704 -20.012  1.00  0.00              @1voy_B_2103-2109_2151-2157
ATOM    301  N9    G A  14      -3.326 -19.229 -19.957  1.00  0.00              @1voy_B_2103-2109_2151-2157
ATOM    302  O2'   G A  14      -0.162 -20.736 -20.883  1.00894.27              @1voy_B_2103-2109_2151-2157
ATOM    303  O3'   G A  14      -0.681 -20.257 -23.494  1.00894.27              @1voy_B_2103-2109_2151-2157
ATOM    304  O4'   G A  14      -1.652 -17.957 -20.937  1.00894.27              @1voy_B_2103-2109_2151-2157
ATOM    305  O5'   G A  14      -1.381 -15.861 -22.696  1.00894.27              @1voy_B_2103-2109_2151-2157
ATOM    306  O6    G A  14      -7.422 -20.320 -18.212  1.00  0.00              @1voy_B_2103-2109_2151-2157
ATOM    307  OP1   G A  14      -0.882 -14.088 -24.376  1.00894.27              @1voy_B_2103-2109_2151-2157
ATOM    308  OP2   G A  14      -3.290 -14.851 -23.941  1.00894.27              @1voy_B_2103-2109_2151-2157
ATOM    309  P     G A  14      -1.927 -14.560 -23.435  1.00894.27              @1voy_B_2103-2109_2151-2157
ATOM    310  C1'   A A  15      -2.203 -24.821 -21.218  1.00894.27              @1voy_B_2103-2109_2151-2157
ATOM    311  C2    A A  15      -5.772 -25.183 -18.821  1.00  0.00              @1voy_B_2103-2109_2151-2157
ATOM    312  C2'   A A  15      -2.347 -26.042 -22.131  1.00894.27              @1voy_B_2103-2109_2151-2157
ATOM    313  C3'   A A  15      -1.790 -25.509 -23.444  1.00894.27              @1voy_B_2103-2109_2151-2157
ATOM    314  C4    A A  15      -4.448 -24.285 -20.328  1.00  0.00              @1voy_B_2103-2109_2151-2157
ATOM    315  C4'   A A  15      -0.669 -24.590 -22.974  1.00894.27              @1voy_B_2103-2109_2151-2157
ATOM    316  C5    A A  15      -5.355 -23.279 -20.607  1.00  0.00              @1voy_B_2103-2109_2151-2157
ATOM    317  C5'   A A  15      -0.320 -23.447 -23.880  1.00894.27              @1voy_B_2103-2109_2151-2157
ATOM    318  C6    A A  15      -6.562 -23.290 -19.887  1.00  0.00              @1voy_B_2103-2109_2151-2157
ATOM    319  C8    A A  15      -3.683 -22.931 -21.874  1.00  0.00              @1voy_B_2103-2109_2151-2157
ATOM    320  N1    A A  15      -6.743 -24.277 -18.982  1.00  0.00              @1voy_B_2103-2109_2151-2157
ATOM    321  N3    A A  15      -4.596 -25.279 -19.437  1.00  0.00              @1voy_B_2103-2109_2151-2157
ATOM    322  N6    A A  15      -7.530 -22.385 -20.049  1.00  0.00              @1voy_B_2103-2109_2151-2157
ATOM    323  N7    A A  15      -4.860 -22.429 -21.587  1.00  0.00              @1voy_B_2103-2109_2151-2157
ATOM    324  N9    A A  15      -3.370 -24.055 -21.149  1.00  0.00              @1voy_B_2103-2109_2151-2157
ATOM    325  O2'   A A  15      -1.575 -27.108 -21.615  1.00894.27              @1voy_B_2103-2109_2151-2157
ATOM    326  O3'   A A  15      -1.326 -26.553 -24.297  1.00894.27              @1voy_B_2103-2109_2151-2157
ATOM    327  O4'   A A  15      -1.162 -24.017 -21.738  1.00894.27              @1voy_B_2103-2109_2151-2157
ATOM    328  O5'   A A  15      -1.451 -22.608 -24.045  1.00894.27              @1voy_B_2103-2109_2151-2157
ATOM    329  OP1   A A  15      -0.201 -21.279 -25.673  1.00894.27              @1voy_B_2103-2109_2151-2157
ATOM    330  OP2   A A  15      -2.626 -20.644 -25.063  1.00894.27              @1voy_B_2103-2109_2151-2157
ATOM    331  P     A A  15      -1.285 -21.161 -24.670  1.00894.27              @1voy_B_2103-2109_2151-2157
ATOM    332  C1'   G A  16      -5.522 -29.455 -21.259  1.00894.27              @1voy_B_2103-2109_2151-2157
ATOM    333  C2    G A  16      -9.127 -28.098 -19.342  1.00  0.00              @1voy_B_2103-2109_2151-2157
ATOM    334  C2'   G A  16      -6.008 -30.496 -22.271  1.00894.27              @1voy_B_2103-2109_2151-2157
ATOM    335  C3'   G A  16      -5.025 -30.299 -23.418  1.00894.27              @1voy_B_2103-2109_2151-2157
ATOM    336  C4    G A  16      -7.374 -27.908 -20.683  1.00  0.00              @1voy_B_2103-2109_2151-2157
ATOM    337  C4'   G A  16      -3.726 -29.966 -22.682  1.00894.27              @1voy_B_2103-2109_2151-2157
ATOM    338  C5    G A  16      -7.673 -26.623 -21.086  1.00  0.00              @1voy_B_2103-2109_2151-2157
ATOM    339  C5'   G A  16      -2.658 -29.241 -23.468  1.00894.27              @1voy_B_2103-2109_2151-2157
ATOM    340  C6    G A  16      -8.831 -25.994 -20.564  1.00  0.00              @1voy_B_2103-2109_2151-2157
ATOM    341  C8    G A  16      -5.881 -27.147 -22.111  1.00  0.00              @1voy_B_2103-2109_2151-2157
ATOM    342  N1    G A  16      -9.511 -26.824 -19.680  1.00  0.00              @1voy_B_2103-2109_2151-2157
ATOM    343  N2    G A  16      -9.917 -28.742 -18.469  1.00  0.00              @1voy_B_2103-2109_2151-2157
ATOM    344  N3    G A  16      -8.050 -28.697 -19.823  1.00  0.00              @1voy_B_2103-2109_2151-2157
ATOM    345  N7    G A  16      -6.723 -26.158 -21.987  1.00  0.00              @1voy_B_2103-2109_2151-2157
ATOM    346  N9    G A  16      -6.217 -28.240 -21.347  1.00  0.00              @1voy_B_2103-2109_2151-2157
ATOM    347  O2'   G A  16      -5.928 -31.784 -21.699  1.00894.27              @1voy_B_2103-2109_2151-2157
ATOM    348  O3'   G A  16      -4.942 -31.458 -24.244  1.00894.27              @1voy_B_2103-2109_2151-2157
ATOM    349  O4'   G A  16      -4.157 -29.197 -21.529  1.00894.27              @1voy_B_2103-2109_2151-2157
ATOM    350  O5'   G A  16      -3.249 -28.199 -24.247  1.00894.27              @1voy_B_2103-2109_2151-2157
ATOM    351  O6    G A  16      -9.264 -24.859 -20.800  1.00  0.00              @1voy_B_2103-2109_2151-2157
ATOM    352  OP1   G A  16      -1.496 -28.252 -26.019  1.00894.27              @1voy_B_2103-2109_2151-2157
ATOM    353  OP2   G A  16      -3.278 -26.403 -25.976  1.00894.27              @1voy_B_2103-2109_2151-2157
ATOM    354  P     G A  16      -2.369 -27.324 -25.248  1.00894.27              @1voy_B_2103-2109_2151-2157
ATOM    355  C1'   A A  17     -10.553 -31.648 -22.820  1.00 83.69              @2uub_A_Bulge_1225-1230_1262-1267
ATOM    356  C2    A A  17     -13.788 -28.773 -22.372  1.00 83.73              @2uub_A_Bulge_1225-1230_1262-1267
ATOM    357  C2'   A A  17     -11.114 -32.482 -23.969  1.00 83.39              @2uub_A_Bulge_1225-1230_1262-1267
ATOM    358  C3'   A A  17      -9.846 -32.865 -24.726  1.00 83.45              @2uub_A_Bulge_1225-1230_1262-1267
ATOM    359  C4    A A  17     -11.758 -29.431 -22.927  1.00 84.39              @2uub_A_Bulge_1225-1230_1262-1267
ATOM    360  C4'   A A  17      -8.865 -33.070 -23.590  1.00 84.57              @2uub_A_Bulge_1225-1230_1262-1267
ATOM    361  C5    A A  17     -11.427 -28.180 -23.420  1.00 84.23              @2uub_A_Bulge_1225-1230_1262-1267
ATOM    362  C5'   A A  17      -7.379 -33.140 -23.888  1.00 85.27              @2uub_A_Bulge_1225-1230_1262-1267
ATOM    363  C6    A A  17     -12.422 -27.179 -23.348  1.00 84.15              @2uub_A_Bulge_1225-1230_1262-1267
ATOM    364  C8    A A  17      -9.708 -29.401 -23.711  1.00 84.53              @2uub_A_Bulge_1225-1230_1262-1267
ATOM    365  N1    A A  17     -13.616 -27.518 -22.810  1.00 83.42              @2uub_A_Bulge_1225-1230_1262-1267
ATOM    366  N3    A A  17     -12.933 -29.797 -22.381  1.00 84.28              @2uub_A_Bulge_1225-1230_1262-1267
ATOM    367  N6    A A  17     -12.247 -25.923 -23.778  1.00 83.23              @2uub_A_Bulge_1225-1230_1262-1267
ATOM    368  N7    A A  17     -10.128 -28.174 -23.911  1.00 84.40              @2uub_A_Bulge_1225-1230_1262-1267
ATOM    369  N9    A A  17     -10.649 -30.221 -23.134  1.00 84.41              @2uub_A_Bulge_1225-1230_1262-1267
ATOM    370  O2'   A A  17     -11.784 -33.603 -23.427  1.00 82.84              @2uub_A_Bulge_1225-1230_1262-1267
ATOM    371  O3'   A A  17     -10.033 -34.027 -25.498  1.00 83.12              @2uub_A_Bulge_1225-1230_1262-1267
ATOM    372  O4'   A A  17      -9.191 -32.007 -22.658  1.00 84.05              @2uub_A_Bulge_1225-1230_1262-1267
ATOM    373  O5'   A A  17      -6.964 -32.094 -24.788  1.00 85.75              @2uub_A_Bulge_1225-1230_1262-1267
ATOM    374  OP1   A A  17      -5.005 -33.255 -25.814  1.00 85.64              @2uub_A_Bulge_1225-1230_1262-1267
ATOM    375  OP2   A A  17      -5.195 -30.687 -25.902  1.00 84.33              @2uub_A_Bulge_1225-1230_1262-1267
ATOM    376  P     A A  17      -5.425 -31.966 -25.188  1.00 85.60              @2uub_A_Bulge_1225-1230_1262-1267
ATOM    377  C1'   C A  18     -15.661 -32.051 -25.097  1.00 77.12              @2uub_A_Bulge_1225-1230_1262-1267
ATOM    378  C2    C A  18     -15.975 -29.572 -25.294  1.00 76.31              @2uub_A_Bulge_1225-1230_1262-1267
ATOM    379  C2'   C A  18     -16.720 -32.525 -26.100  1.00 77.14              @2uub_A_Bulge_1225-1230_1262-1267
ATOM    380  C3'   C A  18     -15.854 -33.203 -27.153  1.00 77.00              @2uub_A_Bulge_1225-1230_1262-1267
ATOM    381  C4    C A  18     -14.196 -28.223 -25.967  1.00 72.50              @2uub_A_Bulge_1225-1230_1262-1267
ATOM    382  C4'   C A  18     -14.758 -33.840 -26.328  1.00 77.96              @2uub_A_Bulge_1225-1230_1262-1267
ATOM    383  C5    C A  18     -13.321 -29.338 -26.050  1.00 73.07              @2uub_A_Bulge_1225-1230_1262-1267
ATOM    384  C5'   C A  18     -13.490 -33.938 -27.129  1.00 79.76              @2uub_A_Bulge_1225-1230_1262-1267
ATOM    385  C6    C A  18     -13.820 -30.540 -25.755  1.00 74.74              @2uub_A_Bulge_1225-1230_1262-1267
ATOM    386  N1    C A  18     -15.129 -30.697 -25.387  1.00 76.19              @2uub_A_Bulge_1225-1230_1262-1267
ATOM    387  N3    C A  18     -15.472 -28.350 -25.595  1.00 74.15              @2uub_A_Bulge_1225-1230_1262-1267
ATOM    388  N4    C A  18     -13.748 -27.010 -26.270  1.00 71.72              @2uub_A_Bulge_1225-1230_1262-1267
ATOM    389  O2    C A  18     -17.160 -29.721 -24.936  1.00 78.45              @2uub_A_Bulge_1225-1230_1262-1267
ATOM    390  O2'   C A  18     -17.599 -33.427 -25.459  1.00 77.73              @2uub_A_Bulge_1225-1230_1262-1267
ATOM    391  O3'   C A  18     -16.481 -34.177 -27.956  1.00 75.08              @2uub_A_Bulge_1225-1230_1262-1267
ATOM    392  O4'   C A  18     -14.576 -32.962 -25.188  1.00 78.27              @2uub_A_Bulge_1225-1230_1262-1267
ATOM    393  O5'   C A  18     -12.374 -34.159 -26.280  1.00 80.63              @2uub_A_Bulge_1225-1230_1262-1267
ATOM    394  OP1   C A  18     -10.608 -35.131 -27.687  1.00 82.76              @2uub_A_Bulge_1225-1230_1262-1267
ATOM    395  OP2   C A  18     -10.795 -32.589 -27.402  1.00 80.63              @2uub_A_Bulge_1225-1230_1262-1267
ATOM    396  P     C A  18     -10.920 -33.951 -26.832  1.00 81.64              @2uub_A_Bulge_1225-1230_1262-1267
ATOM    397  C1'   A A  19     -19.631 -29.548 -30.861  1.00 71.79              @2uub_A_Bulge_1225-1230_1262-1267
ATOM    398  C2    A A  19     -20.305 -25.394 -31.875  1.00 70.05              @2uub_A_Bulge_1225-1230_1262-1267
ATOM    399  C2'   A A  19     -20.267 -30.485 -31.891  1.00 72.21              @2uub_A_Bulge_1225-1230_1262-1267
ATOM    400  C3'   A A  19     -19.587 -31.824 -31.593  1.00 71.95              @2uub_A_Bulge_1225-1230_1262-1267
ATOM    401  C4    A A  19     -19.117 -27.237 -31.714  1.00 70.00              @2uub_A_Bulge_1225-1230_1262-1267
ATOM    402  C4'   A A  19     -19.366 -31.719 -30.095  1.00 72.84              @2uub_A_Bulge_1225-1230_1262-1267
ATOM    403  C5    A A  19     -18.003 -26.635 -32.266  1.00 69.16              @2uub_A_Bulge_1225-1230_1262-1267
ATOM    404  C5'   A A  19     -18.483 -32.713 -29.361  1.00 73.85              @2uub_A_Bulge_1225-1230_1262-1267
ATOM    405  C6    A A  19     -18.123 -25.279 -32.632  1.00 69.22              @2uub_A_Bulge_1225-1230_1262-1267
ATOM    406  C8    A A  19     -17.442 -28.642 -31.837  1.00 69.71              @2uub_A_Bulge_1225-1230_1262-1267
ATOM    407  N1    A A  19     -19.311 -24.677 -32.416  1.00 69.56              @2uub_A_Bulge_1225-1230_1262-1267
ATOM    408  N3    A A  19     -20.314 -26.666 -31.491  1.00 69.94              @2uub_A_Bulge_1225-1230_1262-1267
ATOM    409  N6    A A  19     -17.135 -24.559 -33.177  1.00 68.55              @2uub_A_Bulge_1225-1230_1262-1267
ATOM    410  N7    A A  19     -16.950 -27.534 -32.340  1.00 69.86              @2uub_A_Bulge_1225-1230_1262-1267
ATOM    411  N9    A A  19     -18.748 -28.535 -31.441  1.00 70.44              @2uub_A_Bulge_1225-1230_1262-1267
ATOM    412  O2'   A A  19     -21.650 -30.533 -31.601  1.00 72.63              @2uub_A_Bulge_1225-1230_1262-1267
ATOM    413  O3'   A A  19     -20.463 -32.886 -31.926  1.00 70.87              @2uub_A_Bulge_1225-1230_1262-1267
ATOM    414  O4'   A A  19     -18.933 -30.346 -29.924  1.00 72.73              @2uub_A_Bulge_1225-1230_1262-1267
ATOM    415  O5'   A A  19     -17.243 -32.958 -30.052  1.00 74.57              @2uub_A_Bulge_1225-1230_1262-1267
ATOM    416  OP1   A A  19     -16.813 -35.435 -30.043  1.00 74.57              @2uub_A_Bulge_1225-1230_1262-1267
ATOM    417  OP2   A A  19     -14.865 -33.750 -29.849  1.00 73.17              @2uub_A_Bulge_1225-1230_1262-1267
ATOM    418  P     A A  19     -16.269 -34.137 -29.552  1.00 74.72              @2uub_A_Bulge_1225-1230_1262-1267
ATOM    419  C1'   A A  20     -22.563 -28.647 -34.788  1.00 70.84              @2uub_A_Bulge_1225-1230_1262-1267
ATOM    420  C2    A A  20     -20.430 -25.062 -36.093  1.00 69.06              @2uub_A_Bulge_1225-1230_1262-1267
ATOM    421  C2'   A A  20     -23.362 -29.118 -36.008  1.00 71.53              @2uub_A_Bulge_1225-1230_1262-1267
ATOM    422  C3'   A A  20     -23.396 -30.626 -35.800  1.00 71.79              @2uub_A_Bulge_1225-1230_1262-1267
ATOM    423  C4    A A  20     -20.615 -27.164 -35.464  1.00 70.01              @2uub_A_Bulge_1225-1230_1262-1267
ATOM    424  C4'   A A  20     -23.452 -30.758 -34.287  1.00 70.87              @2uub_A_Bulge_1225-1230_1262-1267
ATOM    425  C5    A A  20     -19.252 -27.368 -35.566  1.00 69.51              @2uub_A_Bulge_1225-1230_1262-1267
ATOM    426  C5'   A A  20     -22.908 -32.049 -33.726  1.00 70.50              @2uub_A_Bulge_1225-1230_1262-1267
ATOM    427  C6    A A  20     -18.468 -26.269 -35.977  1.00 70.02              @2uub_A_Bulge_1225-1230_1262-1267
ATOM    428  C8    A A  20     -20.080 -29.218 -34.921  1.00 70.24              @2uub_A_Bulge_1225-1230_1262-1267
ATOM    429  N1    A A  20     -19.103 -25.107 -36.236  1.00 69.08              @2uub_A_Bulge_1225-1230_1262-1267
ATOM    430  N3    A A  20     -21.274 -26.021 -35.718  1.00 69.63              @2uub_A_Bulge_1225-1230_1262-1267
ATOM    431  N6    A A  20     -17.140 -26.312 -36.122  1.00 71.21              @2uub_A_Bulge_1225-1230_1262-1267
ATOM    432  N7    A A  20     -18.926 -28.670 -35.219  1.00 70.20              @2uub_A_Bulge_1225-1230_1262-1267
ATOM    433  N9    A A  20     -21.147 -28.365 -35.046  1.00 70.21              @2uub_A_Bulge_1225-1230_1262-1267
ATOM    434  O2'   A A  20     -24.665 -28.574 -35.952  1.00 71.65              @2uub_A_Bulge_1225-1230_1262-1267
ATOM    435  O3'   A A  20     -24.549 -31.202 -36.395  1.00 73.22              @2uub_A_Bulge_1225-1230_1262-1267
ATOM    436  O4'   A A  20     -22.653 -29.651 -33.797  1.00 70.49              @2uub_A_Bulge_1225-1230_1262-1267
ATOM    437  O5'   A A  20     -21.533 -32.217 -34.113  1.00 70.67              @2uub_A_Bulge_1225-1230_1262-1267
ATOM    438  OP1   A A  20     -21.410 -34.598 -33.432  1.00 68.91              @2uub_A_Bulge_1225-1230_1262-1267
ATOM    439  OP2   A A  20     -19.304 -33.271 -34.115  1.00 68.68              @2uub_A_Bulge_1225-1230_1262-1267
ATOM    440  P     A A  20     -20.625 -33.336 -33.461  1.00 69.16              @2uub_A_Bulge_1225-1230_1262-1267
ATOM    441  C1'   G A  21     -23.483 -26.897 -39.409  1.00 72.28              @2uub_A_Bulge_1225-1230_1262-1267
ATOM    442  C2    G A  21     -19.717 -24.788 -39.773  1.00  0.00              @2uub_A_Bulge_1225-1230_1262-1267
ATOM    443  C2'   G A  21     -24.113 -26.986 -40.796  1.00 71.69              @2uub_A_Bulge_1225-1230_1262-1267
ATOM    444  C3'   G A  21     -24.958 -28.252 -40.679  1.00 71.79              @2uub_A_Bulge_1225-1230_1262-1267
ATOM    445  C4    G A  21     -20.971 -26.591 -39.482  1.00  0.00              @2uub_A_Bulge_1225-1230_1262-1267
ATOM    446  C4'   G A  21     -25.403 -28.229 -39.228  1.00 71.65              @2uub_A_Bulge_1225-1230_1262-1267
ATOM    447  C5    G A  21     -19.905 -27.458 -39.359  1.00  0.00              @2uub_A_Bulge_1225-1230_1262-1267
ATOM    448  C5'   G A  21     -25.741 -29.573 -38.634  1.00 72.43              @2uub_A_Bulge_1225-1230_1262-1267
ATOM    449  C6    G A  21     -18.588 -26.941 -39.452  1.00  0.00              @2uub_A_Bulge_1225-1230_1262-1267
ATOM    450  C8    G A  21     -21.652 -28.658 -39.156  1.00  0.00              @2uub_A_Bulge_1225-1230_1262-1267
ATOM    451  N1    G A  21     -18.590 -25.566 -39.664  1.00  0.00              @2uub_A_Bulge_1225-1230_1262-1267
ATOM    452  N2    G A  21     -19.512 -23.478 -39.977  1.00  0.00              @2uub_A_Bulge_1225-1230_1262-1267
ATOM    453  N3    G A  21     -20.950 -25.258 -39.689  1.00  0.00              @2uub_A_Bulge_1225-1230_1262-1267
ATOM    454  N7    G A  21     -20.351 -28.757 -39.154  1.00  0.00              @2uub_A_Bulge_1225-1230_1262-1267
ATOM    455  N9    G A  21     -22.094 -27.371 -39.350  1.00  0.00              @2uub_A_Bulge_1225-1230_1262-1267
ATOM    456  O2'   G A  21     -24.886 -25.826 -40.995  1.00 72.10              @2uub_A_Bulge_1225-1230_1262-1267
ATOM    457  O3'   G A  21     -26.079 -28.255 -41.554  1.00 71.43              @2uub_A_Bulge_1225-1230_1262-1267
ATOM    458  O4'   G A  21     -24.280 -27.650 -38.514  1.00 71.89              @2uub_A_Bulge_1225-1230_1262-1267
ATOM    459  O5'   G A  21     -24.645 -30.485 -38.824  1.00 73.36              @2uub_A_Bulge_1225-1230_1262-1267
ATOM    460  O6    G A  21     -17.514 -27.549 -39.368  1.00  0.00              @2uub_A_Bulge_1225-1230_1262-1267
ATOM    461  OP1   G A  21     -25.680 -32.640 -38.059  1.00 72.93              @2uub_A_Bulge_1225-1230_1262-1267
ATOM    462  OP2   G A  21     -23.118 -32.303 -38.135  1.00 73.70              @2uub_A_Bulge_1225-1230_1262-1267
ATOM    463  P     G A  21     -24.476 -31.767 -37.901  1.00 73.66              @2uub_A_Bulge_1225-1230_1262-1267
ATOM    464  C1'   U A  22     -21.086 -25.153 -43.579  1.00 67.17              @1i94_A_915-920_1319-1324
ATOM    465  C2    U A  22     -18.744 -26.010 -43.379  1.00  0.00              @1i94_A_915-920_1319-1324
ATOM    466  C2'   U A  22     -21.144 -24.467 -44.938  1.00 67.17              @1i94_A_915-920_1319-1324
ATOM    467  C3'   U A  22     -22.445 -25.017 -45.516  1.00 67.17              @1i94_A_915-920_1319-1324
ATOM    468  C4    U A  22     -18.270 -28.426 -43.461  1.00  0.00              @1i94_A_915-920_1319-1324
ATOM    469  C4'   U A  22     -23.306 -25.135 -44.269  1.00 67.17              @1i94_A_915-920_1319-1324
ATOM    470  C5    U A  22     -19.673 -28.652 -43.622  1.00  0.00              @1i94_A_915-920_1319-1324
ATOM    471  C5'   U A  22     -24.505 -26.059 -44.281  1.00 67.17              @1i94_A_915-920_1319-1324
ATOM    472  C6    U A  22     -20.512 -27.610 -43.653  1.00  0.00              @1i94_A_915-920_1319-1324
ATOM    473  N1    U A  22     -20.083 -26.308 -43.537  1.00  0.00              @1i94_A_915-920_1319-1324
ATOM    474  N3    U A  22     -17.909 -27.099 -43.351  1.00  0.00              @1i94_A_915-920_1319-1324
ATOM    475  O2    U A  22     -18.330 -24.869 -43.273  1.00  0.00              @1i94_A_915-920_1319-1324
ATOM    476  O2'   U A  22     -21.181 -23.083 -44.704  1.00 67.17              @1i94_A_915-920_1319-1324
ATOM    477  O3'   U A  22     -22.997 -24.068 -46.421  1.00 67.17              @1i94_A_915-920_1319-1324
ATOM    478  O4    U A  22     -17.399 -29.297 -43.416  1.00  0.00              @1i94_A_915-920_1319-1324
ATOM    479  O4'   U A  22     -22.376 -25.651 -43.292  1.00 67.17              @1i94_A_915-920_1319-1324
ATOM    480  O5'   U A  22     -25.245 -25.960 -43.069  1.00 67.17              @1i94_A_915-920_1319-1324
ATOM    481  OP1   U A  22     -25.889 -28.398 -42.946  1.00 67.17              @1i94_A_915-920_1319-1324
ATOM    482  OP2   U A  22     -26.940 -26.654 -41.393  1.00 67.17              @1i94_A_915-920_1319-1324
ATOM    483  P     U A  22     -26.388 -27.022 -42.723  1.00 67.17              @1i94_A_915-920_1319-1324
ATOM    484  C1'   A A  23     -17.600 -23.360 -48.170  1.00 55.43              @1i94_A_915-920_1319-1324
ATOM    485  C2    A A  23     -13.943 -25.529 -47.416  1.00  0.00              @1i94_A_915-920_1319-1324
ATOM    486  C2'   A A  23     -17.457 -23.257 -49.690  1.00 55.43              @1i94_A_915-920_1319-1324
ATOM    487  C3'   A A  23     -18.911 -23.398 -50.132  1.00 55.43              @1i94_A_915-920_1319-1324
ATOM    488  C4    A A  23     -16.119 -25.233 -47.515  1.00  0.00              @1i94_A_915-920_1319-1324
ATOM    489  C4'   A A  23     -19.614 -22.580 -49.066  1.00 55.43              @1i94_A_915-920_1319-1324
ATOM    490  C5    A A  23     -16.370 -26.517 -47.064  1.00  0.00              @1i94_A_915-920_1319-1324
ATOM    491  C5'   A A  23     -21.110 -22.724 -48.911  1.00 55.43              @1i94_A_915-920_1319-1324
ATOM    492  C6    A A  23     -15.255 -27.324 -46.783  1.00  0.00              @1i94_A_915-920_1319-1324
ATOM    493  C8    A A  23     -18.273 -25.621 -47.374  1.00  0.00              @1i94_A_915-920_1319-1324
ATOM    494  N1    A A  23     -14.029 -26.788 -46.974  1.00  0.00              @1i94_A_915-920_1319-1324
ATOM    495  N3    A A  23     -14.915 -24.670 -47.715  1.00  0.00              @1i94_A_915-920_1319-1324
ATOM    496  N6    A A  23     -15.341 -28.581 -46.342  1.00  0.00              @1i94_A_915-920_1319-1324
ATOM    497  N7    A A  23     -17.736 -26.749 -46.979  1.00  0.00              @1i94_A_915-920_1319-1324
ATOM    498  N9    A A  23     -17.351 -24.659 -47.713  1.00  0.00              @1i94_A_915-920_1319-1324
ATOM    499  O2'   A A  23     -16.860 -22.016 -50.049  1.00 55.43              @1i94_A_915-920_1319-1324
ATOM    500  O3'   A A  23     -19.108 -22.841 -51.427  1.00 55.43              @1i94_A_915-920_1319-1324
ATOM    501  O4'   A A  23     -18.933 -22.988 -47.851  1.00 55.43              @1i94_A_915-920_1319-1324
ATOM    502  O5'   A A  23     -21.463 -24.028 -48.468  1.00 55.43              @1i94_A_915-920_1319-1324
ATOM    503  OP1   A A  23     -23.846 -23.304 -48.604  1.00 55.43              @1i94_A_915-920_1319-1324
ATOM    504  OP2   A A  23     -23.233 -25.775 -48.247  1.00 55.43              @1i94_A_915-920_1319-1324
ATOM    505  P     A A  23     -22.958 -24.339 -48.006  1.00 55.43              @1i94_A_915-920_1319-1324
ATOM    506  C1'   G A  24     -14.084 -24.841 -51.606  1.00 62.91              @1i94_A_915-920_1319-1324
ATOM    507  C2    G A  24     -12.278 -28.366 -49.803  1.00 62.91              @1i94_A_915-920_1319-1324
ATOM    508  C2'   G A  24     -13.596 -25.199 -53.010  1.00 62.91              @1i94_A_915-920_1319-1324
ATOM    509  C3'   G A  24     -14.806 -24.819 -53.852  1.00 62.91              @1i94_A_915-920_1319-1324
ATOM    510  C4    G A  24     -13.974 -27.076 -50.398  1.00 62.91              @1i94_A_915-920_1319-1324
ATOM    511  C4'   G A  24     -15.258 -23.536 -53.183  1.00 62.91              @1i94_A_915-920_1319-1324
ATOM    512  C5    G A  24     -14.943 -27.957 -49.971  1.00 62.91              @1i94_A_915-920_1319-1324
ATOM    513  C5'   G A  24     -16.686 -23.111 -53.429  1.00 62.91              @1i94_A_915-920_1319-1324
ATOM    514  C6    G A  24     -14.549 -29.206 -49.440  1.00 62.91              @1i94_A_915-920_1319-1324
ATOM    515  C8    G A  24     -15.998 -26.269 -50.727  1.00 62.91              @1i94_A_915-920_1319-1324
ATOM    516  N1    G A  24     -13.168 -29.318 -49.377  1.00 62.91              @1i94_A_915-920_1319-1324
ATOM    517  N2    G A  24     -10.986 -28.649 -49.626  1.00 62.91              @1i94_A_915-920_1319-1324
ATOM    518  N3    G A  24     -12.631 -27.216 -50.351  1.00 62.91              @1i94_A_915-920_1319-1324
ATOM    519  N7    G A  24     -16.209 -27.429 -50.165  1.00 62.91              @1i94_A_915-920_1319-1324
ATOM    520  N9    G A  24     -14.664 -26.002 -50.925  1.00 62.91              @1i94_A_915-920_1319-1324
ATOM    521  O2'   G A  24     -12.429 -24.464 -53.331  1.00 62.91              @1i94_A_915-920_1319-1324
ATOM    522  O3'   G A  24     -14.435 -24.627 -55.202  1.00 62.91              @1i94_A_915-920_1319-1324
ATOM    523  O4'   G A  24     -15.086 -23.839 -51.768  1.00 62.91              @1i94_A_915-920_1319-1324
ATOM    524  O5'   G A  24     -17.582 -24.126 -52.994  1.00 62.91              @1i94_A_915-920_1319-1324
ATOM    525  O6    G A  24     -15.260 -30.145 -49.076  1.00 62.91              @1i94_A_915-920_1319-1324
ATOM    526  OP1   G A  24     -19.610 -23.001 -53.863  1.00 62.91              @1i94_A_915-920_1319-1324
ATOM    527  OP2   G A  24     -19.799 -25.066 -52.357  1.00 62.91              @1i94_A_915-920_1319-1324
ATOM    528  P     G A  24     -19.115 -23.799 -52.719  1.00 62.91              @1i94_A_915-920_1319-1324
ATOM    529  C1'   G A  25     -11.071 -29.254 -53.269  1.00 60.48              @1i94_A_915-920_1319-1324
ATOM    530  C2    G A  25     -11.064 -33.032 -51.124  1.00 60.48              @1i94_A_915-920_1319-1324
ATOM    531  C2'   G A  25     -10.360 -29.810 -54.501  1.00 60.48              @1i94_A_915-920_1319-1324
ATOM    532  C3'   G A  25     -11.009 -29.016 -55.625  1.00 60.48              @1i94_A_915-920_1319-1324
ATOM    533  C4    G A  25     -12.008 -31.346 -52.200  1.00 60.48              @1i94_A_915-920_1319-1324
ATOM    534  C4'   G A  25     -11.146 -27.657 -54.964  1.00 60.48              @1i94_A_915-920_1319-1324
ATOM    535  C5    G A  25     -13.279 -31.873 -52.141  1.00 60.48              @1i94_A_915-920_1319-1324
ATOM    536  C5'   G A  25     -12.003 -26.571 -55.596  1.00 60.48              @1i94_A_915-920_1319-1324
ATOM    537  C6    G A  25     -13.473 -33.128 -51.525  1.00 60.48              @1i94_A_915-920_1319-1324
ATOM    538  C8    G A  25     -13.478 -30.010 -53.155  1.00 60.48              @1i94_A_915-920_1319-1324
ATOM    539  N1    G A  25     -12.284 -33.645 -51.031  1.00 60.48              @1i94_A_915-920_1319-1324
ATOM    540  N2    G A  25     -10.049 -33.675 -50.550  1.00 60.48              @1i94_A_915-920_1319-1324
ATOM    541  N3    G A  25     -10.860 -31.869 -51.723  1.00 60.48              @1i94_A_915-920_1319-1324
ATOM    542  N7    G A  25     -14.195 -31.020 -52.742  1.00 60.48              @1i94_A_915-920_1319-1324
ATOM    543  N9    G A  25     -12.142 -30.153 -52.878  1.00 60.48              @1i94_A_915-920_1319-1324
ATOM    544  O2'   G A  25      -8.984 -29.540 -54.392  1.00 60.48              @1i94_A_915-920_1319-1324
ATOM    545  O3'   G A  25     -10.135 -28.994 -56.753  1.00 60.48              @1i94_A_915-920_1319-1324
ATOM    546  O4'   G A  25     -11.625 -28.004 -53.641  1.00 60.48              @1i94_A_915-920_1319-1324
ATOM    547  O5'   G A  25     -13.393 -26.910 -55.612  1.00 60.48              @1i94_A_915-920_1319-1324
ATOM    548  O6    G A  25     -14.525 -33.764 -51.398  1.00 60.48              @1i94_A_915-920_1319-1324
ATOM    549  OP1   G A  25     -13.982 -25.374 -57.506  1.00 60.48              @1i94_A_915-920_1319-1324
ATOM    550  OP2   G A  25     -15.791 -26.489 -56.097  1.00 60.48              @1i94_A_915-920_1319-1324
ATOM    551  P     G A  25     -14.460 -25.874 -56.201  1.00 60.48              @1i94_A_915-920_1319-1324
ATOM    552  C1'   A A  26      -8.647 -33.920 -53.979  1.00 72.21              @1i94_A_915-920_1319-1324
ATOM    553  C2    A A  26     -11.141 -37.323 -53.103  1.00  0.00              @1i94_A_915-920_1319-1324
ATOM    554  C2'   A A  26      -7.849 -34.757 -54.978  1.00 72.21              @1i94_A_915-920_1319-1324
ATOM    555  C3'   A A  26      -7.850 -33.834 -56.179  1.00 72.21              @1i94_A_915-920_1319-1324
ATOM    556  C4    A A  26     -10.689 -35.294 -53.817  1.00  0.00              @1i94_A_915-920_1319-1324
ATOM    557  C4'   A A  26      -7.595 -32.498 -55.514  1.00 72.21              @1i94_A_915-920_1319-1324
ATOM    558  C5    A A  26     -12.010 -35.059 -54.155  1.00  0.00              @1i94_A_915-920_1319-1324
ATOM    559  C5'   A A  26      -8.002 -31.293 -56.314  1.00 72.21              @1i94_A_915-920_1319-1324
ATOM    560  C6    A A  26     -12.925 -36.098 -53.917  1.00  0.00              @1i94_A_915-920_1319-1324
ATOM    561  C8    A A  26     -10.950 -33.284 -54.656  1.00  0.00              @1i94_A_915-920_1319-1324
ATOM    562  N1    A A  26     -12.448 -37.241 -53.378  1.00  0.00              @1i94_A_915-920_1319-1324
ATOM    563  N3    A A  26     -10.182 -36.417 -53.281  1.00  0.00              @1i94_A_915-920_1319-1324
ATOM    564  N6    A A  26     -14.228 -36.015 -54.191  1.00  0.00              @1i94_A_915-920_1319-1324
ATOM    565  N7    A A  26     -12.161 -33.784 -54.685  1.00  0.00              @1i94_A_915-920_1319-1324
ATOM    566  N9    A A  26     -10.009 -34.145 -54.142  1.00  0.00              @1i94_A_915-920_1319-1324
ATOM    567  O2'   A A  26      -6.546 -34.989 -54.486  1.00 72.21              @1i94_A_915-920_1319-1324
ATOM    568  O3'   A A  26      -6.821 -34.167 -57.087  1.00 72.21              @1i94_A_915-920_1319-1324
ATOM    569  O4'   A A  26      -8.376 -32.565 -54.294  1.00 72.21              @1i94_A_915-920_1319-1324
ATOM    570  O5'   A A  26      -9.355 -31.402 -56.726  1.00 72.21              @1i94_A_915-920_1319-1324
ATOM    571  OP1   A A  26      -9.021 -30.007 -58.774  1.00 72.21              @1i94_A_915-920_1319-1324
ATOM    572  OP2   A A  26     -11.339 -30.788 -58.041  1.00 72.21              @1i94_A_915-920_1319-1324
ATOM    573  P     A A  26      -9.992 -30.306 -57.687  1.00 72.21              @1i94_A_915-920_1319-1324
ATOM    574  C1'   C A  27      -9.965 -39.113 -56.276  1.00 65.55              @1i94_A_915-920_1319-1324
ATOM    575  C2    C A  27     -12.345 -38.953 -57.087  1.00  0.00              @1i94_A_915-920_1319-1324
ATOM    576  C2'   C A  27      -9.225 -40.167 -57.096  1.00 65.55              @1i94_A_915-920_1319-1324
ATOM    577  C3'   C A  27      -8.088 -39.345 -57.680  1.00 65.55              @1i94_A_915-920_1319-1324
ATOM    578  C4    C A  27     -13.116 -37.092 -58.254  1.00  0.00              @1i94_A_915-920_1319-1324
ATOM    579  C4'   C A  27      -7.741 -38.435 -56.517  1.00 65.55              @1i94_A_915-920_1319-1324
ATOM    580  C5    C A  27     -11.840 -36.465 -58.179  1.00  0.00              @1i94_A_915-920_1319-1324
ATOM    581  C5'   C A  27      -7.034 -37.136 -56.844  1.00 65.55              @1i94_A_915-920_1319-1324
ATOM    582  C6    C A  27     -10.861 -37.127 -57.549  1.00  0.00              @1i94_A_915-920_1319-1324
ATOM    583  N1    C A  27     -11.084 -38.359 -57.000  1.00  0.00              @1i94_A_915-920_1319-1324
ATOM    584  N3    C A  27     -13.344 -38.295 -57.721  1.00  0.00              @1i94_A_915-920_1319-1324
ATOM    585  N4    C A  27     -14.130 -36.480 -58.871  1.00  0.00              @1i94_A_915-920_1319-1324
ATOM    586  O2    C A  27     -12.518 -40.072 -56.581  1.00  0.00              @1i94_A_915-920_1319-1324
ATOM    587  O2'   C A  27      -8.747 -41.157 -56.214  1.00 65.55              @1i94_A_915-920_1319-1324
ATOM    588  O3'   C A  27      -6.970 -40.163 -58.025  1.00 65.55              @1i94_A_915-920_1319-1324
ATOM    589  O4'   C A  27      -9.008 -38.153 -55.880  1.00 65.55              @1i94_A_915-920_1319-1324
ATOM    590  O5'   C A  27      -7.769 -36.382 -57.799  1.00 65.55              @1i94_A_915-920_1319-1324
ATOM    591  OP1   C A  27      -5.730 -35.250 -58.695  1.00 65.55              @1i94_A_915-920_1319-1324
ATOM    592  OP2   C A  27      -8.072 -34.512 -59.430  1.00 65.55              @1i94_A_915-920_1319-1324
ATOM    593  P     C A  27      -7.164 -35.034 -58.386  1.00 65.55              @1i94_A_915-920_1319-1324
ATOM    594  C1'   U A  28     -11.362 -42.380 -58.316  1.00 26.32              @1ibl_A_HairpinLoop_288-292
ATOM    595  C2    U A  28     -13.601 -41.359 -58.733  1.00  0.00              @1ibl_A_HairpinLoop_288-292
ATOM    596  C2'   U A  28     -11.119 -43.143 -59.620  1.00 26.32              @1ibl_A_HairpinLoop_288-292
ATOM    597  C3'   U A  28      -9.754 -42.618 -60.040  1.00 26.32              @1ibl_A_HairpinLoop_288-292
ATOM    598  C4    U A  28     -13.835 -38.952 -59.202  1.00  0.00              @1ibl_A_HairpinLoop_288-292
ATOM    599  C4'   U A  28      -9.052 -42.443 -58.703  1.00 26.32              @1ibl_A_HairpinLoop_288-292
ATOM    600  C5    U A  28     -12.415 -38.835 -59.076  1.00  0.00              @1ibl_A_HairpinLoop_288-292
ATOM    601  C5'   U A  28      -7.886 -41.497 -58.679  1.00 26.32              @1ibl_A_HairpinLoop_288-292
ATOM    602  C6    U A  28     -11.682 -39.919 -58.799  1.00  0.00              @1ibl_A_HairpinLoop_288-292
ATOM    603  N1    U A  28     -12.238 -41.166 -58.626  1.00  0.00              @1ibl_A_HairpinLoop_288-292
ATOM    604  N3    U A  28     -14.325 -40.229 -59.017  1.00  0.00              @1ibl_A_HairpinLoop_288-292
ATOM    605  O2    U A  28     -14.126 -42.449 -58.586  1.00  0.00              @1ibl_A_HairpinLoop_288-292
ATOM    606  O2'   U A  28     -11.105 -44.526 -59.352  1.00 26.32              @1ibl_A_HairpinLoop_288-292
ATOM    607  O3'   U A  28      -9.083 -43.516 -60.904  1.00 26.32              @1ibl_A_HairpinLoop_288-292
ATOM    608  O4    U A  28     -14.616 -38.033 -59.452  1.00  0.00              @1ibl_A_HairpinLoop_288-292
ATOM    609  O4'   U A  28     -10.100 -41.947 -57.831  1.00 26.32              @1ibl_A_HairpinLoop_288-292
ATOM    610  O5'   U A  28      -8.258 -40.246 -59.266  1.00 26.32              @1ibl_A_HairpinLoop_288-292
ATOM    611  OP1   U A  28      -5.877 -39.539 -59.667  1.00 43.76              @1ibl_A_HairpinLoop_288-292
ATOM    612  OP2   U A  28      -7.859 -38.010 -60.170  1.00 43.76              @1ibl_A_HairpinLoop_288-292
ATOM    613  P     U A  28      -7.234 -39.032 -59.319  1.00 26.32              @1ibl_A_HairpinLoop_288-292
ATOM    614  C1'   U A  29     -12.558 -45.861 -64.899  1.00 32.49              @1ibl_A_HairpinLoop_288-292
ATOM    615  C2    U A  29     -12.602 -48.106 -63.789  1.00  0.00              @1ibl_A_HairpinLoop_288-292
ATOM    616  C2'   U A  29     -13.768 -45.084 -64.386  1.00 32.49              @1ibl_A_HairpinLoop_288-292
ATOM    617  C3'   U A  29     -13.140 -43.777 -63.945  1.00 32.49              @1ibl_A_HairpinLoop_288-292
ATOM    618  C4    U A  29     -10.934 -48.704 -62.076  1.00  0.00              @1ibl_A_HairpinLoop_288-292
ATOM    619  C4'   U A  29     -11.965 -43.614 -64.883  1.00 32.49              @1ibl_A_HairpinLoop_288-292
ATOM    620  C5    U A  29     -10.356 -47.407 -62.250  1.00  0.00              @1ibl_A_HairpinLoop_288-292
ATOM    621  C5'   U A  29     -10.817 -42.832 -64.307  1.00 32.49              @1ibl_A_HairpinLoop_288-292
ATOM    622  C6    U A  29     -10.889 -46.557 -63.134  1.00  0.00              @1ibl_A_HairpinLoop_288-292
ATOM    623  N1    U A  29     -11.988 -46.874 -63.899  1.00  0.00              @1ibl_A_HairpinLoop_288-292
ATOM    624  N3    U A  29     -12.032 -48.956 -62.874  1.00  0.00              @1ibl_A_HairpinLoop_288-292
ATOM    625  O2    U A  29     -13.576 -48.420 -64.450  1.00  0.00              @1ibl_A_HairpinLoop_288-292
ATOM    626  O2'   U A  29     -14.707 -44.880 -65.416  1.00 32.49              @1ibl_A_HairpinLoop_288-292
ATOM    627  O3'   U A  29     -14.041 -42.712 -64.159  1.00 32.49              @1ibl_A_HairpinLoop_288-292
ATOM    628  O4    U A  29     -10.537 -49.573 -61.299  1.00  0.00              @1ibl_A_HairpinLoop_288-292
ATOM    629  O4'   U A  29     -11.532 -44.946 -65.199  1.00 32.49              @1ibl_A_HairpinLoop_288-292
ATOM    630  O5'   U A  29     -10.430 -43.373 -63.027  1.00 32.49              @1ibl_A_HairpinLoop_288-292
ATOM    631  OP1   U A  29      -8.077 -44.207 -63.065  1.00 45.24              @1ibl_A_HairpinLoop_288-292
ATOM    632  OP2   U A  29      -8.571 -41.728 -62.592  1.00 45.24              @1ibl_A_HairpinLoop_288-292
ATOM    633  P     U A  29      -8.951 -43.164 -62.470  1.00 32.49              @1ibl_A_HairpinLoop_288-292
ATOM    634  C1'   C A  30     -16.413 -46.644 -62.022  1.00 29.58              @1ibl_A_HairpinLoop_288-292
ATOM    635  C2    C A  30     -14.718 -47.798 -60.566  1.00  0.00              @1ibl_A_HairpinLoop_288-292
ATOM    636  C2'   C A  30     -17.718 -46.498 -61.249  1.00 29.58              @1ibl_A_HairpinLoop_288-292
ATOM    637  C3'   C A  30     -17.992 -45.017 -61.392  1.00 29.58              @1ibl_A_HairpinLoop_288-292
ATOM    638  C4    C A  30     -12.902 -46.660 -59.657  1.00  0.00              @1ibl_A_HairpinLoop_288-292
ATOM    639  C4'   C A  30     -17.479 -44.717 -62.787  1.00 29.58              @1ibl_A_HairpinLoop_288-292
ATOM    640  C5    C A  30     -13.311 -45.438 -60.263  1.00  0.00              @1ibl_A_HairpinLoop_288-292
ATOM    641  C5'   C A  30     -17.001 -43.316 -63.028  1.00 29.58              @1ibl_A_HairpinLoop_288-292
ATOM    642  C6    C A  30     -14.425 -45.460 -61.006  1.00  0.00              @1ibl_A_HairpinLoop_288-292
ATOM    643  N1    C A  30     -15.140 -46.613 -61.172  1.00  0.00              @1ibl_A_HairpinLoop_288-292
ATOM    644  N3    C A  30     -13.593 -47.792 -59.813  1.00  0.00              @1ibl_A_HairpinLoop_288-292
ATOM    645  N4    C A  30     -11.799 -46.700 -58.905  1.00  0.00              @1ibl_A_HairpinLoop_288-292
ATOM    646  O2    C A  30     -15.386 -48.829 -60.733  1.00  0.00              @1ibl_A_HairpinLoop_288-292
ATOM    647  O2'   C A  30     -18.716 -47.227 -61.915  1.00 29.58              @1ibl_A_HairpinLoop_288-292
ATOM    648  O3'   C A  30     -19.381 -44.789 -61.299  1.00 29.58              @1ibl_A_HairpinLoop_288-292
ATOM    649  O4'   C A  30     -16.339 -45.585 -62.950  1.00 29.58              @1ibl_A_HairpinLoop_288-292
ATOM    650  O5'   C A  30     -15.756 -43.097 -62.358  1.00 29.58              @1ibl_A_HairpinLoop_288-292
ATOM    651  OP1   C A  30     -15.533 -40.868 -63.486  1.00 39.48              @1ibl_A_HairpinLoop_288-292
ATOM    652  OP2   C A  30     -13.676 -41.702 -61.891  1.00 39.48              @1ibl_A_HairpinLoop_288-292
ATOM    653  P     C A  30     -14.737 -41.999 -62.906  1.00 29.58              @1ibl_A_HairpinLoop_288-292
ATOM    654  C1'   G A  31     -18.391 -48.459 -57.527  1.00 34.10              @1ibl_A_HairpinLoop_288-292
ATOM    655  C2    G A  31     -14.331 -48.781 -56.039  1.00  0.00              @1ibl_A_HairpinLoop_288-292
ATOM    656  C2'   G A  31     -19.244 -48.318 -56.273  1.00 34.10              @1ibl_A_HairpinLoop_288-292
ATOM    657  C3'   G A  31     -20.196 -47.226 -56.695  1.00 34.10              @1ibl_A_HairpinLoop_288-292
ATOM    658  C4    G A  31     -16.029 -47.726 -56.993  1.00  0.00              @1ibl_A_HairpinLoop_288-292
ATOM    659  C4'   G A  31     -20.482 -47.598 -58.134  1.00 34.10              @1ibl_A_HairpinLoop_288-292
ATOM    660  C5    G A  31     -15.342 -46.546 -57.186  1.00  0.00              @1ibl_A_HairpinLoop_288-292
ATOM    661  C5'   G A  31     -20.898 -46.456 -59.010  1.00 34.10              @1ibl_A_HairpinLoop_288-292
ATOM    662  C6    G A  31     -13.992 -46.462 -56.760  1.00  0.00              @1ibl_A_HairpinLoop_288-292
ATOM    663  C8    G A  31     -17.295 -46.211 -57.966  1.00  0.00              @1ibl_A_HairpinLoop_288-292
ATOM    664  N1    G A  31     -13.561 -47.653 -56.185  1.00  0.00              @1ibl_A_HairpinLoop_288-292
ATOM    665  N2    G A  31     -13.733 -49.833 -55.458  1.00  0.00              @1ibl_A_HairpinLoop_288-292
ATOM    666  N3    G A  31     -15.591 -48.871 -56.430  1.00  0.00              @1ibl_A_HairpinLoop_288-292
ATOM    667  N7    G A  31     -16.153 -45.600 -57.801  1.00  0.00              @1ibl_A_HairpinLoop_288-292
ATOM    668  N9    G A  31     -17.288 -47.503 -57.498  1.00  0.00              @1ibl_A_HairpinLoop_288-292
ATOM    669  O2'   G A  31     -19.964 -49.508 -56.053  1.00 34.10              @1ibl_A_HairpinLoop_288-292
ATOM    670  O3'   G A  31     -21.345 -47.212 -55.889  1.00 34.10              @1ibl_A_HairpinLoop_288-292
ATOM    671  O4'   G A  31     -19.222 -48.121 -58.619  1.00 34.10              @1ibl_A_HairpinLoop_288-292
ATOM    672  O5'   G A  31     -19.939 -45.404 -58.926  1.00 34.10              @1ibl_A_HairpinLoop_288-292
ATOM    673  O6    G A  31     -13.216 -45.502 -56.843  1.00  0.00              @1ibl_A_HairpinLoop_288-292
ATOM    674  OP1   G A  31     -21.424 -43.904 -60.209  1.00 30.62              @1ibl_A_HairpinLoop_288-292
ATOM    675  OP2   G A  31     -19.116 -43.097 -59.441  1.00 30.62              @1ibl_A_HairpinLoop_288-292
ATOM    676  P     G A  31     -19.994 -44.188 -59.943  1.00 34.10              @1ibl_A_HairpinLoop_288-292
ATOM    677  C1'   G A  32     -15.901 -45.093 -53.890  1.00 67.36              @1i94_A_915-920_1319-1324
ATOM    678  C2    G A  32     -14.358 -41.940 -56.454  1.00  0.00              @1i94_A_915-920_1319-1324
ATOM    679  C2'   G A  32     -15.913 -44.999 -52.358  1.00 67.36              @1i94_A_915-920_1319-1324
ATOM    680  C3'   G A  32     -17.215 -45.708 -52.022  1.00 67.36              @1i94_A_915-920_1319-1324
ATOM    681  C4    G A  32     -15.929 -42.973 -55.283  1.00  0.00              @1i94_A_915-920_1319-1324
ATOM    682  C4'   G A  32     -17.206 -46.838 -53.039  1.00 67.36              @1i94_A_915-920_1319-1324
ATOM    683  C5    G A  32     -16.917 -42.057 -55.578  1.00  0.00              @1i94_A_915-920_1319-1324
ATOM    684  C5'   G A  32     -18.537 -47.472 -53.345  1.00 67.36              @1i94_A_915-920_1319-1324
ATOM    685  C6    G A  32     -16.600 -40.951 -56.406  1.00  0.00              @1i94_A_915-920_1319-1324
ATOM    686  C8    G A  32     -17.836 -43.517 -54.329  1.00  0.00              @1i94_A_915-920_1319-1324
ATOM    687  N1    G A  32     -15.269 -40.974 -56.806  1.00  0.00              @1i94_A_915-920_1319-1324
ATOM    688  N2    G A  32     -13.117 -41.787 -56.943  1.00  0.00              @1i94_A_915-920_1319-1324
ATOM    689  N3    G A  32     -14.640 -42.976 -55.682  1.00  0.00              @1i94_A_915-920_1319-1324
ATOM    690  N7    G A  32     -18.114 -42.414 -54.970  1.00  0.00              @1i94_A_915-920_1319-1324
ATOM    691  N9    G A  32     -16.528 -43.912 -54.478  1.00  0.00              @1i94_A_915-920_1319-1324
ATOM    692  O2'   G A  32     -14.788 -45.648 -51.800  1.00 67.36              @1i94_A_915-920_1319-1324
ATOM    693  O3'   G A  32     -17.202 -46.186 -50.682  1.00 67.36              @1i94_A_915-920_1319-1324
ATOM    694  O4'   G A  32     -16.668 -46.229 -54.242  1.00 67.36              @1i94_A_915-920_1319-1324
ATOM    695  O5'   G A  32     -19.286 -46.651 -54.226  1.00 67.36              @1i94_A_915-920_1319-1324
ATOM    696  O6    G A  32     -17.340 -40.032 -56.781  1.00  0.00              @1i94_A_915-920_1319-1324
ATOM    697  OP1   G A  32     -21.283 -48.155 -54.202  1.00 67.36              @1i94_A_915-920_1319-1324
ATOM    698  OP2   G A  32     -21.142 -46.153 -55.804  1.00 67.36              @1i94_A_915-920_1319-1324
ATOM    699  P     G A  32     -20.478 -47.265 -55.080  1.00 67.36              @1i94_A_915-920_1319-1324
ATOM    700  C1'   U A  33     -12.563 -43.147 -50.566  1.00 80.42              @1i94_A_915-920_1319-1324
ATOM    701  C2    U A  33     -12.985 -40.970 -51.723  1.00  0.00              @1i94_A_915-920_1319-1324
ATOM    702  C2'   U A  33     -11.956 -42.804 -49.213  1.00 80.42              @1i94_A_915-920_1319-1324
ATOM    703  C3'   U A  33     -13.056 -43.300 -48.295  1.00 80.42              @1i94_A_915-920_1319-1324
ATOM    704  C4    U A  33     -15.218 -39.931 -51.713  1.00  0.00              @1i94_A_915-920_1319-1324
ATOM    705  C4'   U A  33     -13.406 -44.631 -48.951  1.00 80.42              @1i94_A_915-920_1319-1324
ATOM    706  C5    U A  33     -15.683 -41.040 -50.938  1.00  0.00              @1i94_A_915-920_1319-1324
ATOM    707  C5'   U A  33     -14.766 -45.261 -48.666  1.00 80.42              @1i94_A_915-920_1319-1324
ATOM    708  C6    U A  33     -14.832 -42.017 -50.604  1.00  0.00              @1i94_A_915-920_1319-1324
ATOM    709  N1    U A  33     -13.507 -42.006 -50.975  1.00  0.00              @1i94_A_915-920_1319-1324
ATOM    710  N3    U A  33     -13.881 -39.984 -52.050  1.00  0.00              @1i94_A_915-920_1319-1324
ATOM    711  O2    U A  33     -11.817 -40.929 -52.069  1.00  0.00              @1i94_A_915-920_1319-1324
ATOM    712  O2'   U A  33     -10.725 -43.478 -49.045  1.00 80.42              @1i94_A_915-920_1319-1324
ATOM    713  O3'   U A  33     -12.586 -43.419 -46.962  1.00 80.42              @1i94_A_915-920_1319-1324
ATOM    714  O4    U A  33     -15.900 -38.973 -52.083  1.00  0.00              @1i94_A_915-920_1319-1324
ATOM    715  O4'   U A  33     -13.331 -44.319 -50.371  1.00 80.42              @1i94_A_915-920_1319-1324
ATOM    716  O5'   U A  33     -15.814 -44.541 -49.328  1.00 80.42              @1i94_A_915-920_1319-1324
ATOM    717  OP1   U A  33     -17.579 -45.962 -48.260  1.00 80.42              @1i94_A_915-920_1319-1324
ATOM    718  OP2   U A  33     -18.197 -44.037 -49.838  1.00 80.42              @1i94_A_915-920_1319-1324
ATOM    719  P     U A  33     -17.286 -45.148 -49.463  1.00 80.42              @1i94_A_915-920_1319-1324
ATOM    720  C1'   C A  34     -10.418 -38.651 -48.980  1.00 59.23              @1i94_A_915-920_1319-1324
ATOM    721  C2    C A  34     -12.153 -37.126 -49.819  1.00  0.00              @1i94_A_915-920_1319-1324
ATOM    722  C2'   C A  34      -9.609 -37.887 -47.940  1.00 59.23              @1i94_A_915-920_1319-1324
ATOM    723  C3'   C A  34      -9.852 -38.752 -46.715  1.00 59.23              @1i94_A_915-920_1319-1324
ATOM    724  C4    C A  34     -14.351 -37.271 -49.068  1.00  0.00              @1i94_A_915-920_1319-1324
ATOM    725  C4'   C A  34      -9.733 -40.148 -47.292  1.00 59.23              @1i94_A_915-920_1319-1324
ATOM    726  C5    C A  34     -14.030 -38.361 -48.209  1.00  0.00              @1i94_A_915-920_1319-1324
ATOM    727  C5'   C A  34     -10.399 -41.257 -46.516  1.00 59.23              @1i94_A_915-920_1319-1324
ATOM    728  C6    C A  34     -12.760 -38.786 -48.199  1.00  0.00              @1i94_A_915-920_1319-1324
ATOM    729  N1    C A  34     -11.811 -38.193 -48.985  1.00  0.00              @1i94_A_915-920_1319-1324
ATOM    730  N3    C A  34     -13.432 -36.685 -49.839  1.00  0.00              @1i94_A_915-920_1319-1324
ATOM    731  N4    C A  34     -15.600 -36.802 -49.120  1.00  0.00              @1i94_A_915-920_1319-1324
ATOM    732  O2    C A  34     -11.271 -36.607 -50.520  1.00  0.00              @1i94_A_915-920_1319-1324
ATOM    733  O2'   C A  34      -8.243 -37.845 -48.311  1.00 59.23              @1i94_A_915-920_1319-1324
ATOM    734  O3'   C A  34      -8.886 -38.493 -45.719  1.00 59.23              @1i94_A_915-920_1319-1324
ATOM    735  O4'   C A  34     -10.401 -40.017 -48.574  1.00 59.23              @1i94_A_915-920_1319-1324
ATOM    736  O5'   C A  34     -11.805 -41.054 -46.476  1.00 59.23              @1i94_A_915-920_1319-1324
ATOM    737  OP1   C A  34     -12.265 -42.704 -44.637  1.00 59.23              @1i94_A_915-920_1319-1324
ATOM    738  OP2   C A  34     -14.182 -41.676 -46.022  1.00 59.23              @1i94_A_915-920_1319-1324
ATOM    739  P     C A  34     -12.783 -42.192 -45.936  1.00 59.23              @1i94_A_915-920_1319-1324
ATOM    740  C1'   C A  35      -8.365 -32.781 -47.480  1.00 60.64              @1i94_A_915-920_1319-1324
ATOM    741  C2    C A  35     -10.506 -31.701 -48.050  1.00 60.64              @1i94_A_915-920_1319-1324
ATOM    742  C2'   C A  35      -7.781 -32.144 -46.223  1.00 60.64              @1i94_A_915-920_1319-1324
ATOM    743  C3'   C A  35      -7.583 -33.354 -45.331  1.00 60.64              @1i94_A_915-920_1319-1324
ATOM    744  C4    C A  35     -12.526 -32.792 -47.708  1.00 60.64              @1i94_A_915-920_1319-1324
ATOM    745  C4'   C A  35      -7.127 -34.395 -46.336  1.00 60.64              @1i94_A_915-920_1319-1324
ATOM    746  C5    C A  35     -11.867 -33.921 -47.143  1.00 60.64              @1i94_A_915-920_1319-1324
ATOM    747  C5'   C A  35      -7.358 -35.822 -45.932  1.00 60.64              @1i94_A_915-920_1319-1324
ATOM    748  C6    C A  35     -10.534 -33.882 -47.067  1.00 60.64              @1i94_A_915-920_1319-1324
ATOM    749  N1    C A  35      -9.834 -32.801 -47.522  1.00 60.64              @1i94_A_915-920_1319-1324
ATOM    750  N3    C A  35     -11.851 -31.724 -48.134  1.00 60.64              @1i94_A_915-920_1319-1324
ATOM    751  N4    C A  35     -13.859 -32.781 -47.829  1.00 60.64              @1i94_A_915-920_1319-1324
ATOM    752  O2    C A  35      -9.851 -30.724 -48.430  1.00 60.64              @1i94_A_915-920_1319-1324
ATOM    753  O2'   C A  35      -6.540 -31.592 -46.575  1.00 60.64              @1i94_A_915-920_1319-1324
ATOM    754  O3'   C A  35      -6.542 -33.139 -44.384  1.00 60.64              @1i94_A_915-920_1319-1324
ATOM    755  O4'   C A  35      -7.895 -34.111 -47.528  1.00 60.64              @1i94_A_915-920_1319-1324
ATOM    756  O5'   C A  35      -8.694 -35.989 -45.497  1.00 60.64              @1i94_A_915-920_1319-1324
ATOM    757  OP1   C A  35      -8.198 -37.553 -43.572  1.00 60.64              @1i94_A_915-920_1319-1324
ATOM    758  OP2   C A  35     -10.588 -37.132 -44.431  1.00 60.64              @1i94_A_915-920_1319-1324
ATOM    759  P     C A  35      -9.131 -37.287 -44.694  1.00 60.64              @1i94_A_915-920_1319-1324
ATOM    760  C1'   G A  36      -8.208 -27.619 -45.813  1.00 56.73              @1i94_A_915-920_1319-1324
ATOM    761  C2    G A  36     -12.190 -26.142 -46.826  1.00 56.73              @1i94_A_915-920_1319-1324
ATOM    762  C2'   G A  36      -7.861 -26.786 -44.580  1.00 56.73              @1i94_A_915-920_1319-1324
ATOM    763  C3'   G A  36      -7.089 -27.794 -43.732  1.00 56.73              @1i94_A_915-920_1319-1324
ATOM    764  C4    G A  36     -10.734 -27.660 -46.155  1.00 56.73              @1i94_A_915-920_1319-1324
ATOM    765  C4'   G A  36      -6.352 -28.605 -44.775  1.00 56.73              @1i94_A_915-920_1319-1324
ATOM    766  C5    G A  36     -11.672 -28.653 -45.999  1.00 56.73              @1i94_A_915-920_1319-1324
ATOM    767  C5'   G A  36      -5.916 -30.000 -44.366  1.00 56.73              @1i94_A_915-920_1319-1324
ATOM    768  C6    G A  36     -13.019 -28.377 -46.301  1.00 56.73              @1i94_A_915-920_1319-1324
ATOM    769  C8    G A  36      -9.822 -29.522 -45.423  1.00 56.73              @1i94_A_915-920_1319-1324
ATOM    770  N1    G A  36     -13.190 -27.068 -46.716  1.00 56.73              @1i94_A_915-920_1319-1324
ATOM    771  N2    G A  36     -12.563 -24.918 -47.204  1.00 56.73              @1i94_A_915-920_1319-1324
ATOM    772  N3    G A  36     -10.918 -26.392 -46.567  1.00 56.73              @1i94_A_915-920_1319-1324
ATOM    773  N7    G A  36     -11.085 -29.818 -45.534  1.00 56.73              @1i94_A_915-920_1319-1324
ATOM    774  N9    G A  36      -9.533 -28.234 -45.792  1.00 56.73              @1i94_A_915-920_1319-1324
ATOM    775  O2'   G A  36      -7.098 -25.674 -44.989  1.00 56.73              @1i94_A_915-920_1319-1324
ATOM    776  O3'   G A  36      -6.141 -27.189 -42.867  1.00 56.73              @1i94_A_915-920_1319-1324
ATOM    777  O4'   G A  36      -7.249 -28.658 -45.905  1.00 56.73              @1i94_A_915-920_1319-1324
ATOM    778  O5'   G A  36      -7.004 -30.738 -43.804  1.00 56.73              @1i94_A_915-920_1319-1324
ATOM    779  O6    G A  36     -13.988 -29.131 -46.237  1.00 56.73              @1i94_A_915-920_1319-1324
ATOM    780  OP1   G A  36      -5.498 -32.172 -42.384  1.00 56.73              @1i94_A_915-920_1319-1324
ATOM    781  OP2   G A  36      -8.018 -32.545 -42.416  1.00 56.73              @1i94_A_915-920_1319-1324
ATOM    782  P     G A  36      -6.776 -32.168 -43.127  1.00 56.73              @1i94_A_915-920_1319-1324
ATOM    783  C1'   A A  37     -10.141 -23.518 -43.708  1.00 61.37              @1i94_A_915-920_1319-1324
ATOM    784  C2    A A  37     -13.797 -24.425 -45.806  1.00  0.00              @1i94_A_915-920_1319-1324
ATOM    785  C2'   A A  37     -10.595 -22.819 -42.431  1.00 61.37              @1i94_A_915-920_1319-1324
ATOM    786  C3'   A A  37      -9.530 -23.283 -41.440  1.00 61.37              @1i94_A_915-920_1319-1324
ATOM    787  C4    A A  37     -12.018 -24.856 -44.590  1.00  0.00              @1i94_A_915-920_1319-1324
ATOM    788  C4'   A A  37      -8.276 -23.333 -42.305  1.00 61.37              @1i94_A_915-920_1319-1324
ATOM    789  C5    A A  37     -12.341 -26.198 -44.493  1.00  0.00              @1i94_A_915-920_1319-1324
ATOM    790  C5'   A A  37      -7.148 -24.244 -41.862  1.00 61.37              @1i94_A_915-920_1319-1324
ATOM    791  C6    A A  37     -13.515 -26.620 -45.138  1.00  0.00              @1i94_A_915-920_1319-1324
ATOM    792  C8    A A  37     -10.529 -25.950 -43.408  1.00  0.00              @1i94_A_915-920_1319-1324
ATOM    793  N1    A A  37     -14.236 -25.688 -45.800  1.00  0.00              @1i94_A_915-920_1319-1324
ATOM    794  N3    A A  37     -12.711 -23.905 -45.239  1.00  0.00              @1i94_A_915-920_1319-1324
ATOM    795  N6    A A  37     -13.953 -27.881 -45.131  1.00  0.00              @1i94_A_915-920_1319-1324
ATOM    796  N7    A A  37     -11.390 -26.879 -43.743  1.00  0.00              @1i94_A_915-920_1319-1324
ATOM    797  N9    A A  37     -10.847 -24.702 -43.888  1.00  0.00              @1i94_A_915-920_1319-1324
ATOM    798  O2'   A A  37     -10.699 -21.428 -42.656  1.00 61.37              @1i94_A_915-920_1319-1324
ATOM    799  O3'   A A  37      -9.413 -22.391 -40.338  1.00 61.37              @1i94_A_915-920_1319-1324
ATOM    800  O4'   A A  37      -8.759 -23.815 -43.580  1.00 61.37              @1i94_A_915-920_1319-1324
ATOM    801  O5'   A A  37      -7.612 -25.582 -41.651  1.00 61.37              @1i94_A_915-920_1319-1324
ATOM    802  OP1   A A  37      -5.600 -26.292 -40.376  1.00 61.37              @1i94_A_915-920_1319-1324
ATOM    803  OP2   A A  37      -7.293 -28.047 -41.153  1.00 61.37              @1i94_A_915-920_1319-1324
ATOM    804  P     A A  37      -6.573 -26.765 -41.386  1.00 61.37              @1i94_A_915-920_1319-1324
ATOM    805  C1'   A A  38      -9.702 -25.717 -37.316  1.00 83.06              @2uub_A_Bulge_1225-1230_1262-1267
ATOM    806  C2    A A  38     -13.689 -27.558 -37.516  1.00 76.83              @2uub_A_Bulge_1225-1230_1262-1267
ATOM    807  C2'   A A  38      -8.563 -26.153 -38.241  1.00 84.09              @2uub_A_Bulge_1225-1230_1262-1267
ATOM    808  C3'   A A  38      -7.317 -25.619 -37.527  1.00 85.02              @2uub_A_Bulge_1225-1230_1262-1267
ATOM    809  C4    A A  38     -12.134 -26.082 -38.014  1.00 79.56              @2uub_A_Bulge_1225-1230_1262-1267
ATOM    810  C4'   A A  38      -7.825 -24.425 -36.726  1.00 83.70              @2uub_A_Bulge_1225-1230_1262-1267
ATOM    811  C5    A A  38     -12.980 -25.407 -38.876  1.00 78.67              @2uub_A_Bulge_1225-1230_1262-1267
ATOM    812  C5'   A A  38      -7.459 -23.068 -37.260  1.00 82.26              @2uub_A_Bulge_1225-1230_1262-1267
ATOM    813  C6    A A  38     -14.284 -25.908 -39.015  1.00 78.10              @2uub_A_Bulge_1225-1230_1262-1267
ATOM    814  C8    A A  38     -11.131 -24.355 -38.930  1.00 81.49              @2uub_A_Bulge_1225-1230_1262-1267
ATOM    815  N1    A A  38     -14.611 -27.011 -38.309  1.00 77.13              @2uub_A_Bulge_1225-1230_1262-1267
ATOM    816  N3    A A  38     -12.433 -27.178 -37.295  1.00 78.58              @2uub_A_Bulge_1225-1230_1262-1267
ATOM    817  N6    A A  38     -15.210 -25.353 -39.799  1.00 77.95              @2uub_A_Bulge_1225-1230_1262-1267
ATOM    818  N7    A A  38     -12.336 -24.319 -39.449  1.00 80.00              @2uub_A_Bulge_1225-1230_1262-1267
ATOM    819  N9    A A  38     -10.934 -25.400 -38.053  1.00 82.03              @2uub_A_Bulge_1225-1230_1262-1267
ATOM    820  O2'   A A  38      -8.561 -27.548 -38.474  1.00 84.11              @2uub_A_Bulge_1225-1230_1262-1267
ATOM    821  O3'   A A  38      -6.481 -26.525 -36.751  1.00 86.87              @2uub_A_Bulge_1225-1230_1262-1267
ATOM    822  O4'   A A  38      -9.273 -24.538 -36.662  1.00 82.61              @2uub_A_Bulge_1225-1230_1262-1267
ATOM    823  O5'   A A  38      -7.777 -22.987 -38.645  1.00 81.27              @2uub_A_Bulge_1225-1230_1262-1267
ATOM    824  OP1   A A  38      -9.781 -21.648 -38.882  1.00 82.52              @2uub_A_Bulge_1225-1230_1262-1267
ATOM    825  OP2   A A  38      -7.453 -20.532 -38.855  1.00 80.25              @2uub_A_Bulge_1225-1230_1262-1267
ATOM    826  P     A A  38      -8.340 -21.656 -39.242  1.00 81.55              @2uub_A_Bulge_1225-1230_1262-1267
ATOM    827  C1'   U A  39      -8.222 -22.921 -32.445  1.00 87.76              @2uub_A_Bulge_1225-1230_1262-1267
ATOM    828  C2    U A  39      -9.644 -21.830 -34.216  1.00  0.00              @2uub_A_Bulge_1225-1230_1262-1267
ATOM    829  C2'   U A  39      -8.463 -23.872 -31.275  1.00 87.01              @2uub_A_Bulge_1225-1230_1262-1267
ATOM    830  C3'   U A  39      -7.882 -25.168 -31.820  1.00 86.46              @2uub_A_Bulge_1225-1230_1262-1267
ATOM    831  C4    U A  39     -11.695 -22.915 -35.044  1.00  0.00              @2uub_A_Bulge_1225-1230_1262-1267
ATOM    832  C4'   U A  39      -6.668 -24.689 -32.602  1.00 87.22              @2uub_A_Bulge_1225-1230_1262-1267
ATOM    833  C5    U A  39     -11.433 -23.997 -34.146  1.00  0.00              @2uub_A_Bulge_1225-1230_1262-1267
ATOM    834  C5'   U A  39      -6.178 -25.618 -33.697  1.00 87.79              @2uub_A_Bulge_1225-1230_1262-1267
ATOM    835  C6    U A  39     -10.350 -23.960 -33.361  1.00  0.00              @2uub_A_Bulge_1225-1230_1262-1267
ATOM    836  N1    U A  39      -9.459 -22.911 -33.377  1.00  0.00              @2uub_A_Bulge_1225-1230_1262-1267
ATOM    837  N3    U A  39     -10.763 -21.898 -35.008  1.00  0.00              @2uub_A_Bulge_1225-1230_1262-1267
ATOM    838  O2    U A  39      -8.875 -20.885 -34.255  1.00  0.00              @2uub_A_Bulge_1225-1230_1262-1267
ATOM    839  O2'   U A  39      -7.823 -23.404 -30.107  1.00 87.52              @2uub_A_Bulge_1225-1230_1262-1267
ATOM    840  O3'   U A  39      -7.636 -26.118 -30.817  1.00 85.22              @2uub_A_Bulge_1225-1230_1262-1267
ATOM    841  O4    U A  39     -12.653 -22.833 -35.815  1.00  0.00              @2uub_A_Bulge_1225-1230_1262-1267
ATOM    842  O4'   U A  39      -7.103 -23.420 -33.173  1.00 87.35              @2uub_A_Bulge_1225-1230_1262-1267
ATOM    843  O5'   U A  39      -7.298 -26.220 -34.390  1.00 88.82              @2uub_A_Bulge_1225-1230_1262-1267
ATOM    844  OP1   U A  39      -5.976 -28.222 -35.029  1.00 88.24              @2uub_A_Bulge_1225-1230_1262-1267
ATOM    845  OP2   U A  39      -8.397 -27.964 -35.859  1.00 87.90              @2uub_A_Bulge_1225-1230_1262-1267
ATOM    846  P     U A  39      -7.083 -27.348 -35.503  1.00 88.60              @2uub_A_Bulge_1225-1230_1262-1267
ATOM    847  C1'   A A  40     -14.219 -24.239 -30.721  1.00 73.29              @2uub_A_Bulge_1225-1230_1262-1267
ATOM    848  C2    A A  40     -18.293 -23.355 -29.370  1.00 67.19              @2uub_A_Bulge_1225-1230_1262-1267
ATOM    849  C2'   A A  40     -13.441 -23.265 -29.833  1.00 74.04              @2uub_A_Bulge_1225-1230_1262-1267
ATOM    850  C3'   A A  40     -12.200 -24.081 -29.480  1.00 75.31              @2uub_A_Bulge_1225-1230_1262-1267
ATOM    851  C4    A A  40     -16.518 -24.612 -29.689  1.00 69.44              @2uub_A_Bulge_1225-1230_1262-1267
ATOM    852  C4'   A A  40     -11.976 -24.927 -30.731  1.00 77.12              @2uub_A_Bulge_1225-1230_1262-1267
ATOM    853  C5    A A  40     -17.157 -25.732 -29.182  1.00 67.44              @2uub_A_Bulge_1225-1230_1262-1267
ATOM    854  C5'   A A  40     -11.337 -26.285 -30.505  1.00 79.94              @2uub_A_Bulge_1225-1230_1262-1267
ATOM    855  C6    A A  40     -18.492 -25.574 -28.768  1.00 65.77              @2uub_A_Bulge_1225-1230_1262-1267
ATOM    856  C8    A A  40     -15.197 -26.361 -29.713  1.00 68.67              @2uub_A_Bulge_1225-1230_1262-1267
ATOM    857  N1    A A  40     -19.037 -24.347 -28.872  1.00 65.84              @2uub_A_Bulge_1225-1230_1262-1267
ATOM    858  N3    A A  40     -17.038 -23.378 -29.810  1.00 68.57              @2uub_A_Bulge_1225-1230_1262-1267
ATOM    859  N6    A A  40     -19.245 -26.565 -28.290  1.00 65.56              @2uub_A_Bulge_1225-1230_1262-1267
ATOM    860  N7    A A  40     -16.307 -26.828 -29.195  1.00 67.66              @2uub_A_Bulge_1225-1230_1262-1267
ATOM    861  N9    A A  40     -15.259 -25.033 -30.058  1.00 70.57              @2uub_A_Bulge_1225-1230_1262-1267
ATOM    862  O2'   A A  40     -13.126 -22.116 -30.592  1.00 72.94              @2uub_A_Bulge_1225-1230_1262-1267
ATOM    863  O3'   A A  40     -11.067 -23.235 -29.244  1.00 73.94              @2uub_A_Bulge_1225-1230_1262-1267
ATOM    864  O4'   A A  40     -13.294 -25.141 -31.293  1.00 76.11              @2uub_A_Bulge_1225-1230_1262-1267
ATOM    865  O5'   A A  40     -10.005 -26.139 -29.964  1.00 83.27              @2uub_A_Bulge_1225-1230_1262-1267
ATOM    866  OP1   A A  40      -8.390 -27.852 -29.173  1.00 85.05              @2uub_A_Bulge_1225-1230_1262-1267
ATOM    867  OP2   A A  40      -9.227 -27.878 -31.612  1.00 84.68              @2uub_A_Bulge_1225-1230_1262-1267
ATOM    868  P     A A  40      -8.822 -27.121 -30.396  1.00 84.68              @2uub_A_Bulge_1225-1230_1262-1267
ATOM    869  C1'   C A  41     -15.158 -20.776 -26.469  1.00 68.68              @2uub_A_Bulge_1225-1230_1262-1267
ATOM    870  C2    C A  41     -16.776 -22.664 -26.056  1.00  0.00              @2uub_A_Bulge_1225-1230_1262-1267
ATOM    871  C2'   C A  41     -14.682 -20.217 -25.126  1.00 69.32              @2uub_A_Bulge_1225-1230_1262-1267
ATOM    872  C3'   C A  41     -13.167 -20.287 -25.278  1.00 69.66              @2uub_A_Bulge_1225-1230_1262-1267
ATOM    873  C4    C A  41     -16.134 -24.893 -26.244  1.00  0.00              @2uub_A_Bulge_1225-1230_1262-1267
ATOM    874  C4'   C A  41     -12.963 -20.000 -26.762  1.00 69.63              @2uub_A_Bulge_1225-1230_1262-1267
ATOM    875  C5    C A  41     -14.804 -24.525 -26.594  1.00  0.00              @2uub_A_Bulge_1225-1230_1262-1267
ATOM    876  C5'   C A  41     -11.718 -20.603 -27.368  1.00 71.13              @2uub_A_Bulge_1225-1230_1262-1267
ATOM    877  C6    C A  41     -14.522 -23.217 -26.659  1.00  0.00              @2uub_A_Bulge_1225-1230_1262-1267
ATOM    878  N1    C A  41     -15.479 -22.276 -26.397  1.00  0.00              @2uub_A_Bulge_1225-1230_1262-1267
ATOM    879  N3    C A  41     -17.075 -23.982 -25.987  1.00  0.00              @2uub_A_Bulge_1225-1230_1262-1267
ATOM    880  N4    C A  41     -16.474 -26.183 -26.163  1.00  0.00              @2uub_A_Bulge_1225-1230_1262-1267
ATOM    881  O2    C A  41     -17.623 -21.789 -25.823  1.00  0.00              @2uub_A_Bulge_1225-1230_1262-1267
ATOM    882  O2'   C A  41     -15.152 -18.893 -24.979  1.00 70.45              @2uub_A_Bulge_1225-1230_1262-1267
ATOM    883  O3'   C A  41     -12.487 -19.346 -24.440  1.00 69.44              @2uub_A_Bulge_1225-1230_1262-1267
ATOM    884  O4'   C A  41     -14.121 -20.587 -27.413  1.00 68.06              @2uub_A_Bulge_1225-1230_1262-1267
ATOM    885  O5'   C A  41     -11.693 -22.028 -27.123  1.00 72.63              @2uub_A_Bulge_1225-1230_1262-1267
ATOM    886  OP1   C A  41      -9.318 -22.143 -27.857  1.00 71.29              @2uub_A_Bulge_1225-1230_1262-1267
ATOM    887  OP2   C A  41     -10.568 -24.236 -26.985  1.00 72.13              @2uub_A_Bulge_1225-1230_1262-1267
ATOM    888  P     C A  41     -10.568 -22.955 -27.738  1.00 72.51              @2uub_A_Bulge_1225-1230_1262-1267
ATOM    889  C1'   A A  42     -17.307 -20.688 -22.059  1.00 66.16              @2uub_A_Bulge_1225-1230_1262-1267
ATOM    890  C2    A A  42     -19.628 -24.326 -22.029  1.00 68.07              @2uub_A_Bulge_1225-1230_1262-1267
ATOM    891  C2'   A A  42     -17.250 -20.583 -20.538  1.00 66.07              @2uub_A_Bulge_1225-1230_1262-1267
ATOM    892  C3'   A A  42     -15.843 -20.048 -20.318  1.00 66.51              @2uub_A_Bulge_1225-1230_1262-1267
ATOM    893  C4    A A  42     -17.821 -23.125 -22.363  1.00 68.23              @2uub_A_Bulge_1225-1230_1262-1267
ATOM    894  C4'   A A  42     -15.677 -19.102 -21.490  1.00 66.66              @2uub_A_Bulge_1225-1230_1262-1267
ATOM    895  C5    A A  42     -17.068 -24.235 -22.680  1.00 68.77              @2uub_A_Bulge_1225-1230_1262-1267
ATOM    896  C5'   A A  42     -14.268 -18.716 -21.875  1.00 67.43              @2uub_A_Bulge_1225-1230_1262-1267
ATOM    897  C6    A A  42     -17.724 -25.475 -22.645  1.00 69.32              @2uub_A_Bulge_1225-1230_1262-1267
ATOM    898  C8    A A  42     -15.754 -22.570 -22.834  1.00 67.28              @2uub_A_Bulge_1225-1230_1262-1267
ATOM    899  N1    A A  42     -19.030 -25.485 -22.307  1.00 69.36              @2uub_A_Bulge_1225-1230_1262-1267
ATOM    900  N3    A A  42     -19.123 -23.102 -22.028  1.00 68.15              @2uub_A_Bulge_1225-1230_1262-1267
ATOM    901  N6    A A  42     -17.132 -26.636 -22.929  1.00 70.76              @2uub_A_Bulge_1225-1230_1262-1267
ATOM    902  N7    A A  42     -15.764 -23.872 -22.985  1.00 68.38              @2uub_A_Bulge_1225-1230_1262-1267
ATOM    903  N9    A A  42     -16.961 -22.055 -22.429  1.00 67.21              @2uub_A_Bulge_1225-1230_1262-1267
ATOM    904  O2'   A A  42     -18.255 -19.709 -20.078  1.00 65.47              @2uub_A_Bulge_1225-1230_1262-1267
ATOM    905  O3'   A A  42     -15.741 -19.411 -19.080  1.00 67.99              @2uub_A_Bulge_1225-1230_1262-1267
ATOM    906  O4'   A A  42     -16.335 -19.799 -22.581  1.00 66.41              @2uub_A_Bulge_1225-1230_1262-1267
ATOM    907  O5'   A A  42     -13.480 -19.879 -22.163  1.00 68.68              @2uub_A_Bulge_1225-1230_1262-1267
ATOM    908  OP1   A A  42     -11.356 -18.576 -22.372  1.00 69.70              @2uub_A_Bulge_1225-1230_1262-1267
ATOM    909  OP2   A A  42     -11.452 -21.086 -22.934  1.00 70.33              @2uub_A_Bulge_1225-1230_1262-1267
ATOM    910  P     A A  42     -12.091 -19.752 -22.929  1.00 69.04              @2uub_A_Bulge_1225-1230_1262-1267
ATOM    911  C1'   C A  43     -15.208 -25.188 -18.849  1.00894.27              @1voy_B_2103-2109_2151-2157
ATOM    912  C2    C A  43     -12.865 -25.309 -19.764  1.00  0.00              @1voy_B_2103-2109_2151-2157
ATOM    913  C2'   C A  43     -15.013 -25.642 -17.400  1.00894.27              @1voy_B_2103-2109_2151-2157
ATOM    914  C3'   C A  43     -15.626 -24.482 -16.624  1.00894.27              @1voy_B_2103-2109_2151-2157
ATOM    915  C4    C A  43     -11.726 -23.406 -20.468  1.00  0.00              @1voy_B_2103-2109_2151-2157
ATOM    916  C4'   C A  43     -16.767 -24.047 -17.526  1.00894.27              @1voy_B_2103-2109_2151-2157
ATOM    917  C5    C A  43     -12.832 -22.571 -20.140  1.00  0.00              @1voy_B_2103-2109_2151-2157
ATOM    918  C5'   C A  43     -17.253 -22.614 -17.480  1.00894.27              @1voy_B_2103-2109_2151-2157
ATOM    919  C6    C A  43     -13.920 -23.160 -19.629  1.00  0.00              @1voy_B_2103-2109_2151-2157
ATOM    920  N1    C A  43     -13.964 -24.513 -19.433  1.00  0.00              @1voy_B_2103-2109_2151-2157
ATOM    921  N3    C A  43     -11.758 -24.727 -20.281  1.00  0.00              @1voy_B_2103-2109_2151-2157
ATOM    922  N4    C A  43     -10.612 -22.874 -20.980  1.00  0.00              @1voy_B_2103-2109_2151-2157
ATOM    923  O2    C A  43     -12.932 -26.532 -19.574  1.00  0.00              @1voy_B_2103-2109_2151-2157
ATOM    924  O2'   C A  43     -15.694 -26.860 -17.189  1.00894.27              @1voy_B_2103-2109_2151-2157
ATOM    925  O3'   C A  43     -16.069 -24.860 -15.329  1.00894.27              @1voy_B_2103-2109_2151-2157
ATOM    926  O4'   C A  43     -16.256 -24.233 -18.869  1.00894.27              @1voy_B_2103-2109_2151-2157
ATOM    927  O5'   C A  43     -16.195 -21.723 -17.823  1.00894.27              @1voy_B_2103-2109_2151-2157
ATOM    928  OP1   C A  43     -17.842 -19.866 -17.617  1.00894.27              @1voy_B_2103-2109_2151-2157
ATOM    929  OP2   C A  43     -15.481 -19.656 -16.632  1.00894.27              @1voy_B_2103-2109_2151-2157
ATOM    930  P     C A  43     -16.386 -20.148 -17.699  1.00894.27              @1voy_B_2103-2109_2151-2157
ATOM    931  C1'   U A  44     -10.455 -27.123 -15.277  1.00894.27              @1voy_B_2103-2109_2151-2157
ATOM    932  C2    U A  44      -8.910 -25.780 -16.718  1.00  0.00              @1voy_B_2103-2109_2151-2157
ATOM    933  C2'   U A  44      -9.983 -26.943 -13.833  1.00894.27              @1voy_B_2103-2109_2151-2157
ATOM    934  C3'   U A  44     -11.264 -26.490 -13.146  1.00894.27              @1voy_B_2103-2109_2151-2157
ATOM    935  C4    U A  44      -9.621 -23.621 -17.670  1.00  0.00              @1voy_B_2103-2109_2151-2157
ATOM    936  C4'   U A  44     -12.331 -27.285 -13.883  1.00894.27              @1voy_B_2103-2109_2151-2157
ATOM    937  C5    U A  44     -10.885 -23.803 -17.025  1.00  0.00              @1voy_B_2103-2109_2151-2157
ATOM    938  C5'   U A  44     -13.760 -26.796 -13.859  1.00894.27              @1voy_B_2103-2109_2151-2157
ATOM    939  C6    U A  44     -11.103 -24.902 -16.294  1.00  0.00              @1voy_B_2103-2109_2151-2157
ATOM    940  N1    U A  44     -10.154 -25.883 -16.128  1.00  0.00              @1voy_B_2103-2109_2151-2157
ATOM    941  N3    U A  44      -8.716 -24.642 -17.462  1.00  0.00              @1voy_B_2103-2109_2151-2157
ATOM    942  O2    U A  44      -8.046 -26.630 -16.592  1.00  0.00              @1voy_B_2103-2109_2151-2157
ATOM    943  O2'   U A  44      -9.506 -28.176 -13.331  1.00894.27              @1voy_B_2103-2109_2151-2157
ATOM    944  O3'   U A  44     -11.253 -26.757 -11.750  1.00894.27              @1voy_B_2103-2109_2151-2157
ATOM    945  O4    U A  44      -9.298 -22.658 -18.368  1.00  0.00              @1voy_B_2103-2109_2151-2157
ATOM    946  O4'   U A  44     -11.857 -27.321 -15.256  1.00894.27              @1voy_B_2103-2109_2151-2157
ATOM    947  O5'   U A  44     -13.833 -25.450 -14.317  1.00894.27              @1voy_B_2103-2109_2151-2157
ATOM    948  OP1   U A  44     -15.828 -25.116 -12.857  1.00894.27              @1voy_B_2103-2109_2151-2157
ATOM    949  OP2   U A  44     -14.738 -23.140 -14.082  1.00894.27              @1voy_B_2103-2109_2151-2157
ATOM    950  P     U A  44     -15.135 -24.569 -14.053  1.00894.27              @1voy_B_2103-2109_2151-2157
ATOM    951  C1'   C A  45      -6.096 -25.724 -13.384  1.00894.27              @1voy_B_2103-2109_2151-2157
ATOM    952  C2    C A  45      -6.159 -23.881 -15.000  1.00  0.00              @1voy_B_2103-2109_2151-2157
ATOM    953  C2'   C A  45      -5.176 -25.372 -12.213  1.00894.27              @1voy_B_2103-2109_2151-2157
ATOM    954  C3'   C A  45      -6.073 -25.659 -11.015  1.00894.27              @1voy_B_2103-2109_2151-2157
ATOM    955  C4    C A  45      -7.948 -22.394 -15.074  1.00  0.00              @1voy_B_2103-2109_2151-2157
ATOM    956  C4'   C A  45      -6.903 -26.845 -11.492  1.00894.27              @1voy_B_2103-2109_2151-2157
ATOM    957  C5    C A  45      -8.605 -23.065 -14.003  1.00  0.00              @1voy_B_2103-2109_2151-2157
ATOM    958  C5'   C A  45      -8.266 -26.947 -10.843  1.00894.27              @1voy_B_2103-2109_2151-2157
ATOM    959  C6    C A  45      -7.992 -24.133 -13.476  1.00  0.00              @1voy_B_2103-2109_2151-2157
ATOM    960  N1    C A  45      -6.782 -24.558 -13.949  1.00  0.00              @1voy_B_2103-2109_2151-2157
ATOM    961  N3    C A  45      -6.766 -22.801 -15.544  1.00  0.00              @1voy_B_2103-2109_2151-2157
ATOM    962  N4    C A  45      -8.510 -21.322 -15.639  1.00  0.00              @1voy_B_2103-2109_2151-2157
ATOM    963  O2    C A  45      -5.062 -24.289 -15.409  1.00  0.00              @1voy_B_2103-2109_2151-2157
ATOM    964  O2'   C A  45      -4.028 -26.197 -12.250  1.00894.27              @1voy_B_2103-2109_2151-2157
ATOM    965  O3'   C A  45      -5.306 -25.995  -9.864  1.00894.27              @1voy_B_2103-2109_2151-2157
ATOM    966  O4'   C A  45      -7.074 -26.633 -12.915  1.00894.27              @1voy_B_2103-2109_2151-2157
ATOM    967  O5'   C A  45      -9.021 -25.760 -11.088  1.00894.27              @1voy_B_2103-2109_2151-2157
ATOM    968  OP1   C A  45     -10.764 -26.208  -9.364  1.00894.27              @1voy_B_2103-2109_2151-2157
ATOM    969  OP2   C A  45     -11.070 -24.345 -11.103  1.00894.27              @1voy_B_2103-2109_2151-2157
ATOM    970  P     C A  45     -10.574 -25.698 -10.745  1.00894.27              @1voy_B_2103-2109_2151-2157
ATOM    971  C1'   A A  46      -2.428 -21.701 -11.573  1.00894.27              @1voy_B_2103-2109_2151-2157
ATOM    972  C2    A A  46      -3.247 -18.957 -14.865  1.00  0.00              @1voy_B_2103-2109_2151-2157
ATOM    973  C2'   A A  46      -2.101 -20.759 -10.410  1.00894.27              @1voy_B_2103-2109_2151-2157
ATOM    974  C3'   A A  46      -2.481 -21.606  -9.198  1.00894.27              @1voy_B_2103-2109_2151-2157
ATOM    975  C4    A A  46      -3.752 -20.443 -13.326  1.00  0.00              @1voy_B_2103-2109_2151-2157
ATOM    976  C4'   A A  46      -2.198 -23.023  -9.648  1.00894.27              @1voy_B_2103-2109_2151-2157
ATOM    977  C5    A A  46      -5.090 -20.435 -13.679  1.00  0.00              @1voy_B_2103-2109_2151-2157
ATOM    978  C5'   A A  46      -2.927 -24.113  -8.898  1.00894.27              @1voy_B_2103-2109_2151-2157
ATOM    979  C6    A A  46      -5.468 -19.584 -14.732  1.00  0.00              @1voy_B_2103-2109_2151-2157
ATOM    980  C8    A A  46      -4.913 -21.821 -12.077  1.00  0.00              @1voy_B_2103-2109_2151-2157
ATOM    981  N1    A A  46      -4.501 -18.843 -15.316  1.00  0.00              @1voy_B_2103-2109_2151-2157
ATOM    982  N3    A A  46      -2.767 -19.720 -13.885  1.00  0.00              @1voy_B_2103-2109_2151-2157
ATOM    983  N6    A A  46      -6.720 -19.471 -15.181  1.00  0.00              @1voy_B_2103-2109_2151-2157
ATOM    984  N7    A A  46      -5.814 -21.311 -12.881  1.00  0.00              @1voy_B_2103-2109_2151-2157
ATOM    985  N9    A A  46      -3.644 -21.340 -12.291  1.00  0.00              @1voy_B_2103-2109_2151-2157
ATOM    986  O2'   A A  46      -0.723 -20.450 -10.445  1.00894.27              @1voy_B_2103-2109_2151-2157
ATOM    987  O3'   A A  46      -1.702 -21.302  -8.048  1.00894.27              @1voy_B_2103-2109_2151-2157
ATOM    988  O4'   A A  46      -2.601 -23.005 -11.043  1.00894.27              @1voy_B_2103-2109_2151-2157
ATOM    989  O5'   A A  46      -4.334 -23.874  -8.907  1.00894.27              @1voy_B_2103-2109_2151-2157
ATOM    990  OP1   A A  46      -4.806 -25.821  -7.427  1.00894.27              @1voy_B_2103-2109_2151-2157
ATOM    991  OP2   A A  46      -6.719 -24.461  -8.465  1.00894.27              @1voy_B_2103-2109_2151-2157
ATOM    992  P     A A  46      -5.358 -25.047  -8.569  1.00894.27              @1voy_B_2103-2109_2151-2157
ATOM    993  C1'   U A  47       0.831 -16.584 -10.678  1.00894.27              @1voy_B_2103-2109_2151-2157
ATOM    994  C2    U A  47      -0.851 -15.414 -12.132  1.00  0.00              @1voy_B_2103-2109_2151-2157
ATOM    995  C2'   U A  47       0.884 -15.543  -9.555  1.00894.27              @1voy_B_2103-2109_2151-2157
ATOM    996  C3'   U A  47       0.456 -16.366  -8.344  1.00894.27              @1voy_B_2103-2109_2151-2157
ATOM    997  C4    U A  47      -2.880 -16.581 -12.901  1.00  0.00              @1voy_B_2103-2109_2151-2157
ATOM    998  C4'   U A  47       1.061 -17.725  -8.637  1.00894.27              @1voy_B_2103-2109_2151-2157
ATOM    999  C5    U A  47      -2.431 -17.738 -12.190  1.00  0.00              @1voy_B_2103-2109_2151-2157
ATOM   1000  C5'   U A  47       0.440 -18.918  -7.956  1.00894.27              @1voy_B_2103-2109_2151-2157
ATOM   1001  C6    U A  47      -1.276 -17.694 -11.515  1.00  0.00              @1voy_B_2103-2109_2151-2157
ATOM   1002  N1    U A  47      -0.485 -16.569 -11.472  1.00  0.00              @1voy_B_2103-2109_2151-2157
ATOM   1003  N3    U A  47      -2.040 -15.490 -12.815  1.00  0.00              @1voy_B_2103-2109_2151-2157
ATOM   1004  O2    U A  47      -0.174 -14.400 -12.114  1.00  0.00              @1voy_B_2103-2109_2151-2157
ATOM   1005  O2'   U A  47       2.200 -15.044  -9.435  1.00894.27              @1voy_B_2103-2109_2151-2157
ATOM   1006  O3'   U A  47       0.921 -15.837  -7.107  1.00894.27              @1voy_B_2103-2109_2151-2157
ATOM   1007  O4    U A  47      -3.920 -16.495 -13.557  1.00  0.00              @1voy_B_2103-2109_2151-2157
ATOM   1008  O4'   U A  47       0.950 -17.864 -10.079  1.00894.27              @1voy_B_2103-2109_2151-2157
ATOM   1009  O5'   U A  47      -0.975 -18.898  -8.122  1.00894.27              @1voy_B_2103-2109_2151-2157
ATOM   1010  OP1   U A  47      -1.334 -20.033  -5.931  1.00894.27              @1voy_B_2103-2109_2151-2157
ATOM   1011  OP2   U A  47      -3.315 -19.466  -7.466  1.00894.27              @1voy_B_2103-2109_2151-2157
ATOM   1012  P     U A  47      -1.904 -19.895  -7.296  1.00894.27              @1voy_B_2103-2109_2151-2157
ATOM   1013  C1'   G A  48      -0.835 -11.102 -10.091  1.00894.27              @1voy_B_2103-2109_2151-2157
ATOM   1014  C2    G A  48      -4.539 -10.595 -12.201  1.00  0.00              @1voy_B_2103-2109_2151-2157
ATOM   1015  C2'   G A  48      -1.074 -10.078  -8.983  1.00894.27              @1voy_B_2103-2109_2151-2157
ATOM   1016  C3'   G A  48      -0.396 -10.742  -7.791  1.00894.27              @1voy_B_2103-2109_2151-2157
ATOM   1017  C4    G A  48      -3.072 -11.701 -10.964  1.00  0.00              @1voy_B_2103-2109_2151-2157
ATOM   1018  C4'   G A  48       0.776 -11.463  -8.432  1.00894.27              @1voy_B_2103-2109_2151-2157
ATOM   1019  C5    G A  48      -3.845 -12.838 -10.852  1.00  0.00              @1voy_B_2103-2109_2151-2157
ATOM   1020  C5'   G A  48       1.157 -12.700  -7.652  1.00894.27              @1voy_B_2103-2109_2151-2157
ATOM   1021  C6    G A  48      -5.113 -12.868 -11.485  1.00  0.00              @1voy_B_2103-2109_2151-2157
ATOM   1022  C8    G A  48      -2.060 -13.245  -9.764  1.00  0.00              @1voy_B_2103-2109_2151-2157
ATOM   1023  N1    G A  48      -5.383 -11.677 -12.150  1.00  0.00              @1voy_B_2103-2109_2151-2157
ATOM   1024  N2    G A  48      -4.979  -9.535 -12.896  1.00  0.00              @1voy_B_2103-2109_2151-2157
ATOM   1025  N3    G A  48      -3.355 -10.554 -11.615  1.00  0.00              @1voy_B_2103-2109_2151-2157
ATOM   1026  N7    G A  48      -3.193 -13.802 -10.094  1.00  0.00              @1voy_B_2103-2109_2151-2157
ATOM   1027  N9    G A  48      -1.923 -11.970 -10.260  1.00  0.00              @1voy_B_2103-2109_2151-2157
ATOM   1028  O2'   G A  48      -0.470  -8.853  -9.340  1.00894.27              @1voy_B_2103-2109_2151-2157
ATOM   1029  O3'   G A  48       0.066  -9.784  -6.843  1.00894.27              @1voy_B_2103-2109_2151-2157
ATOM   1030  O4'   G A  48       0.321 -11.844  -9.756  1.00894.27              @1voy_B_2103-2109_2151-2157
ATOM   1031  O5'   G A  48       0.015 -13.513  -7.425  1.00894.27              @1voy_B_2103-2109_2151-2157
ATOM   1032  O6    G A  48      -5.945 -13.785 -11.501  1.00  0.00              @1voy_B_2103-2109_2151-2157
ATOM   1033  OP1   G A  48       0.861 -14.235  -5.193  1.00894.27              @1voy_B_2103-2109_2151-2157
ATOM   1034  OP2   G A  48      -1.312 -15.202  -6.158  1.00894.27              @1voy_B_2103-2109_2151-2157
ATOM   1035  P     G A  48       0.067 -14.698  -6.361  1.00894.27              @1voy_B_2103-2109_2151-2157
ATOM   1036  C1'   A A  49      -5.166  -7.570  -7.862  1.00894.27              @1voy_B_2103-2109_2151-2157
ATOM   1037  C2    A A  49      -8.984  -9.265  -8.904  1.00  0.00              @1voy_B_2103-2109_2151-2157
ATOM   1038  C2'   A A  49      -5.587  -6.743  -6.641  1.00894.27              @1voy_B_2103-2109_2151-2157
ATOM   1039  C3'   A A  49      -4.342  -6.818  -5.766  1.00894.27              @1voy_B_2103-2109_2151-2157
ATOM   1040  C4    A A  49      -6.889  -9.291  -8.241  1.00  0.00              @1voy_B_2103-2109_2151-2157
ATOM   1041  C4'   A A  49      -3.209  -6.878  -6.778  1.00894.27              @1voy_B_2103-2109_2151-2157
ATOM   1042  C5    A A  49      -6.889 -10.669  -8.111  1.00  0.00              @1voy_B_2103-2109_2151-2157
ATOM   1043  C5'   A A  49      -1.889  -7.386  -6.247  1.00894.27              @1voy_B_2103-2109_2151-2157
ATOM   1044  C6    A A  49      -8.083 -11.339  -8.424  1.00  0.00              @1voy_B_2103-2109_2151-2157
ATOM   1045  C8    A A  49      -4.939 -10.026  -7.556  1.00  0.00              @1voy_B_2103-2109_2151-2157
ATOM   1046  N1    A A  49      -9.134 -10.592  -8.826  1.00  0.00              @1voy_B_2103-2109_2151-2157
ATOM   1047  N3    A A  49      -7.914  -8.519  -8.637  1.00  0.00              @1voy_B_2103-2109_2151-2157
ATOM   1048  N6    A A  49      -8.232 -12.664  -8.347  1.00  0.00              @1voy_B_2103-2109_2151-2157
ATOM   1049  N7    A A  49      -5.649 -11.121  -7.677  1.00  0.00              @1voy_B_2103-2109_2151-2157
ATOM   1050  N9    A A  49      -5.627  -8.882  -7.881  1.00  0.00              @1voy_B_2103-2109_2151-2157
ATOM   1051  O2'   A A  49      -5.890  -5.428  -7.062  1.00894.27              @1voy_B_2103-2109_2151-2157
ATOM   1052  O3'   A A  49      -4.189  -5.663  -4.952  1.00894.27              @1voy_B_2103-2109_2151-2157
ATOM   1053  O4'   A A  49      -3.752  -7.590  -7.914  1.00894.27              @1voy_B_2103-2109_2151-2157
ATOM   1054  O5'   A A  49      -2.011  -8.746  -5.853  1.00894.27              @1voy_B_2103-2109_2151-2157
ATOM   1055  OP1   A A  49      -0.124  -8.990  -4.241  1.00894.27              @1voy_B_2103-2109_2151-2157
ATOM   1056  OP2   A A  49      -1.107 -11.036  -5.438  1.00894.27              @1voy_B_2103-2109_2151-2157
ATOM   1057  P     A A  49      -0.724  -9.601  -5.451  1.00894.27              @1voy_B_2103-2109_2151-2157
ATOM   1058  C1'   A A  50      -9.179  -5.867  -4.173  1.00850.88              @1vor_B_2754-2759_2764-2769
ATOM   1059  C2    A A  50      -9.932  -9.769  -2.403  1.00  0.00              @1vor_B_2754-2759_2764-2769
ATOM   1060  C2'   A A  50      -9.439  -4.767  -3.149  1.00850.88              @1vor_B_2754-2759_2764-2769
ATOM   1061  C3'   A A  50      -8.299  -3.811  -3.468  1.00850.88              @1vor_B_2754-2759_2764-2769
ATOM   1062  C4    A A  50      -8.696  -8.067  -3.039  1.00  0.00              @1vor_B_2754-2759_2764-2769
ATOM   1063  C4'   A A  50      -8.242  -3.865  -4.959  1.00850.88              @1vor_B_2754-2759_2764-2769
ATOM   1064  C5    A A  50      -7.537  -8.663  -2.574  1.00  0.00              @1vor_B_2754-2759_2764-2769
ATOM   1065  C5'   A A  50      -6.961  -3.438  -5.602  1.00850.88              @1vor_B_2754-2759_2764-2769
ATOM   1066  C6    A A  50      -7.665  -9.930  -1.980  1.00  0.00              @1vor_B_2754-2759_2764-2769
ATOM   1067  C8    A A  50      -6.947  -6.790  -3.390  1.00  0.00              @1vor_B_2754-2759_2764-2769
ATOM   1068  N1    A A  50      -8.903 -10.467  -1.909  1.00  0.00              @1vor_B_2754-2759_2764-2769
ATOM   1069  N3    A A  50      -9.940  -8.572  -2.984  1.00  0.00              @1vor_B_2754-2759_2764-2769
ATOM   1070  N6    A A  50      -6.638 -10.625  -1.487  1.00  0.00              @1vor_B_2754-2759_2764-2769
ATOM   1071  N7    A A  50      -6.438  -7.845  -2.802  1.00  0.00              @1vor_B_2754-2759_2764-2769
ATOM   1072  N9    A A  50      -8.309  -6.858  -3.565  1.00  0.00              @1vor_B_2754-2759_2764-2769
ATOM   1073  O2'   A A  50     -10.719  -4.221  -3.343  1.00850.88              @1vor_B_2754-2759_2764-2769
ATOM   1074  O3'   A A  50      -8.529  -2.478  -3.059  1.00850.88              @1vor_B_2754-2759_2764-2769
ATOM   1075  O4'   A A  50      -8.473  -5.271  -5.243  1.00850.88              @1vor_B_2754-2759_2764-2769
ATOM   1076  O5'   A A  50      -5.877  -4.166  -5.018  1.00850.88              @1vor_B_2754-2759_2764-2769
ATOM   1077  OP1   A A  50      -4.060  -2.578  -5.513  1.00850.88              @1vor_B_2754-2759_2764-2769
ATOM   1078  OP2   A A  50      -3.519  -4.970  -4.797  1.00850.88              @1vor_B_2754-2759_2764-2769
ATOM   1079  P     A A  50      -4.379  -4.030  -5.542  1.00850.88              @1vor_B_2754-2759_2764-2769
ATOM   1080  C1'   C A  51      -7.719  -6.138   1.655  1.00850.88              @1vor_B_2754-2759_2764-2769
ATOM   1081  C2    C A  51      -5.393  -6.976   1.722  1.00850.88              @1vor_B_2754-2759_2764-2769
ATOM   1082  C2'   C A  51      -7.901  -5.216   2.863  1.00850.88              @1vor_B_2754-2759_2764-2769
ATOM   1083  C3'   C A  51      -8.430  -3.946   2.209  1.00850.88              @1vor_B_2754-2759_2764-2769
ATOM   1084  C4    C A  51      -3.798  -6.184   0.224  1.00850.88              @1vor_B_2754-2759_2764-2769
ATOM   1085  C4'   C A  51      -9.263  -4.480   1.058  1.00850.88              @1vor_B_2754-2759_2764-2769
ATOM   1086  C5    C A  51      -4.747  -5.313  -0.390  1.00850.88              @1vor_B_2754-2759_2764-2769
ATOM   1087  C5'   C A  51      -9.419  -3.547  -0.121  1.00850.88              @1vor_B_2754-2759_2764-2769
ATOM   1088  C6    C A  51      -5.995  -5.321   0.094  1.00850.88              @1vor_B_2754-2759_2764-2769
ATOM   1089  N1    C A  51      -6.342  -6.135   1.137  1.00850.88              @1vor_B_2754-2759_2764-2769
ATOM   1090  N3    C A  51      -4.128  -6.979   1.243  1.00850.88              @1vor_B_2754-2759_2764-2769
ATOM   1091  N4    C A  51      -2.543  -6.221  -0.222  1.00850.88              @1vor_B_2754-2759_2764-2769
ATOM   1092  O2    C A  51      -5.732  -7.696   2.670  1.00850.88              @1vor_B_2754-2759_2764-2769
ATOM   1093  O2'   C A  51      -8.818  -5.793   3.772  1.00850.88              @1vor_B_2754-2759_2764-2769
ATOM   1094  O3'   C A  51      -9.235  -3.182   3.091  1.00850.88              @1vor_B_2754-2759_2764-2769
ATOM   1095  O4'   C A  51      -8.571  -5.677   0.622  1.00850.88              @1vor_B_2754-2759_2764-2769
ATOM   1096  O5'   C A  51      -8.137  -3.202  -0.655  1.00850.88              @1vor_B_2754-2759_2764-2769
ATOM   1097  OP1   C A  51      -8.746  -0.812  -1.222  1.00850.88              @1vor_B_2754-2759_2764-2769
ATOM   1098  OP2   C A  51      -6.475  -1.796  -1.859  1.00850.88              @1vor_B_2754-2759_2764-2769
ATOM   1099  P     C A  51      -7.931  -1.974  -1.659  1.00850.88              @1vor_B_2754-2759_2764-2769
ATOM   1100  C1'   U A  52      -4.105  -2.048   6.237  1.00850.88              @1vor_B_2754-2759_2764-2769
ATOM   1101  C2    U A  52      -2.014  -1.443   5.134  1.00850.88              @1vor_B_2754-2759_2764-2769
ATOM   1102  C2'   U A  52      -4.656  -1.080   7.280  1.00850.88              @1vor_B_2754-2759_2764-2769
ATOM   1103  C3'   U A  52      -6.136  -1.037   6.914  1.00850.88              @1vor_B_2754-2759_2764-2769
ATOM   1104  C4    U A  52      -2.021  -0.037   3.111  1.00850.88              @1vor_B_2754-2759_2764-2769
ATOM   1105  C4'   U A  52      -6.409  -2.436   6.412  1.00850.88              @1vor_B_2754-2759_2764-2769
ATOM   1106  C5    U A  52      -3.449   0.001   3.196  1.00850.88              @1vor_B_2754-2759_2764-2769
ATOM   1107  C5'   U A  52      -7.620  -2.659   5.537  1.00850.88              @1vor_B_2754-2759_2764-2769
ATOM   1108  C6    U A  52      -4.072  -0.644   4.188  1.00850.88              @1vor_B_2754-2759_2764-2769
ATOM   1109  N1    U A  52      -3.397  -1.356   5.150  1.00850.88              @1vor_B_2754-2759_2764-2769
ATOM   1110  N3    U A  52      -1.404  -0.767   4.104  1.00850.88              @1vor_B_2754-2759_2764-2769
ATOM   1111  O2    U A  52      -1.380  -2.063   5.967  1.00850.88              @1vor_B_2754-2759_2764-2769
ATOM   1112  O2'   U A  52      -4.431  -1.597   8.575  1.00850.88              @1vor_B_2754-2759_2764-2769
ATOM   1113  O3'   U A  52      -6.952  -0.737   8.037  1.00850.88              @1vor_B_2754-2759_2764-2769
ATOM   1114  O4    U A  52      -1.334   0.515   2.250  1.00850.88              @1vor_B_2754-2759_2764-2769
ATOM   1115  O4'   U A  52      -5.197  -2.766   5.685  1.00850.88              @1vor_B_2754-2759_2764-2769
ATOM   1116  O5'   U A  52      -7.550  -1.837   4.378  1.00850.88              @1vor_B_2754-2759_2764-2769
ATOM   1117  OP1   U A  52      -9.922  -1.063   4.223  1.00850.88              @1vor_B_2754-2759_2764-2769
ATOM   1118  OP2   U A  52      -8.381  -1.017   2.170  1.00850.88              @1vor_B_2754-2759_2764-2769
ATOM   1119  P     U A  52      -8.818  -1.668   3.429  1.00850.88              @1vor_B_2754-2759_2764-2769
ATOM   1120  C1'   C A  53      -1.337   0.805   9.078  1.00850.88              @1vor_B_2754-2759_2764-2769
ATOM   1121  C2    C A  53       0.083   0.676   7.007  1.00  0.00              @1vor_B_2754-2759_2764-2769
ATOM   1122  C2'   C A  53      -1.015   1.868  10.131  1.00850.88              @1vor_B_2754-2759_2764-2769
ATOM   1123  C3'   C A  53      -2.367   2.553  10.295  1.00850.88              @1vor_B_2754-2759_2764-2769
ATOM   1124  C4    C A  53      -0.281   2.072   5.182  1.00  0.00              @1vor_B_2754-2759_2764-2769
ATOM   1125  C4'   C A  53      -3.345   1.417  10.128  1.00850.88              @1vor_B_2754-2759_2764-2769
ATOM   1126  C5    C A  53      -1.373   2.712   5.835  1.00  0.00              @1vor_B_2754-2759_2764-2769
ATOM   1127  C5'   C A  53      -4.729   1.826   9.691  1.00850.88              @1vor_B_2754-2759_2764-2769
ATOM   1128  C6    C A  53      -1.687   2.292   7.068  1.00  0.00              @1vor_B_2754-2759_2764-2769
ATOM   1129  N1    C A  53      -0.983   1.287   7.671  1.00  0.00              @1vor_B_2754-2759_2764-2769
ATOM   1130  N3    C A  53       0.412   1.090   5.762  1.00  0.00              @1vor_B_2754-2759_2764-2769
ATOM   1131  N4    C A  53       0.079   2.449   3.952  1.00  0.00              @1vor_B_2754-2759_2764-2769
ATOM   1132  O2    C A  53       0.704  -0.233   7.579  1.00  0.00              @1vor_B_2754-2759_2764-2769
ATOM   1133  O2'   C A  53      -0.572   1.245  11.321  1.00850.88              @1vor_B_2754-2759_2764-2769
ATOM   1134  O3'   C A  53      -2.542   3.161  11.563  1.00850.88              @1vor_B_2754-2759_2764-2769
ATOM   1135  O4'   C A  53      -2.735   0.575   9.115  1.00850.88              @1vor_B_2754-2759_2764-2769
ATOM   1136  O5'   C A  53      -5.556   0.677   9.559  1.00850.88              @1vor_B_2754-2759_2764-2769
ATOM   1137  OP1   C A  53      -8.042   0.872   9.610  1.00850.88              @1vor_B_2754-2759_2764-2769
ATOM   1138  OP2   C A  53      -6.692   1.712   7.597  1.00850.88              @1vor_B_2754-2759_2764-2769
ATOM   1139  P     C A  53      -6.888   0.727   8.689  1.00850.88              @1vor_B_2754-2759_2764-2769
ATOM   1140  C1'   C A  54       2.045   4.158  10.478  1.00850.88              @1vor_B_2754-2759_2764-2769
ATOM   1141  C2    C A  54       2.396   4.064   7.992  1.00  0.00              @1vor_B_2754-2759_2764-2769
ATOM   1142  C2'   C A  54       2.719   5.437  10.976  1.00850.88              @1vor_B_2754-2759_2764-2769
ATOM   1143  C3'   C A  54       1.593   6.089  11.764  1.00850.88              @1vor_B_2754-2759_2764-2769
ATOM   1144  C4    C A  54       0.743   4.727   6.494  1.00  0.00              @1vor_B_2754-2759_2764-2769
ATOM   1145  C4'   C A  54       0.884   4.910  12.375  1.00850.88              @1vor_B_2754-2759_2764-2769
ATOM   1146  C5    C A  54      -0.148   5.051   7.556  1.00  0.00              @1vor_B_2754-2759_2764-2769
ATOM   1147  C5'   C A  54      -0.540   5.125  12.831  1.00850.88              @1vor_B_2754-2759_2764-2769
ATOM   1148  C6    C A  54       0.287   4.862   8.808  1.00  0.00              @1vor_B_2754-2759_2764-2769
ATOM   1149  N1    C A  54       1.541   4.374   9.052  1.00  0.00              @1vor_B_2754-2759_2764-2769
ATOM   1150  N3    C A  54       1.970   4.251   6.722  1.00  0.00              @1vor_B_2754-2759_2764-2769
ATOM   1151  N4    C A  54       0.365   4.896   5.224  1.00  0.00              @1vor_B_2754-2759_2764-2769
ATOM   1152  O2    C A  54       3.528   3.625   8.244  1.00  0.00              @1vor_B_2754-2759_2764-2769
ATOM   1153  O2'   C A  54       3.833   5.113  11.787  1.00850.88              @1vor_B_2754-2759_2764-2769
ATOM   1154  O3'   C A  54       2.068   6.933  12.799  1.00850.88              @1vor_B_2754-2759_2764-2769
ATOM   1155  O4'   C A  54       0.925   3.917  11.319  1.00850.88              @1vor_B_2754-2759_2764-2769
ATOM   1156  O5'   C A  54      -1.383   5.380  11.716  1.00850.88              @1vor_B_2754-2759_2764-2769
ATOM   1157  OP1   C A  54      -3.530   4.996  12.932  1.00850.88              @1vor_B_2754-2759_2764-2769
ATOM   1158  OP2   C A  54      -3.474   5.155  10.370  1.00850.88              @1vor_B_2754-2759_2764-2769
ATOM   1159  P     C A  54      -2.837   4.735  11.644  1.00850.88              @1vor_B_2754-2759_2764-2769
ATOM   1160  C1'   C A  55       5.238   7.382   9.028  1.00850.88              @1vor_B_2754-2759_2764-2769
ATOM   1161  C2    C A  55       3.874   7.382   6.919  1.00  0.00              @1vor_B_2754-2759_2764-2769
ATOM   1162  C2'   C A  55       6.107   8.634   8.913  1.00850.88              @1vor_B_2754-2759_2764-2769
ATOM   1163  C3'   C A  55       5.707   9.393  10.170  1.00850.88              @1vor_B_2754-2759_2764-2769
ATOM   1164  C4    C A  55       1.627   7.988   6.908  1.00  0.00              @1vor_B_2754-2759_2764-2769
ATOM   1165  C4'   C A  55       5.488   8.283  11.178  1.00850.88              @1vor_B_2754-2759_2764-2769
ATOM   1166  C5    C A  55       1.641   8.227   8.312  1.00  0.00              @1vor_B_2754-2759_2764-2769
ATOM   1167  C5'   C A  55       4.543   8.623  12.306  1.00850.88              @1vor_B_2754-2759_2764-2769
ATOM   1168  C6    C A  55       2.795   8.027   8.961  1.00  0.00              @1vor_B_2754-2759_2764-2769
ATOM   1169  N1    C A  55       3.915   7.610   8.296  1.00  0.00              @1vor_B_2754-2759_2764-2769
ATOM   1170  N3    C A  55       2.714   7.580   6.250  1.00  0.00              @1vor_B_2754-2759_2764-2769
ATOM   1171  N4    C A  55       0.504   8.171   6.208  1.00  0.00              @1vor_B_2754-2759_2764-2769
ATOM   1172  O2    C A  55       4.905   7.005   6.342  1.00  0.00              @1vor_B_2754-2759_2764-2769
ATOM   1173  O2'   C A  55       7.473   8.267   8.911  1.00850.88              @1vor_B_2754-2759_2764-2769
ATOM   1174  O3'   C A  55       6.712  10.300  10.601  1.00850.88              @1vor_B_2754-2759_2764-2769
ATOM   1175  O4'   C A  55       4.960   7.177  10.405  1.00850.88              @1vor_B_2754-2759_2764-2769
ATOM   1176  O5'   C A  55       3.243   8.919  11.797  1.00850.88              @1vor_B_2754-2759_2764-2769
ATOM   1177  OP1   C A  55       2.048   9.137  13.977  1.00850.88              @1vor_B_2754-2759_2764-2769
ATOM   1178  OP2   C A  55       0.755   8.807  11.786  1.00850.88              @1vor_B_2754-2759_2764-2769
ATOM   1179  P     C A  55       1.945   8.526  12.630  1.00850.88              @1vor_B_2754-2759_2764-2769
