# Supplementary material for: Modeling the Structure of RNA Molecules with Small-Angle X-Ray Scattering Data
Source: PLoS One. 2013 Nov 4;8(11):e78007. doi: 10.1371/journal.pone.0078007 (PMC3817170; doi:10.1371/journal.pone.0078007)
Supplement: File S6 — Benchmark data. Simulated SAXS data, fit plots, RFR models, and best ROSETTA decoys (by ) for 10 benchmark targets. Within the archive, simulated SAXS data are named in benchmark_models/*.dat, fit plots are named benchmark_models/*_fit.pdf, RFR models are named benchmark_models/*model.pdb, and top ROSETTA decoys are named rosetta_decoys/*.pdb. (ZIP) [file pone.0078007.s006.zip › benchmark_models/3E5C.dat]

#2013-08-19 SAXS data: None
  0.000000E+00  0.166707E+08  0.337096E+06
  0.251256E-01  0.165057E+08  0.336842E+06
  0.502513E-01  0.160544E+08  0.336086E+06
  0.753769E-01  0.169602E+08  0.334832E+06
  0.100503E+00  0.171058E+08  0.333084E+06
  0.125628E+00  0.163057E+08  0.330852E+06
  0.150754E+00  0.164891E+08  0.328146E+06
  0.175879E+00  0.159679E+08  0.324980E+06
  0.201005E+00  0.161042E+08  0.321366E+06
  0.226131E+00  0.160023E+08  0.317324E+06
  0.251256E+00  0.156131E+08  0.312872E+06
  0.276382E+00  0.157334E+08  0.308034E+06
  0.301508E+00  0.146317E+08  0.302826E+06
  0.326633E+00  0.144182E+08  0.297278E+06
  0.351759E+00  0.139667E+08  0.291408E+06
  0.376884E+00  0.138715E+08  0.285248E+06
  0.402010E+00  0.138451E+08  0.278824E+06
  0.427136E+00  0.133078E+08  0.272160E+06
  0.452261E+00  0.134544E+08  0.265286E+06
  0.477387E+00  0.127740E+08  0.258230E+06
  0.502513E+00  0.116618E+08  0.251022E+06
  0.527638E+00  0.119843E+08  0.243686E+06
  0.552764E+00  0.115915E+08  0.236252E+06
  0.577889E+00  0.111262E+08  0.228748E+06
  0.603015E+00  0.104716E+08  0.221200E+06
  0.628141E+00  0.103135E+08  0.213634E+06
  0.653266E+00  0.992034E+07  0.206074E+06
  0.678392E+00  0.969318E+07  0.198544E+06
  0.703518E+00  0.924093E+07  0.191068E+06
  0.728643E+00  0.902602E+07  0.183666E+06
  0.753769E+00  0.844802E+07  0.176359E+06
  0.778894E+00  0.837420E+07  0.169164E+06
  0.804020E+00  0.818623E+07  0.162099E+06
  0.829146E+00  0.735435E+07  0.155180E+06
  0.854271E+00  0.723954E+07  0.148420E+06
  0.879397E+00  0.689055E+07  0.141832E+06
  0.904523E+00  0.666976E+07  0.135426E+06
  0.929648E+00  0.622154E+07  0.129211E+06
  0.954774E+00  0.615849E+07  0.123196E+06
  0.979899E+00  0.568872E+07  0.117385E+06
  0.100503E+01  0.529672E+07  0.111784E+06
  0.103015E+01  0.525805E+07  0.106396E+06
  0.105528E+01  0.490417E+07  0.101222E+06
  0.108040E+01  0.471062E+07  0.962635E+05
  0.110553E+01  0.436347E+07  0.915195E+05
  0.113065E+01  0.423347E+07  0.869885E+05
  0.115578E+01  0.388372E+07  0.826677E+05
  0.118090E+01  0.366393E+07  0.785535E+05
  0.120603E+01  0.352326E+07  0.746415E+05
  0.123116E+01  0.323175E+07  0.709267E+05
  0.125628E+01  0.328047E+07  0.674035E+05
  0.128141E+01  0.298008E+07  0.640655E+05
  0.130653E+01  0.279439E+07  0.609063E+05
  0.133166E+01  0.268141E+07  0.579187E+05
  0.135678E+01  0.256570E+07  0.550957E+05
  0.138191E+01  0.240792E+07  0.524301E+05
  0.140704E+01  0.218004E+07  0.499141E+05
  0.143216E+01  0.212450E+07  0.475405E+05
  0.145729E+01  0.208530E+07  0.453021E+05
  0.148241E+01  0.182686E+07  0.431913E+05
  0.150754E+01  0.178382E+07  0.412011E+05
  0.153266E+01  0.176175E+07  0.393245E+05
  0.155779E+01  0.165313E+07  0.375549E+05
  0.158291E+01  0.160380E+07  0.358859E+05
  0.160804E+01  0.152648E+07  0.343115E+05
  0.163317E+01  0.143405E+07  0.328255E+05
  0.165829E+01  0.134299E+07  0.314229E+05
  0.168342E+01  0.127485E+07  0.300981E+05
  0.170854E+01  0.120047E+07  0.288465E+05
  0.173367E+01  0.117235E+07  0.276635E+05
  0.175879E+01  0.106507E+07  0.265451E+05
  0.178392E+01  0.100169E+07  0.254871E+05
  0.180905E+01  0.972371E+06  0.244863E+05
  0.183417E+01  0.931800E+06  0.235390E+05
  0.185930E+01  0.902328E+06  0.226423E+05
  0.188442E+01  0.896964E+06  0.217934E+05
  0.190955E+01  0.821507E+06  0.209898E+05
  0.193467E+01  0.802858E+06  0.202290E+05
  0.195980E+01  0.729683E+06  0.195088E+05
  0.198492E+01  0.708713E+06  0.188273E+05
  0.201005E+01  0.668448E+06  0.181824E+05
  0.203518E+01  0.607148E+06  0.175724E+05
  0.206030E+01  0.610085E+06  0.169957E+05
  0.208543E+01  0.598272E+06  0.164506E+05
  0.211055E+01  0.568642E+06  0.159357E+05
  0.213568E+01  0.540820E+06  0.154493E+05
  0.216080E+01  0.539397E+06  0.149903E+05
  0.218593E+01  0.514477E+06  0.145571E+05
  0.221106E+01  0.481759E+06  0.141485E+05
  0.223618E+01  0.444705E+06  0.137632E+05
  0.226131E+01  0.430367E+06  0.133999E+05
  0.228643E+01  0.408467E+06  0.130573E+05
  0.231156E+01  0.390503E+06  0.127342E+05
  0.233668E+01  0.380500E+06  0.124294E+05
  0.236181E+01  0.360895E+06  0.121418E+05
  0.238693E+01  0.397574E+06  0.118702E+05
  0.241206E+01  0.334003E+06  0.116134E+05
  0.243719E+01  0.340098E+06  0.113704E+05
  0.246231E+01  0.324281E+06  0.111402E+05
  0.248744E+01  0.310508E+06  0.109216E+05
  0.251256E+01  0.301824E+06  0.107139E+05
  0.253769E+01  0.309301E+06  0.105160E+05
  0.256281E+01  0.298417E+06  0.103271E+05
  0.258794E+01  0.273375E+06  0.101465E+05
  0.261307E+01  0.276807E+06  0.997336E+04
  0.263819E+01  0.278670E+06  0.980708E+04
  0.266332E+01  0.239735E+06  0.964706E+04
  0.268844E+01  0.245947E+06  0.949278E+04
  0.271357E+01  0.251536E+06  0.934376E+04
  0.273869E+01  0.222669E+06  0.919960E+04
  0.276382E+01  0.212307E+06  0.905998E+04
  0.278894E+01  0.216638E+06  0.892458E+04
  0.281407E+01  0.233220E+06  0.879328E+04
  0.283920E+01  0.196878E+06  0.866592E+04
  0.286432E+01  0.194855E+06  0.854234E+04
  0.288945E+01  0.193463E+06  0.842256E+04
  0.291457E+01  0.184947E+06  0.830650E+04
  0.293970E+01  0.185709E+06  0.819426E+04
  0.296482E+01  0.183234E+06  0.808582E+04
  0.298995E+01  0.163071E+06  0.798132E+04
  0.301508E+01  0.161063E+06  0.788082E+04
  0.304020E+01  0.159675E+06  0.778448E+04
  0.306533E+01  0.147476E+06  0.769234E+04
  0.309045E+01  0.159838E+06  0.760456E+04
  0.311558E+01  0.147587E+06  0.752122E+04
  0.314070E+01  0.155900E+06  0.744248E+04
  0.316583E+01  0.134258E+06  0.736838E+04
  0.319095E+01  0.142281E+06  0.729904E+04
  0.321608E+01  0.120481E+06  0.723442E+04
  0.324121E+01  0.139544E+06  0.717460E+04
  0.326633E+01  0.127490E+06  0.711962E+04
  0.329146E+01  0.116369E+06  0.706944E+04
  0.331658E+01  0.123994E+06  0.702396E+04
  0.334171E+01  0.125028E+06  0.698316E+04
  0.336683E+01  0.130051E+06  0.694694E+04
  0.339196E+01  0.105674E+06  0.691512E+04
  0.341709E+01  0.111283E+06  0.688756E+04
  0.344221E+01  0.112227E+06  0.686404E+04
  0.346734E+01  0.110553E+06  0.684438E+04
  0.349246E+01  0.117995E+06  0.682836E+04
  0.351759E+01  0.113878E+06  0.681570E+04
  0.354271E+01  0.995647E+05  0.680620E+04
  0.356784E+01  0.911101E+05  0.679956E+04
  0.359296E+01  0.107808E+06  0.679550E+04
  0.361809E+01  0.115476E+06  0.679372E+04
  0.364322E+01  0.111237E+06  0.679390E+04
  0.366834E+01  0.114606E+06  0.679580E+04
  0.369347E+01  0.112419E+06  0.679920E+04
  0.371859E+01  0.102762E+06  0.680374E+04
  0.374372E+01  0.115434E+06  0.680918E+04
  0.376884E+01  0.113467E+06  0.681522E+04
  0.379397E+01  0.109780E+06  0.682172E+04
  0.381910E+01  0.119746E+06  0.682836E+04
  0.384422E+01  0.129063E+06  0.683494E+04
  0.386935E+01  0.114330E+06  0.684132E+04
  0.389447E+01  0.115733E+06  0.684732E+04
  0.391960E+01  0.104196E+06  0.685274E+04
  0.394472E+01  0.121557E+06  0.685748E+04
  0.396985E+01  0.113705E+06  0.686150E+04
  0.399497E+01  0.112153E+06  0.686460E+04
  0.402010E+01  0.109812E+06  0.686674E+04
  0.404523E+01  0.123771E+06  0.686788E+04
  0.407035E+01  0.114149E+06  0.686802E+04
  0.409548E+01  0.114543E+06  0.686708E+04
  0.412060E+01  0.119534E+06  0.686504E+04
  0.414573E+01  0.108443E+06  0.686200E+04
  0.417085E+01  0.103660E+06  0.685790E+04
  0.419598E+01  0.116508E+06  0.685278E+04
  0.422111E+01  0.116657E+06  0.684672E+04
  0.424623E+01  0.108913E+06  0.683970E+04
  0.427136E+01  0.109915E+06  0.683186E+04
  0.429648E+01  0.120669E+06  0.682322E+04
  0.432161E+01  0.105096E+06  0.681382E+04
  0.434673E+01  0.110985E+06  0.680376E+04
  0.437186E+01  0.107073E+06  0.679306E+04
  0.439698E+01  0.110925E+06  0.678180E+04
  0.442211E+01  0.111275E+06  0.677004E+04
  0.444724E+01  0.116207E+06  0.675788E+04
  0.447236E+01  0.101169E+06  0.674532E+04
  0.449749E+01  0.957494E+05  0.673240E+04
  0.452261E+01  0.943631E+05  0.671920E+04
  0.454774E+01  0.103532E+06  0.670570E+04
  0.457286E+01  0.982274E+05  0.669200E+04
  0.459799E+01  0.117985E+06  0.667812E+04
  0.462312E+01  0.983959E+05  0.666406E+04
  0.464824E+01  0.114725E+06  0.664980E+04
  0.467337E+01  0.996547E+05  0.663540E+04
  0.469849E+01  0.100416E+06  0.662080E+04
  0.472362E+01  0.933152E+05  0.660602E+04
  0.474874E+01  0.100351E+06  0.659113E+04
  0.477387E+01  0.867017E+05  0.657599E+04
  0.479899E+01  0.953816E+05  0.656067E+04
  0.482412E+01  0.949563E+05  0.654513E+04
  0.484925E+01  0.958610E+05  0.652934E+04
  0.487437E+01  0.965107E+05  0.651332E+04
  0.489950E+01  0.924635E+05  0.649701E+04
  0.492462E+01  0.867268E+05  0.648038E+04
  0.494975E+01  0.902265E+05  0.646344E+04
  0.497487E+01  0.943449E+05  0.644613E+04
  0.500000E+01  0.994480E+05  0.642841E+04
   ========================================
   ========================================

   ========================================
