# Supplementary material for: Modeling the Structure of RNA Molecules with Small-Angle X-Ray Scattering Data
Source: PLoS One. 2013 Nov 4;8(11):e78007. doi: 10.1371/journal.pone.0078007 (PMC3817170; doi:10.1371/journal.pone.0078007)
Supplement: File S6 — Benchmark data. Simulated SAXS data, fit plots, RFR models, and best ROSETTA decoys (by ) for 10 benchmark targets. Within the archive, simulated SAXS data are named in benchmark_models/*.dat, fit plots are named benchmark_models/*_fit.pdf, RFR models are named benchmark_models/*model.pdb, and top ROSETTA decoys are named rosetta_decoys/*.pdb. (ZIP) [file pone.0078007.s006.zip › benchmark_models/2AU4model.pdb]

HEADER Model for input.fas using None data.
REMARK     Filename: input.fas
REMARK     Clashes: 32
REMARK     SASA(All-atoms): 7323.8
REMARK     BBClashes: 53
REMARK     GDT_TS_RNA_n(input.pdb): 0.3659
REMARK     SeqMatch: -92.0
REMARK     RMSd(input.pdb): 11.487196784
REMARK     -log_10(P(RMSd(input.pdb))): 0.00653774449951
REMARK     Chi(input.dat): 1.05
REMARK     Pairings: 30.0
REMARK     SASA(Main-Chain): 246.0
REMARK     GDT_TS_RNA_c(input.pdb): 0.2988
REMARK     Stackings: 16.0
REMARK     PClashes: 1
REMARK     SASA(Non-polar): 2466.3
REMARK     DI(input.pdb): 0.0292256503227
REMARK     SASA(All-polar): 4857.5
REMARK     INF(input.pdb): 0.335720796398
REMARK     Total: 1.37
REMARK     Integrity: 0.0
REMARK     FI(input.pdb): 0.122840239402
REMARK     SASA(Total-Side): 7077.8
ATOM      2  C1'   G A   1      -7.607   4.207   3.033  1.00 18.93              @2g9c_A_40-45_53-58
ATOM      3  C2    G A   1      -7.501  -0.077   3.106  1.00  0.00              @2g9c_A_40-45_53-58
ATOM      4  C2'   G A   1      -6.561   4.194   4.173  1.00 19.42              @2g9c_A_40-45_53-58
ATOM      5  C3'   G A   1      -5.694   5.371   3.770  1.00 22.16              @2g9c_A_40-45_53-58
ATOM      6  C4    G A   1      -7.239   1.919   2.181  1.00  0.00              @2g9c_A_40-45_53-58
ATOM      7  C4'   G A   1      -6.822   6.340   3.355  1.00 22.81              @2g9c_A_40-45_53-58
ATOM      8  C5    G A   1      -6.802   1.430   0.967  1.00  0.00              @2g9c_A_40-45_53-58
ATOM      9  C5'   G A   1      -6.631   7.717   2.772  1.00 26.05              @2g9c_A_40-45_53-58
ATOM     10  C6    G A   1      -6.699   0.027   0.792  1.00  0.00              @2g9c_A_40-45_53-58
ATOM     11  C8    G A   1      -6.798   3.551   0.771  1.00  0.00              @2g9c_A_40-45_53-58
ATOM     12  N1    G A   1      -7.077  -0.663   1.939  1.00  0.00              @2g9c_A_40-45_53-58
ATOM     13  N2    G A   1      -7.824  -0.914   4.104  1.00  0.00              @2g9c_A_40-45_53-58
ATOM     14  N3    G A   1      -7.601   1.230   3.283  1.00  0.00              @2g9c_A_40-45_53-58
ATOM     15  N7    G A   1      -6.528   2.471   0.089  1.00  0.00              @2g9c_A_40-45_53-58
ATOM     16  N9    G A   1      -7.234   3.287   2.048  1.00  0.00              @2g9c_A_40-45_53-58
ATOM     17  O2'   G A   1      -7.216   4.478   5.389  1.00 20.24              @2g9c_A_40-45_53-58
ATOM     18  O3'   G A   1      -5.070   5.828   4.977  1.00 22.95              @2g9c_A_40-45_53-58
ATOM     19  O4'   G A   1      -7.585   5.517   2.480  1.00 18.16              @2g9c_A_40-45_53-58
ATOM     20  O5'   G A   1      -6.239   7.637   1.471  1.00 29.99              @2g9c_A_40-45_53-58
ATOM     21  O6    G A   1      -6.331  -0.599  -0.210  1.00  0.00              @2g9c_A_40-45_53-58
ATOM     22  OP1   G A   1      -7.893   9.563   0.667  1.00 32.52              @2g9c_A_40-45_53-58
ATOM     23  OP2   G A   1      -5.832   8.844  -0.658  1.00 29.10              @2g9c_A_40-45_53-58
ATOM     24  P     G A   1      -6.908   8.482   0.288  1.00 28.42              @2g9c_A_40-45_53-58
ATOM     25  C1'   G A   2      -4.689   0.334   6.864  1.00 18.31              @2g9c_A_40-45_53-58
ATOM     26  C2    G A   2      -4.212  -3.290   4.507  1.00 14.10              @2g9c_A_40-45_53-58
ATOM     27  C2'   G A   2      -3.459   0.318   7.796  1.00 17.45              @2g9c_A_40-45_53-58
ATOM     28  C3'   G A   2      -3.081   1.777   7.777  1.00 21.97              @2g9c_A_40-45_53-58
ATOM     29  C4    G A   2      -4.218  -1.100   4.836  1.00 15.46              @2g9c_A_40-45_53-58
ATOM     30  C4'   G A   2      -4.450   2.446   7.920  1.00 20.26              @2g9c_A_40-45_53-58
ATOM     31  C5    G A   2      -4.009  -0.805   3.502  1.00 14.53              @2g9c_A_40-45_53-58
ATOM     32  C5'   G A   2      -4.473   3.871   7.427  1.00 22.32              @2g9c_A_40-45_53-58
ATOM     33  C6    G A   2      -3.914  -1.846   2.560  1.00 12.89              @2g9c_A_40-45_53-58
ATOM     34  C8    G A   2      -4.179   1.079   4.478  1.00 14.26              @2g9c_A_40-45_53-58
ATOM     35  N1    G A   2      -4.047  -3.086   3.166  1.00 13.21              @2g9c_A_40-45_53-58
ATOM     36  N2    G A   2      -4.302  -4.524   4.941  1.00 14.36              @2g9c_A_40-45_53-58
ATOM     37  N3    G A   2      -4.309  -2.280   5.434  1.00 16.20              @2g9c_A_40-45_53-58
ATOM     38  N7    G A   2      -3.957   0.575   3.287  1.00 17.56              @2g9c_A_40-45_53-58
ATOM     39  N9    G A   2      -4.366   0.123   5.461  1.00 15.90              @2g9c_A_40-45_53-58
ATOM     40  O2'   G A   2      -3.930  -0.048   9.035  1.00 19.99              @2g9c_A_40-45_53-58
ATOM     41  O3'   G A   2      -2.278   1.963   8.934  1.00 22.87              @2g9c_A_40-45_53-58
ATOM     42  O4'   G A   2      -5.214   1.670   6.940  1.00 19.97              @2g9c_A_40-45_53-58
ATOM     43  O5'   G A   2      -3.779   3.942   6.183  1.00 22.87              @2g9c_A_40-45_53-58
ATOM     44  O6    G A   2      -3.750  -1.739   1.347  1.00 11.10              @2g9c_A_40-45_53-58
ATOM     45  OP1   G A   2      -3.189   6.332   6.406  1.00 26.02              @2g9c_A_40-45_53-58
ATOM     46  OP2   G A   2      -2.812   5.117   4.221  1.00 21.92              @2g9c_A_40-45_53-58
ATOM     47  P     G A   2      -3.577   5.292   5.387  1.00 25.04              @2g9c_A_40-45_53-58
ATOM     48  C1'   G A   3      -0.907  -3.100   7.914  1.00 18.43              @2g9c_A_40-45_53-58
ATOM     49  C2    G A   3      -0.762  -5.053   4.065  1.00 14.93              @2g9c_A_40-45_53-58
ATOM     50  C2'   G A   3       0.518  -3.508   8.325  1.00 17.66              @2g9c_A_40-45_53-58
ATOM     51  C3'   G A   3       1.050  -2.151   8.741  1.00 16.97              @2g9c_A_40-45_53-58
ATOM     52  C4    G A   3      -0.811  -3.270   5.400  1.00 16.58              @2g9c_A_40-45_53-58
ATOM     53  C4'   G A   3      -0.101  -1.661   9.585  1.00 20.37              @2g9c_A_40-45_53-58
ATOM     54  C5    G A   3      -0.723  -2.350   4.379  1.00 16.87              @2g9c_A_40-45_53-58
ATOM     55  C5'   G A   3      -0.180  -0.185   9.893  1.00 22.39              @2g9c_A_40-45_53-58
ATOM     56  C6    G A   3      -0.694  -2.809   3.050  1.00 16.49              @2g9c_A_40-45_53-58
ATOM     57  C8    G A   3      -0.756  -1.196   6.185  1.00 17.37              @2g9c_A_40-45_53-58
ATOM     58  N1    G A   3      -0.724  -4.212   2.970  1.00 17.37              @2g9c_A_40-45_53-58
ATOM     59  N2    G A   3      -0.703  -6.394   3.777  1.00 17.82              @2g9c_A_40-45_53-58
ATOM     60  N3    G A   3      -0.840  -4.643   5.299  1.00 16.64              @2g9c_A_40-45_53-58
ATOM     61  N7    G A   3      -0.653  -1.053   4.866  1.00 15.62              @2g9c_A_40-45_53-58
ATOM     62  N9    G A   3      -0.847  -2.538   6.565  1.00 17.83              @2g9c_A_40-45_53-58
ATOM     63  O2'   G A   3       0.408  -4.372   9.450  1.00 19.22              @2g9c_A_40-45_53-58
ATOM     64  O3'   G A   3       2.153  -2.310   9.612  1.00 17.59              @2g9c_A_40-45_53-58
ATOM     65  O4'   G A   3      -1.257  -2.075   8.854  1.00 18.53              @2g9c_A_40-45_53-58
ATOM     66  O5'   G A   3      -0.230   0.544   8.688  1.00 23.54              @2g9c_A_40-45_53-58
ATOM     67  O6    G A   3      -0.662  -2.141   2.013  1.00 15.86              @2g9c_A_40-45_53-58
ATOM     68  OP1   G A   3      -0.281   2.771   9.974  1.00 24.04              @2g9c_A_40-45_53-58
ATOM     69  OP2   G A   3      -0.306   2.464   7.438  1.00 24.20              @2g9c_A_40-45_53-58
ATOM     70  P     G A   3      -0.724   2.070   8.720  1.00 25.00              @2g9c_A_40-45_53-58
ATOM     71  C1'   A A   4       2.797  -6.722   5.935  1.00 12.35              @2g9c_A_40-45_53-58
ATOM     72  C2    A A   4       2.720  -6.661   1.575  1.00  0.00              @2g9c_A_40-45_53-58
ATOM     73  C2'   A A   4       4.192  -7.275   6.054  1.00 13.85              @2g9c_A_40-45_53-58
ATOM     74  C3'   A A   4       4.772  -6.313   7.082  1.00 14.74              @2g9c_A_40-45_53-58
ATOM     75  C4    A A   4       2.719  -5.773   3.585  1.00  0.00              @2g9c_A_40-45_53-58
ATOM     76  C4'   A A   4       3.654  -6.252   8.075  1.00 13.63              @2g9c_A_40-45_53-58
ATOM     77  C5    A A   4       2.658  -4.487   3.077  1.00  0.00              @2g9c_A_40-45_53-58
ATOM     78  C5'   A A   4       3.628  -5.087   9.034  1.00 15.81              @2g9c_A_40-45_53-58
ATOM     79  C6    A A   4       2.629  -4.354   1.679  1.00  0.00              @2g9c_A_40-45_53-58
ATOM     80  C8    A A   4       2.686  -4.282   5.194  1.00  0.00              @2g9c_A_40-45_53-58
ATOM     81  N1    A A   4       2.662  -5.485   0.941  1.00  0.00              @2g9c_A_40-45_53-58
ATOM     82  N3    A A   4       2.752  -6.916   2.881  1.00  0.00              @2g9c_A_40-45_53-58
ATOM     83  N6    A A   4       2.571  -3.179   1.047  1.00  0.00              @2g9c_A_40-45_53-58
ATOM     84  N7    A A   4       2.638  -3.553   4.105  1.00  0.00              @2g9c_A_40-45_53-58
ATOM     85  N9    A A   4       2.736  -5.634   4.952  1.00  0.00              @2g9c_A_40-45_53-58
ATOM     86  O2'   A A   4       4.155  -8.615   6.534  1.00 13.59              @2g9c_A_40-45_53-58
ATOM     87  O3'   A A   4       5.894  -6.958   7.655  1.00 16.09              @2g9c_A_40-45_53-58
ATOM     88  O4'   A A   4       2.462  -6.237   7.224  1.00 14.12              @2g9c_A_40-45_53-58
ATOM     89  O5'   A A   4       3.657  -3.877   8.292  1.00 16.41              @2g9c_A_40-45_53-58
ATOM     90  OP1   A A   4       4.463  -2.386  10.189  1.00 21.12              @2g9c_A_40-45_53-58
ATOM     91  OP2   A A   4       3.725  -1.462   7.861  1.00 17.49              @2g9c_A_40-45_53-58
ATOM     92  P     A A   4       3.560  -2.459   9.015  1.00 17.00              @2g9c_A_40-45_53-58
ATOM     93  C1'   C A   5       6.352  -7.377   2.140  1.00 14.13              @2g9c_A_40-45_53-58
ATOM     94  C2    C A   5       5.876  -5.256   1.016  1.00 13.05              @2g9c_A_40-45_53-58
ATOM     95  C2'   C A   5       7.779  -7.677   1.714  1.00 14.78              @2g9c_A_40-45_53-58
ATOM     96  C3'   C A   5       8.484  -7.633   3.053  1.00 17.10              @2g9c_A_40-45_53-58
ATOM     97  C4    C A   5       5.638  -3.266   2.221  1.00  9.70              @2g9c_A_40-45_53-58
ATOM     98  C4'   C A   5       7.492  -8.425   3.883  1.00 15.81              @2g9c_A_40-45_53-58
ATOM     99  C5    C A   5       5.901  -3.914   3.441  1.00 11.12              @2g9c_A_40-45_53-58
ATOM    100  C5'   C A   5       7.648  -8.290   5.376  1.00 15.13              @2g9c_A_40-45_53-58
ATOM    101  C6    C A   5       6.149  -5.261   3.384  1.00 12.90              @2g9c_A_40-45_53-58
ATOM    102  N1    C A   5       6.122  -5.927   2.197  1.00 12.51              @2g9c_A_40-45_53-58
ATOM    103  N3    C A   5       5.653  -3.911   1.065  1.00 11.93              @2g9c_A_40-45_53-58
ATOM    104  N4    C A   5       5.322  -1.906   2.233  1.00 13.94              @2g9c_A_40-45_53-58
ATOM    105  O2    C A   5       5.909  -5.908  -0.029  1.00 15.61              @2g9c_A_40-45_53-58
ATOM    106  O2'   C A   5       7.838  -8.945   1.062  1.00 15.88              @2g9c_A_40-45_53-58
ATOM    107  O3'   C A   5       9.768  -8.236   2.986  1.00 18.12              @2g9c_A_40-45_53-58
ATOM    108  O4'   C A   5       6.216  -7.888   3.470  1.00 15.66              @2g9c_A_40-45_53-58
ATOM    109  O5'   C A   5       7.465  -6.913   5.776  1.00 14.96              @2g9c_A_40-45_53-58
ATOM    110  OP1   C A   5       8.320  -7.346   8.094  1.00 18.44              @2g9c_A_40-45_53-58
ATOM    111  OP2   C A   5       7.459  -5.008   7.385  1.00 15.15              @2g9c_A_40-45_53-58
ATOM    112  P     C A   5       7.343  -6.478   7.298  1.00 16.20              @2g9c_A_40-45_53-58
ATOM    113  C1'   G A   6      10.497  -5.247  -2.140  1.00 14.34              @2g9c_A_40-45_53-58
ATOM    114  C2    G A   6      10.264  -1.034  -3.074  1.00  0.00              @2g9c_A_40-45_53-58
ATOM    115  C2'   G A   6      12.002  -5.269  -2.401  1.00 13.96              @2g9c_A_40-45_53-58
ATOM    116  C3'   G A   6      12.463  -6.108  -1.241  1.00 16.10              @2g9c_A_40-45_53-58
ATOM    117  C4    G A   6      10.050  -2.797  -1.749  1.00  0.00              @2g9c_A_40-45_53-58
ATOM    118  C4'   G A   6      11.382  -7.182  -1.157  1.00 14.26              @2g9c_A_40-45_53-58
ATOM    119  C5    G A   6       9.590  -2.076  -0.667  1.00  0.00              @2g9c_A_40-45_53-58
ATOM    120  C5'   G A   6      11.310  -7.924   0.171  1.00 15.68              @2g9c_A_40-45_53-58
ATOM    121  C6    G A   6       9.446  -0.671  -0.792  1.00  0.00              @2g9c_A_40-45_53-58
ATOM    122  C8    G A   6       9.643  -4.107  -0.028  1.00  0.00              @2g9c_A_40-45_53-58
ATOM    123  N1    G A   6       9.815  -0.228  -2.057  1.00  0.00              @2g9c_A_40-45_53-58
ATOM    124  N2    G A   6      10.570  -0.418  -4.226  1.00  0.00              @2g9c_A_40-45_53-58
ATOM    125  N3    G A   6      10.404  -2.345  -2.971  1.00  0.00              @2g9c_A_40-45_53-58
ATOM    126  N7    G A   6       9.338  -2.916   0.410  1.00  0.00              @2g9c_A_40-45_53-58
ATOM    127  N9    G A   6      10.082  -4.106  -1.331  1.00  0.00              @2g9c_A_40-45_53-58
ATOM    128  O2'   G A   6      12.246  -5.924  -3.664  1.00 17.08              @2g9c_A_40-45_53-58
ATOM    129  O3'   G A   6      13.643  -6.773  -1.693  1.00 18.08              @2g9c_A_40-45_53-58
ATOM    130  O4'   G A   6      10.157  -6.435  -1.422  1.00 14.46              @2g9c_A_40-45_53-58
ATOM    131  O5'   G A   6      11.060  -6.971   1.208  1.00 16.59              @2g9c_A_40-45_53-58
ATOM    132  O6    G A   6       9.053   0.141   0.055  1.00  0.00              @2g9c_A_40-45_53-58
ATOM    133  OP1   G A   6      12.284  -8.153   3.069  1.00 19.78              @2g9c_A_40-45_53-58
ATOM    134  OP2   G A   6      10.830  -6.120   3.523  1.00 15.94              @2g9c_A_40-45_53-58
ATOM    135  P     G A   6      11.067  -7.346   2.757  1.00 18.32              @2g9c_A_40-45_53-58
ATOM    136  C1'   A A   7      14.249  -1.532  -3.947  1.00 54.96              @3knk_A_Bulge_1382-1384_1506-1513 % 1
ATOM    137  C2    A A   7      10.833   0.979  -3.169  1.00  0.00              @3knk_A_Bulge_1382-1384_1506-1513 % 1
ATOM    138  C2'   A A   7      15.700  -1.145  -4.246  1.00 52.70              @3knk_A_Bulge_1382-1384_1506-1513 % 1
ATOM    139  C3'   A A   7      16.394  -2.514  -4.288  1.00 50.42              @3knk_A_Bulge_1382-1384_1506-1513 % 1
ATOM    140  C4    A A   7      12.540  -0.305  -2.649  1.00  0.00              @3knk_A_Bulge_1382-1384_1506-1513 % 1
ATOM    141  C4'   A A   7      15.281  -3.487  -4.685  1.00 58.32              @3knk_A_Bulge_1382-1384_1506-1513 % 1
ATOM    142  C5    A A   7      12.299  -0.170  -1.293  1.00  0.00              @3knk_A_Bulge_1382-1384_1506-1513 % 1
ATOM    143  C5'   A A   7      15.375  -4.890  -4.142  1.00 58.62              @3knk_A_Bulge_1382-1384_1506-1513 % 1
ATOM    144  C6    A A   7      11.207   0.629  -0.915  1.00  0.00              @3knk_A_Bulge_1382-1384_1506-1513 % 1
ATOM    145  C8    A A   7      14.004  -1.429  -1.464  1.00  0.00              @3knk_A_Bulge_1382-1384_1506-1513 % 1
ATOM    146  N1    A A   7      10.479   1.201  -1.899  1.00  0.00              @3knk_A_Bulge_1382-1384_1506-1513 % 1
ATOM    147  N3    A A   7      11.837   0.249  -3.651  1.00  0.00              @3knk_A_Bulge_1382-1384_1506-1513 % 1
ATOM    148  N6    A A   7      10.854   0.850   0.353  1.00  0.00              @3knk_A_Bulge_1382-1384_1506-1513 % 1
ATOM    149  N7    A A   7      13.232  -0.886  -0.555  1.00  0.00              @3knk_A_Bulge_1382-1384_1506-1513 % 1
ATOM    150  N9    A A   7      13.642  -1.119  -2.753  1.00  0.00              @3knk_A_Bulge_1382-1384_1506-1513 % 1
ATOM    151  O2'   A A   7      15.683  -0.451  -5.454  1.00 53.33              @3knk_A_Bulge_1382-1384_1506-1513 % 1
ATOM    152  O3'   A A   7      17.606  -2.672  -5.079  1.00 47.74              @3knk_A_Bulge_1382-1384_1506-1513 % 1
ATOM    153  O4'   A A   7      14.065  -2.916  -4.137  1.00 55.24              @3knk_A_Bulge_1382-1384_1506-1513 % 1
ATOM    154  O5'   A A   7      15.278  -4.871  -2.723  1.00 64.08              @3knk_A_Bulge_1382-1384_1506-1513 % 1
ATOM    155  OP1   A A   7      16.074  -7.185  -2.378  1.00 67.09              @3knk_A_Bulge_1382-1384_1506-1513 % 1
ATOM    156  OP2   A A   7      15.012  -5.868  -0.461  1.00 61.76              @3knk_A_Bulge_1382-1384_1506-1513 % 1
ATOM    157  P     A A   7      15.060  -6.215  -1.900  1.00 63.72              @3knk_A_Bulge_1382-1384_1506-1513 % 1
ATOM    158  C1'   A A   8      15.351   1.237  -8.343  1.00 47.00              @3knk_A_Bulge_1382-1384_1506-1513 % 1
ATOM    159  C2    A A   8      12.430   1.589 -11.436  1.00 51.60              @3knk_A_Bulge_1382-1384_1506-1513 % 1
ATOM    160  C2'   A A   8      15.279   1.641  -6.880  1.00 49.64              @3knk_A_Bulge_1382-1384_1506-1513 % 1
ATOM    161  C3'   A A   8      16.636   2.325  -6.717  1.00 53.21              @3knk_A_Bulge_1382-1384_1506-1513 % 1
ATOM    162  C4    A A   8      13.535   0.519  -9.863  1.00 50.43              @3knk_A_Bulge_1382-1384_1506-1513 % 1
ATOM    163  C4'   A A   8      17.541   1.513  -7.654  1.00 52.36              @3knk_A_Bulge_1382-1384_1506-1513 % 1
ATOM    164  C5    A A   8      12.912  -0.677 -10.149  1.00 46.38              @3knk_A_Bulge_1382-1384_1506-1513 % 1
ATOM    165  C5'   A A   8      18.492   0.533  -7.012  1.00 49.99              @3knk_A_Bulge_1382-1384_1506-1513 % 1
ATOM    166  C6    A A   8      11.985  -0.669 -11.197  1.00 45.78              @3knk_A_Bulge_1382-1384_1506-1513 % 1
ATOM    167  C8    A A   8      14.246  -1.076  -8.542  1.00 43.71              @3knk_A_Bulge_1382-1384_1506-1513 % 1
ATOM    168  N1    A A   8      11.759   0.500 -11.831  1.00 50.15              @3knk_A_Bulge_1382-1384_1506-1513 % 1
ATOM    169  N3    A A   8      13.335   1.705 -10.476  1.00 54.47              @3knk_A_Bulge_1382-1384_1506-1513 % 1
ATOM    170  N6    A A   8      11.331  -1.745 -11.601  1.00 50.82              @3knk_A_Bulge_1382-1384_1506-1513 % 1
ATOM    171  N7    A A   8      13.360  -1.679  -9.300  1.00 41.25              @3knk_A_Bulge_1382-1384_1506-1513 % 1
ATOM    172  N9    A A   8      14.422   0.244  -8.852  1.00 42.34              @3knk_A_Bulge_1382-1384_1506-1513 % 1
ATOM    173  O2'   A A   8      14.173   2.475  -6.621  1.00 51.59              @3knk_A_Bulge_1382-1384_1506-1513 % 1
ATOM    174  O3'   A A   8      16.548   3.678  -7.171  1.00 49.89              @3knk_A_Bulge_1382-1384_1506-1513 % 1
ATOM    175  O4'   A A   8      16.659   0.778  -8.539  1.00 51.99              @3knk_A_Bulge_1382-1384_1506-1513 % 1
ATOM    176  O5'   A A   8      17.782  -0.374  -6.192  1.00 50.56              @3knk_A_Bulge_1382-1384_1506-1513 % 1
ATOM    177  OP1   A A   8      16.752  -2.235  -7.480  1.00 37.97              @3knk_A_Bulge_1382-1384_1506-1513 % 1
ATOM    178  OP2   A A   8      19.235  -2.143  -6.904  1.00 54.88              @3knk_A_Bulge_1382-1384_1506-1513 % 1
ATOM    179  P     A A   8      17.829  -1.932  -6.509  1.00 42.95              @3knk_A_Bulge_1382-1384_1506-1513 % 1
ATOM    180  C1'   G A   9      13.964   4.255  -2.049  1.00 61.20              @3knk_A_Bulge_1382-1384_1506-1513 % 1
ATOM    181  C2    G A   9      15.019   2.884   1.927  1.00  0.00              @3knk_A_Bulge_1382-1384_1506-1513 % 1
ATOM    182  C2'   G A   9      14.698   5.592  -2.033  1.00 62.40              @3knk_A_Bulge_1382-1384_1506-1513 % 1
ATOM    183  C3'   G A   9      13.952   6.372  -3.125  1.00 60.68              @3knk_A_Bulge_1382-1384_1506-1513 % 1
ATOM    184  C4    G A   9      14.967   2.743  -0.283  1.00  0.00              @3knk_A_Bulge_1382-1384_1506-1513 % 1
ATOM    185  C4'   G A   9      13.551   5.270  -4.111  1.00 60.78              @3knk_A_Bulge_1382-1384_1506-1513 % 1
ATOM    186  C5    G A   9      15.662   1.552  -0.342  1.00  0.00              @3knk_A_Bulge_1382-1384_1506-1513 % 1
ATOM    187  C5'   G A   9      14.391   5.068  -5.358  1.00 60.44              @3knk_A_Bulge_1382-1384_1506-1513 % 1
ATOM    188  C6    G A   9      16.089   0.949   0.868  1.00  0.00              @3knk_A_Bulge_1382-1384_1506-1513 % 1
ATOM    189  C8    G A   9      15.234   2.071  -2.363  1.00  0.00              @3knk_A_Bulge_1382-1384_1506-1513 % 1
ATOM    190  N1    G A   9      15.715   1.701   1.976  1.00  0.00              @3knk_A_Bulge_1382-1384_1506-1513 % 1
ATOM    191  N2    G A   9      14.751   3.462   3.108  1.00  0.00              @3knk_A_Bulge_1382-1384_1506-1513 % 1
ATOM    192  N3    G A   9      14.615   3.457   0.806  1.00  0.00              @3knk_A_Bulge_1382-1384_1506-1513 % 1
ATOM    193  N7    G A   9      15.822   1.142  -1.659  1.00  0.00              @3knk_A_Bulge_1382-1384_1506-1513 % 1
ATOM    194  N9    G A   9      14.695   3.072  -1.589  1.00  0.00              @3knk_A_Bulge_1382-1384_1506-1513 % 1
ATOM    195  O2'   G A   9      14.623   6.177  -0.746  1.00 63.97              @3knk_A_Bulge_1382-1384_1506-1513 % 1
ATOM    196  O3'   G A   9      12.754   7.022  -2.652  1.00 62.64              @3knk_A_Bulge_1382-1384_1506-1513 % 1
ATOM    197  O4'   G A   9      13.547   4.025  -3.373  1.00 62.41              @3knk_A_Bulge_1382-1384_1506-1513 % 1
ATOM    198  O5'   G A   9      15.755   4.804  -5.033  1.00 55.20              @3knk_A_Bulge_1382-1384_1506-1513 % 1
ATOM    199  O6    G A   9      16.717  -0.106   1.023  1.00  0.00              @3knk_A_Bulge_1382-1384_1506-1513 % 1
ATOM    200  OP1   G A   9      16.697   6.140  -6.933  1.00 50.57              @3knk_A_Bulge_1382-1384_1506-1513 % 1
ATOM    201  OP2   G A   9      18.183   4.624  -5.509  1.00 54.09              @3knk_A_Bulge_1382-1384_1506-1513 % 1
ATOM    202  P     G A   9      16.881   4.888  -6.163  1.00 50.74              @3knk_A_Bulge_1382-1384_1506-1513 % 1
ATOM    203  C1'   U A  10       9.239   7.303  -4.243  1.00 61.95              @3knk_A_Bulge_1382-1384_1506-1513 % 1
ATOM    204  C2    U A  10       9.677   5.150  -3.053  1.00  0.00              @3knk_A_Bulge_1382-1384_1506-1513 % 1
ATOM    205  C2'   U A  10       8.244   8.468  -4.306  1.00 59.90              @3knk_A_Bulge_1382-1384_1506-1513 % 1
ATOM    206  C3'   U A  10       9.081   9.613  -3.758  1.00 59.65              @3knk_A_Bulge_1382-1384_1506-1513 % 1
ATOM    207  C4    U A  10       9.322   4.941  -0.624  1.00  0.00              @3knk_A_Bulge_1382-1384_1506-1513 % 1
ATOM    208  C4'   U A  10      10.455   9.293  -4.333  1.00 60.05              @3knk_A_Bulge_1382-1384_1506-1513 % 1
ATOM    209  C5    U A  10       8.909   6.311  -0.611  1.00  0.00              @3knk_A_Bulge_1382-1384_1506-1513 % 1
ATOM    210  C5'   U A  10      11.646   9.808  -3.566  1.00 60.61              @3knk_A_Bulge_1382-1384_1506-1513 % 1
ATOM    211  C6    U A  10       8.895   7.010  -1.751  1.00  0.00              @3knk_A_Bulge_1382-1384_1506-1513 % 1
ATOM    212  N1    U A  10       9.266   6.465  -2.959  1.00  0.00              @3knk_A_Bulge_1382-1384_1506-1513 % 1
ATOM    213  N3    U A  10       9.680   4.460  -1.867  1.00  0.00              @3knk_A_Bulge_1382-1384_1506-1513 % 1
ATOM    214  O2    U A  10      10.012   4.636  -4.106  1.00  0.00              @3knk_A_Bulge_1382-1384_1506-1513 % 1
ATOM    215  O2'   U A  10       7.981   8.694  -5.674  1.00 54.61              @3knk_A_Bulge_1382-1384_1506-1513 % 1
ATOM    216  O3'   U A  10       8.664  10.870  -4.273  1.00 57.89              @3knk_A_Bulge_1382-1384_1506-1513 % 1
ATOM    217  O4    U A  10       9.379   4.195   0.355  1.00  0.00              @3knk_A_Bulge_1382-1384_1506-1513 % 1
ATOM    218  O4'   U A  10      10.529   7.846  -4.382  1.00 63.36              @3knk_A_Bulge_1382-1384_1506-1513 % 1
ATOM    219  O5'   U A  10      11.649   9.281  -2.244  1.00 61.15              @3knk_A_Bulge_1382-1384_1506-1513 % 1
ATOM    220  OP1   U A  10      14.122   9.061  -2.029  1.00 58.06              @3knk_A_Bulge_1382-1384_1506-1513 % 1
ATOM    221  OP2   U A  10      12.513   7.961  -0.340  1.00 63.21              @3knk_A_Bulge_1382-1384_1506-1513 % 1
ATOM    222  P     U A  10      12.845   8.356  -1.740  1.00 65.30              @3knk_A_Bulge_1382-1384_1506-1513 % 1
ATOM    223  C1'   G A  11       7.342  17.003  -5.018  1.00 61.49              @3knk_A_Bulge_1382-1384_1506-1513 % 1
ATOM    224  C2    G A  11       4.852  20.167  -6.644  1.00  0.00              @3knk_A_Bulge_1382-1384_1506-1513 % 1
ATOM    225  C2'   G A  11       7.736  17.866  -3.814  1.00 61.84              @3knk_A_Bulge_1382-1384_1506-1513 % 1
ATOM    226  C3'   G A  11       7.795  16.841  -2.685  1.00 59.06              @3knk_A_Bulge_1382-1384_1506-1513 % 1
ATOM    227  C4    G A  11       5.230  18.128  -5.866  1.00  0.00              @3knk_A_Bulge_1382-1384_1506-1513 % 1
ATOM    228  C4'   G A  11       8.245  15.574  -3.386  1.00 55.85              @3knk_A_Bulge_1382-1384_1506-1513 % 1
ATOM    229  C5    G A  11       3.924  17.704  -6.008  1.00  0.00              @3knk_A_Bulge_1382-1384_1506-1513 % 1
ATOM    230  C5'   G A  11       7.773  14.303  -2.722  1.00 58.26              @3knk_A_Bulge_1382-1384_1506-1513 % 1
ATOM    231  C6    G A  11       2.964  18.608  -6.527  1.00  0.00              @3knk_A_Bulge_1382-1384_1506-1513 % 1
ATOM    232  C8    G A  11       4.988  16.041  -5.207  1.00  0.00              @3knk_A_Bulge_1382-1384_1506-1513 % 1
ATOM    233  N1    G A  11       3.530  19.843  -6.824  1.00  0.00              @3knk_A_Bulge_1382-1384_1506-1513 % 1
ATOM    234  N2    G A  11       5.208  21.413  -6.992  1.00  0.00              @3knk_A_Bulge_1382-1384_1506-1513 % 1
ATOM    235  N3    G A  11       5.758  19.334  -6.160  1.00  0.00              @3knk_A_Bulge_1382-1384_1506-1513 % 1
ATOM    236  N7    G A  11       3.788  16.387  -5.589  1.00  0.00              @3knk_A_Bulge_1382-1384_1506-1513 % 1
ATOM    237  N9    G A  11       5.910  17.051  -5.349  1.00  0.00              @3knk_A_Bulge_1382-1384_1506-1513 % 1
ATOM    238  O2'   G A  11       8.994  18.439  -4.074  1.00 65.85              @3knk_A_Bulge_1382-1384_1506-1513 % 1
ATOM    239  O3'   G A  11       8.783  17.159  -1.713  1.00 60.77              @3knk_A_Bulge_1382-1384_1506-1513 % 1
ATOM    240  O4'   G A  11       7.701  15.658  -4.728  1.00 59.12              @3knk_A_Bulge_1382-1384_1506-1513 % 1
ATOM    241  O5'   G A  11       8.383  13.182  -3.346  1.00 63.37              @3knk_A_Bulge_1382-1384_1506-1513 % 1
ATOM    242  O6    G A  11       1.757  18.419  -6.728  1.00  0.00              @3knk_A_Bulge_1382-1384_1506-1513 % 1
ATOM    243  OP1   G A  11       7.433  11.276  -2.057  1.00 46.69              @3knk_A_Bulge_1382-1384_1506-1513 % 1
ATOM    244  OP2   G A  11       6.470  12.001  -4.343  1.00 58.36              @3knk_A_Bulge_1382-1384_1506-1513 % 1
ATOM    245  P     G A  11       7.634  11.783  -3.445  1.00 54.37              @3knk_A_Bulge_1382-1384_1506-1513 % 1
ATOM    246  C1'   G A  12       6.293  21.744  -3.335  1.00 58.78              @3knk_A_Bulge_1382-1384_1506-1513 % 1
ATOM    247  C2    G A  12       2.211  21.998  -4.806  1.00  0.00              @3knk_A_Bulge_1382-1384_1506-1513 % 1
ATOM    248  C2'   G A  12       6.550  22.859  -2.311  1.00 58.56              @3knk_A_Bulge_1382-1384_1506-1513 % 1
ATOM    249  C3'   G A  12       7.488  22.163  -1.331  1.00 59.25              @3knk_A_Bulge_1382-1384_1506-1513 % 1
ATOM    250  C4    G A  12       3.841  21.126  -3.586  1.00  0.00              @3knk_A_Bulge_1382-1384_1506-1513 % 1
ATOM    251  C4'   G A  12       8.327  21.285  -2.244  1.00 64.31              @3knk_A_Bulge_1382-1384_1506-1513 % 1
ATOM    252  C5    G A  12       3.055  20.141  -3.024  1.00  0.00              @3knk_A_Bulge_1382-1384_1506-1513 % 1
ATOM    253  C5'   G A  12       8.989  20.088  -1.592  1.00 53.57              @3knk_A_Bulge_1382-1384_1506-1513 % 1
ATOM    254  C6    G A  12       1.686  20.068  -3.388  1.00  0.00              @3knk_A_Bulge_1382-1384_1506-1513 % 1
ATOM    255  C8    G A  12       4.999  19.868  -2.199  1.00  0.00              @3knk_A_Bulge_1382-1384_1506-1513 % 1
ATOM    256  N1    G A  12       1.345  21.058  -4.304  1.00  0.00              @3knk_A_Bulge_1382-1384_1506-1513 % 1
ATOM    257  N2    G A  12       1.691  22.871  -5.682  1.00  0.00              @3knk_A_Bulge_1382-1384_1506-1513 % 1
ATOM    258  N3    G A  12       3.488  22.078  -4.474  1.00  0.00              @3knk_A_Bulge_1382-1384_1506-1513 % 1
ATOM    259  N7    G A  12       3.799  19.357  -2.152  1.00  0.00              @3knk_A_Bulge_1382-1384_1506-1513 % 1
ATOM    260  N9    G A  12       5.093  20.944  -3.050  1.00  0.00              @3knk_A_Bulge_1382-1384_1506-1513 % 1
ATOM    261  O2'   G A  12       7.160  23.992  -2.912  1.00 50.84              @3knk_A_Bulge_1382-1384_1506-1513 % 1
ATOM    262  O3'   G A  12       8.287  23.066  -0.576  1.00 59.31              @3knk_A_Bulge_1382-1384_1506-1513 % 1
ATOM    263  O4'   G A  12       7.408  20.863  -3.294  1.00 66.90              @3knk_A_Bulge_1382-1384_1506-1513 % 1
ATOM    264  O5'   G A  12       8.060  19.371  -0.789  1.00 58.37              @3knk_A_Bulge_1382-1384_1506-1513 % 1
ATOM    265  O6    G A  12       0.827  19.267  -2.998  1.00  0.00              @3knk_A_Bulge_1382-1384_1506-1513 % 1
ATOM    266  OP1   G A  12       9.513  17.873   0.610  1.00 54.37              @3knk_A_Bulge_1382-1384_1506-1513 % 1
ATOM    267  OP2   G A  12       7.085  17.236   0.062  1.00 65.73              @3knk_A_Bulge_1382-1384_1506-1513 % 1
ATOM    268  P     G A  12       8.361  17.874  -0.339  1.00 64.28              @3knk_A_Bulge_1382-1384_1506-1513 % 1
ATOM    269  C1'   U A  13       3.251  25.128  -0.973  1.00 53.13              @3knk_A_Bulge_1382-1384_1506-1513 % 1
ATOM    270  C2    U A  13       1.619  23.209  -1.111  1.00  0.00              @3knk_A_Bulge_1382-1384_1506-1513 % 1
ATOM    271  C2'   U A  13       2.968  26.108   0.166  1.00 58.59              @3knk_A_Bulge_1382-1384_1506-1513 % 1
ATOM    272  C3'   U A  13       4.297  26.113   0.917  1.00 58.01              @3knk_A_Bulge_1382-1384_1506-1513 % 1
ATOM    273  C4    U A  13       2.042  21.097   0.083  1.00  0.00              @3knk_A_Bulge_1382-1384_1506-1513 % 1
ATOM    274  C4'   U A  13       5.291  26.030  -0.225  1.00 57.21              @3knk_A_Bulge_1382-1384_1506-1513 % 1
ATOM    275  C5    U A  13       3.261  21.666   0.568  1.00  0.00              @3knk_A_Bulge_1382-1384_1506-1513 % 1
ATOM    276  C5'   U A  13       6.678  25.540   0.119  1.00 61.31              @3knk_A_Bulge_1382-1384_1506-1513 % 1
ATOM    277  C6    U A  13       3.596  22.913   0.217  1.00  0.00              @3knk_A_Bulge_1382-1384_1506-1513 % 1
ATOM    278  N1    U A  13       2.809  23.689  -0.603  1.00  0.00              @3knk_A_Bulge_1382-1384_1506-1513 % 1
ATOM    279  N3    U A  13       1.303  21.928  -0.733  1.00  0.00              @3knk_A_Bulge_1382-1384_1506-1513 % 1
ATOM    280  O2    U A  13       0.898  23.869  -1.841  1.00  0.00              @3knk_A_Bulge_1382-1384_1506-1513 % 1
ATOM    281  O2'   U A  13       2.683  27.374  -0.394  1.00 61.08              @3knk_A_Bulge_1382-1384_1506-1513 % 1
ATOM    282  O3'   U A  13       4.479  27.282   1.712  1.00 57.23              @3knk_A_Bulge_1382-1384_1506-1513 % 1
ATOM    283  O4    U A  13       1.625  19.964   0.333  1.00  0.00              @3knk_A_Bulge_1382-1384_1506-1513 % 1
ATOM    284  O4'   U A  13       4.655  25.145  -1.189  1.00 55.00              @3knk_A_Bulge_1382-1384_1506-1513 % 1
ATOM    285  O5'   U A  13       6.610  24.317   0.833  1.00 60.50              @3knk_A_Bulge_1382-1384_1506-1513 % 1
ATOM    286  OP1   U A  13       8.989  24.154   1.566  1.00 62.37              @3knk_A_Bulge_1382-1384_1506-1513 % 1
ATOM    287  OP2   U A  13       7.465  22.100   1.569  1.00 56.83              @3knk_A_Bulge_1382-1384_1506-1513 % 1
ATOM    288  P     U A  13       7.891  23.377   0.948  1.00 65.65              @3knk_A_Bulge_1382-1384_1506-1513 % 1
ATOM    289  C1'   U A  14      -0.720  24.424   2.196  1.00 71.51              @3knk_A_1606-1607_1910-1911
ATOM    290  C2    U A  14      -0.581  21.908   2.308  1.00  0.00              @3knk_A_1606-1607_1910-1911
ATOM    291  C2'   U A  14      -1.405  25.038   3.428  1.00 69.37              @3knk_A_1606-1607_1910-1911
ATOM    292  C3'   U A  14      -0.356  26.028   3.909  1.00 65.50              @3knk_A_1606-1607_1910-1911
ATOM    293  C4    U A  14       1.462  20.791   3.113  1.00  0.00              @3knk_A_1606-1607_1910-1911
ATOM    294  C4'   U A  14       0.241  26.528   2.607  1.00 69.84              @3knk_A_1606-1607_1910-1911
ATOM    295  C5    U A  14       2.042  22.085   3.302  1.00  0.00              @3knk_A_1606-1607_1910-1911
ATOM    296  C5'   U A  14       1.589  27.194   2.728  1.00 69.23              @3knk_A_1606-1607_1910-1911
ATOM    297  C6    U A  14       1.332  23.179   3.005  1.00  0.00              @3knk_A_1606-1607_1910-1911
ATOM    298  N1    U A  14       0.047  23.120   2.517  1.00  0.00              @3knk_A_1606-1607_1910-1911
ATOM    299  N3    U A  14       0.172  20.805   2.622  1.00  0.00              @3knk_A_1606-1607_1910-1911
ATOM    300  O2    U A  14      -1.718  21.819   1.878  1.00  0.00              @3knk_A_1606-1607_1910-1911
ATOM    301  O2'   U A  14      -2.604  25.710   3.075  1.00 66.04              @3knk_A_1606-1607_1910-1911
ATOM    302  O3'   U A  14      -0.923  27.079   4.669  1.00 60.99              @3knk_A_1606-1607_1910-1911
ATOM    303  O4    U A  14       2.010  19.713   3.347  1.00  0.00              @3knk_A_1606-1607_1910-1911
ATOM    304  O4'   U A  14       0.225  25.372   1.727  1.00 73.27              @3knk_A_1606-1607_1910-1911
ATOM    305  O5'   U A  14       2.523  26.327   3.374  1.00 65.92              @3knk_A_1606-1607_1910-1911
ATOM    306  OP1   U A  14       4.369  27.986   3.115  1.00 68.25              @3knk_A_1606-1607_1910-1911
ATOM    307  OP2   U A  14       4.828  25.682   4.170  1.00 66.25              @3knk_A_1606-1607_1910-1911
ATOM    308  P     U A  14       4.093  26.526   3.170  1.00 70.94              @3knk_A_1606-1607_1910-1911
ATOM    309  C1'   G A  15      -4.083  22.364   5.568  1.00 76.15              @3knk_A_1606-1607_1910-1911
ATOM    310  C2    G A  15      -4.497  18.051   5.745  1.00 71.79              @3knk_A_1606-1607_1910-1911
ATOM    311  C2'   G A  15      -4.914  22.620   6.828  1.00 70.71              @3knk_A_1606-1607_1910-1911
ATOM    312  C3'   G A  15      -4.431  24.005   7.266  1.00 64.04              @3knk_A_1606-1607_1910-1911
ATOM    313  C4    G A  15      -3.344  19.948   5.791  1.00 73.88              @3knk_A_1606-1607_1910-1911
ATOM    314  C4'   G A  15      -4.129  24.667   5.936  1.00 66.42              @3knk_A_1606-1607_1910-1911
ATOM    315  C5    G A  15      -2.120  19.338   5.956  1.00 70.35              @3knk_A_1606-1607_1910-1911
ATOM    316  C5'   G A  15      -3.347  25.970   5.909  1.00 69.57              @3knk_A_1606-1607_1910-1911
ATOM    317  C6    G A  15      -2.064  17.917   6.020  1.00 72.66              @3knk_A_1606-1607_1910-1911
ATOM    318  C8    G A  15      -1.717  21.437   5.893  1.00 77.25              @3knk_A_1606-1607_1910-1911
ATOM    319  N1    G A  15      -3.329  17.350   5.904  1.00 73.33              @3knk_A_1606-1607_1910-1911
ATOM    320  N2    G A  15      -5.614  17.320   5.647  1.00 66.90              @3knk_A_1606-1607_1910-1911
ATOM    321  N3    G A  15      -4.564  19.372   5.683  1.00 75.81              @3knk_A_1606-1607_1910-1911
ATOM    322  N7    G A  15      -1.107  20.286   6.020  1.00 75.75              @3knk_A_1606-1607_1910-1911
ATOM    323  N9    G A  15      -3.078  21.308   5.743  1.00 79.20              @3knk_A_1606-1607_1910-1911
ATOM    324  O2'   G A  15      -6.276  22.601   6.447  1.00 66.90              @3knk_A_1606-1607_1910-1911
ATOM    325  O3'   G A  15      -5.452  24.704   7.953  1.00 59.67              @3knk_A_1606-1607_1910-1911
ATOM    326  O4'   G A  15      -3.482  23.598   5.192  1.00 71.13              @3knk_A_1606-1607_1910-1911
ATOM    327  O5'   G A  15      -2.067  25.842   6.520  1.00 70.20              @3knk_A_1606-1607_1910-1911
ATOM    328  O6    G A  15      -1.071  17.189   6.152  1.00 74.12              @3knk_A_1606-1607_1910-1911
ATOM    329  OP1   G A  15      -1.419  28.234   6.850  1.00 67.64              @3knk_A_1606-1607_1910-1911
ATOM    330  OP2   G A  15       0.369  26.420   6.641  1.00 68.49              @3knk_A_1606-1607_1910-1911
ATOM    331  P     G A  15      -0.955  26.954   6.263  1.00 64.74              @3knk_A_1606-1607_1910-1911
ATOM    332  C1'   G A  16      -9.091  19.530  11.299  1.00 62.32              @1i94_A_Bulge_910-911_1362-1365
ATOM    333  C2    G A  16      -9.251  18.274  15.401  1.00  0.00              @1i94_A_Bulge_910-911_1362-1365
ATOM    334  C2'   G A  16      -9.935  18.911  10.180  1.00 62.32              @1i94_A_Bulge_910-911_1362-1365
ATOM    335  C3'   G A  16      -9.456  19.638   8.924  1.00 62.32              @1i94_A_Bulge_910-911_1362-1365
ATOM    336  C4    G A  16      -9.746  19.580  13.682  1.00  0.00              @1i94_A_Bulge_910-911_1362-1365
ATOM    337  C4'   G A  16      -8.163  20.343   9.347  1.00 62.32              @1i94_A_Bulge_910-911_1362-1365
ATOM    338  C5    G A  16     -10.548  20.435  14.409  1.00  0.00              @1i94_A_Bulge_910-911_1362-1365
ATOM    339  C5'   G A  16      -7.959  21.712   8.707  1.00 62.32              @1i94_A_Bulge_910-911_1362-1365
ATOM    340  C6    G A  16     -10.730  20.189  15.794  1.00  0.00              @1i94_A_Bulge_910-911_1362-1365
ATOM    341  C8    G A  16     -10.569  21.181  12.415  1.00  0.00              @1i94_A_Bulge_910-911_1362-1365
ATOM    342  N1    G A  16     -10.029  19.063  16.212  1.00  0.00              @1i94_A_Bulge_910-911_1362-1365
ATOM    343  N2    G A  16      -8.652  17.229  15.992  1.00  0.00              @1i94_A_Bulge_910-911_1362-1365
ATOM    344  N3    G A  16      -9.074  18.491  14.108  1.00  0.00              @1i94_A_Bulge_910-911_1362-1365
ATOM    345  N7    G A  16     -11.060  21.438  13.597  1.00  0.00              @1i94_A_Bulge_910-911_1362-1365
ATOM    346  N9    G A  16      -9.764  20.068  12.397  1.00  0.00              @1i94_A_Bulge_910-911_1362-1365
ATOM    347  O2'   G A  16      -9.747  17.514  10.116  1.00 62.32              @1i94_A_Bulge_910-911_1362-1365
ATOM    348  O3'   G A  16      -9.351  18.616   7.898  1.00 62.32              @1i94_A_Bulge_910-911_1362-1365
ATOM    349  O4'   G A  16      -8.258  20.519  10.765  1.00 62.32              @1i94_A_Bulge_910-911_1362-1365
ATOM    350  O5'   G A  16      -7.022  22.503   9.457  1.00 62.32              @1i94_A_Bulge_910-911_1362-1365
ATOM    351  O6    G A  16     -11.404  20.833  16.608  1.00  0.00              @1i94_A_Bulge_910-911_1362-1365
ATOM    352  OP1   G A  16      -7.805  24.854   9.086  1.00 62.32              @1i94_A_Bulge_910-911_1362-1365
ATOM    353  OP2   G A  16      -5.383  24.345   9.745  1.00 62.32              @1i94_A_Bulge_910-911_1362-1365
ATOM    354  P     G A  16      -6.614  23.979   8.995  1.00 62.32              @1i94_A_Bulge_910-911_1362-1365
ATOM    355  C1'   G A  17      -3.313  15.685   7.889  1.00 35.34              @1ibl_A_284-287_292-295
ATOM    356  C2    G A  17      -0.004  16.990  10.364  1.00 47.73              @1ibl_A_284-287_292-295
ATOM    357  C2'   G A  17      -3.594  14.735   9.049  1.00 35.34              @1ibl_A_284-287_292-295
ATOM    358  C3'   G A  17      -5.076  14.942   9.252  1.00 35.34              @1ibl_A_284-287_292-295
ATOM    359  C4    G A  17      -1.816  17.301   9.139  1.00 47.73              @1ibl_A_284-287_292-295
ATOM    360  C4'   G A  17      -5.589  15.155   7.840  1.00 35.34              @1ibl_A_284-287_292-295
ATOM    361  C5    G A  17      -1.815  18.670   9.270  1.00 47.73              @1ibl_A_284-287_292-295
ATOM    362  C5'   G A  17      -6.913  15.875   7.773  1.00 35.34              @1ibl_A_284-287_292-295
ATOM    363  C6    G A  17      -0.780  19.283  10.032  1.00 47.73              @1ibl_A_284-287_292-295
ATOM    364  C8    G A  17      -3.496  18.214   8.048  1.00 47.73              @1ibl_A_284-287_292-295
ATOM    365  N1    G A  17       0.091  18.341  10.552  1.00 47.73              @1ibl_A_284-287_292-295
ATOM    366  N2    G A  17       0.945  16.247  10.949  1.00 47.73              @1ibl_A_284-287_292-295
ATOM    367  N3    G A  17      -0.952  16.407   9.656  1.00 47.73              @1ibl_A_284-287_292-295
ATOM    368  N7    G A  17      -2.882  19.233   8.580  1.00 47.73              @1ibl_A_284-287_292-295
ATOM    369  N9    G A  17      -2.897  17.012   8.339  1.00 47.73              @1ibl_A_284-287_292-295
ATOM    370  O2'   G A  17      -3.334  13.422   8.632  1.00 35.34              @1ibl_A_284-287_292-295
ATOM    371  O3'   G A  17      -5.678  13.823   9.861  1.00 35.34              @1ibl_A_284-287_292-295
ATOM    372  O4'   G A  17      -4.513  15.828   7.153  1.00 35.34              @1ibl_A_284-287_292-295
ATOM    373  O5'   G A  17      -6.846  17.085   8.518  1.00 35.34              @1ibl_A_284-287_292-295
ATOM    374  O6    G A  17      -0.587  20.489  10.254  1.00 47.73              @1ibl_A_284-287_292-295
ATOM    375  OP1   G A  17      -6.997  19.344   7.453  1.00 47.73              @1ibl_A_284-287_292-295
ATOM    376  OP2   G A  17      -9.053  17.804   7.587  1.00 47.73              @1ibl_A_284-287_292-295
ATOM    377  P     G A  17      -7.792  18.315   8.176  1.00 35.34              @1ibl_A_284-287_292-295
ATOM    378  C1'   C A  18      -0.366  14.083  12.151  1.00 39.64              @1ibl_A_284-287_292-295
ATOM    379  C2    C A  18       0.253  16.358  12.827  1.00  0.00              @1ibl_A_284-287_292-295
ATOM    380  C2'   C A  18      -0.506  13.365  13.495  1.00 39.64              @1ibl_A_284-287_292-295
ATOM    381  C3'   C A  18      -1.930  12.842  13.419  1.00 39.64              @1ibl_A_284-287_292-295
ATOM    382  C4    C A  18      -1.205  18.146  12.520  1.00  0.00              @1ibl_A_284-287_292-295
ATOM    383  C4'   C A  18      -2.075  12.497  11.949  1.00 39.64              @1ibl_A_284-287_292-295
ATOM    384  C5    C A  18      -2.191  17.297  11.941  1.00  0.00              @1ibl_A_284-287_292-295
ATOM    385  C5'   C A  18      -3.482  12.457  11.411  1.00 39.64              @1ibl_A_284-287_292-295
ATOM    386  C6    C A  18      -1.898  15.995  11.833  1.00  0.00              @1ibl_A_284-287_292-295
ATOM    387  N1    C A  18      -0.697  15.504  12.264  1.00  0.00              @1ibl_A_284-287_292-295
ATOM    388  N3    C A  18      -0.029  17.677  12.943  1.00  0.00              @1ibl_A_284-287_292-295
ATOM    389  N4    C A  18      -1.441  19.454  12.654  1.00  0.00              @1ibl_A_284-287_292-295
ATOM    390  O2    C A  18       1.333  15.885  13.210  1.00  0.00              @1ibl_A_284-287_292-295
ATOM    391  O2'   C A  18       0.434  12.317  13.580  1.00 39.64              @1ibl_A_284-287_292-295
ATOM    392  O3'   C A  18      -2.118  11.716  14.260  1.00 39.64              @1ibl_A_284-287_292-295
ATOM    393  O4'   C A  18      -1.292  13.500  11.252  1.00 39.64              @1ibl_A_284-287_292-295
ATOM    394  O5'   C A  18      -4.224  13.591  11.860  1.00 39.64              @1ibl_A_284-287_292-295
ATOM    395  OP1   C A  18      -6.464  12.532  11.857  1.00 46.16              @1ibl_A_284-287_292-295
ATOM    396  OP2   C A  18      -6.253  15.070  11.925  1.00 46.16              @1ibl_A_284-287_292-295
ATOM    397  P     C A  18      -5.752  13.755  11.453  1.00 39.64              @1ibl_A_284-287_292-295
ATOM    398  C1'   G A  19       0.874  14.972  18.636  1.00 39.60              @1ibl_A_284-287_292-295
ATOM    399  C2    G A  19       1.782  18.879  20.138  1.00  0.00              @1ibl_A_284-287_292-295
ATOM    400  C2'   G A  19      -0.096  14.645  19.767  1.00 39.60              @1ibl_A_284-287_292-295
ATOM    401  C3'   G A  19      -1.107  13.780  19.041  1.00 39.60              @1ibl_A_284-287_292-295
ATOM    402  C4    G A  19       0.924  17.434  18.694  1.00  0.00              @1ibl_A_284-287_292-295
ATOM    403  C4'   G A  19      -0.270  13.017  18.044  1.00 39.60              @1ibl_A_284-287_292-295
ATOM    404  C5    G A  19       0.429  18.399  17.842  1.00  0.00              @1ibl_A_284-287_292-295
ATOM    405  C5'   G A  19      -1.032  12.018  17.237  1.00 39.60              @1ibl_A_284-287_292-295
ATOM    406  C6    G A  19       0.627  19.765  18.166  1.00  0.00              @1ibl_A_284-287_292-295
ATOM    407  C8    G A  19      -0.097  16.531  16.966  1.00  0.00              @1ibl_A_284-287_292-295
ATOM    408  N1    G A  19       1.329  19.914  19.357  1.00  0.00              @1ibl_A_284-287_292-295
ATOM    409  N2    G A  19       2.441  19.226  21.254  1.00  0.00              @1ibl_A_284-287_292-295
ATOM    410  N3    G A  19       1.603  17.601  19.849  1.00  0.00              @1ibl_A_284-287_292-295
ATOM    411  N7    G A  19      -0.212  17.814  16.758  1.00  0.00              @1ibl_A_284-287_292-295
ATOM    412  N9    G A  19       0.582  16.232  18.124  1.00  0.00              @1ibl_A_284-287_292-295
ATOM    413  O2'   G A  19       0.561  13.996  20.834  1.00 39.60              @1ibl_A_284-287_292-295
ATOM    414  O3'   G A  19      -1.815  12.962  19.913  1.00 39.60              @1ibl_A_284-287_292-295
ATOM    415  O4'   G A  19       0.714  13.994  17.623  1.00 39.60              @1ibl_A_284-287_292-295
ATOM    416  O5'   G A  19      -2.134  12.663  16.590  1.00 39.60              @1ibl_A_284-287_292-295
ATOM    417  O6    G A  19       0.263  20.767  17.537  1.00  0.00              @1ibl_A_284-287_292-295
ATOM    418  OP1   G A  19      -3.261  10.510  16.172  1.00 31.07              @1ibl_A_284-287_292-295
ATOM    419  OP2   G A  19      -4.224  12.689  15.145  1.00 31.07              @1ibl_A_284-287_292-295
ATOM    420  P     G A  19      -3.045  11.857  15.567  1.00 39.60              @1ibl_A_284-287_292-295
ATOM    421  C1'   C A  20      -2.311  17.472  23.055  1.00 32.55              @1ibl_A_284-287_292-295
ATOM    422  C2    C A  20      -2.290  19.244  21.356  1.00  0.00              @1ibl_A_284-287_292-295
ATOM    423  C2'   C A  20      -3.725  17.479  23.643  1.00 32.55              @1ibl_A_284-287_292-295
ATOM    424  C3'   C A  20      -4.094  16.004  23.594  1.00 32.55              @1ibl_A_284-287_292-295
ATOM    425  C4    C A  20      -2.220  18.738  19.086  1.00  0.00              @1ibl_A_284-287_292-295
ATOM    426  C4'   C A  20      -2.768  15.316  23.841  1.00 32.55              @1ibl_A_284-287_292-295
ATOM    427  C5    C A  20      -2.206  17.340  19.355  1.00  0.00              @1ibl_A_284-287_292-295
ATOM    428  C5'   C A  20      -2.459  14.188  22.900  1.00 32.55              @1ibl_A_284-287_292-295
ATOM    429  C6    C A  20      -2.235  16.957  20.638  1.00  0.00              @1ibl_A_284-287_292-295
ATOM    430  N1    C A  20      -2.276  17.878  21.647  1.00  0.00              @1ibl_A_284-287_292-295
ATOM    431  N3    C A  20      -2.261  19.645  20.064  1.00  0.00              @1ibl_A_284-287_292-295
ATOM    432  N4    C A  20      -2.193  19.179  17.825  1.00  0.00              @1ibl_A_284-287_292-295
ATOM    433  O2    C A  20      -2.328  20.057  22.292  1.00  0.00              @1ibl_A_284-287_292-295
ATOM    434  O2'   C A  20      -3.685  17.972  24.960  1.00 32.55              @1ibl_A_284-287_292-295
ATOM    435  O3'   C A  20      -5.037  15.653  24.587  1.00 32.55              @1ibl_A_284-287_292-295
ATOM    436  O4'   C A  20      -1.797  16.157  23.170  1.00 32.55              @1ibl_A_284-287_292-295
ATOM    437  O5'   C A  20      -2.806  14.571  21.569  1.00 32.55              @1ibl_A_284-287_292-295
ATOM    438  OP1   C A  20      -4.411  12.744  20.920  1.00 29.21              @1ibl_A_284-287_292-295
ATOM    439  OP2   C A  20      -3.228  14.220  19.183  1.00 29.21              @1ibl_A_284-287_292-295
ATOM    440  P     C A  20      -3.212  13.488  20.481  1.00 32.55              @1ibl_A_284-287_292-295
ATOM    441  C1'   U A  21      -6.657  21.291  23.483  1.00198.84              @1hnz_A_HairpinLoop_1005-1009
ATOM    442  C2    U A  21      -7.320  21.220  21.063  1.00  0.00              @1hnz_A_HairpinLoop_1005-1009
ATOM    443  C2'   U A  21      -8.006  21.705  24.079  1.00198.84              @1hnz_A_HairpinLoop_1005-1009
ATOM    444  C3'   U A  21      -8.302  20.532  25.008  1.00198.84              @1hnz_A_HairpinLoop_1005-1009
ATOM    445  C4    U A  21      -7.114  19.146  19.750  1.00  0.00              @1hnz_A_HairpinLoop_1005-1009
ATOM    446  C4'   U A  21      -6.922  20.166  25.532  1.00198.84              @1hnz_A_HairpinLoop_1005-1009
ATOM    447  C5    U A  21      -6.605  18.506  20.923  1.00  0.00              @1hnz_A_HairpinLoop_1005-1009
ATOM    448  C5'   U A  21      -6.743  18.737  26.001  1.00198.84              @1hnz_A_HairpinLoop_1005-1009
ATOM    449  C6    U A  21      -6.478  19.204  22.057  1.00  0.00              @1hnz_A_HairpinLoop_1005-1009
ATOM    450  N1    U A  21      -6.821  20.533  22.151  1.00  0.00              @1hnz_A_HairpinLoop_1005-1009
ATOM    451  N3    U A  21      -7.438  20.477  19.914  1.00  0.00              @1hnz_A_HairpinLoop_1005-1009
ATOM    452  O2    U A  21      -7.633  22.397  21.111  1.00  0.00              @1hnz_A_HairpinLoop_1005-1009
ATOM    453  O2'   U A  21      -7.866  22.933  24.766  1.00198.84              @1hnz_A_HairpinLoop_1005-1009
ATOM    454  O3'   U A  21      -9.207  20.872  26.053  1.00198.84              @1hnz_A_HairpinLoop_1005-1009
ATOM    455  O4    U A  21      -7.276  18.614  18.650  1.00  0.00              @1hnz_A_HairpinLoop_1005-1009
ATOM    456  O4'   U A  21      -6.027  20.425  24.416  1.00198.84              @1hnz_A_HairpinLoop_1005-1009
ATOM    457  O5'   U A  21      -7.083  17.805  24.946  1.00198.84              @1hnz_A_HairpinLoop_1005-1009
ATOM    458  OP1   U A  21      -7.202  15.735  26.315  1.00198.84              @1hnz_A_HairpinLoop_1005-1009
ATOM    459  OP2   U A  21      -7.013  15.607  23.757  1.00198.84              @1hnz_A_HairpinLoop_1005-1009
ATOM    460  P     U A  21      -6.656  16.271  25.042  1.00198.84              @1hnz_A_HairpinLoop_1005-1009
ATOM    461  C1'   U A  22     -14.003  23.951  24.509  1.00197.63              @1hnz_A_HairpinLoop_1005-1009
ATOM    462  C2    U A  22     -13.288  26.146  25.367  1.00  0.00              @1hnz_A_HairpinLoop_1005-1009
ATOM    463  C2'   U A  22     -13.664  23.970  23.018  1.00197.63              @1hnz_A_HairpinLoop_1005-1009
ATOM    464  C3'   U A  22     -12.895  22.663  22.849  1.00197.63              @1hnz_A_HairpinLoop_1005-1009
ATOM    465  C4    U A  22     -11.378  26.315  26.913  1.00  0.00              @1hnz_A_HairpinLoop_1005-1009
ATOM    466  C4'   U A  22     -13.566  21.740  23.861  1.00197.63              @1hnz_A_HairpinLoop_1005-1009
ATOM    467  C5    U A  22     -11.244  24.893  26.834  1.00  0.00              @1hnz_A_HairpinLoop_1005-1009
ATOM    468  C5'   U A  22     -12.729  20.594  24.394  1.00197.63              @1hnz_A_HairpinLoop_1005-1009
ATOM    469  C6    U A  22     -12.087  24.190  26.069  1.00  0.00              @1hnz_A_HairpinLoop_1005-1009
ATOM    470  N1    U A  22     -13.095  24.779  25.342  1.00  0.00              @1hnz_A_HairpinLoop_1005-1009
ATOM    471  N3    U A  22     -12.408  26.840  26.160  1.00  0.00              @1hnz_A_HairpinLoop_1005-1009
ATOM    472  O2    U A  22     -14.170  26.701  24.735  1.00  0.00              @1hnz_A_HairpinLoop_1005-1009
ATOM    473  O2'   U A  22     -14.866  24.014  22.274  1.00197.63              @1hnz_A_HairpinLoop_1005-1009
ATOM    474  O3'   U A  22     -13.020  22.163  21.519  1.00197.63              @1hnz_A_HairpinLoop_1005-1009
ATOM    475  O4    U A  22     -10.668  27.071  27.580  1.00  0.00              @1hnz_A_HairpinLoop_1005-1009
ATOM    476  O4'   U A  22     -13.953  22.607  24.958  1.00197.63              @1hnz_A_HairpinLoop_1005-1009
ATOM    477  O5'   U A  22     -11.486  21.083  24.956  1.00197.63              @1hnz_A_HairpinLoop_1005-1009
ATOM    478  OP1   U A  22     -11.269  20.573  27.388  1.00198.74              @1hnz_A_HairpinLoop_1005-1009
ATOM    479  OP2   U A  22     -10.620  18.815  25.618  1.00198.74              @1hnz_A_HairpinLoop_1005-1009
ATOM    480  P     U A  22     -10.691  20.244  26.060  1.00197.63              @1hnz_A_HairpinLoop_1005-1009
ATOM    481  C1'   C A  23     -11.023  27.410  21.765  1.00197.47              @1hnz_A_HairpinLoop_1005-1009
ATOM    482  C2    C A  23      -9.512  27.399  23.780  1.00  0.00              @1hnz_A_HairpinLoop_1005-1009
ATOM    483  C2'   C A  23     -10.397  27.830  20.431  1.00197.47              @1hnz_A_HairpinLoop_1005-1009
ATOM    484  C3'   C A  23     -10.804  26.677  19.517  1.00197.47              @1hnz_A_HairpinLoop_1005-1009
ATOM    485  C4    C A  23      -8.316  25.503  24.406  1.00  0.00              @1hnz_A_HairpinLoop_1005-1009
ATOM    486  C4'   C A  23     -12.171  26.278  20.060  1.00197.47              @1hnz_A_HairpinLoop_1005-1009
ATOM    487  C5    C A  23      -8.846  24.757  23.315  1.00  0.00              @1hnz_A_HairpinLoop_1005-1009
ATOM    488  C5'   C A  23     -12.569  24.837  19.836  1.00197.47              @1hnz_A_HairpinLoop_1005-1009
ATOM    489  C6    C A  23      -9.699  25.383  22.495  1.00  0.00              @1hnz_A_HairpinLoop_1005-1009
ATOM    490  N1    C A  23     -10.046  26.689  22.702  1.00  0.00              @1hnz_A_HairpinLoop_1005-1009
ATOM    491  N3    C A  23      -8.648  26.779  24.617  1.00  0.00              @1hnz_A_HairpinLoop_1005-1009
ATOM    492  N4    C A  23      -7.459  24.932  25.257  1.00  0.00              @1hnz_A_HairpinLoop_1005-1009
ATOM    493  O2    C A  23      -9.843  28.582  23.942  1.00  0.00              @1hnz_A_HairpinLoop_1005-1009
ATOM    494  O2'   C A  23     -10.919  29.083  20.028  1.00197.47              @1hnz_A_HairpinLoop_1005-1009
ATOM    495  O3'   C A  23     -10.875  27.063  18.145  1.00197.47              @1hnz_A_HairpinLoop_1005-1009
ATOM    496  O4'   C A  23     -12.094  26.523  21.489  1.00197.47              @1hnz_A_HairpinLoop_1005-1009
ATOM    497  O5'   C A  23     -11.599  23.958  20.437  1.00197.47              @1hnz_A_HairpinLoop_1005-1009
ATOM    498  OP1   C A  23     -12.321  21.962  19.130  1.00198.84              @1hnz_A_HairpinLoop_1005-1009
ATOM    499  OP2   C A  23     -10.604  21.750  21.023  1.00198.84              @1hnz_A_HairpinLoop_1005-1009
ATOM    500  P     C A  23     -11.824  22.381  20.465  1.00197.47              @1hnz_A_HairpinLoop_1005-1009
ATOM    501  C1'   G A  24      -7.386  31.019  20.044  1.00198.51              @1hnz_A_HairpinLoop_1005-1009
ATOM    502  C2    G A  24      -5.551  30.812  23.968  1.00  0.00              @1hnz_A_HairpinLoop_1005-1009
ATOM    503  C2'   G A  24      -6.354  31.401  18.978  1.00198.51              @1hnz_A_HairpinLoop_1005-1009
ATOM    504  C3'   G A  24      -6.898  30.691  17.740  1.00198.51              @1hnz_A_HairpinLoop_1005-1009
ATOM    505  C4    G A  24      -6.377  29.945  22.105  1.00  0.00              @1hnz_A_HairpinLoop_1005-1009
ATOM    506  C4'   G A  24      -8.408  30.767  17.948  1.00198.51              @1hnz_A_HairpinLoop_1005-1009
ATOM    507  C5    G A  24      -6.146  28.635  22.471  1.00  0.00              @1hnz_A_HairpinLoop_1005-1009
ATOM    508  C5'   G A  24      -9.231  29.687  17.279  1.00198.51              @1hnz_A_HairpinLoop_1005-1009
ATOM    509  C6    G A  24      -5.547  28.372  23.729  1.00  0.00              @1hnz_A_HairpinLoop_1005-1009
ATOM    510  C8    G A  24      -7.040  28.545  20.541  1.00  0.00              @1hnz_A_HairpinLoop_1005-1009
ATOM    511  N1    G A  24      -5.278  29.546  24.425  1.00  0.00              @1hnz_A_HairpinLoop_1005-1009
ATOM    512  N2    G A  24      -5.217  31.821  24.788  1.00  0.00              @1hnz_A_HairpinLoop_1005-1009
ATOM    513  N3    G A  24      -6.107  31.071  22.797  1.00  0.00              @1hnz_A_HairpinLoop_1005-1009
ATOM    514  N7    G A  24      -6.569  27.765  21.475  1.00  0.00              @1hnz_A_HairpinLoop_1005-1009
ATOM    515  N9    G A  24      -6.954  29.879  20.859  1.00  0.00              @1hnz_A_HairpinLoop_1005-1009
ATOM    516  O2'   G A  24      -6.309  32.809  18.851  1.00198.51              @1hnz_A_HairpinLoop_1005-1009
ATOM    517  O3'   G A  24      -6.488  31.350  16.538  1.00198.51              @1hnz_A_HairpinLoop_1005-1009
ATOM    518  O4'   G A  24      -8.594  30.679  19.385  1.00198.51              @1hnz_A_HairpinLoop_1005-1009
ATOM    519  O5'   G A  24      -8.769  28.380  17.683  1.00198.51              @1hnz_A_HairpinLoop_1005-1009
ATOM    520  O6    G A  24      -5.262  27.278  24.233  1.00  0.00              @1hnz_A_HairpinLoop_1005-1009
ATOM    521  OP1   G A  24      -9.969  27.214  15.827  1.00198.64              @1hnz_A_HairpinLoop_1005-1009
ATOM    522  OP2   G A  24      -8.709  25.896  17.627  1.00198.64              @1hnz_A_HairpinLoop_1005-1009
ATOM    523  P     G A  24      -9.543  27.059  17.242  1.00198.51              @1hnz_A_HairpinLoop_1005-1009
ATOM    524  C1'   G A  25      -4.934  28.255  17.613  1.00 44.46              @1ibl_A_284-287_292-295
ATOM    525  C2    G A  25      -5.206  24.482  15.545  1.00 39.01              @1ibl_A_284-287_292-295
ATOM    526  C2'   G A  25      -3.433  28.263  17.321  1.00 44.46              @1ibl_A_284-287_292-295
ATOM    527  C3'   G A  25      -3.197  29.718  16.938  1.00 44.46              @1ibl_A_284-287_292-295
ATOM    528  C4    G A  25      -5.718  26.593  15.875  1.00 39.01              @1ibl_A_284-287_292-295
ATOM    529  C4'   G A  25      -4.129  30.440  17.897  1.00 44.46              @1ibl_A_284-287_292-295
ATOM    530  C5    G A  25      -6.531  26.693  14.772  1.00 39.01              @1ibl_A_284-287_292-295
ATOM    531  C5'   G A  25      -4.664  31.790  17.478  1.00 44.46              @1ibl_A_284-287_292-295
ATOM    532  C6    G A  25      -6.718  25.563  13.958  1.00 39.01              @1ibl_A_284-287_292-295
ATOM    533  C8    G A  25      -6.533  28.618  15.662  1.00 39.01              @1ibl_A_284-287_292-295
ATOM    534  N1    G A  25      -6.001  24.476  14.430  1.00 39.01              @1ibl_A_284-287_292-295
ATOM    535  N2    G A  25      -4.578  23.334  15.841  1.00 39.01              @1ibl_A_284-287_292-295
ATOM    536  N3    G A  25      -5.031  25.531  16.316  1.00 39.01              @1ibl_A_284-287_292-295
ATOM    537  N7    G A  25      -7.038  27.974  14.647  1.00 39.01              @1ibl_A_284-287_292-295
ATOM    538  N9    G A  25      -5.708  27.842  16.439  1.00 39.01              @1ibl_A_284-287_292-295
ATOM    539  O2'   G A  25      -2.755  27.910  18.507  1.00 44.46              @1ibl_A_284-287_292-295
ATOM    540  O3'   G A  25      -1.827  30.101  17.113  1.00 44.46              @1ibl_A_284-287_292-295
ATOM    541  O4'   G A  25      -5.293  29.577  17.974  1.00 44.46              @1ibl_A_284-287_292-295
ATOM    542  O5'   G A  25      -5.644  31.643  16.446  1.00 44.46              @1ibl_A_284-287_292-295
ATOM    543  O6    G A  25      -7.410  25.457  12.930  1.00 39.01              @1ibl_A_284-287_292-295
ATOM    544  OP1   G A  25      -6.369  34.080  16.417  1.00 39.01              @1ibl_A_284-287_292-295
ATOM    545  OP2   G A  25      -7.604  32.246  15.110  1.00 39.01              @1ibl_A_284-287_292-295
ATOM    546  P     G A  25      -6.855  32.674  16.307  1.00 44.46              @1ibl_A_284-287_292-295
ATOM    547  C1'   C A  26       0.773  25.748  19.379  1.00 38.52              @1ibl_A_284-287_292-295
ATOM    548  C2    C A  26      -0.035  23.554  18.432  1.00  0.00              @1ibl_A_284-287_292-295
ATOM    549  C2'   C A  26       2.259  25.779  19.020  1.00 38.52              @1ibl_A_284-287_292-295
ATOM    550  C3'   C A  26       2.349  27.053  18.202  1.00 38.52              @1ibl_A_284-287_292-295
ATOM    551  C4    C A  26      -1.550  23.469  16.667  1.00  0.00              @1ibl_A_284-287_292-295
ATOM    552  C4'   C A  26       1.396  27.966  18.937  1.00 38.52              @1ibl_A_284-287_292-295
ATOM    553  C5    C A  26      -1.613  24.890  16.598  1.00  0.00              @1ibl_A_284-287_292-295
ATOM    554  C5'   C A  26       0.856  29.109  18.128  1.00 38.52              @1ibl_A_284-287_292-295
ATOM    555  C6    C A  26      -0.868  25.585  17.467  1.00  0.00              @1ibl_A_284-287_292-295
ATOM    556  N1    C A  26      -0.079  24.949  18.385  1.00  0.00              @1ibl_A_284-287_292-295
ATOM    557  N3    C A  26      -0.782  22.839  17.560  1.00  0.00              @1ibl_A_284-287_292-295
ATOM    558  N4    C A  26      -2.269  22.723  15.825  1.00  0.00              @1ibl_A_284-287_292-295
ATOM    559  O2    C A  26       0.691  23.005  19.275  1.00  0.00              @1ibl_A_284-287_292-295
ATOM    560  O2'   C A  26       3.021  25.931  20.200  1.00 38.52              @1ibl_A_284-287_292-295
ATOM    561  O3'   C A  26       3.656  27.579  18.201  1.00 38.52              @1ibl_A_284-287_292-295
ATOM    562  O4'   C A  26       0.318  27.089  19.355  1.00 38.52              @1ibl_A_284-287_292-295
ATOM    563  O5'   C A  26       0.228  28.620  16.936  1.00 38.52              @1ibl_A_284-287_292-295
ATOM    564  OP1   C A  26       0.129  30.760  15.746  1.00 30.41              @1ibl_A_284-287_292-295
ATOM    565  OP2   C A  26      -1.317  28.780  14.979  1.00 30.41              @1ibl_A_284-287_292-295
ATOM    566  P     C A  26      -0.697  29.581  16.074  1.00 38.52              @1ibl_A_284-287_292-295
ATOM    567  C1'   G A  27       4.025  22.071  17.270  1.00 37.69              @1ibl_A_284-287_292-295
ATOM    568  C2    G A  27       1.452  19.201  15.305  1.00  0.00              @1ibl_A_284-287_292-295
ATOM    569  C2'   G A  27       5.288  21.711  16.489  1.00 37.69              @1ibl_A_284-287_292-295
ATOM    570  C3'   G A  27       5.938  23.073  16.319  1.00 37.69              @1ibl_A_284-287_292-295
ATOM    571  C4    G A  27       2.175  21.243  15.767  1.00  0.00              @1ibl_A_284-287_292-295
ATOM    572  C4'   G A  27       5.630  23.731  17.649  1.00 37.69              @1ibl_A_284-287_292-295
ATOM    573  C5    G A  27       1.265  21.879  14.947  1.00  0.00              @1ibl_A_284-287_292-295
ATOM    574  C5'   G A  27       5.723  25.228  17.719  1.00 37.69              @1ibl_A_284-287_292-295
ATOM    575  C6    G A  27       0.337  21.094  14.218  1.00  0.00              @1ibl_A_284-287_292-295
ATOM    576  C8    G A  27       2.433  23.429  15.824  1.00  0.00              @1ibl_A_284-287_292-295
ATOM    577  N1    G A  27       0.508  19.736  14.464  1.00  0.00              @1ibl_A_284-287_292-295
ATOM    578  N2    G A  27       1.459  17.863  15.411  1.00  0.00              @1ibl_A_284-287_292-295
ATOM    579  N3    G A  27       2.324  19.921  15.991  1.00  0.00              @1ibl_A_284-287_292-295
ATOM    580  N7    G A  27       1.440  23.256  14.994  1.00  0.00              @1ibl_A_284-287_292-295
ATOM    581  N9    G A  27       2.925  22.248  16.329  1.00  0.00              @1ibl_A_284-287_292-295
ATOM    582  O2'   G A  27       6.078  20.843  17.276  1.00 37.69              @1ibl_A_284-287_292-295
ATOM    583  O3'   G A  27       7.329  22.956  16.089  1.00 37.69              @1ibl_A_284-287_292-295
ATOM    584  O4'   G A  27       4.281  23.290  17.951  1.00 37.69              @1ibl_A_284-287_292-295
ATOM    585  O5'   G A  27       4.838  25.847  16.785  1.00 37.69              @1ibl_A_284-287_292-295
ATOM    586  O6    G A  27      -0.548  21.472  13.439  1.00  0.00              @1ibl_A_284-287_292-295
ATOM    587  OP1   G A  27       5.845  28.096  17.196  1.00 39.57              @1ibl_A_284-287_292-295
ATOM    588  OP2   G A  27       3.766  27.838  15.714  1.00 39.57              @1ibl_A_284-287_292-295
ATOM    589  P     G A  27       4.563  27.414  16.891  1.00 37.69              @1ibl_A_284-287_292-295
ATOM    590  C1'   U A  28       5.128  18.920  12.458  1.00 45.55              @1ibl_A_284-287_292-295
ATOM    591  C2    U A  28       3.454  19.463  10.798  1.00 44.81              @1ibl_A_284-287_292-295
ATOM    592  C2'   U A  28       6.313  18.447  11.618  1.00 45.55              @1ibl_A_284-287_292-295
ATOM    593  C3'   U A  28       7.455  19.258  12.208  1.00 45.55              @1ibl_A_284-287_292-295
ATOM    594  C4    U A  28       2.778  21.780  10.356  1.00 44.81              @1ibl_A_284-287_292-295
ATOM    595  C4'   U A  28       7.077  19.335  13.675  1.00 45.55              @1ibl_A_284-287_292-295
ATOM    596  C5    U A  28       3.667  22.191  11.396  1.00 44.81              @1ibl_A_284-287_292-295
ATOM    597  C5'   U A  28       7.692  20.441  14.487  1.00 45.55              @1ibl_A_284-287_292-295
ATOM    598  C6    U A  28       4.382  21.275  12.054  1.00 44.81              @1ibl_A_284-287_292-295
ATOM    599  N1    U A  28       4.307  19.928  11.770  1.00 44.81              @1ibl_A_284-287_292-295
ATOM    600  N3    U A  28       2.740  20.426  10.141  1.00 44.81              @1ibl_A_284-287_292-295
ATOM    601  O2    U A  28       3.336  18.282  10.535  1.00 44.81              @1ibl_A_284-287_292-295
ATOM    602  O2'   U A  28       6.481  17.062  11.816  1.00 45.55              @1ibl_A_284-287_292-295
ATOM    603  O3'   U A  28       8.700  18.606  12.018  1.00 45.55              @1ibl_A_284-287_292-295
ATOM    604  O4    U A  28       2.053  22.517   9.673  1.00 44.81              @1ibl_A_284-287_292-295
ATOM    605  O4'   U A  28       5.638  19.460  13.658  1.00 45.55              @1ibl_A_284-287_292-295
ATOM    606  O5'   U A  28       7.396  21.707  13.900  1.00 45.55              @1ibl_A_284-287_292-295
ATOM    607  OP1   U A  28       9.362  22.988  14.801  1.00 44.81              @1ibl_A_284-287_292-295
ATOM    608  OP2   U A  28       7.307  24.200  13.808  1.00 44.81              @1ibl_A_284-287_292-295
ATOM    609  P     U A  28       7.892  23.057  14.587  1.00 45.55              @1ibl_A_284-287_292-295
ATOM    610  C1'   G A  29       7.282  13.181  16.109  1.00 79.54              @1i94_A_Bulge_910-911_1362-1365
ATOM    611  C2    G A  29       3.421  11.311  16.115  1.00  0.00              @1i94_A_Bulge_910-911_1362-1365
ATOM    612  C2'   G A  29       7.408  12.451  14.767  1.00 79.54              @1i94_A_Bulge_910-911_1362-1365
ATOM    613  C3'   G A  29       8.118  13.486  13.904  1.00 79.54              @1i94_A_Bulge_910-911_1362-1365
ATOM    614  C4    G A  29       4.829  13.001  16.374  1.00  0.00              @1i94_A_Bulge_910-911_1362-1365
ATOM    615  C4'   G A  29       9.026  14.161  14.917  1.00 79.54              @1i94_A_Bulge_910-911_1362-1365
ATOM    616  C5    G A  29       3.856  13.911  16.733  1.00  0.00              @1i94_A_Bulge_910-911_1362-1365
ATOM    617  C5'   G A  29       9.598  15.522  14.580  1.00 79.54              @1i94_A_Bulge_910-911_1362-1365
ATOM    618  C6    G A  29       2.507  13.481  16.794  1.00  0.00              @1i94_A_Bulge_910-911_1362-1365
ATOM    619  C8    G A  29       5.695  14.984  16.777  1.00  0.00              @1i94_A_Bulge_910-911_1362-1365
ATOM    620  N1    G A  29       2.380  12.137  16.461  1.00  0.00              @1i94_A_Bulge_910-911_1362-1365
ATOM    621  N2    G A  29       3.097  10.040  15.828  1.00  0.00              @1i94_A_Bulge_910-911_1362-1365
ATOM    622  N3    G A  29       4.684  11.698  16.053  1.00  0.00              @1i94_A_Bulge_910-911_1362-1365
ATOM    623  N7    G A  29       4.418  15.156  16.984  1.00  0.00              @1i94_A_Bulge_910-911_1362-1365
ATOM    624  N9    G A  29       6.012  13.700  16.404  1.00  0.00              @1i94_A_Bulge_910-911_1362-1365
ATOM    625  O2'   G A  29       8.197  11.297  14.947  1.00 79.54              @1i94_A_Bulge_910-911_1362-1365
ATOM    626  O3'   G A  29       8.893  12.836  12.900  1.00 79.54              @1i94_A_Bulge_910-911_1362-1365
ATOM    627  O4'   G A  29       8.235  14.222  16.127  1.00 79.54              @1i94_A_Bulge_910-911_1362-1365
ATOM    628  O5'   G A  29       8.581  16.431  14.160  1.00 79.54              @1i94_A_Bulge_910-911_1362-1365
ATOM    629  O6    G A  29       1.502  14.139  17.092  1.00  0.00              @1i94_A_Bulge_910-911_1362-1365
ATOM    630  OP1   G A  29      10.461  17.809  13.420  1.00 79.54              @1i94_A_Bulge_910-911_1362-1365
ATOM    631  OP2   G A  29       8.355  17.667  11.976  1.00 79.54              @1i94_A_Bulge_910-911_1362-1365
ATOM    632  P     G A  29       8.979  17.724  13.319  1.00 79.54              @1i94_A_Bulge_910-911_1362-1365
ATOM    633  C1'   U A  30       3.906   9.759  13.508  1.00 86.42              @1i94_A_Bulge_910-911_1362-1365
ATOM    634  C2    U A  30       1.917  11.133  13.949  1.00  0.00              @1i94_A_Bulge_910-911_1362-1365
ATOM    635  C2'   U A  30       3.707   8.999  12.195  1.00 86.42              @1i94_A_Bulge_910-911_1362-1365
ATOM    636  C3'   U A  30       5.006   9.314  11.466  1.00 86.42              @1i94_A_Bulge_910-911_1362-1365
ATOM    637  C4    U A  30       1.993  13.573  13.623  1.00  0.00              @1i94_A_Bulge_910-911_1362-1365
ATOM    638  C4'   U A  30       6.016   9.322  12.598  1.00 86.42              @1i94_A_Bulge_910-911_1362-1365
ATOM    639  C5    U A  30       3.358  13.433  13.220  1.00  0.00              @1i94_A_Bulge_910-911_1362-1365
ATOM    640  C5'   U A  30       7.302  10.070  12.347  1.00 86.42              @1i94_A_Bulge_910-911_1362-1365
ATOM    641  C6    U A  30       3.921  12.220  13.197  1.00  0.00              @1i94_A_Bulge_910-911_1362-1365
ATOM    642  N1    U A  30       3.237  11.079  13.549  1.00  0.00              @1i94_A_Bulge_910-911_1362-1365
ATOM    643  N3    U A  30       1.368  12.391  13.962  1.00  0.00              @1i94_A_Bulge_910-911_1362-1365
ATOM    644  O2    U A  30       1.282  10.142  14.267  1.00  0.00              @1i94_A_Bulge_910-911_1362-1365
ATOM    645  O2'   U A  30       3.533   7.617  12.440  1.00 86.42              @1i94_A_Bulge_910-911_1362-1365
ATOM    646  O3'   U A  30       5.296   8.307  10.517  1.00 86.42              @1i94_A_Bulge_910-911_1362-1365
ATOM    647  O4    U A  30       1.364  14.631  13.687  1.00  0.00              @1i94_A_Bulge_910-911_1362-1365
ATOM    648  O4'   U A  30       5.299   9.945  13.691  1.00 86.42              @1i94_A_Bulge_910-911_1362-1365
ATOM    649  O5'   U A  30       7.029  11.413  11.972  1.00 86.42              @1i94_A_Bulge_910-911_1362-1365
ATOM    650  OP1   U A  30       9.195  11.583  10.767  1.00 86.42              @1i94_A_Bulge_910-911_1362-1365
ATOM    651  OP2   U A  30       7.616  13.603  10.895  1.00 86.42              @1i94_A_Bulge_910-911_1362-1365
ATOM    652  P     U A  30       8.204  12.391  11.521  1.00 86.42              @1i94_A_Bulge_910-911_1362-1365
ATOM    653  C1'   G A  31      -0.713   9.112   9.488  1.00 76.70              @1i94_A_Bulge_910-911_1362-1365
ATOM    654  C2    G A  31      -3.098  12.692   9.225  1.00  0.00              @1i94_A_Bulge_910-911_1362-1365
ATOM    655  C2'   G A  31      -0.776   8.777   7.995  1.00 76.70              @1i94_A_Bulge_910-911_1362-1365
ATOM    656  C3'   G A  31       0.631   8.253   7.740  1.00 76.70              @1i94_A_Bulge_910-911_1362-1365
ATOM    657  C4    G A  31      -1.254  11.539   9.641  1.00  0.00              @1i94_A_Bulge_910-911_1362-1365
ATOM    658  C4'   G A  31       0.901   7.473   9.012  1.00 76.70              @1i94_A_Bulge_910-911_1362-1365
ATOM    659  C5    G A  31      -0.509  12.638  10.016  1.00  0.00              @1i94_A_Bulge_910-911_1362-1365
ATOM    660  C5'   G A  31       2.354   7.217   9.342  1.00 76.70              @1i94_A_Bulge_910-911_1362-1365
ATOM    661  C6    G A  31      -1.120  13.917   9.997  1.00  0.00              @1i94_A_Bulge_910-911_1362-1365
ATOM    662  C8    G A  31       0.797  10.966  10.198  1.00  0.00              @1i94_A_Bulge_910-911_1362-1365
ATOM    663  N1    G A  31      -2.445  13.847   9.579  1.00  0.00              @1i94_A_Bulge_910-911_1362-1365
ATOM    664  N2    G A  31      -4.379  12.830   8.849  1.00  0.00              @1i94_A_Bulge_910-911_1362-1365
ATOM    665  N3    G A  31      -2.541  11.493   9.237  1.00  0.00              @1i94_A_Bulge_910-911_1362-1365
ATOM    666  N7    G A  31       0.781  12.260  10.364  1.00  0.00              @1i94_A_Bulge_910-911_1362-1365
ATOM    667  N9    G A  31      -0.406  10.464   9.761  1.00  0.00              @1i94_A_Bulge_910-911_1362-1365
ATOM    668  O2'   G A  31      -1.764   7.797   7.762  1.00 76.70              @1i94_A_Bulge_910-911_1362-1365
ATOM    669  O3'   G A  31       0.686   7.414   6.587  1.00 76.70              @1i94_A_Bulge_910-911_1362-1365
ATOM    670  O4'   G A  31       0.291   8.279  10.052  1.00 76.70              @1i94_A_Bulge_910-911_1362-1365
ATOM    671  O5'   G A  31       3.097   8.427   9.272  1.00 76.70              @1i94_A_Bulge_910-911_1362-1365
ATOM    672  O6    G A  31      -0.625  15.012  10.295  1.00  0.00              @1i94_A_Bulge_910-911_1362-1365
ATOM    673  OP1   G A  31       5.058   7.171   8.331  1.00 76.70              @1i94_A_Bulge_910-911_1362-1365
ATOM    674  OP2   G A  31       5.060   9.737   8.482  1.00 76.70              @1i94_A_Bulge_910-911_1362-1365
ATOM    675  P     G A  31       4.676   8.417   9.045  1.00 76.70              @1i94_A_Bulge_910-911_1362-1365
ATOM    676  C1'   A A  32      -2.773   9.655   4.078  1.00 58.03              @3knk_A_1606-1607_1910-1911
ATOM    677  C2    A A  32      -4.885  13.237   5.249  1.00  0.00              @3knk_A_1606-1607_1910-1911
ATOM    678  C2'   A A  32      -2.214  10.421   2.876  1.00 64.04              @3knk_A_1606-1607_1910-1911
ATOM    679  C3'   A A  32      -0.784   9.910   2.817  1.00 59.39              @3knk_A_1606-1607_1910-1911
ATOM    680  C4    A A  32      -3.531  11.526   5.514  1.00  0.00              @3knk_A_1606-1607_1910-1911
ATOM    681  C4'   A A  32      -0.941   8.462   3.263  1.00 57.51              @3knk_A_1606-1607_1910-1911
ATOM    682  C5    A A  32      -3.245  11.883   6.820  1.00  0.00              @3knk_A_1606-1607_1910-1911
ATOM    683  C5'   A A  32       0.256   7.778   3.870  1.00 63.65              @3knk_A_1606-1607_1910-1911
ATOM    684  C6    A A  32      -3.874  13.036   7.318  1.00  0.00              @3knk_A_1606-1607_1910-1911
ATOM    685  C8    A A  32      -2.124  10.118   6.434  1.00  0.00              @3knk_A_1606-1607_1910-1911
ATOM    686  N1    A A  32      -4.706  13.704   6.489  1.00  0.00              @3knk_A_1606-1607_1910-1911
ATOM    687  N3    A A  32      -4.352  12.167   4.665  1.00  0.00              @3knk_A_1606-1607_1910-1911
ATOM    688  N6    A A  32      -3.695  13.502   8.556  1.00  0.00              @3knk_A_1606-1607_1910-1911
ATOM    689  N7    A A  32      -2.354  10.984   7.391  1.00  0.00              @3knk_A_1606-1607_1910-1911
ATOM    690  N9    A A  32      -2.805  10.385   5.271  1.00  0.00              @3knk_A_1606-1607_1910-1911
ATOM    691  O2'   A A  32      -2.926  10.036   1.722  1.00 64.75              @3knk_A_1606-1607_1910-1911
ATOM    692  O3'   A A  32      -0.277  10.001   1.489  1.00 54.09              @3knk_A_1606-1607_1910-1911
ATOM    693  O4'   A A  32      -1.982   8.500   4.265  1.00 57.55              @3knk_A_1606-1607_1910-1911
ATOM    694  O5'   A A  32       0.664   8.441   5.060  1.00 66.79              @3knk_A_1606-1607_1910-1911
ATOM    695  OP1   A A  32       2.938   7.346   5.077  1.00 62.17              @3knk_A_1606-1607_1910-1911
ATOM    696  OP2   A A  32       2.166   8.868   7.002  1.00 75.72              @3knk_A_1606-1607_1910-1911
ATOM    697  P     A A  32       1.845   7.861   5.951  1.00 73.79              @3knk_A_1606-1607_1910-1911
ATOM    698  C1'   A A  33      -0.787  15.267  -1.303  1.00 66.18              @3knk_A_1606-1607_1910-1911
ATOM    699  C2    A A  33       0.217  16.006  -5.422  1.00  0.00              @3knk_A_1606-1607_1910-1911
ATOM    700  C2'   A A  33      -2.249  15.382  -0.871  1.00 71.30              @3knk_A_1606-1607_1910-1911
ATOM    701  C3'   A A  33      -2.295  14.440   0.324  1.00 72.14              @3knk_A_1606-1607_1910-1911
ATOM    702  C4    A A  33      -0.258  14.781  -3.660  1.00  0.00              @3knk_A_1606-1607_1910-1911
ATOM    703  C4'   A A  33      -0.925  14.648   0.950  1.00 69.54              @3knk_A_1606-1607_1910-1911
ATOM    704  C5    A A  33      -0.147  13.605  -4.380  1.00  0.00              @3knk_A_1606-1607_1910-1911
ATOM    705  C5'   A A  33      -0.262  13.468   1.632  1.00 66.20              @3knk_A_1606-1607_1910-1911
ATOM    706  C6    A A  33       0.178  13.717  -5.742  1.00  0.00              @3knk_A_1606-1607_1910-1911
ATOM    707  C8    A A  33      -0.642  13.034  -2.392  1.00  0.00              @3knk_A_1606-1607_1910-1911
ATOM    708  N1    A A  33       0.357  14.960  -6.242  1.00  0.00              @3knk_A_1606-1607_1910-1911
ATOM    709  N3    A A  33      -0.086  16.029  -4.126  1.00  0.00              @3knk_A_1606-1607_1910-1911
ATOM    710  N6    A A  33       0.318  12.672  -6.560  1.00  0.00              @3knk_A_1606-1607_1910-1911
ATOM    711  N7    A A  33      -0.393  12.506  -3.566  1.00  0.00              @3knk_A_1606-1607_1910-1911
ATOM    712  N9    A A  33      -0.577  14.406  -2.378  1.00  0.00              @3knk_A_1606-1607_1910-1911
ATOM    713  O2'   A A  33      -2.500  16.719  -0.476  1.00 70.72              @3knk_A_1606-1607_1910-1911
ATOM    714  O3'   A A  33      -3.315  14.828   1.233  1.00 71.34              @3knk_A_1606-1607_1910-1911
ATOM    715  O4'   A A  33      -0.042  14.813  -0.191  1.00 67.07              @3knk_A_1606-1607_1910-1911
ATOM    716  O5'   A A  33      -0.032  12.410   0.705  1.00 67.55              @3knk_A_1606-1607_1910-1911
ATOM    717  OP1   A A  33       0.799  11.019   2.611  1.00 63.34              @3knk_A_1606-1607_1910-1911
ATOM    718  OP2   A A  33       0.327   9.983   0.292  1.00 60.91              @3knk_A_1606-1607_1910-1911
ATOM    719  P     A A  33       0.821  11.125   1.119  1.00 62.97              @3knk_A_1606-1607_1910-1911
ATOM    720  C1'   A A  34       3.359  14.677   2.043  1.00 73.62              @3knk_A_Bulge_1382-1384_1506-1513 % 1
ATOM    721  C2    A A  34       6.559  17.482   2.803  1.00 66.62              @3knk_A_Bulge_1382-1384_1506-1513 % 1
ATOM    722  C2'   A A  34       3.256  14.030   3.430  1.00 74.53              @3knk_A_Bulge_1382-1384_1506-1513 % 1
ATOM    723  C3'   A A  34       1.954  13.230   3.330  1.00 72.82              @3knk_A_Bulge_1382-1384_1506-1513 % 1
ATOM    724  C4    A A  34       4.517  16.901   2.230  1.00 72.80              @3knk_A_Bulge_1382-1384_1506-1513 % 1
ATOM    725  C4'   A A  34       1.705  13.052   1.834  1.00 73.23              @3knk_A_Bulge_1382-1384_1506-1513 % 1
ATOM    726  C5    A A  34       4.167  18.203   1.935  1.00 69.50              @3knk_A_Bulge_1382-1384_1506-1513 % 1
ATOM    727  C5'   A A  34       0.250  13.063   1.449  1.00 72.92              @3knk_A_Bulge_1382-1384_1506-1513 % 1
ATOM    728  C6    A A  34       5.168  19.183   2.101  1.00 68.66              @3knk_A_Bulge_1382-1384_1506-1513 % 1
ATOM    729  C8    A A  34       2.431  17.028   1.546  1.00 72.37              @3knk_A_Bulge_1382-1384_1506-1513 % 1
ATOM    730  N1    A A  34       6.373  18.777   2.551  1.00 61.63              @3knk_A_Bulge_1382-1384_1506-1513 % 1
ATOM    731  N3    A A  34       5.710  16.470   2.672  1.00 71.05              @3knk_A_Bulge_1382-1384_1506-1513 % 1
ATOM    732  N6    A A  34       4.997  20.478   1.834  1.00 72.61              @3knk_A_Bulge_1382-1384_1506-1513 % 1
ATOM    733  N7    A A  34       2.842  18.274   1.511  1.00 69.10              @3knk_A_Bulge_1382-1384_1506-1513 % 1
ATOM    734  N9    A A  34       3.404  16.140   1.952  1.00 76.01              @3knk_A_Bulge_1382-1384_1506-1513 % 1
ATOM    735  O2'   A A  34       4.438  13.318   3.736  1.00 77.28              @3knk_A_Bulge_1382-1384_1506-1513 % 1
ATOM    736  O3'   A A  34       1.872  11.989   4.074  1.00 70.93              @3knk_A_Bulge_1382-1384_1506-1513 % 1
ATOM    737  O4'   A A  34       2.341  14.183   1.201  1.00 73.19              @3knk_A_Bulge_1382-1384_1506-1513 % 1
ATOM    738  O5'   A A  34      -0.380  14.222   1.986  1.00 74.35              @3knk_A_Bulge_1382-1384_1506-1513 % 1
ATOM    739  OP1   A A  34      -1.742  15.142   0.147  1.00 76.74              @3knk_A_Bulge_1382-1384_1506-1513 % 1
ATOM    740  OP2   A A  34      -2.776  13.535   1.859  1.00 86.05              @3knk_A_Bulge_1382-1384_1506-1513 % 1
ATOM    741  P     A A  34      -1.849  14.653   1.545  1.00 75.25              @3knk_A_Bulge_1382-1384_1506-1513 % 1
ATOM    742  C1'   A A  35       3.140  11.216  -1.623  1.00 66.44              @3knk_A_Bulge_1382-1384_1506-1513 % 1
ATOM    743  C2    A A  35       1.463  15.043  -2.696  1.00  0.00              @3knk_A_Bulge_1382-1384_1506-1513 % 1
ATOM    744  C2'   A A  35       4.189  10.115  -1.795  1.00 67.26              @3knk_A_Bulge_1382-1384_1506-1513 % 1
ATOM    745  C3'   A A  35       3.475   8.890  -1.207  1.00 71.17              @3knk_A_Bulge_1382-1384_1506-1513 % 1
ATOM    746  C4    A A  35       2.963  13.672  -1.859  1.00  0.00              @3knk_A_Bulge_1382-1384_1506-1513 % 1
ATOM    747  C4'   A A  35       2.608   9.518  -0.106  1.00 77.46              @3knk_A_Bulge_1382-1384_1506-1513 % 1
ATOM    748  C5    A A  35       3.798  14.716  -1.501  1.00  0.00              @3knk_A_Bulge_1382-1384_1506-1513 % 1
ATOM    749  C5'   A A  35       3.134   9.470   1.329  1.00 76.53              @3knk_A_Bulge_1382-1384_1506-1513 % 1
ATOM    750  C6    A A  35       3.359  16.017  -1.800  1.00  0.00              @3knk_A_Bulge_1382-1384_1506-1513 % 1
ATOM    751  C8    A A  35       4.791  12.935  -0.896  1.00  0.00              @3knk_A_Bulge_1382-1384_1506-1513 % 1
ATOM    752  N1    A A  35       2.161  16.148  -2.410  1.00  0.00              @3knk_A_Bulge_1382-1384_1506-1513 % 1
ATOM    753  N3    A A  35       1.769  13.768  -2.466  1.00  0.00              @3knk_A_Bulge_1382-1384_1506-1513 % 1
ATOM    754  N6    A A  35       4.056  17.119  -1.515  1.00  0.00              @3knk_A_Bulge_1382-1384_1506-1513 % 1
ATOM    755  N7    A A  35       4.951  14.236  -0.893  1.00  0.00              @3knk_A_Bulge_1382-1384_1506-1513 % 1
ATOM    756  N9    A A  35       3.609  12.525  -1.466  1.00  0.00              @3knk_A_Bulge_1382-1384_1506-1513 % 1
ATOM    757  O2'   A A  35       4.531   9.984  -3.156  1.00 63.39              @3knk_A_Bulge_1382-1384_1506-1513 % 1
ATOM    758  O3'   A A  35       2.659   8.254  -2.216  1.00 65.34              @3knk_A_Bulge_1382-1384_1506-1513 % 1
ATOM    759  O4'   A A  35       2.404  10.909  -0.468  1.00 68.31              @3knk_A_Bulge_1382-1384_1506-1513 % 1
ATOM    760  O5'   A A  35       2.432  10.434   2.137  1.00 72.48              @3knk_A_Bulge_1382-1384_1506-1513 % 1
ATOM    761  OP1   A A  35       2.255   9.541   4.438  1.00 85.58              @3knk_A_Bulge_1382-1384_1506-1513 % 1
ATOM    762  OP2   A A  35       4.236  11.040   3.809  1.00 75.23              @3knk_A_Bulge_1382-1384_1506-1513 % 1
ATOM    763  P     A A  35       2.791  10.702   3.675  1.00 77.36              @3knk_A_Bulge_1382-1384_1506-1513 % 1
ATOM    764  C1'   C A  36       6.825   5.160  -4.872  1.00 12.86              @2g9c_A_40-45_53-58
ATOM    765  C2    C A  36       7.498   3.610  -3.097  1.00  0.00              @2g9c_A_40-45_53-58
ATOM    766  C2'   C A  36       6.182   4.203  -5.880  1.00 12.33              @2g9c_A_40-45_53-58
ATOM    767  C3'   C A  36       4.743   4.709  -5.890  1.00 13.48              @2g9c_A_40-45_53-58
ATOM    768  C4    C A  36       6.714   3.848  -0.918  1.00  0.00              @2g9c_A_40-45_53-58
ATOM    769  C4'   C A  36       4.929   6.227  -5.845  1.00 12.80              @2g9c_A_40-45_53-58
ATOM    770  C5    C A  36       5.948   4.994  -1.274  1.00  0.00              @2g9c_A_40-45_53-58
ATOM    771  C5'   C A  36       3.744   6.886  -5.119  1.00 14.47              @2g9c_A_40-45_53-58
ATOM    772  C6    C A  36       5.998   5.398  -2.550  1.00  0.00              @2g9c_A_40-45_53-58
ATOM    773  N1    C A  36       6.756   4.732  -3.472  1.00  0.00              @2g9c_A_40-45_53-58
ATOM    774  N3    C A  36       7.458   3.190  -1.811  1.00  0.00              @2g9c_A_40-45_53-58
ATOM    775  N4    C A  36       6.704   3.397   0.339  1.00  0.00              @2g9c_A_40-45_53-58
ATOM    776  O2    C A  36       8.176   3.025  -3.954  1.00  0.00              @2g9c_A_40-45_53-58
ATOM    777  O2'   C A  36       6.756   4.394  -7.186  1.00 14.40              @2g9c_A_40-45_53-58
ATOM    778  O3'   C A  36       4.032   4.335  -7.077  1.00 13.02              @2g9c_A_40-45_53-58
ATOM    779  O4'   C A  36       6.110   6.387  -4.980  1.00 14.05              @2g9c_A_40-45_53-58
ATOM    780  O5'   C A  36       3.734   6.533  -3.745  1.00 13.19              @2g9c_A_40-45_53-58
ATOM    781  OP1   C A  36       1.236   6.594  -3.764  1.00 11.67              @2g9c_A_40-45_53-58
ATOM    782  OP2   C A  36       2.611   5.638  -1.796  1.00 12.32              @2g9c_A_40-45_53-58
ATOM    783  P     C A  36       2.404   6.678  -2.838  1.00 11.90              @2g9c_A_40-45_53-58
ATOM    784  C1'   G A  37       5.424  -0.988  -6.187  1.00 14.01              @2g9c_A_40-45_53-58
ATOM    785  C2    G A  37       5.641  -3.205  -2.500  1.00 13.31              @2g9c_A_40-45_53-58
ATOM    786  C2'   G A  37       4.400  -1.930  -6.801  1.00 12.51              @2g9c_A_40-45_53-58
ATOM    787  C3'   G A  37       3.456  -0.934  -7.474  1.00 13.31              @2g9c_A_40-45_53-58
ATOM    788  C4    G A  37       5.228  -1.379  -3.690  1.00 14.17              @2g9c_A_40-45_53-58
ATOM    789  C4'   G A  37       4.437   0.070  -8.033  1.00 14.64              @2g9c_A_40-45_53-58
ATOM    790  C5    G A  37       4.853  -0.609  -2.636  1.00 12.29              @2g9c_A_40-45_53-58
ATOM    791  C5'   G A  37       3.817   1.429  -8.250  1.00 13.97              @2g9c_A_40-45_53-58
ATOM    792  C6    G A  37       4.875  -1.180  -1.326  1.00 10.77              @2g9c_A_40-45_53-58
ATOM    793  C8    G A  37       4.545   0.599  -4.377  1.00 13.58              @2g9c_A_40-45_53-58
ATOM    794  N1    G A  37       5.278  -2.513  -1.354  1.00 13.39              @2g9c_A_40-45_53-58
ATOM    795  N2    G A  37       6.033  -4.483  -2.354  1.00 13.03              @2g9c_A_40-45_53-58
ATOM    796  N3    G A  37       5.635  -2.664  -3.707  1.00 11.98              @2g9c_A_40-45_53-58
ATOM    797  N7    G A  37       4.380   0.645  -3.071  1.00 14.01              @2g9c_A_40-45_53-58
ATOM    798  N9    G A  37       5.063  -0.577  -4.820  1.00 13.38              @2g9c_A_40-45_53-58
ATOM    799  O2'   G A  37       4.978  -2.790  -7.762  1.00 14.92              @2g9c_A_40-45_53-58
ATOM    800  O3'   G A  37       2.753  -1.609  -8.502  1.00 13.87              @2g9c_A_40-45_53-58
ATOM    801  O4'   G A  37       5.441   0.175  -7.000  1.00 14.33              @2g9c_A_40-45_53-58
ATOM    802  O5'   G A  37       3.297   1.964  -7.010  1.00 14.00              @2g9c_A_40-45_53-58
ATOM    803  O6    G A  37       4.605  -0.638  -0.268  1.00 12.73              @2g9c_A_40-45_53-58
ATOM    804  OP1   G A  37       1.925   3.692  -8.182  1.00 14.44              @2g9c_A_40-45_53-58
ATOM    805  OP2   G A  37       2.036   3.606  -5.674  1.00 14.61              @2g9c_A_40-45_53-58
ATOM    806  P     G A  37       2.723   3.446  -6.963  1.00 14.07              @2g9c_A_40-45_53-58
ATOM    807  C1'   U A  38       2.996  -5.294  -4.452  1.00 17.11              @2g9c_A_40-45_53-58
ATOM    808  C2    U A  38       2.488  -4.233  -2.341  1.00 15.74              @2g9c_A_40-45_53-58
ATOM    809  C2'   U A  38       1.946  -6.364  -4.618  1.00 16.77              @2g9c_A_40-45_53-58
ATOM    810  C3'   U A  38       1.349  -5.979  -5.969  1.00 16.40              @2g9c_A_40-45_53-58
ATOM    811  C4    U A  38       1.619  -1.918  -2.213  1.00 13.39              @2g9c_A_40-45_53-58
ATOM    812  C4'   U A  38       2.584  -5.561  -6.747  1.00 16.44              @2g9c_A_40-45_53-58
ATOM    813  C5    U A  38       1.533  -1.917  -3.680  1.00 14.53              @2g9c_A_40-45_53-58
ATOM    814  C5'   U A  38       2.297  -4.576  -7.912  1.00 17.38              @2g9c_A_40-45_53-58
ATOM    815  C6    U A  38       1.931  -2.999  -4.379  1.00 15.54              @2g9c_A_40-45_53-58
ATOM    816  N1    U A  38       2.453  -4.143  -3.738  1.00 16.45              @2g9c_A_40-45_53-58
ATOM    817  N3    U A  38       2.085  -3.107  -1.672  1.00 13.48              @2g9c_A_40-45_53-58
ATOM    818  O2    U A  38       2.834  -5.309  -1.788  1.00 13.98              @2g9c_A_40-45_53-58
ATOM    819  O2'   U A  38       2.652  -7.588  -4.630  1.00 17.40              @2g9c_A_40-45_53-58
ATOM    820  O3'   U A  38       0.725  -7.086  -6.559  1.00 18.02              @2g9c_A_40-45_53-58
ATOM    821  O4    U A  38       1.385  -0.889  -1.432  1.00 16.08              @2g9c_A_40-45_53-58
ATOM    822  O4'   U A  38       3.406  -4.900  -5.772  1.00 16.46              @2g9c_A_40-45_53-58
ATOM    823  O5'   U A  38       1.513  -3.499  -7.415  1.00 15.99              @2g9c_A_40-45_53-58
ATOM    824  OP1   U A  38       0.817  -2.567  -9.659  1.00 18.90              @2g9c_A_40-45_53-58
ATOM    825  OP2   U A  38       0.416  -1.323  -7.408  1.00 16.82              @2g9c_A_40-45_53-58
ATOM    826  P     U A  38       1.290  -2.179  -8.285  1.00 15.53              @2g9c_A_40-45_53-58
ATOM    827  C1'   C A  39      -0.208  -8.486  -1.388  1.00 17.60              @2g9c_A_40-45_53-58
ATOM    828  C2    C A  39      -0.538  -6.472  -0.000  1.00 16.47              @2g9c_A_40-45_53-58
ATOM    829  C2'   C A  39      -1.383  -9.446  -1.227  1.00 17.48              @2g9c_A_40-45_53-58
ATOM    830  C3'   C A  39      -1.860  -9.563  -2.651  1.00 16.05              @2g9c_A_40-45_53-58
ATOM    831  C4    C A  39      -0.932  -4.373  -0.943  1.00 14.45              @2g9c_A_40-45_53-58
ATOM    832  C4'   C A  39      -0.541  -9.637  -3.413  1.00 17.62              @2g9c_A_40-45_53-58
ATOM    833  C5    C A  39      -1.054  -4.947  -2.223  1.00 15.93              @2g9c_A_40-45_53-58
ATOM    834  C5'   C A  39      -0.582  -9.330  -4.895  1.00 18.20              @2g9c_A_40-45_53-58
ATOM    835  C6    C A  39      -0.863  -6.273  -2.337  1.00 17.89              @2g9c_A_40-45_53-58
ATOM    836  N1    C A  39      -0.563  -7.028  -1.238  1.00 16.37              @2g9c_A_40-45_53-58
ATOM    837  N3    C A  39      -0.694  -5.132   0.152  1.00 16.17              @2g9c_A_40-45_53-58
ATOM    838  N4    C A  39      -1.053  -3.042  -0.783  1.00 16.55              @2g9c_A_40-45_53-58
ATOM    839  O2    C A  39      -0.390  -7.235   0.989  1.00 18.04              @2g9c_A_40-45_53-58
ATOM    840  O2'   C A  39      -0.867 -10.676  -0.645  1.00 19.28              @2g9c_A_40-45_53-58
ATOM    841  O3'   C A  39      -2.666 -10.728  -2.891  1.00 15.09              @2g9c_A_40-45_53-58
ATOM    842  O4'   C A  39       0.299  -8.711  -2.693  1.00 17.22              @2g9c_A_40-45_53-58
ATOM    843  O5'   C A  39      -1.161  -8.003  -5.141  1.00 18.96              @2g9c_A_40-45_53-58
ATOM    844  OP1   C A  39      -1.312  -8.163  -7.615  1.00 18.82              @2g9c_A_40-45_53-58
ATOM    845  OP2   C A  39      -1.510  -5.914  -6.314  1.00 19.96              @2g9c_A_40-45_53-58
ATOM    846  P     C A  39      -0.853  -7.271  -6.523  1.00 17.71              @2g9c_A_40-45_53-58
ATOM    847  C1'   C A  40      -4.137  -9.104   1.873  1.00 11.63              @2g9c_A_40-45_53-58
ATOM    848  C2    C A  40      -4.064  -6.644   2.017  1.00 12.60              @2g9c_A_40-45_53-58
ATOM    849  C2'   C A  40      -5.494  -9.544   2.373  1.00 13.38              @2g9c_A_40-45_53-58
ATOM    850  C3'   C A  40      -6.044 -10.208   1.108  1.00 13.25              @2g9c_A_40-45_53-58
ATOM    851  C4    C A  40      -4.128  -5.290   0.128  1.00  9.87              @2g9c_A_40-45_53-58
ATOM    852  C4'   C A  40      -4.823 -11.022   0.701  1.00 13.60              @2g9c_A_40-45_53-58
ATOM    853  C5    C A  40      -4.243  -6.449  -0.754  1.00  9.15              @2g9c_A_40-45_53-58
ATOM    854  C5'   C A  40      -4.758 -11.533  -0.729  1.00 12.27              @2g9c_A_40-45_53-58
ATOM    855  C6    C A  40      -4.246  -7.664  -0.142  1.00 11.72              @2g9c_A_40-45_53-58
ATOM    856  N1    C A  40      -4.153  -7.786   1.207  1.00 11.13              @2g9c_A_40-45_53-58
ATOM    857  N3    C A  40      -4.027  -5.425   1.442  1.00 11.03              @2g9c_A_40-45_53-58
ATOM    858  N4    C A  40      -4.116  -4.067  -0.399  1.00 11.82              @2g9c_A_40-45_53-58
ATOM    859  O2    C A  40      -4.068  -6.799   3.260  1.00 12.31              @2g9c_A_40-45_53-58
ATOM    860  O2'   C A  40      -5.345 -10.525   3.445  1.00 12.69              @2g9c_A_40-45_53-58
ATOM    861  O3'   C A  40      -7.154 -11.024   1.476  1.00 12.22              @2g9c_A_40-45_53-58
ATOM    862  O4'   C A  40      -3.738 -10.092   0.910  1.00 11.62              @2g9c_A_40-45_53-58
ATOM    863  O5'   C A  40      -4.868 -10.465  -1.654  1.00 12.64              @2g9c_A_40-45_53-58
ATOM    864  OP1   C A  40      -4.561 -11.946  -3.668  1.00 17.81              @2g9c_A_40-45_53-58
ATOM    865  OP2   C A  40      -4.569  -9.357  -3.826  1.00 16.05              @2g9c_A_40-45_53-58
ATOM    866  P     C A  40      -4.215 -10.601  -3.095  1.00 14.74              @2g9c_A_40-45_53-58
ATOM    867  C1'   C A  41      -7.759  -6.161   4.399  1.00 16.58              @2g9c_A_40-45_53-58
ATOM    868  C2    C A  41      -7.323  -4.132   3.013  1.00  0.00              @2g9c_A_40-45_53-58
ATOM    869  C2'   C A  41      -9.230  -6.019   4.777  1.00 17.75              @2g9c_A_40-45_53-58
ATOM    870  C3'   C A  41      -9.785  -7.328   4.249  1.00 17.88              @2g9c_A_40-45_53-58
ATOM    871  C4    C A  41      -7.002  -4.256   0.711  1.00  0.00              @2g9c_A_40-45_53-58
ATOM    872  C4'   C A  41      -8.685  -8.300   4.613  1.00 16.44              @2g9c_A_40-45_53-58
ATOM    873  C5    C A  41      -7.164  -5.671   0.722  1.00  0.00              @2g9c_A_40-45_53-58
ATOM    874  C5'   C A  41      -8.656  -9.559   3.813  1.00 15.91              @2g9c_A_40-45_53-58
ATOM    875  C6    C A  41      -7.402  -6.256   1.903  1.00  0.00              @2g9c_A_40-45_53-58
ATOM    876  N1    C A  41      -7.485  -5.519   3.051  1.00  0.00              @2g9c_A_40-45_53-58
ATOM    877  N3    C A  41      -7.082  -3.527   1.827  1.00  0.00              @2g9c_A_40-45_53-58
ATOM    878  N4    C A  41      -6.764  -3.616  -0.437  1.00  0.00              @2g9c_A_40-45_53-58
ATOM    879  O2    C A  41      -7.404  -3.489   4.070  1.00  0.00              @2g9c_A_40-45_53-58
ATOM    880  O2'   C A  41      -9.303  -5.972   6.184  1.00 20.19              @2g9c_A_40-45_53-58
ATOM    881  O3'   C A  41     -10.869  -7.769   4.998  1.00 18.69              @2g9c_A_40-45_53-58
ATOM    882  O4'   C A  41      -7.474  -7.558   4.352  1.00 16.53              @2g9c_A_40-45_53-58
ATOM    883  O5'   C A  41      -8.632  -9.233   2.431  1.00 12.96              @2g9c_A_40-45_53-58
ATOM    884  OP1   C A  41      -9.559 -11.528   1.727  1.00 12.57              @2g9c_A_40-45_53-58
ATOM    885  OP2   C A  41      -8.749  -9.730   0.050  1.00 13.73              @2g9c_A_40-45_53-58
ATOM    886  P     C A  41      -8.623 -10.439   1.352  1.00 12.72              @2g9c_A_40-45_53-58
