# Supplementary material for: Modeling the Structure of RNA Molecules with Small-Angle X-Ray Scattering Data
Source: PLoS One. 2013 Nov 4;8(11):e78007. doi: 10.1371/journal.pone.0078007 (PMC3817170; doi:10.1371/journal.pone.0078007)
Supplement: File S6 — Benchmark data. Simulated SAXS data, fit plots, RFR models, and best ROSETTA decoys (by ) for 10 benchmark targets. Within the archive, simulated SAXS data are named in benchmark_models/*.dat, fit plots are named benchmark_models/*_fit.pdf, RFR models are named benchmark_models/*model.pdb, and top ROSETTA decoys are named rosetta_decoys/*.pdb. (ZIP) [file pone.0078007.s006.zip › benchmark_models/1L2Xmodel.pdb]

HEADER Model for input.fas using None data.
REMARK Filename: input.fas
REMARK Clashes: 1
REMARK SASA(All-atoms): 9.9e+100
REMARK BBClashes: 7
REMARK GDT_TS_RNA_n(input.pdb): 0.5
REMARK SeqMatch: -36.0
REMARK RMSd(input.pdb): 10.8134195366
REMARK -log_10(P(RMSd(input.pdb))): 2.65405597413e-05
REMARK Chi(input.dat): 1.152
REMARK Pairings: 18.5
REMARK SASA(Main-Chain): 9.9e+100
REMARK GDT_TS_RNA_c(input.pdb): 0.4074
REMARK Stackings: 9.6
REMARK PClashes: 0
REMARK SASA(Non-polar): 9.9e+100
REMARK DI(input.pdb): 0.0253607535663
REMARK SASA(All-polar): 9.9e+100
REMARK INF(input.pdb): 0.274236468076
REMARK Total: 1.162
REMARK Integrity: 0.0
REMARK FI(input.pdb): 0.137118234038
REMARK SASA(Total-Side): 9.9e+100
ATOM      2  C1'   G A   1      -1.418  -3.138 -11.424  1.00  0.00              1PNU_j2_0-C1451_0-A1569[0/1]|1I94_j2_A-U1228_A-C1258[0/10]
ATOM      3  C2    G A   1       0.074  -1.985 -15.293  1.00  0.00              1PNU_j2_0-C1451_0-A1569[0/1]|1I94_j2_A-U1228_A-C1258[0/10]
ATOM      4  C2'   G A   1      -0.531  -4.319 -11.023  1.00  0.00              1PNU_j2_0-C1451_0-A1569[0/1]|1I94_j2_A-U1228_A-C1258[0/10]
ATOM      5  C3'   G A   1      -0.431  -4.128  -9.514  1.00  0.00              1PNU_j2_0-C1451_0-A1569[0/1]|1I94_j2_A-U1228_A-C1258[0/10]
ATOM      6  C4    G A   1      -0.262  -1.734 -13.118  1.00  0.00              1PNU_j2_0-C1451_0-A1569[0/1]|1I94_j2_A-U1228_A-C1258[0/10]
ATOM      7  C4'   G A   1      -1.821  -3.622  -9.162  1.00  0.00              1PNU_j2_0-C1451_0-A1569[0/1]|1I94_j2_A-U1228_A-C1258[0/10]
ATOM      8  C5    G A   1       0.395  -0.525 -13.035  1.00  0.00              1PNU_j2_0-C1451_0-A1569[0/1]|1I94_j2_A-U1228_A-C1258[0/10]
ATOM      9  C5'   G A   1      -1.927  -2.799  -7.898  1.00  0.00              1PNU_j2_0-C1451_0-A1569[0/1]|1I94_j2_A-U1228_A-C1258[0/10]
ATOM     10  C6    G A   1       0.962   0.028 -14.211  1.00  0.00              1PNU_j2_0-C1451_0-A1569[0/1]|1I94_j2_A-U1228_A-C1258[0/10]
ATOM     11  C8    G A   1      -0.277  -0.953 -11.060  1.00  0.00              1PNU_j2_0-C1451_0-A1569[0/1]|1I94_j2_A-U1228_A-C1258[0/10]
ATOM     12  N1    G A   1       0.748  -0.788 -15.316  1.00  0.00              1PNU_j2_0-C1451_0-A1569[0/1]|1I94_j2_A-U1228_A-C1258[0/10]
ATOM     13  N2    G A   1      -0.029  -2.628 -16.466  1.00  0.00              1PNU_j2_0-C1451_0-A1569[0/1]|1I94_j2_A-U1228_A-C1258[0/10]
ATOM     14  N3    G A   1      -0.458  -2.512 -14.203  1.00  0.00              1PNU_j2_0-C1451_0-A1569[0/1]|1I94_j2_A-U1228_A-C1258[0/10]
ATOM     15  N7    G A   1       0.378  -0.045 -11.731  1.00  0.00              1PNU_j2_0-C1451_0-A1569[0/1]|1I94_j2_A-U1228_A-C1258[0/10]
ATOM     16  N9    G A   1      -0.693  -2.005 -11.841  1.00  0.00              1PNU_j2_0-C1451_0-A1569[0/1]|1I94_j2_A-U1228_A-C1258[0/10]
ATOM     17  O1P   G A   1      -2.707   0.049  -8.859  1.00  0.00              1PNU_j2_0-C1451_0-A1569[0/1]|1I94_j2_A-U1228_A-C1258[0/10]
ATOM     18  O2'   G A   1      -1.157  -5.532 -11.389  1.00  0.00              1PNU_j2_0-C1451_0-A1569[0/1]|1I94_j2_A-U1228_A-C1258[0/10]
ATOM     19  O2P   G A   1      -2.116  -0.046  -6.363  1.00  0.00              1PNU_j2_0-C1451_0-A1569[0/1]|1I94_j2_A-U1228_A-C1258[0/10]
ATOM     20  O3'   G A   1      -0.162  -5.356  -8.839  1.00  0.00              1PNU_j2_0-C1451_0-A1569[0/1]|1I94_j2_A-U1228_A-C1258[0/10]
ATOM     21  O4'   G A   1      -2.205  -2.799 -10.294  1.00  0.00              1PNU_j2_0-C1451_0-A1569[0/1]|1I94_j2_A-U1228_A-C1258[0/10]
ATOM     22  O5'   G A   1      -1.098  -1.643  -7.990  1.00  0.00              1PNU_j2_0-C1451_0-A1569[0/1]|1I94_j2_A-U1228_A-C1258[0/10]
ATOM     23  O6    G A   1       1.584   1.090 -14.340  1.00  0.00              1PNU_j2_0-C1451_0-A1569[0/1]|1I94_j2_A-U1228_A-C1258[0/10]
ATOM     24  P     G A   1      -1.707  -0.185  -7.786  1.00  0.00              1PNU_j2_0-C1451_0-A1569[0/1]|1I94_j2_A-U1228_A-C1258[0/10]
ATOM     25  C1'   C A   2       2.741  -2.346  -5.079  1.00 50.79              @1asy_S_3-7_65-69
ATOM     26  C2    C A   2       2.560  -3.233  -2.786  1.00 45.31              @1asy_S_3-7_65-69
ATOM     27  C2'   C A   2       4.214  -2.488  -5.413  1.00 53.16              @1asy_S_3-7_65-69
ATOM     28  C3'   C A   2       4.183  -3.270  -6.702  1.00 52.30              @1asy_S_3-7_65-69
ATOM     29  C4    C A   2       1.824  -5.450  -2.409  1.00 45.88              @1asy_S_3-7_65-69
ATOM     30  C4'   C A   2       2.968  -2.703  -7.391  1.00 51.08              @1asy_S_3-7_65-69
ATOM     31  C5    C A   2       1.657  -5.663  -3.810  1.00 45.41              @1asy_S_3-7_65-69
ATOM     32  C5'   C A   2       2.409  -3.640  -8.421  1.00 50.89              @1asy_S_3-7_65-69
ATOM     33  C6    C A   2       1.946  -4.641  -4.625  1.00 46.55              @1asy_S_3-7_65-69
ATOM     34  N1    C A   2       2.384  -3.437  -4.144  1.00 47.62              @1asy_S_3-7_65-69
ATOM     35  N3    C A   2       2.263  -4.259  -1.938  1.00 44.60              @1asy_S_3-7_65-69
ATOM     36  N4    C A   2       1.545  -6.418  -1.549  1.00 48.27              @1asy_S_3-7_65-69
ATOM     37  O2    C A   2       2.987  -2.159  -2.351  1.00 43.89              @1asy_S_3-7_65-69
ATOM     38  O2'   C A   2       4.783  -1.206  -5.650  1.00 55.32              @1asy_S_3-7_65-69
ATOM     39  O3'   C A   2       5.415  -3.071  -7.439  1.00 53.29              @1asy_S_3-7_65-69
ATOM     40  O4'   C A   2       2.041  -2.488  -6.308  1.00 51.32              @1asy_S_3-7_65-69
ATOM     41  O5'   C A   2       2.095  -4.925  -7.872  1.00 52.75              @1asy_S_3-7_65-69
ATOM     42  OP1   C A   2       1.946  -5.924 -10.197  1.00 61.15              @1asy_S_3-7_65-69
ATOM     43  OP2   C A   2       1.353  -7.341  -8.251  1.00 60.59              @1asy_S_3-7_65-69
ATOM     44  P     C A   2       1.349  -5.976  -8.823  1.00 61.13              @1asy_S_3-7_65-69
ATOM     45  C1'   G A   3       6.752  -3.041  -2.285  1.00 58.18              @1asy_S_3-7_65-69
ATOM     46  C2    G A   3       6.074  -5.659   1.130  1.00 45.74              @1asy_S_3-7_65-69
ATOM     47  C2'   G A   3       8.221  -3.282  -2.004  1.00 59.68              @1asy_S_3-7_65-69
ATOM     48  C3'   G A   3       8.785  -3.484  -3.396  1.00 60.78              @1asy_S_3-7_65-69
ATOM     49  C4    G A   3       5.903  -5.080  -1.006  1.00 51.68              @1asy_S_3-7_65-69
ATOM     50  C4'   G A   3       7.979  -2.496  -4.218  1.00 58.53              @1asy_S_3-7_65-69
ATOM     51  C5    G A   3       5.267  -6.238  -1.362  1.00 51.61              @1asy_S_3-7_65-69
ATOM     52  C5'   G A   3       7.956  -2.848  -5.678  1.00 57.03              @1asy_S_3-7_65-69
ATOM     53  C6    G A   3       4.982  -7.213  -0.377  1.00 48.15              @1asy_S_3-7_65-69
ATOM     54  C8    G A   3       5.464  -5.094  -3.150  1.00 53.18              @1asy_S_3-7_65-69
ATOM     55  N1    G A   3       5.420  -6.827   0.856  1.00 45.59              @1asy_S_3-7_65-69
ATOM     56  N2    G A   3       6.420  -5.466   2.399  1.00 46.53              @1asy_S_3-7_65-69
ATOM     57  N3    G A   3       6.343  -4.730   0.218  1.00 48.17              @1asy_S_3-7_65-69
ATOM     58  N7    G A   3       4.982  -6.237  -2.731  1.00 53.12              @1asy_S_3-7_65-69
ATOM     59  N9    G A   3       6.056  -4.338  -2.161  1.00 53.96              @1asy_S_3-7_65-69
ATOM     60  O2'   G A   3       8.811  -2.121  -1.430  1.00 59.34              @1asy_S_3-7_65-69
ATOM     61  O3'   G A   3      10.187  -3.207  -3.438  1.00 64.35              @1asy_S_3-7_65-69
ATOM     62  O4'   G A   3       6.669  -2.555  -3.631  1.00 59.53              @1asy_S_3-7_65-69
ATOM     63  O5'   G A   3       7.217  -4.049  -5.955  1.00 56.12              @1asy_S_3-7_65-69
ATOM     64  O6    G A   3       4.408  -8.295  -0.529  1.00 45.79              @1asy_S_3-7_65-69
ATOM     65  OP1   G A   3       7.606  -3.968  -8.457  1.00 61.11              @1asy_S_3-7_65-69
ATOM     66  OP2   G A   3       5.928  -5.542  -7.549  1.00 57.24              @1asy_S_3-7_65-69
ATOM     67  P     G A   3       6.545  -4.202  -7.413  1.00 57.50              @1asy_S_3-7_65-69
ATOM     68  C1'   C A   4       9.583  -6.330   0.575  1.00 64.54              @1asy_S_3-7_65-69
ATOM     69  C2    C A   4       8.274  -8.369   0.173  1.00  0.00              @1asy_S_3-7_65-69
ATOM     70  C2'   C A   4      10.904  -6.988   0.972  1.00 66.06              @1asy_S_3-7_65-69
ATOM     71  C3'   C A   4      11.905  -6.301   0.078  1.00 65.76              @1asy_S_3-7_65-69
ATOM     72  C4    C A   4       7.549  -8.954  -1.959  1.00  0.00              @1asy_S_3-7_65-69
ATOM     73  C4'   C A   4      11.358  -4.882   0.020  1.00 66.04              @1asy_S_3-7_65-69
ATOM     74  C5    C A   4       8.152  -7.797  -2.528  1.00  0.00              @1asy_S_3-7_65-69
ATOM     75  C5'   C A   4      11.831  -4.169  -1.223  1.00 67.23              @1asy_S_3-7_65-69
ATOM     76  C6    C A   4       8.799  -6.967  -1.700  1.00  0.00              @1asy_S_3-7_65-69
ATOM     77  N1    C A   4       8.875  -7.226  -0.359  1.00  0.00              @1asy_S_3-7_65-69
ATOM     78  N3    C A   4       7.617  -9.217  -0.652  1.00  0.00              @1asy_S_3-7_65-69
ATOM     79  N4    C A   4       6.891  -9.819  -2.736  1.00  0.00              @1asy_S_3-7_65-69
ATOM     80  O2    C A   4       8.360  -8.579   1.392  1.00  0.00              @1asy_S_3-7_65-69
ATOM     81  O2'   C A   4      11.208  -6.689   2.334  1.00 68.19              @1asy_S_3-7_65-69
ATOM     82  O3'   C A   4      13.224  -6.328   0.646  1.00 67.61              @1asy_S_3-7_65-69
ATOM     83  O4'   C A   4       9.922  -5.072   0.009  1.00 65.11              @1asy_S_3-7_65-69
ATOM     84  O5'   C A   4      11.708  -5.006  -2.387  1.00 70.49              @1asy_S_3-7_65-69
ATOM     85  OP1   C A   4      12.425  -3.682  -4.398  1.00 76.13              @1asy_S_3-7_65-69
ATOM     86  OP2   C A   4      10.677  -5.442  -4.644  1.00 69.41              @1asy_S_3-7_65-69
ATOM     87  P     C A   4      11.247  -4.382  -3.777  1.00 71.10              @1asy_S_3-7_65-69
ATOM     88  C1'   G A   5      11.115 -10.994   2.571  1.00 62.62              @1asy_S_3-7_65-69
ATOM     89  C2    G A   5       8.262 -14.226   2.063  1.00 59.59              @1asy_S_3-7_65-69
ATOM     90  C2'   G A   5      11.997 -12.101   3.147  1.00 62.27              @1asy_S_3-7_65-69
ATOM     91  C3'   G A   5      13.365 -11.786   2.565  1.00 61.40              @1asy_S_3-7_65-69
ATOM     92  C4    G A   5       9.509 -12.527   1.351  1.00 61.63              @1asy_S_3-7_65-69
ATOM     93  C4'   G A   5      13.360 -10.270   2.579  1.00 63.88              @1asy_S_3-7_65-69
ATOM     94  C5    G A   5       9.082 -12.637   0.053  1.00 61.30              @1asy_S_3-7_65-69
ATOM     95  C5'   G A   5      14.327  -9.720   1.555  1.00 66.21              @1asy_S_3-7_65-69
ATOM     96  C6    G A   5       8.139 -13.651  -0.290  1.00 61.23              @1asy_S_3-7_65-69
ATOM     97  C8    G A   5      10.448 -11.002   0.084  1.00 61.22              @1asy_S_3-7_65-69
ATOM     98  N1    G A   5       7.784 -14.417   0.804  1.00 60.27              @1asy_S_3-7_65-69
ATOM     99  N2    G A   5       7.836 -15.059   2.997  1.00 61.47              @1asy_S_3-7_65-69
ATOM    100  N3    G A   5       9.143 -13.281   2.397  1.00 60.88              @1asy_S_3-7_65-69
ATOM    101  N7    G A   5       9.672 -11.662  -0.757  1.00 60.62              @1asy_S_3-7_65-69
ATOM    102  N9    G A   5      10.391 -11.471   1.377  1.00 61.71              @1asy_S_3-7_65-69
ATOM    103  O2'   G A   5      12.056 -12.019   4.555  1.00 63.63              @1asy_S_3-7_65-69
ATOM    104  O3'   G A   5      14.393 -12.260   3.420  1.00 57.59              @1asy_S_3-7_65-69
ATOM    105  O4'   G A   5      11.988  -9.913   2.239  1.00 63.73              @1asy_S_3-7_65-69
ATOM    106  O5'   G A   5      14.344  -8.279   1.572  1.00 67.08              @1asy_S_3-7_65-69
ATOM    107  O6    G A   5       7.648 -13.914  -1.383  1.00 62.08              @1asy_S_3-7_65-69
ATOM    108  OP1   G A   5      15.594  -6.792  -0.036  1.00 69.78              @1asy_S_3-7_65-69
ATOM    109  OP2   G A   5      13.850  -8.353  -0.913  1.00 63.98              @1asy_S_3-7_65-69
ATOM    110  P     G A   5      14.263  -7.462   0.202  1.00 67.97              @1asy_S_3-7_65-69
ATOM    111  C1'   G A   6      11.966 -17.782   6.108  1.00 39.85              @1asy_S_3-7_65-69
ATOM    112  C2    G A   6       9.815 -20.835   8.325  1.00  0.00              @1asy_S_3-7_65-69
ATOM    113  C2'   G A   6      13.147 -18.334   5.361  1.00 33.30              @1asy_S_3-7_65-69
ATOM    114  C3'   G A   6      14.111 -17.160   5.419  1.00 31.99              @1asy_S_3-7_65-69
ATOM    115  C4    G A   6      10.114 -19.446   6.625  1.00  0.00              @1asy_S_3-7_65-69
ATOM    116  C4'   G A   6      13.204 -15.948   5.306  1.00 36.75              @1asy_S_3-7_65-69
ATOM    117  C5    G A   6       8.953 -19.806   5.973  1.00  0.00              @1asy_S_3-7_65-69
ATOM    118  C5'   G A   6      13.967 -14.694   4.966  1.00 42.57              @1asy_S_3-7_65-69
ATOM    119  C6    G A   6       8.119 -20.794   6.555  1.00  0.00              @1asy_S_3-7_65-69
ATOM    120  C8    G A   6       9.864 -18.320   4.751  1.00  0.00              @1asy_S_3-7_65-69
ATOM    121  N1    G A   6       8.640 -21.263   7.756  1.00  0.00              @1asy_S_3-7_65-69
ATOM    122  N2    G A   6      10.150 -21.409   9.491  1.00  0.00              @1asy_S_3-7_65-69
ATOM    123  N3    G A   6      10.602 -19.916   7.792  1.00  0.00              @1asy_S_3-7_65-69
ATOM    124  N7    G A   6       8.810 -19.087   4.793  1.00  0.00              @1asy_S_3-7_65-69
ATOM    125  N9    G A   6      10.696 -18.487   5.832  1.00  0.00              @1asy_S_3-7_65-69
ATOM    126  O2'   G A   6      13.724 -19.434   6.050  1.00 27.09              @1asy_S_3-7_65-69
ATOM    127  O3'   G A   6      14.787 -17.237   6.697  1.00 31.56              @1asy_S_3-7_65-69
ATOM    128  O4'   G A   6      11.891 -16.403   5.752  1.00 39.47              @1asy_S_3-7_65-69
ATOM    129  O5'   G A   6      14.649 -14.824   3.710  1.00 48.93              @1asy_S_3-7_65-69
ATOM    130  O6    G A   6       7.049 -21.248   6.129  1.00  0.00              @1asy_S_3-7_65-69
ATOM    131  OP1   G A   6      16.602 -13.275   3.720  1.00 53.09              @1asy_S_3-7_65-69
ATOM    132  OP2   G A   6      15.416 -13.783   1.583  1.00 47.31              @1asy_S_3-7_65-69
ATOM    133  P     G A   6      15.312 -13.541   3.043  1.00 51.26              @1asy_S_3-7_65-69
ATOM    134  C1'   C A   7      15.051 -17.841   1.772  1.00112.21              LIR_121102
ATOM    135  C2    C A   7      14.686 -17.016  -0.534  1.00  0.00              LIR_121102
ATOM    136  C2'   C A   7      16.398 -18.580   1.759  1.00110.80              LIR_121102
ATOM    137  C3'   C A   7      16.906 -18.380   3.196  1.00110.59              LIR_121102
ATOM    138  C4    C A   7      13.964 -14.839  -0.930  1.00  0.00              LIR_121102
ATOM    139  C4'   C A   7      15.617 -18.159   3.980  1.00112.40              LIR_121102
ATOM    140  C5    C A   7      13.937 -14.550   0.464  1.00  0.00              LIR_121102
ATOM    141  C5'   C A   7      15.714 -17.439   5.295  1.00115.19              LIR_121102
ATOM    142  C6    C A   7      14.293 -15.529   1.305  1.00  0.00              LIR_121102
ATOM    143  N1    C A   7      14.668 -16.759   0.838  1.00  0.00              LIR_121102
ATOM    144  N3    C A   7      14.329 -16.036  -1.397  1.00  0.00              LIR_121102
ATOM    145  N4    C A   7      13.621 -13.902  -1.817  1.00  0.00              LIR_121102
ATOM    146  O2    C A   7      15.031 -18.140  -0.929  1.00  0.00              LIR_121102
ATOM    147  O2'   C A   7      16.166 -19.954   1.493  1.00112.11              LIR_121102
ATOM    148  O3'   C A   7      17.529 -19.602   3.610  1.00108.15              LIR_121102
ATOM    149  O4'   C A   7      14.765 -17.424   3.091  1.00111.36              LIR_121102
ATOM    150  O5'   C A   7      16.076 -18.361   6.309  1.00119.10              LIR_121102
ATOM    151  OP1   C A   7      15.598 -19.990   8.147  1.00123.00              LIR_121102
ATOM    152  OP2   C A   7      14.727 -17.565   8.229  1.00121.58              LIR_121102
ATOM    153  P     C A   7      15.039 -18.793   7.447  1.00121.90              LIR_121102
ATOM    154  C1'   A A   8      22.418 -15.626   1.473  1.00 61.41              LIR_121102
ATOM    155  C2    A A   8      25.633 -14.177  -1.110  1.00  0.00              LIR_121102
ATOM    156  C2'   A A   8      21.167 -15.076   0.769  1.00 66.57              LIR_121102
ATOM    157  C3'   A A   8      20.370 -16.366   0.642  1.00 71.44              LIR_121102
ATOM    158  C4    A A   8      24.323 -15.700  -0.217  1.00  0.00              LIR_121102
ATOM    159  C4'   A A   8      20.487 -16.844   2.070  1.00 68.64              LIR_121102
ATOM    160  C5    A A   8      24.932 -16.720  -0.927  1.00  0.00              LIR_121102
ATOM    161  C5'   A A   8      20.150 -18.266   2.362  1.00 76.60              LIR_121102
ATOM    162  C6    A A   8      25.981 -16.359  -1.789  1.00  0.00              LIR_121102
ATOM    163  C8    A A   8      23.419 -17.643   0.247  1.00  0.00              LIR_121102
ATOM    164  N1    A A   8      26.314 -15.051  -1.858  1.00  0.00              LIR_121102
ATOM    165  N3    A A   8      24.629 -14.393  -0.263  1.00  0.00              LIR_121102
ATOM    166  N6    A A   8      26.660 -17.232  -2.536  1.00  0.00              LIR_121102
ATOM    167  N7    A A   8      24.350 -17.944  -0.624  1.00  0.00              LIR_121102
ATOM    168  N9    A A   8      23.347 -16.302   0.540  1.00  0.00              LIR_121102
ATOM    169  O2'   A A   8      20.513 -14.159   1.640  1.00 54.96              LIR_121102
ATOM    170  O3'   A A   8      19.011 -16.388   0.134  1.00 74.38              LIR_121102
ATOM    171  O4'   A A   8      21.896 -16.591   2.384  1.00 63.29              LIR_121102
ATOM    172  O5'   A A   8      19.777 -18.351   3.728  1.00 97.21              LIR_121102
ATOM    173  OP1   A A   8      19.680 -20.843   3.894  1.00103.30              LIR_121102
ATOM    174  OP2   A A   8      18.805 -19.299   5.779  1.00102.07              LIR_121102
ATOM    175  P     A A   8      18.980 -19.596   4.324  1.00105.53              LIR_121102
ATOM    176  C1'   C A   9      18.521 -12.244  -3.847  1.00 37.85              LIR_121102
ATOM    177  C2    C A   9      17.702 -13.416  -5.809  1.00  0.00              LIR_121102
ATOM    178  C2'   C A   9      17.235 -11.507  -3.481  1.00 43.80              LIR_121102
ATOM    179  C3'   C A   9      17.079 -11.939  -2.032  1.00 42.55              LIR_121102
ATOM    180  C4    C A   9      17.375 -15.720  -5.830  1.00  0.00              LIR_121102
ATOM    181  C4'   C A   9      18.514 -11.856  -1.539  1.00 56.80              LIR_121102
ATOM    182  C5    C A   9      17.808 -15.836  -4.479  1.00  0.00              LIR_121102
ATOM    183  C5'   C A   9      18.696 -12.703  -0.308  1.00 56.11              LIR_121102
ATOM    184  C6    C A   9      18.174 -14.713  -3.849  1.00  0.00              LIR_121102
ATOM    185  N1    C A   9      18.131 -13.502  -4.483  1.00  0.00              LIR_121102
ATOM    186  N3    C A   9      17.330 -14.543  -6.459  1.00  0.00              LIR_121102
ATOM    187  N4    C A   9      16.997 -16.806  -6.510  1.00  0.00              LIR_121102
ATOM    188  O2    C A   9      17.673 -12.305  -6.359  1.00  0.00              LIR_121102
ATOM    189  O2'   C A   9      17.466 -10.129  -3.661  1.00 35.09              LIR_121102
ATOM    190  O3'   C A   9      16.371 -11.007  -1.288  1.00 42.08              LIR_121102
ATOM    191  O4'   C A   9      19.252 -12.449  -2.666  1.00 44.03              LIR_121102
ATOM    192  O5'   C A   9      18.562 -14.061  -0.680  1.00 67.37              LIR_121102
ATOM    193  OP1   C A   9      18.083 -14.539   1.690  1.00 79.63              LIR_121102
ATOM    194  OP2   C A   9      16.738 -15.586  -0.197  1.00 79.10              LIR_121102
ATOM    195  P     C A   9      18.020 -15.144   0.335  1.00 73.89              LIR_121102
ATOM    196  C1'   C A  10      13.966 -11.728  -6.217  1.00 28.92              LIR_121102
ATOM    197  C2    C A  10      14.053 -14.154  -6.787  1.00  0.00              LIR_121102
ATOM    198  C2'   C A  10      12.437 -11.531  -6.170  1.00 43.38              LIR_121102
ATOM    199  C3'   C A  10      12.244 -11.025  -4.734  1.00 34.40              LIR_121102
ATOM    200  C4    C A  10      14.530 -15.787  -5.199  1.00  0.00              LIR_121102
ATOM    201  C4'   C A  10      13.458 -10.112  -4.572  1.00 40.17              LIR_121102
ATOM    202  C5    C A  10      14.671 -14.809  -4.174  1.00  0.00              LIR_121102
ATOM    203  C5'   C A  10      13.919  -9.858  -3.163  1.00 35.85              LIR_121102
ATOM    204  C6    C A  10      14.492 -13.527  -4.515  1.00  0.00              LIR_121102
ATOM    205  N1    C A  10      14.186 -13.175  -5.800  1.00  0.00              LIR_121102
ATOM    206  N3    C A  10      14.231 -15.454  -6.457  1.00  0.00              LIR_121102
ATOM    207  N4    C A  10      14.696 -17.083  -4.919  1.00  0.00              LIR_121102
ATOM    208  O2    C A  10      13.773 -13.805  -7.943  1.00  0.00              LIR_121102
ATOM    209  O2'   C A  10      12.046 -10.610  -7.205  1.00 38.74              LIR_121102
ATOM    210  O3'   C A  10      11.019 -10.291  -4.634  1.00 42.40              LIR_121102
ATOM    211  O4'   C A  10      14.534 -10.859  -5.255  1.00 35.07              LIR_121102
ATOM    212  O5'   C A  10      14.067 -11.106  -2.482  1.00 46.11              LIR_121102
ATOM    213  OP1   C A  10      14.523  -9.965  -0.282  1.00 44.60              LIR_121102
ATOM    214  OP2   C A  10      14.586 -12.542  -0.581  1.00 39.27              LIR_121102
ATOM    215  P     C A  10      14.813 -11.194  -1.069  1.00 46.06              LIR_121102
ATOM    216  C1'   G A  11      10.197 -15.243  -7.180  1.00 50.79              LIR_121102
ATOM    217  C2    G A  11      10.819 -19.115  -5.452  1.00 47.18              LIR_121102
ATOM    218  C2'   G A  11       8.723 -15.561  -7.429  1.00 46.71              LIR_121102
ATOM    219  C3'   G A  11       8.085 -14.292  -6.896  1.00 52.75              LIR_121102
ATOM    220  C4    G A  11      10.720 -16.913  -5.381  1.00 46.60              LIR_121102
ATOM    221  C4'   G A  11       9.037 -13.218  -7.400  1.00 48.21              LIR_121102
ATOM    222  C5    G A  11      11.162 -16.805  -4.086  1.00 51.69              LIR_121102
ATOM    223  C5'   G A  11       9.009 -11.944  -6.589  1.00 41.35              LIR_121102
ATOM    224  C6    G A  11      11.478 -17.995  -3.369  1.00 56.83              LIR_121102
ATOM    225  C8    G A  11      10.884 -14.807  -4.769  1.00 43.38              LIR_121102
ATOM    226  N1    G A  11      11.285 -19.120  -4.159  1.00 50.87              LIR_121102
ATOM    227  N2    G A  11      10.682 -20.297  -6.040  1.00 51.33              LIR_121102
ATOM    228  N3    G A  11      10.507 -18.028  -6.120  1.00 45.80              LIR_121102
ATOM    229  N7    G A  11      11.238 -15.475  -3.697  1.00 43.49              LIR_121102
ATOM    230  N9    G A  11      10.579 -15.622  -5.828  1.00 46.56              LIR_121102
ATOM    231  O2'   G A  11       8.521 -15.742  -8.815  1.00 55.32              LIR_121102
ATOM    232  O3'   G A  11       6.798 -14.112  -7.447  1.00 60.30              LIR_121102
ATOM    233  O4'   G A  11      10.351 -13.845  -7.279  1.00 45.21              LIR_121102
ATOM    234  O5'   G A  11       9.422 -12.217  -5.258  1.00 43.23              LIR_121102
ATOM    235  O6    G A  11      11.870 -18.112  -2.177  1.00 58.11              LIR_121102
ATOM    236  OP1   G A  11       8.495 -10.154  -4.328  1.00 53.12              LIR_121102
ATOM    237  OP2   G A  11      10.032 -11.691  -2.928  1.00 43.10              LIR_121102
ATOM    238  P     G A  11       9.676 -11.047  -4.211  1.00 48.00              LIR_121102
ATOM    239  C1'   U A  12       7.087 -19.308  -5.632  1.00 60.89              LIR_121102
ATOM    240  C2    U A  12       7.871 -19.124  -3.257  1.00  0.00              LIR_121102
ATOM    241  C2'   U A  12       5.719 -19.986  -5.542  1.00 70.31              LIR_121102
ATOM    242  C3'   U A  12       4.828 -18.852  -6.049  1.00 71.55              LIR_121102
ATOM    243  C4    U A  12       8.197 -16.921  -2.202  1.00  0.00              LIR_121102
ATOM    244  C4'   U A  12       5.650 -18.349  -7.238  1.00 63.84              LIR_121102
ATOM    245  C5    U A  12       7.780 -16.320  -3.431  1.00  0.00              LIR_121102
ATOM    246  C5'   U A  12       5.366 -16.928  -7.618  1.00 51.80              LIR_121102
ATOM    247  C6    U A  12       7.443 -17.095  -4.467  1.00  0.00              LIR_121102
ATOM    248  N1    U A  12       7.479 -18.470  -4.408  1.00  0.00              LIR_121102
ATOM    249  N3    U A  12       8.210 -18.301  -2.211  1.00  0.00              LIR_121102
ATOM    250  O2    U A  12       7.915 -20.339  -3.169  1.00  0.00              LIR_121102
ATOM    251  O2'   U A  12       5.730 -21.078  -6.444  1.00 68.31              LIR_121102
ATOM    252  O3'   U A  12       3.486 -19.236  -6.406  1.00 74.89              LIR_121102
ATOM    253  O4    U A  12       8.532 -16.319  -1.180  1.00  0.00              LIR_121102
ATOM    254  O4'   U A  12       7.018 -18.419  -6.742  1.00 60.73              LIR_121102
ATOM    255  O5'   U A  12       5.512 -16.111  -6.469  1.00 50.87              LIR_121102
ATOM    256  OP1   U A  12       4.302 -14.150  -7.449  1.00 61.75              LIR_121102
ATOM    257  OP2   U A  12       5.628 -14.006  -5.212  1.00 54.59              LIR_121102
ATOM    258  P     U A  12       5.477 -14.529  -6.593  1.00 58.06              LIR_121102
ATOM    259  C1'   C A  13       3.325 -21.153  -1.874  1.00 71.90              @1asy_S_3-7_65-69
ATOM    260  C2    C A  13       5.311 -19.732  -1.567  1.00  0.00              @1asy_S_3-7_65-69
ATOM    261  C2'   C A  13       2.379 -20.585  -0.820  1.00 71.37              @1asy_S_3-7_65-69
ATOM    262  C3'   C A  13       1.148 -20.252  -1.619  1.00 70.44              @1asy_S_3-7_65-69
ATOM    263  C4    C A  13       5.834 -18.042  -3.079  1.00  0.00              @1asy_S_3-7_65-69
ATOM    264  C4'   C A  13       1.085 -21.379  -2.640  1.00 70.28              @1asy_S_3-7_65-69
ATOM    265  C5    C A  13       4.695 -18.346  -3.877  1.00  0.00              @1asy_S_3-7_65-69
ATOM    266  C5'   C A  13       1.149 -20.810  -4.048  1.00 68.82              @1asy_S_3-7_65-69
ATOM    267  C6    C A  13       3.906 -19.349  -3.471  1.00  0.00              @1asy_S_3-7_65-69
ATOM    268  N1    C A  13       4.187 -20.051  -2.332  1.00  0.00              @1asy_S_3-7_65-69
ATOM    269  N3    C A  13       6.118 -18.721  -1.965  1.00  0.00              @1asy_S_3-7_65-69
ATOM    270  N4    C A  13       6.657 -17.051  -3.433  1.00  0.00              @1asy_S_3-7_65-69
ATOM    271  O2    C A  13       5.541 -20.385  -0.538  1.00  0.00              @1asy_S_3-7_65-69
ATOM    272  O2'   C A  13       2.052 -21.575   0.162  1.00 73.10              @1asy_S_3-7_65-69
ATOM    273  O3'   C A  13      -0.022 -20.221  -0.785  1.00 67.24              @1asy_S_3-7_65-69
ATOM    274  O4'   C A  13       2.491 -21.601  -2.956  1.00 71.00              @1asy_S_3-7_65-69
ATOM    275  O5'   C A  13       2.136 -19.759  -4.128  1.00 68.40              @1asy_S_3-7_65-69
ATOM    276  OP1   C A  13       1.140 -18.170  -5.784  1.00 73.84              @1asy_S_3-7_65-69
ATOM    277  OP2   C A  13       3.560 -18.085  -5.389  1.00 65.70              @1asy_S_3-7_65-69
ATOM    278  P     C A  13       2.370 -18.969  -5.497  1.00 68.22              @1asy_S_3-7_65-69
ATOM    279  C1'   C A  14       3.408 -18.316   2.616  1.00 57.44              @1asy_S_3-7_65-69
ATOM    280  C2    C A  14       4.936 -16.698   1.599  1.00 62.13              @1asy_S_3-7_65-69
ATOM    281  C2'   C A  14       2.784 -17.366   3.640  1.00 52.85              @1asy_S_3-7_65-69
ATOM    282  C3'   C A  14       1.295 -17.514   3.371  1.00 51.17              @1asy_S_3-7_65-69
ATOM    283  C4    C A  14       4.803 -16.151  -0.704  1.00 62.10              @1asy_S_3-7_65-69
ATOM    284  C4'   C A  14       1.175 -18.976   3.035  1.00 55.13              @1asy_S_3-7_65-69
ATOM    285  C5    C A  14       3.714 -17.034  -0.882  1.00 61.93              @1asy_S_3-7_65-69
ATOM    286  C5'   C A  14      -0.031 -19.195   2.168  1.00 58.35              @1asy_S_3-7_65-69
ATOM    287  C6    C A  14       3.275 -17.720   0.203  1.00 61.99              @1asy_S_3-7_65-69
ATOM    288  N1    C A  14       3.870 -17.565   1.420  1.00 61.48              @1asy_S_3-7_65-69
ATOM    289  N3    C A  14       5.396 -16.005   0.525  1.00 62.16              @1asy_S_3-7_65-69
ATOM    290  N4    C A  14       5.274 -15.455  -1.736  1.00 62.33              @1asy_S_3-7_65-69
ATOM    291  O2    C A  14       5.474 -16.576   2.685  1.00 65.21              @1asy_S_3-7_65-69
ATOM    292  O2'   C A  14       3.042 -17.804   4.965  1.00 49.27              @1asy_S_3-7_65-69
ATOM    293  O3'   C A  14       0.542 -17.184   4.542  1.00 43.59              @1asy_S_3-7_65-69
ATOM    294  O4'   C A  14       2.395 -19.269   2.288  1.00 55.71              @1asy_S_3-7_65-69
ATOM    295  O5'   C A  14       0.076 -18.350   1.009  1.00 61.37              @1asy_S_3-7_65-69
ATOM    296  OP1   C A  14      -2.089 -18.888  -0.078  1.00 68.23              @1asy_S_3-7_65-69
ATOM    297  OP2   C A  14      -0.286 -17.819  -1.428  1.00 61.92              @1asy_S_3-7_65-69
ATOM    298  P     C A  14      -0.634 -18.799  -0.349  1.00 63.85              @1asy_S_3-7_65-69
ATOM    299  C1'   G A  15       5.426 -14.340   5.632  1.00 41.62              @1asy_S_3-7_65-69
ATOM    300  C2    G A  15       7.284 -10.931   3.767  1.00 47.48              @1asy_S_3-7_65-69
ATOM    301  C2'   G A  15       5.131 -13.230   6.621  1.00 41.80              @1asy_S_3-7_65-69
ATOM    302  C3'   G A  15       3.717 -13.517   7.010  1.00 41.02              @1asy_S_3-7_65-69
ATOM    303  C4    G A  15       5.904 -12.671   3.801  1.00 48.01              @1asy_S_3-7_65-69
ATOM    304  C4'   G A  15       3.676 -15.029   7.008  1.00 41.60              @1asy_S_3-7_65-69
ATOM    305  C5    G A  15       5.470 -12.498   2.515  1.00 50.32              @1asy_S_3-7_65-69
ATOM    306  C5'   G A  15       2.246 -15.516   6.787  1.00 44.43              @1asy_S_3-7_65-69
ATOM    307  C6    G A  15       6.004 -11.412   1.762  1.00 51.27              @1asy_S_3-7_65-69
ATOM    308  C8    G A  15       4.433 -14.200   3.250  1.00 45.93              @1asy_S_3-7_65-69
ATOM    309  N1    G A  15       6.913 -10.681   2.480  1.00 49.18              @1asy_S_3-7_65-69
ATOM    310  N2    G A  15       8.171 -10.094   4.281  1.00 45.94              @1asy_S_3-7_65-69
ATOM    311  N3    G A  15       6.800 -11.936   4.482  1.00 48.75              @1asy_S_3-7_65-69
ATOM    312  N7    G A  15       4.527 -13.468   2.169  1.00 48.66              @1asy_S_3-7_65-69
ATOM    313  N9    G A  15       5.238 -13.774   4.270  1.00 44.97              @1asy_S_3-7_65-69
ATOM    314  O2'   G A  15       5.933 -13.361   7.791  1.00 46.69              @1asy_S_3-7_65-69
ATOM    315  O3'   G A  15       3.468 -12.995   8.321  1.00 40.35              @1asy_S_3-7_65-69
ATOM    316  O4'   G A  15       4.524 -15.400   5.899  1.00 38.74              @1asy_S_3-7_65-69
ATOM    317  O5'   G A  15       1.795 -15.139   5.469  1.00 50.23              @1asy_S_3-7_65-69
ATOM    318  O6    G A  15       5.734 -11.075   0.600  1.00 52.87              @1asy_S_3-7_65-69
ATOM    319  OP1   G A  15      -0.640 -15.385   5.999  1.00 53.11              @1asy_S_3-7_65-69
ATOM    320  OP2   G A  15       0.097 -14.926   3.655  1.00 51.89              @1asy_S_3-7_65-69
ATOM    321  P     G A  15       0.390 -15.643   4.940  1.00 51.02              @1asy_S_3-7_65-69
ATOM    322  C1'   C A  16       5.804  -8.797   6.774  1.00 57.41              @1asy_S_3-7_65-69
ATOM    323  C2    C A  16       5.624  -8.294   4.389  1.00 61.61              @1asy_S_3-7_65-69
ATOM    324  C2'   C A  16       5.301  -7.465   7.313  1.00 56.42              @1asy_S_3-7_65-69
ATOM    325  C3'   C A  16       4.197  -7.900   8.268  1.00 56.39              @1asy_S_3-7_65-69
ATOM    326  C4    C A  16       4.039  -9.416   3.044  1.00 64.92              @1asy_S_3-7_65-69
ATOM    327  C4'   C A  16       4.778  -9.178   8.856  1.00 55.34              @1asy_S_3-7_65-69
ATOM    328  C5    C A  16       3.596 -10.194   4.149  1.00 63.83              @1asy_S_3-7_65-69
ATOM    329  C5'   C A  16       3.714 -10.050   9.460  1.00 51.83              @1asy_S_3-7_65-69
ATOM    330  C6    C A  16       4.199  -9.974   5.325  1.00 60.83              @1asy_S_3-7_65-69
ATOM    331  N1    C A  16       5.190  -9.053   5.455  1.00 59.30              @1asy_S_3-7_65-69
ATOM    332  N3    C A  16       5.027  -8.503   3.186  1.00 63.19              @1asy_S_3-7_65-69
ATOM    333  N4    C A  16       3.486  -9.593   1.836  1.00 68.04              @1asy_S_3-7_65-69
ATOM    334  O2    C A  16       6.530  -7.474   4.519  1.00 62.30              @1asy_S_3-7_65-69
ATOM    335  O2'   C A  16       6.317  -6.774   8.039  1.00 56.41              @1asy_S_3-7_65-69
ATOM    336  O3'   C A  16       4.006  -6.909   9.280  1.00 58.47              @1asy_S_3-7_65-69
ATOM    337  O4'   C A  16       5.460  -9.801   7.741  1.00 55.66              @1asy_S_3-7_65-69
ATOM    338  O5'   C A  16       2.750 -10.524   8.482  1.00 50.88              @1asy_S_3-7_65-69
ATOM    339  OP1   C A  16       1.522 -12.213   9.901  1.00 55.54              @1asy_S_3-7_65-69
ATOM    340  OP2   C A  16       1.397 -12.392   7.410  1.00 51.83              @1asy_S_3-7_65-69
ATOM    341  P     C A  16       2.212 -12.029   8.590  1.00 48.72              @1asy_S_3-7_65-69
ATOM    342  C1'   G A  17       4.693  -3.190   5.447  1.00 56.06              @1asy_S_3-7_65-69
ATOM    343  C2    G A  17       3.398  -3.288   1.300  1.00 61.68              @1asy_S_3-7_65-69
ATOM    344  C2'   G A  17       3.798  -2.001   5.720  1.00 56.53              @1asy_S_3-7_65-69
ATOM    345  C3'   G A  17       3.286  -2.313   7.116  1.00 60.05              @1asy_S_3-7_65-69
ATOM    346  C4    G A  17       3.658  -4.136   3.338  1.00 57.08              @1asy_S_3-7_65-69
ATOM    347  C4'   G A  17       4.488  -2.946   7.771  1.00 60.39              @1asy_S_3-7_65-69
ATOM    348  C5    G A  17       3.057  -5.327   3.020  1.00 57.10              @1asy_S_3-7_65-69
ATOM    349  C5'   G A  17       4.040  -3.831   8.904  1.00 60.89              @1asy_S_3-7_65-69
ATOM    350  C6    G A  17       2.569  -5.535   1.709  1.00 57.18              @1asy_S_3-7_65-69
ATOM    351  C8    G A  17       3.603  -5.478   5.078  1.00 55.83              @1asy_S_3-7_65-69
ATOM    352  N1    G A  17       2.792  -4.440   0.899  1.00 58.89              @1asy_S_3-7_65-69
ATOM    353  N2    G A  17       3.539  -2.334   0.382  1.00 63.70              @1asy_S_3-7_65-69
ATOM    354  N3    G A  17       3.859  -3.080   2.531  1.00 60.21              @1asy_S_3-7_65-69
ATOM    355  N7    G A  17       3.025  -6.171   4.121  1.00 57.24              @1asy_S_3-7_65-69
ATOM    356  N9    G A  17       3.995  -4.228   4.667  1.00 54.49              @1asy_S_3-7_65-69
ATOM    357  O2'   G A  17       4.521  -0.797   5.772  1.00 56.68              @1asy_S_3-7_65-69
ATOM    358  O3'   G A  17       2.922  -1.122   7.818  1.00 62.06              @1asy_S_3-7_65-69
ATOM    359  O4'   G A  17       5.095  -3.720   6.711  1.00 59.46              @1asy_S_3-7_65-69
ATOM    360  O5'   G A  17       3.015  -4.738   8.439  1.00 62.96              @1asy_S_3-7_65-69
ATOM    361  O6    G A  17       1.997  -6.520   1.239  1.00 56.63              @1asy_S_3-7_65-69
ATOM    362  OP1   G A  17       2.284  -5.635  10.687  1.00 68.92              @1asy_S_3-7_65-69
ATOM    363  OP2   G A  17       1.635  -6.845   8.601  1.00 65.42              @1asy_S_3-7_65-69
ATOM    364  P     G A  17       2.677  -6.030   9.298  1.00 63.89              @1asy_S_3-7_65-69
ATOM    365  C1'   G A  18      -1.597   1.187   4.425  1.00  0.00              1PNU_j2_0-C1451_0-A1569[0/1]|1I94_j2_A-U1228_A-C1258[0/10]
ATOM    366  C2    G A  18      -5.814   0.506   4.063  1.00  0.00              1PNU_j2_0-C1451_0-A1569[0/1]|1I94_j2_A-U1228_A-C1258[0/10]
ATOM    367  C2'   G A  18      -1.373   2.661   4.758  1.00  0.00              1PNU_j2_0-C1451_0-A1569[0/1]|1I94_j2_A-U1228_A-C1258[0/10]
ATOM    368  C3'   G A  18      -0.169   2.575   5.692  1.00  0.00              1PNU_j2_0-C1451_0-A1569[0/1]|1I94_j2_A-U1228_A-C1258[0/10]
ATOM    369  C4    G A  18      -3.845   0.398   5.072  1.00  0.00              1PNU_j2_0-C1451_0-A1569[0/1]|1I94_j2_A-U1228_A-C1258[0/10]
ATOM    370  C4'   G A  18       0.652   1.462   5.057  1.00  0.00              1PNU_j2_0-C1451_0-A1569[0/1]|1I94_j2_A-U1228_A-C1258[0/10]
ATOM    371  C5    G A  18      -4.320  -0.264   6.186  1.00  0.00              1PNU_j2_0-C1451_0-A1569[0/1]|1I94_j2_A-U1228_A-C1258[0/10]
ATOM    372  C5'   G A  18       1.578   0.696   5.977  1.00  0.00              1PNU_j2_0-C1451_0-A1569[0/1]|1I94_j2_A-U1228_A-C1258[0/10]
ATOM    373  C6    G A  18      -5.699  -0.582   6.257  1.00  0.00              1PNU_j2_0-C1451_0-A1569[0/1]|1I94_j2_A-U1228_A-C1258[0/10]
ATOM    374  C8    G A  18      -2.232  -0.002   6.515  1.00  0.00              1PNU_j2_0-C1451_0-A1569[0/1]|1I94_j2_A-U1228_A-C1258[0/10]
ATOM    375  N1    G A  18      -6.385  -0.150   5.126  1.00  0.00              1PNU_j2_0-C1451_0-A1569[0/1]|1I94_j2_A-U1228_A-C1258[0/10]
ATOM    376  N2    G A  18      -6.643   0.842   3.062  1.00  0.00              1PNU_j2_0-C1451_0-A1569[0/1]|1I94_j2_A-U1228_A-C1258[0/10]
ATOM    377  N3    G A  18      -4.530   0.810   3.985  1.00  0.00              1PNU_j2_0-C1451_0-A1569[0/1]|1I94_j2_A-U1228_A-C1258[0/10]
ATOM    378  N7    G A  18      -3.291  -0.509   7.086  1.00  0.00              1PNU_j2_0-C1451_0-A1569[0/1]|1I94_j2_A-U1228_A-C1258[0/10]
ATOM    379  N9    G A  18      -2.499   0.563   5.291  1.00  0.00              1PNU_j2_0-C1451_0-A1569[0/1]|1I94_j2_A-U1228_A-C1258[0/10]
ATOM    380  O1P   G A  18       1.297   0.199   9.110  1.00  0.00              1PNU_j2_0-C1451_0-A1569[0/1]|1I94_j2_A-U1228_A-C1258[0/10]
ATOM    381  O2'   G A  18      -1.132   3.373   3.561  1.00  0.00              1PNU_j2_0-C1451_0-A1569[0/1]|1I94_j2_A-U1228_A-C1258[0/10]
ATOM    382  O2P   G A  18       0.689  -2.164   8.323  1.00  0.00              1PNU_j2_0-C1451_0-A1569[0/1]|1I94_j2_A-U1228_A-C1258[0/10]
ATOM    383  O3'   G A  18       0.570   3.795   5.689  1.00  0.00              1PNU_j2_0-C1451_0-A1569[0/1]|1I94_j2_A-U1228_A-C1258[0/10]
ATOM    384  O4'   G A  18      -0.341   0.538   4.538  1.00  0.00              1PNU_j2_0-C1451_0-A1569[0/1]|1I94_j2_A-U1228_A-C1258[0/10]
ATOM    385  O5'   G A  18       0.847  -0.284   6.710  1.00  0.00              1PNU_j2_0-C1451_0-A1569[0/1]|1I94_j2_A-U1228_A-C1258[0/10]
ATOM    386  O6    G A  18      -6.310  -1.166   7.161  1.00  0.00              1PNU_j2_0-C1451_0-A1569[0/1]|1I94_j2_A-U1228_A-C1258[0/10]
ATOM    387  P     G A  18       1.388  -0.874   8.090  1.00  0.00              1PNU_j2_0-C1451_0-A1569[0/1]|1I94_j2_A-U1228_A-C1258[0/10]
ATOM    388  C1'   A A  19       5.281   2.371   5.953  1.00  0.00              1PNU_j2_0-C1451_0-A1569[0/1]|1I94_j2_A-U1228_A-C1258[0/10]
ATOM    389  C2    A A  19       3.623   5.574   3.397  1.00  0.00              1PNU_j2_0-C1451_0-A1569[0/1]|1I94_j2_A-U1228_A-C1258[0/10]
ATOM    390  C2'   A A  19       6.101   3.481   6.617  1.00  0.00              1PNU_j2_0-C1451_0-A1569[0/1]|1I94_j2_A-U1228_A-C1258[0/10]
ATOM    391  C3'   A A  19       5.094   4.099   7.585  1.00  0.00              1PNU_j2_0-C1451_0-A1569[0/1]|1I94_j2_A-U1228_A-C1258[0/10]
ATOM    392  C4    A A  19       4.394   3.567   3.864  1.00  0.00              1PNU_j2_0-C1451_0-A1569[0/1]|1I94_j2_A-U1228_A-C1258[0/10]
ATOM    393  C4'   A A  19       4.147   2.958   7.897  1.00  0.00              1PNU_j2_0-C1451_0-A1569[0/1]|1I94_j2_A-U1228_A-C1258[0/10]
ATOM    394  C5    A A  19       4.141   3.114   2.581  1.00  0.00              1PNU_j2_0-C1451_0-A1569[0/1]|1I94_j2_A-U1228_A-C1258[0/10]
ATOM    395  C5'   A A  19       2.752   3.396   8.281  1.00  0.00              1PNU_j2_0-C1451_0-A1569[0/1]|1I94_j2_A-U1228_A-C1258[0/10]
ATOM    396  C6    A A  19       3.571   4.022   1.683  1.00  0.00              1PNU_j2_0-C1451_0-A1569[0/1]|1I94_j2_A-U1228_A-C1258[0/10]
ATOM    397  C8    A A  19       4.970   1.467   3.624  1.00  0.00              1PNU_j2_0-C1451_0-A1569[0/1]|1I94_j2_A-U1228_A-C1258[0/10]
ATOM    398  N1    A A  19       3.319   5.273   2.128  1.00  0.00              1PNU_j2_0-C1451_0-A1569[0/1]|1I94_j2_A-U1228_A-C1258[0/10]
ATOM    399  N3    A A  19       4.158   4.800   4.341  1.00  0.00              1PNU_j2_0-C1451_0-A1569[0/1]|1I94_j2_A-U1228_A-C1258[0/10]
ATOM    400  N6    A A  19       3.264   3.712   0.422  1.00  0.00              1PNU_j2_0-C1451_0-A1569[0/1]|1I94_j2_A-U1228_A-C1258[0/10]
ATOM    401  N7    A A  19       4.517   1.788   2.442  1.00  0.00              1PNU_j2_0-C1451_0-A1569[0/1]|1I94_j2_A-U1228_A-C1258[0/10]
ATOM    402  N9    A A  19       4.906   2.487   4.543  1.00  0.00              1PNU_j2_0-C1451_0-A1569[0/1]|1I94_j2_A-U1228_A-C1258[0/10]
ATOM    403  O1P   A A  19      -0.063   4.029   8.137  1.00  0.00              1PNU_j2_0-C1451_0-A1569[0/1]|1I94_j2_A-U1228_A-C1258[0/10]
ATOM    404  O2'   A A  19       7.198   2.905   7.287  1.00  0.00              1PNU_j2_0-C1451_0-A1569[0/1]|1I94_j2_A-U1228_A-C1258[0/10]
ATOM    405  O2P   A A  19       0.573   6.059   6.703  1.00  0.00              1PNU_j2_0-C1451_0-A1569[0/1]|1I94_j2_A-U1228_A-C1258[0/10]
ATOM    406  O3'   A A  19       5.718   4.462   8.805  1.00  0.00              1PNU_j2_0-C1451_0-A1569[0/1]|1I94_j2_A-U1228_A-C1258[0/10]
ATOM    407  O4'   A A  19       4.109   2.153   6.704  1.00  0.00              1PNU_j2_0-C1451_0-A1569[0/1]|1I94_j2_A-U1228_A-C1258[0/10]
ATOM    408  O5'   A A  19       2.307   4.439   7.410  1.00  0.00              1PNU_j2_0-C1451_0-A1569[0/1]|1I94_j2_A-U1228_A-C1258[0/10]
ATOM    409  P     A A  19       0.763   4.633   7.054  1.00  0.00              1PNU_j2_0-C1451_0-A1569[0/1]|1I94_j2_A-U1228_A-C1258[0/10]
ATOM    410  C1'   A A  20      11.232   7.692  10.859  1.00  0.00              1PNU_j2_0-C1451_0-A1569[0/1]|1I94_j2_A-U1228_A-C1258[0/10]
ATOM    411  C2    A A  20      14.212  10.381  12.506  1.00  0.00              1PNU_j2_0-C1451_0-A1569[0/1]|1I94_j2_A-U1228_A-C1258[0/10]
ATOM    412  C2'   A A  20      11.377   6.221  10.455  1.00  0.00              1PNU_j2_0-C1451_0-A1569[0/1]|1I94_j2_A-U1228_A-C1258[0/10]
ATOM    413  C3'   A A  20       9.937   5.799  10.140  1.00  0.00              1PNU_j2_0-C1451_0-A1569[0/1]|1I94_j2_A-U1228_A-C1258[0/10]
ATOM    414  C4    A A  20      12.503   8.997  12.593  1.00  0.00              1PNU_j2_0-C1451_0-A1569[0/1]|1I94_j2_A-U1228_A-C1258[0/10]
ATOM    415  C4'   A A  20       9.246   7.115   9.812  1.00  0.00              1PNU_j2_0-C1451_0-A1569[0/1]|1I94_j2_A-U1228_A-C1258[0/10]
ATOM    416  C5    A A  20      12.270   9.289  13.919  1.00  0.00              1PNU_j2_0-C1451_0-A1569[0/1]|1I94_j2_A-U1228_A-C1258[0/10]
ATOM    417  C5'   A A  20       7.767   7.216  10.098  1.00  0.00              1PNU_j2_0-C1451_0-A1569[0/1]|1I94_j2_A-U1228_A-C1258[0/10]
ATOM    418  C6    A A  20      13.119  10.247  14.527  1.00  0.00              1PNU_j2_0-C1451_0-A1569[0/1]|1I94_j2_A-U1228_A-C1258[0/10]
ATOM    419  C8    A A  20      10.804   7.855  13.357  1.00  0.00              1PNU_j2_0-C1451_0-A1569[0/1]|1I94_j2_A-U1228_A-C1258[0/10]
ATOM    420  N1    A A  20      14.102  10.776  13.775  1.00  0.00              1PNU_j2_0-C1451_0-A1569[0/1]|1I94_j2_A-U1228_A-C1258[0/10]
ATOM    421  N3    A A  20      13.469   9.510  11.822  1.00  0.00              1PNU_j2_0-C1451_0-A1569[0/1]|1I94_j2_A-U1228_A-C1258[0/10]
ATOM    422  N6    A A  20      12.990  10.659  15.790  1.00  0.00              1PNU_j2_0-C1451_0-A1569[0/1]|1I94_j2_A-U1228_A-C1258[0/10]
ATOM    423  N7    A A  20      11.199   8.546  14.399  1.00  0.00              1PNU_j2_0-C1451_0-A1569[0/1]|1I94_j2_A-U1228_A-C1258[0/10]
ATOM    424  N9    A A  20      11.511   8.124  12.220  1.00  0.00              1PNU_j2_0-C1451_0-A1569[0/1]|1I94_j2_A-U1228_A-C1258[0/10]
ATOM    425  O1P   A A  20       5.426   5.840  10.841  1.00  0.00              1PNU_j2_0-C1451_0-A1569[0/1]|1I94_j2_A-U1228_A-C1258[0/10]
ATOM    426  O2'   A A  20      12.181   6.181   9.299  1.00  0.00              1PNU_j2_0-C1451_0-A1569[0/1]|1I94_j2_A-U1228_A-C1258[0/10]
ATOM    427  O2P   A A  20       4.547   6.690   8.591  1.00  0.00              1PNU_j2_0-C1451_0-A1569[0/1]|1I94_j2_A-U1228_A-C1258[0/10]
ATOM    428  O3'   A A  20       9.842   5.017   8.934  1.00  0.00              1PNU_j2_0-C1451_0-A1569[0/1]|1I94_j2_A-U1228_A-C1258[0/10]
ATOM    429  O4'   A A  20       9.942   8.138  10.538  1.00  0.00              1PNU_j2_0-C1451_0-A1569[0/1]|1I94_j2_A-U1228_A-C1258[0/10]
ATOM    430  O5'   A A  20       7.017   6.576   9.073  1.00  0.00              1PNU_j2_0-C1451_0-A1569[0/1]|1I94_j2_A-U1228_A-C1258[0/10]
ATOM    431  P     A A  20       5.579   5.956   9.371  1.00  0.00              1PNU_j2_0-C1451_0-A1569[0/1]|1I94_j2_A-U1228_A-C1258[0/10]
ATOM    432  C1'   C A  21      10.910   2.236  14.289  1.00  0.00              1PNU_j2_0-C1451_0-A1569[0/1]|1I94_j2_A-U1228_A-C1258[0/10]
ATOM    433  C2    C A  21       8.667   2.430  15.314  1.00  0.00              1PNU_j2_0-C1451_0-A1569[0/1]|1I94_j2_A-U1228_A-C1258[0/10]
ATOM    434  C2'   C A  21      10.884   0.775  13.800  1.00  0.00              1PNU_j2_0-C1451_0-A1569[0/1]|1I94_j2_A-U1228_A-C1258[0/10]
ATOM    435  C3'   C A  21      11.028   0.941  12.273  1.00  0.00              1PNU_j2_0-C1451_0-A1569[0/1]|1I94_j2_A-U1228_A-C1258[0/10]
ATOM    436  C4    C A  21       7.173   4.083  14.644  1.00  0.00              1PNU_j2_0-C1451_0-A1569[0/1]|1I94_j2_A-U1228_A-C1258[0/10]
ATOM    437  C4'   C A  21      11.989   2.125  12.182  1.00  0.00              1PNU_j2_0-C1451_0-A1569[0/1]|1I94_j2_A-U1228_A-C1258[0/10]
ATOM    438  C5    C A  21       8.100   4.595  13.693  1.00  0.00              1PNU_j2_0-C1451_0-A1569[0/1]|1I94_j2_A-U1228_A-C1258[0/10]
ATOM    439  C5'   C A  21      12.085   2.914  10.863  1.00  0.00              1PNU_j2_0-C1451_0-A1569[0/1]|1I94_j2_A-U1228_A-C1258[0/10]
ATOM    440  C6    C A  21       9.289   3.986  13.600  1.00  0.00              1PNU_j2_0-C1451_0-A1569[0/1]|1I94_j2_A-U1228_A-C1258[0/10]
ATOM    441  N1    C A  21       9.596   2.912  14.389  1.00  0.00              1PNU_j2_0-C1451_0-A1569[0/1]|1I94_j2_A-U1228_A-C1258[0/10]
ATOM    442  N3    C A  21       7.462   3.035  15.420  1.00  0.00              1PNU_j2_0-C1451_0-A1569[0/1]|1I94_j2_A-U1228_A-C1258[0/10]
ATOM    443  N4    C A  21       5.970   4.649  14.782  1.00  0.00              1PNU_j2_0-C1451_0-A1569[0/1]|1I94_j2_A-U1228_A-C1258[0/10]
ATOM    444  O1P   C A  21      12.067   3.938   8.204  1.00  0.00              1PNU_j2_0-C1451_0-A1569[0/1]|1I94_j2_A-U1228_A-C1258[0/10]
ATOM    445  O2    C A  21       8.972   1.454  16.017  1.00  0.00              1PNU_j2_0-C1451_0-A1569[0/1]|1I94_j2_A-U1228_A-C1258[0/10]
ATOM    446  O2'   C A  21      11.973   0.096  14.416  1.00  0.00              1PNU_j2_0-C1451_0-A1569[0/1]|1I94_j2_A-U1228_A-C1258[0/10]
ATOM    447  O2P   C A  21       9.792   2.803   7.938  1.00  0.00              1PNU_j2_0-C1451_0-A1569[0/1]|1I94_j2_A-U1228_A-C1258[0/10]
ATOM    448  O3'   C A  21      11.575  -0.206  11.576  1.00  0.00              1PNU_j2_0-C1451_0-A1569[0/1]|1I94_j2_A-U1228_A-C1258[0/10]
ATOM    449  O4'   C A  21      11.713   2.963  13.357  1.00  0.00              1PNU_j2_0-C1451_0-A1569[0/1]|1I94_j2_A-U1228_A-C1258[0/10]
ATOM    450  O5'   C A  21      10.811   3.022  10.196  1.00  0.00              1PNU_j2_0-C1451_0-A1569[0/1]|1I94_j2_A-U1228_A-C1258[0/10]
ATOM    451  P     C A  21      10.700   3.658   8.732  1.00  0.00              1PNU_j2_0-C1451_0-A1569[0/1]|1I94_j2_A-U1228_A-C1258[0/10]
ATOM    452  C1'   A A  22       9.484  -3.158   6.716  1.00  0.00              1PNU_j2_0-C1451_0-A1569[0/1]|1I94_j2_A-U1228_A-C1258[0/10]
ATOM    453  C2    A A  22       7.312  -1.093   3.601  1.00  0.00              1PNU_j2_0-C1451_0-A1569[0/1]|1I94_j2_A-U1228_A-C1258[0/10]
ATOM    454  C2'   A A  22      10.603  -3.908   6.004  1.00  0.00              1PNU_j2_0-C1451_0-A1569[0/1]|1I94_j2_A-U1228_A-C1258[0/10]
ATOM    455  C3'   A A  22      11.752  -3.696   6.970  1.00  0.00              1PNU_j2_0-C1451_0-A1569[0/1]|1I94_j2_A-U1228_A-C1258[0/10]
ATOM    456  C4    A A  22       8.715  -1.288   5.281  1.00  0.00              1PNU_j2_0-C1451_0-A1569[0/1]|1I94_j2_A-U1228_A-C1258[0/10]
ATOM    457  C4'   A A  22      11.069  -3.848   8.317  1.00  0.00              1PNU_j2_0-C1451_0-A1569[0/1]|1I94_j2_A-U1228_A-C1258[0/10]
ATOM    458  C5    A A  22       9.028   0.060   5.248  1.00  0.00              1PNU_j2_0-C1451_0-A1569[0/1]|1I94_j2_A-U1228_A-C1258[0/10]
ATOM    459  C5'   A A  22      11.756  -3.216   9.518  1.00  0.00              1PNU_j2_0-C1451_0-A1569[0/1]|1I94_j2_A-U1228_A-C1258[0/10]
ATOM    460  C6    A A  22       8.384   0.841   4.274  1.00  0.00              1PNU_j2_0-C1451_0-A1569[0/1]|1I94_j2_A-U1228_A-C1258[0/10]
ATOM    461  C8    A A  22      10.183  -0.773   6.827  1.00  0.00              1PNU_j2_0-C1451_0-A1569[0/1]|1I94_j2_A-U1228_A-C1258[0/10]
ATOM    462  N1    A A  22       7.513   0.220   3.449  1.00  0.00              1PNU_j2_0-C1451_0-A1569[0/1]|1I94_j2_A-U1228_A-C1258[0/10]
ATOM    463  N3    A A  22       7.856  -1.935   4.477  1.00  0.00              1PNU_j2_0-C1451_0-A1569[0/1]|1I94_j2_A-U1228_A-C1258[0/10]
ATOM    464  N6    A A  22       8.585   2.152   4.123  1.00  0.00              1PNU_j2_0-C1451_0-A1569[0/1]|1I94_j2_A-U1228_A-C1258[0/10]
ATOM    465  N7    A A  22       9.958   0.372   6.231  1.00  0.00              1PNU_j2_0-C1451_0-A1569[0/1]|1I94_j2_A-U1228_A-C1258[0/10]
ATOM    466  N9    A A  22       9.464  -1.821   6.303  1.00  0.00              1PNU_j2_0-C1451_0-A1569[0/1]|1I94_j2_A-U1228_A-C1258[0/10]
ATOM    467  O1P   A A  22       9.411  -0.492  10.346  1.00  0.00              1PNU_j2_0-C1451_0-A1569[0/1]|1I94_j2_A-U1228_A-C1258[0/10]
ATOM    468  O2'   A A  22      10.262  -5.266   5.841  1.00  0.00              1PNU_j2_0-C1451_0-A1569[0/1]|1I94_j2_A-U1228_A-C1258[0/10]
ATOM    469  O2P   A A  22      10.379  -2.391  11.782  1.00  0.00              1PNU_j2_0-C1451_0-A1569[0/1]|1I94_j2_A-U1228_A-C1258[0/10]
ATOM    470  O3'   A A  22      12.710  -4.705   6.753  1.00  0.00              1PNU_j2_0-C1451_0-A1569[0/1]|1I94_j2_A-U1228_A-C1258[0/10]
ATOM    471  O4'   A A  22       9.779  -3.213   8.107  1.00  0.00              1PNU_j2_0-C1451_0-A1569[0/1]|1I94_j2_A-U1228_A-C1258[0/10]
ATOM    472  O5'   A A  22      11.444  -1.823   9.611  1.00  0.00              1PNU_j2_0-C1451_0-A1569[0/1]|1I94_j2_A-U1228_A-C1258[0/10]
ATOM    473  P     A A  22      10.591  -1.259  10.842  1.00  0.00              1PNU_j2_0-C1451_0-A1569[0/1]|1I94_j2_A-U1228_A-C1258[0/10]
ATOM    474  C1'   A A  23      10.981  -2.764   1.115  1.00  0.00              1PNU_j2_0-C1451_0-A1569[0/1]|1I94_j2_A-U1228_A-C1258[0/10]
ATOM    475  C2    A A  23       9.997   1.273  -0.198  1.00  0.00              1PNU_j2_0-C1451_0-A1569[0/1]|1I94_j2_A-U1228_A-C1258[0/10]
ATOM    476  C2'   A A  23      12.218  -3.034   0.259  1.00  0.00              1PNU_j2_0-C1451_0-A1569[0/1]|1I94_j2_A-U1228_A-C1258[0/10]
ATOM    477  C3'   A A  23      13.142  -3.683   1.282  1.00  0.00              1PNU_j2_0-C1451_0-A1569[0/1]|1I94_j2_A-U1228_A-C1258[0/10]
ATOM    478  C4    A A  23      10.722  -0.251   1.210  1.00  0.00              1PNU_j2_0-C1451_0-A1569[0/1]|1I94_j2_A-U1228_A-C1258[0/10]
ATOM    479  C4'   A A  23      12.156  -4.587   2.013  1.00  0.00              1PNU_j2_0-C1451_0-A1569[0/1]|1I94_j2_A-U1228_A-C1258[0/10]
ATOM    480  C5    A A  23      10.990   0.696   2.183  1.00  0.00              1PNU_j2_0-C1451_0-A1569[0/1]|1I94_j2_A-U1228_A-C1258[0/10]
ATOM    481  C5'   A A  23      12.514  -5.169   3.375  1.00  0.00              1PNU_j2_0-C1451_0-A1569[0/1]|1I94_j2_A-U1228_A-C1258[0/10]
ATOM    482  C6    A A  23      10.710   2.035   1.865  1.00  0.00              1PNU_j2_0-C1451_0-A1569[0/1]|1I94_j2_A-U1228_A-C1258[0/10]
ATOM    483  C8    A A  23      11.535  -1.180   3.023  1.00  0.00              1PNU_j2_0-C1451_0-A1569[0/1]|1I94_j2_A-U1228_A-C1258[0/10]
ATOM    484  N1    A A  23      10.204   2.295   0.640  1.00  0.00              1PNU_j2_0-C1451_0-A1569[0/1]|1I94_j2_A-U1228_A-C1258[0/10]
ATOM    485  N3    A A  23      10.220  -0.027  -0.015  1.00  0.00              1PNU_j2_0-C1451_0-A1569[0/1]|1I94_j2_A-U1228_A-C1258[0/10]
ATOM    486  N6    A A  23      10.917   3.055   2.701  1.00  0.00              1PNU_j2_0-C1451_0-A1569[0/1]|1I94_j2_A-U1228_A-C1258[0/10]
ATOM    487  N7    A A  23      11.504   0.095   3.325  1.00  0.00              1PNU_j2_0-C1451_0-A1569[0/1]|1I94_j2_A-U1228_A-C1258[0/10]
ATOM    488  N9    A A  23      11.076  -1.460   1.758  1.00  0.00              1PNU_j2_0-C1451_0-A1569[0/1]|1I94_j2_A-U1228_A-C1258[0/10]
ATOM    489  O1P   A A  23      14.412  -5.848   5.397  1.00  0.00              1PNU_j2_0-C1451_0-A1569[0/1]|1I94_j2_A-U1228_A-C1258[0/10]
ATOM    490  O2'   A A  23      11.870  -3.906  -0.800  1.00  0.00              1PNU_j2_0-C1451_0-A1569[0/1]|1I94_j2_A-U1228_A-C1258[0/10]
ATOM    491  O2P   A A  23      14.614  -3.344   5.938  1.00  0.00              1PNU_j2_0-C1451_0-A1569[0/1]|1I94_j2_A-U1228_A-C1258[0/10]
ATOM    492  O3'   A A  23      14.207  -4.392   0.640  1.00  0.00              1PNU_j2_0-C1451_0-A1569[0/1]|1I94_j2_A-U1228_A-C1258[0/10]
ATOM    493  O4'   A A  23      10.959  -3.768   2.118  1.00  0.00              1PNU_j2_0-C1451_0-A1569[0/1]|1I94_j2_A-U1228_A-C1258[0/10]
ATOM    494  O5'   A A  23      12.918  -4.153   4.292  1.00  0.00              1PNU_j2_0-C1451_0-A1569[0/1]|1I94_j2_A-U1228_A-C1258[0/10]
ATOM    495  P     A A  23      13.780  -4.520   5.585  1.00  0.00              1PNU_j2_0-C1451_0-A1569[0/1]|1I94_j2_A-U1228_A-C1258[0/10]
ATOM    496  C1'   A A  24      12.911  -0.496  -3.256  1.00  0.00              1PNU_j2_0-C1451_0-A1569[0/1]|1I94_j2_A-U1228_A-C1258[0/10]
ATOM    497  C2    A A  24      12.389   3.785  -2.884  1.00  0.00              1PNU_j2_0-C1451_0-A1569[0/1]|1I94_j2_A-U1228_A-C1258[0/10]
ATOM    498  C2'   A A  24      13.983  -0.526  -4.346  1.00  0.00              1PNU_j2_0-C1451_0-A1569[0/1]|1I94_j2_A-U1228_A-C1258[0/10]
ATOM    499  C3'   A A  24      14.867  -1.677  -3.884  1.00  0.00              1PNU_j2_0-C1451_0-A1569[0/1]|1I94_j2_A-U1228_A-C1258[0/10]
ATOM    500  C4    A A  24      12.974   1.768  -2.235  1.00  0.00              1PNU_j2_0-C1451_0-A1569[0/1]|1I94_j2_A-U1228_A-C1258[0/10]
ATOM    501  C4'   A A  24      13.865  -2.642  -3.266  1.00  0.00              1PNU_j2_0-C1451_0-A1569[0/1]|1I94_j2_A-U1228_A-C1258[0/10]
ATOM    502  C5    A A  24      13.409   2.229  -1.005  1.00  0.00              1PNU_j2_0-C1451_0-A1569[0/1]|1I94_j2_A-U1228_A-C1258[0/10]
ATOM    503  C5'   A A  24      14.408  -3.596  -2.209  1.00  0.00              1PNU_j2_0-C1451_0-A1569[0/1]|1I94_j2_A-U1228_A-C1258[0/10]
ATOM    504  C6    A A  24      13.291   3.608  -0.763  1.00  0.00              1PNU_j2_0-C1451_0-A1569[0/1]|1I94_j2_A-U1228_A-C1258[0/10]
ATOM    505  C8    A A  24      13.744   0.129  -0.997  1.00  0.00              1PNU_j2_0-C1451_0-A1569[0/1]|1I94_j2_A-U1228_A-C1258[0/10]
ATOM    506  N1    A A  24      12.765   4.374  -1.744  1.00  0.00              1PNU_j2_0-C1451_0-A1569[0/1]|1I94_j2_A-U1228_A-C1258[0/10]
ATOM    507  N3    A A  24      12.448   2.501  -3.231  1.00  0.00              1PNU_j2_0-C1451_0-A1569[0/1]|1I94_j2_A-U1228_A-C1258[0/10]
ATOM    508  N6    A A  24      13.667   4.196   0.375  1.00  0.00              1PNU_j2_0-C1451_0-A1569[0/1]|1I94_j2_A-U1228_A-C1258[0/10]
ATOM    509  N7    A A  24      13.893   1.183  -0.231  1.00  0.00              1PNU_j2_0-C1451_0-A1569[0/1]|1I94_j2_A-U1228_A-C1258[0/10]
ATOM    510  N9    A A  24      13.193   0.411  -2.224  1.00  0.00              1PNU_j2_0-C1451_0-A1569[0/1]|1I94_j2_A-U1228_A-C1258[0/10]
ATOM    511  O1P   A A  24      16.557  -4.644  -0.101  1.00  0.00              1PNU_j2_0-C1451_0-A1569[0/1]|1I94_j2_A-U1228_A-C1258[0/10]
ATOM    512  O2'   A A  24      13.356  -0.767  -5.587  1.00  0.00              1PNU_j2_0-C1451_0-A1569[0/1]|1I94_j2_A-U1228_A-C1258[0/10]
ATOM    513  O2P   A A  24      15.862  -2.547   1.172  1.00  0.00              1PNU_j2_0-C1451_0-A1569[0/1]|1I94_j2_A-U1228_A-C1258[0/10]
ATOM    514  O3'   A A  24      15.507  -2.279  -5.001  1.00  0.00              1PNU_j2_0-C1451_0-A1569[0/1]|1I94_j2_A-U1228_A-C1258[0/10]
ATOM    515  O4'   A A  24      12.819  -1.805  -2.710  1.00  0.00              1PNU_j2_0-C1451_0-A1569[0/1]|1I94_j2_A-U1228_A-C1258[0/10]
ATOM    516  O5'   A A  24      15.120  -2.886  -1.183  1.00  0.00              1PNU_j2_0-C1451_0-A1569[0/1]|1I94_j2_A-U1228_A-C1258[0/10]
ATOM    517  P     A A  24      15.543  -3.605   0.184  1.00  0.00              1PNU_j2_0-C1451_0-A1569[0/1]|1I94_j2_A-U1228_A-C1258[0/10]
ATOM    518  C1'   C A  25      19.168   0.072  -1.813  1.00  0.00              1PNU_j2_0-C1451_0-A1569[0/1]|1I94_j2_A-U1228_A-C1258[0/10]
ATOM    519  C2    C A  25      18.055   2.253  -1.255  1.00  0.00              1PNU_j2_0-C1451_0-A1569[0/1]|1I94_j2_A-U1228_A-C1258[0/10]
ATOM    520  C2'   C A  25      19.547  -0.732  -0.566  1.00  0.00              1PNU_j2_0-C1451_0-A1569[0/1]|1I94_j2_A-U1228_A-C1258[0/10]
ATOM    521  C3'   C A  25      19.279  -2.174  -1.022  1.00  0.00              1PNU_j2_0-C1451_0-A1569[0/1]|1I94_j2_A-U1228_A-C1258[0/10]
ATOM    522  C4    C A  25      15.813   2.656  -1.732  1.00  0.00              1PNU_j2_0-C1451_0-A1569[0/1]|1I94_j2_A-U1228_A-C1258[0/10]
ATOM    523  C4'   C A  25      19.554  -2.107  -2.514  1.00  0.00              1PNU_j2_0-C1451_0-A1569[0/1]|1I94_j2_A-U1228_A-C1258[0/10]
ATOM    524  C5    C A  25      15.656   1.357  -2.294  1.00  0.00              1PNU_j2_0-C1451_0-A1569[0/1]|1I94_j2_A-U1228_A-C1258[0/10]
ATOM    525  C5'   C A  25      18.877  -3.127  -3.376  1.00  0.00              1PNU_j2_0-C1451_0-A1569[0/1]|1I94_j2_A-U1228_A-C1258[0/10]
ATOM    526  C6    C A  25      16.729   0.556  -2.308  1.00  0.00              1PNU_j2_0-C1451_0-A1569[0/1]|1I94_j2_A-U1228_A-C1258[0/10]
ATOM    527  N1    C A  25      17.928   0.974  -1.801  1.00  0.00              1PNU_j2_0-C1451_0-A1569[0/1]|1I94_j2_A-U1228_A-C1258[0/10]
ATOM    528  N3    C A  25      16.979   3.074  -1.234  1.00  0.00              1PNU_j2_0-C1451_0-A1569[0/1]|1I94_j2_A-U1228_A-C1258[0/10]
ATOM    529  N4    C A  25      14.777   3.499  -1.690  1.00  0.00              1PNU_j2_0-C1451_0-A1569[0/1]|1I94_j2_A-U1228_A-C1258[0/10]
ATOM    530  O1P   C A  25      17.591  -0.925  -5.293  1.00  0.00              1PNU_j2_0-C1451_0-A1569[0/1]|1I94_j2_A-U1228_A-C1258[0/10]
ATOM    531  O2    C A  25      19.154   2.605  -0.801  1.00  0.00              1PNU_j2_0-C1451_0-A1569[0/1]|1I94_j2_A-U1228_A-C1258[0/10]
ATOM    532  O2'   C A  25      20.904  -0.434  -0.299  1.00  0.00              1PNU_j2_0-C1451_0-A1569[0/1]|1I94_j2_A-U1228_A-C1258[0/10]
ATOM    533  O2P   C A  25      17.508  -3.384  -6.015  1.00  0.00              1PNU_j2_0-C1451_0-A1569[0/1]|1I94_j2_A-U1228_A-C1258[0/10]
ATOM    534  O3'   C A  25      20.108  -3.237  -0.504  1.00  0.00              1PNU_j2_0-C1451_0-A1569[0/1]|1I94_j2_A-U1228_A-C1258[0/10]
ATOM    535  O4'   C A  25      19.073  -0.807  -2.909  1.00  0.00              1PNU_j2_0-C1451_0-A1569[0/1]|1I94_j2_A-U1228_A-C1258[0/10]
ATOM    536  O5'   C A  25      17.542  -2.735  -3.618  1.00  0.00              1PNU_j2_0-C1451_0-A1569[0/1]|1I94_j2_A-U1228_A-C1258[0/10]
ATOM    537  P     C A  25      17.104  -2.305  -5.079  1.00  0.00              1PNU_j2_0-C1451_0-A1569[0/1]|1I94_j2_A-U1228_A-C1258[0/10]
ATOM    538  C1'   G A  26      24.506  -2.088  -3.157  1.00  0.00              1PNU_j2_0-C1451_0-A1569[0/1]|1I94_j2_A-U1228_A-C1258[0/10]
ATOM    539  C2    G A  26      24.022   0.023  -6.918  1.00  0.00              1PNU_j2_0-C1451_0-A1569[0/1]|1I94_j2_A-U1228_A-C1258[0/10]
ATOM    540  C2'   G A  26      25.601  -1.248  -2.510  1.00  0.00              1PNU_j2_0-C1451_0-A1569[0/1]|1I94_j2_A-U1228_A-C1258[0/10]
ATOM    541  C3'   G A  26      25.064  -1.169  -1.087  1.00  0.00              1PNU_j2_0-C1451_0-A1569[0/1]|1I94_j2_A-U1228_A-C1258[0/10]
ATOM    542  C4    G A  26      23.400  -0.596  -4.885  1.00  0.00              1PNU_j2_0-C1451_0-A1569[0/1]|1I94_j2_A-U1228_A-C1258[0/10]
ATOM    543  C4'   G A  26      24.651  -2.606  -0.857  1.00  0.00              1PNU_j2_0-C1451_0-A1569[0/1]|1I94_j2_A-U1228_A-C1258[0/10]
ATOM    544  C5    G A  26      22.216   0.111  -4.903  1.00  0.00              1PNU_j2_0-C1451_0-A1569[0/1]|1I94_j2_A-U1228_A-C1258[0/10]
ATOM    545  C5'   G A  26      23.715  -2.862   0.298  1.00  0.00              1PNU_j2_0-C1451_0-A1569[0/1]|1I94_j2_A-U1228_A-C1258[0/10]
ATOM    546  C6    G A  26      21.887   0.866  -6.057  1.00  0.00              1PNU_j2_0-C1451_0-A1569[0/1]|1I94_j2_A-U1228_A-C1258[0/10]
ATOM    547  C8    G A  26      22.285  -0.851  -3.004  1.00  0.00              1PNU_j2_0-C1451_0-A1569[0/1]|1I94_j2_A-U1228_A-C1258[0/10]
ATOM    548  N1    G A  26      22.870   0.761  -7.036  1.00  0.00              1PNU_j2_0-C1451_0-A1569[0/1]|1I94_j2_A-U1228_A-C1258[0/10]
ATOM    549  N2    G A  26      24.849   0.047  -7.975  1.00  0.00              1PNU_j2_0-C1451_0-A1569[0/1]|1I94_j2_A-U1228_A-C1258[0/10]
ATOM    550  N3    G A  26      24.342  -0.684  -5.847  1.00  0.00              1PNU_j2_0-C1451_0-A1569[0/1]|1I94_j2_A-U1228_A-C1258[0/10]
ATOM    551  N7    G A  26      21.525  -0.059  -3.710  1.00  0.00              1PNU_j2_0-C1451_0-A1569[0/1]|1I94_j2_A-U1228_A-C1258[0/10]
ATOM    552  N9    G A  26      23.438  -1.214  -3.658  1.00  0.00              1PNU_j2_0-C1451_0-A1569[0/1]|1I94_j2_A-U1228_A-C1258[0/10]
ATOM    553  O1P   G A  26      21.533  -4.350   1.175  1.00  0.00              1PNU_j2_0-C1451_0-A1569[0/1]|1I94_j2_A-U1228_A-C1258[0/10]
ATOM    554  O2'   G A  26      26.848  -1.910  -2.638  1.00  0.00              1PNU_j2_0-C1451_0-A1569[0/1]|1I94_j2_A-U1228_A-C1258[0/10]
ATOM    555  O2P   G A  26      20.607  -2.022   1.699  1.00  0.00              1PNU_j2_0-C1451_0-A1569[0/1]|1I94_j2_A-U1228_A-C1258[0/10]
ATOM    556  O3'   G A  26      25.985  -0.644  -0.137  1.00  0.00              1PNU_j2_0-C1451_0-A1569[0/1]|1I94_j2_A-U1228_A-C1258[0/10]
ATOM    557  O4'   G A  26      23.983  -2.919  -2.121  1.00  0.00              1PNU_j2_0-C1451_0-A1569[0/1]|1I94_j2_A-U1228_A-C1258[0/10]
ATOM    558  O5'   G A  26      22.423  -2.344   0.026  1.00  0.00              1PNU_j2_0-C1451_0-A1569[0/1]|1I94_j2_A-U1228_A-C1258[0/10]
ATOM    559  O6    G A  26      20.883   1.559  -6.264  1.00  0.00              1PNU_j2_0-C1451_0-A1569[0/1]|1I94_j2_A-U1228_A-C1258[0/10]
ATOM    560  P     G A  26      21.142  -2.994   0.715  1.00  0.00              1PNU_j2_0-C1451_0-A1569[0/1]|1I94_j2_A-U1228_A-C1258[0/10]
ATOM    561  C1'   G A  27      25.166   4.719  -3.430  1.00  0.00              1PNU_j2_0-C1451_0-A1569[0/1]|1I94_j2_A-U1228_A-C1258[0/10]
ATOM    562  C2    G A  27      25.713   9.009  -3.770  1.00  0.00              1PNU_j2_0-C1451_0-A1569[0/1]|1I94_j2_A-U1228_A-C1258[0/10]
ATOM    563  C2'   G A  27      26.080   3.852  -4.301  1.00  0.00              1PNU_j2_0-C1451_0-A1569[0/1]|1I94_j2_A-U1228_A-C1258[0/10]
ATOM    564  C3'   G A  27      26.160   2.564  -3.489  1.00  0.00              1PNU_j2_0-C1451_0-A1569[0/1]|1I94_j2_A-U1228_A-C1258[0/10]
ATOM    565  C4    G A  27      25.968   7.037  -2.794  1.00  0.00              1PNU_j2_0-C1451_0-A1569[0/1]|1I94_j2_A-U1228_A-C1258[0/10]
ATOM    566  C4'   G A  27      24.753   2.477  -2.913  1.00  0.00              1PNU_j2_0-C1451_0-A1569[0/1]|1I94_j2_A-U1228_A-C1258[0/10]
ATOM    567  C5    G A  27      26.708   7.523  -1.736  1.00  0.00              1PNU_j2_0-C1451_0-A1569[0/1]|1I94_j2_A-U1228_A-C1258[0/10]
ATOM    568  C5'   G A  27      24.515   1.610  -1.692  1.00  0.00              1PNU_j2_0-C1451_0-A1569[0/1]|1I94_j2_A-U1228_A-C1258[0/10]
ATOM    569  C6    G A  27      26.988   8.912  -1.678  1.00  0.00              1PNU_j2_0-C1451_0-A1569[0/1]|1I94_j2_A-U1228_A-C1258[0/10]
ATOM    570  C8    G A  27      26.541   5.426  -1.407  1.00  0.00              1PNU_j2_0-C1451_0-A1569[0/1]|1I94_j2_A-U1228_A-C1258[0/10]
ATOM    571  N1    G A  27      26.440   9.592  -2.760  1.00  0.00              1PNU_j2_0-C1451_0-A1569[0/1]|1I94_j2_A-U1228_A-C1258[0/10]
ATOM    572  N2    G A  27      25.265   9.835  -4.728  1.00  0.00              1PNU_j2_0-C1451_0-A1569[0/1]|1I94_j2_A-U1228_A-C1258[0/10]
ATOM    573  N3    G A  27      25.445   7.716  -3.836  1.00  0.00              1PNU_j2_0-C1451_0-A1569[0/1]|1I94_j2_A-U1228_A-C1258[0/10]
ATOM    574  N7    G A  27      27.061   6.496  -0.871  1.00  0.00              1PNU_j2_0-C1451_0-A1569[0/1]|1I94_j2_A-U1228_A-C1258[0/10]
ATOM    575  N9    G A  27      25.864   5.684  -2.576  1.00  0.00              1PNU_j2_0-C1451_0-A1569[0/1]|1I94_j2_A-U1228_A-C1258[0/10]
ATOM    576  O1P   G A  27      26.903   1.188   1.289  1.00  0.00              1PNU_j2_0-C1451_0-A1569[0/1]|1I94_j2_A-U1228_A-C1258[0/10]
ATOM    577  O2'   G A  27      25.467   3.641  -5.558  1.00  0.00              1PNU_j2_0-C1451_0-A1569[0/1]|1I94_j2_A-U1228_A-C1258[0/10]
ATOM    578  O2P   G A  27      24.379   0.725   1.236  1.00  0.00              1PNU_j2_0-C1451_0-A1569[0/1]|1I94_j2_A-U1228_A-C1258[0/10]
ATOM    579  O3'   G A  27      26.468   1.457  -4.341  1.00  0.00              1PNU_j2_0-C1451_0-A1569[0/1]|1I94_j2_A-U1228_A-C1258[0/10]
ATOM    580  O4'   G A  27      24.406   3.850  -2.608  1.00  0.00              1PNU_j2_0-C1451_0-A1569[0/1]|1I94_j2_A-U1228_A-C1258[0/10]
ATOM    581  O5'   G A  27      25.542   1.797  -0.709  1.00  0.00              1PNU_j2_0-C1451_0-A1569[0/1]|1I94_j2_A-U1228_A-C1258[0/10]
ATOM    582  O6    G A  27      27.628   9.534  -0.820  1.00  0.00              1PNU_j2_0-C1451_0-A1569[0/1]|1I94_j2_A-U1228_A-C1258[0/10]
ATOM    583  P     G A  27      25.690   0.796   0.532  1.00  0.00              1PNU_j2_0-C1451_0-A1569[0/1]|1I94_j2_A-U1228_A-C1258[0/10]
