# Supplementary material for: Modeling the Structure of RNA Molecules with Small-Angle X-Ray Scattering Data
Source: PLoS One. 2013 Nov 4;8(11):e78007. doi: 10.1371/journal.pone.0078007 (PMC3817170; doi:10.1371/journal.pone.0078007)
Supplement: File S6 — Benchmark data. Simulated SAXS data, fit plots, RFR models, and best ROSETTA decoys (by ) for 10 benchmark targets. Within the archive, simulated SAXS data are named in benchmark_models/*.dat, fit plots are named benchmark_models/*_fit.pdf, RFR models are named benchmark_models/*model.pdb, and top ROSETTA decoys are named rosetta_decoys/*.pdb. (ZIP) [file pone.0078007.s006.zip › benchmark_models/3E5Cmodel.pdb]

HEADER Model for input.fas using None data.
REMARK     Filename: input.fas
REMARK     Clashes: 46
REMARK     SASA(All-atoms): 9452.1
REMARK     BBClashes: 57
REMARK     GDT_TS_RNA_n(input.pdb): 0.5529
REMARK     SeqMatch: -32.0
REMARK     RMSd(input.pdb): 6.69813680491
REMARK     -log_10(P(RMSd(input.pdb))): 1.5723312668
REMARK     Chi(input.dat): 1.14
REMARK     Pairings: 46.0
REMARK     SASA(Main-Chain): 402.6
REMARK     GDT_TS_RNA_c(input.pdb): 0.4231
REMARK     Stackings: 20.8
REMARK     PClashes: 0
REMARK     SASA(Non-polar): 3305.8
REMARK     DI(input.pdb): 0.0891949756552
REMARK     SASA(All-polar): 6146.3
REMARK     INF(input.pdb): 0.597440149249
REMARK     Total: 1.61038768581
REMARK     Integrity: 0.0103876858053
REMARK     FI(input.pdb): 0.33032465852
REMARK     SASA(Total-Side): 9049.6
ATOM      2  C1'   G A   1       8.997   2.993   6.265  1.00 73.22              @2gis_A_69-74_77-82
ATOM      3  C2    G A   1       4.933   3.649   7.483  1.00  0.00              @2gis_A_69-74_77-82
ATOM      4  C2'   G A   1       8.853   1.469   6.333  1.00 74.75              @2gis_A_69-74_77-82
ATOM      5  C3'   G A   1       9.697   1.036   5.142  1.00 75.69              @2gis_A_69-74_77-82
ATOM      6  C4    G A   1       6.657   3.780   6.098  1.00  0.00              @2gis_A_69-74_77-82
ATOM      7  C4'   G A   1      10.841   2.038   5.164  1.00 76.05              @2gis_A_69-74_77-82
ATOM      8  C5    G A   1       5.965   4.455   5.113  1.00  0.00              @2gis_A_69-74_77-82
ATOM      9  C5'   G A   1      11.533   2.231   3.835  1.00 78.18              @2gis_A_69-74_77-82
ATOM     10  C6    G A   1       4.599   4.768   5.327  1.00  0.00              @2gis_A_69-74_77-82
ATOM     11  C8    G A   1       7.944   4.209   4.364  1.00  0.00              @2gis_A_69-74_77-82
ATOM     12  N1    G A   1       4.158   4.316   6.566  1.00  0.00              @2gis_A_69-74_77-82
ATOM     13  N2    G A   1       4.324   3.295   8.625  1.00  0.00              @2gis_A_69-74_77-82
ATOM     14  N3    G A   1       6.207   3.350   7.295  1.00  0.00              @2gis_A_69-74_77-82
ATOM     15  N7    G A   1       6.791   4.718   4.027  1.00  0.00              @2gis_A_69-74_77-82
ATOM     16  N9    G A   1       7.931   3.625   5.609  1.00  0.00              @2gis_A_69-74_77-82
ATOM     17  O2'   G A   1       9.352   0.961   7.559  1.00 74.80              @2gis_A_69-74_77-82
ATOM     18  O3'   G A   1      10.137  -0.308   5.268  1.00 76.59              @2gis_A_69-74_77-82
ATOM     19  O4'   G A   1      10.210   3.283   5.580  1.00 74.44              @2gis_A_69-74_77-82
ATOM     20  O5'   G A   1      10.602   2.057   2.772  1.00 81.95              @2gis_A_69-74_77-82
ATOM     21  O6    G A   1       3.817   5.361   4.573  1.00  0.00              @2gis_A_69-74_77-82
ATOM     22  OP1   G A   1      11.809   3.345   1.018  1.00 80.96              @2gis_A_69-74_77-82
ATOM     23  OP2   G A   1       9.341   2.656   0.753  1.00 83.67              @2gis_A_69-74_77-82
ATOM     24  P     G A   1      10.458   3.139   1.612  1.00 84.26              @2gis_A_69-74_77-82
ATOM     25  C1'   U A   2       5.122  -0.198   7.864  1.00 68.11              @2gis_A_69-74_77-82
ATOM     26  C2    U A   2       3.357   1.034   6.600  1.00  0.00              @2gis_A_69-74_77-82
ATOM     27  C2'   U A   2       4.534  -1.605   7.879  1.00 69.29              @2gis_A_69-74_77-82
ATOM     28  C3'   U A   2       5.664  -2.403   7.248  1.00 70.69              @2gis_A_69-74_77-82
ATOM     29  C4    U A   2       3.818   2.038   4.398  1.00  0.00              @2gis_A_69-74_77-82
ATOM     30  C4'   U A   2       6.889  -1.737   7.843  1.00 70.52              @2gis_A_69-74_77-82
ATOM     31  C5    U A   2       5.158   1.550   4.505  1.00  0.00              @2gis_A_69-74_77-82
ATOM     32  C5'   U A   2       8.150  -1.916   7.053  1.00 71.88              @2gis_A_69-74_77-82
ATOM     33  C6    U A   2       5.528   0.862   5.591  1.00  0.00              @2gis_A_69-74_77-82
ATOM     34  N1    U A   2       4.666   0.596   6.630  1.00  0.00              @2gis_A_69-74_77-82
ATOM     35  N3    U A   2       3.008   1.737   5.474  1.00  0.00              @2gis_A_69-74_77-82
ATOM     36  O2    U A   2       2.567   0.817   7.503  1.00  0.00              @2gis_A_69-74_77-82
ATOM     37  O2'   U A   2       4.304  -1.977   9.218  1.00 69.16              @2gis_A_69-74_77-82
ATOM     38  O3'   U A   2       5.592  -3.787   7.556  1.00 72.81              @2gis_A_69-74_77-82
ATOM     39  O4    U A   2       3.357   2.683   3.454  1.00  0.00              @2gis_A_69-74_77-82
ATOM     40  O4'   U A   2       6.534  -0.330   7.856  1.00 70.13              @2gis_A_69-74_77-82
ATOM     41  O5'   U A   2       7.964  -1.498   5.722  1.00 73.56              @2gis_A_69-74_77-82
ATOM     42  OP1   U A   2       9.928  -2.770   4.908  1.00 76.97              @2gis_A_69-74_77-82
ATOM     43  OP2   U A   2       8.725  -1.100   3.374  1.00 78.32              @2gis_A_69-74_77-82
ATOM     44  P     U A   2       9.200  -1.495   4.726  1.00 76.83              @2gis_A_69-74_77-82
ATOM     45  C1'   U A   3      -0.214  -2.529   8.202  1.00 74.47              @2gis_A_69-74_77-82
ATOM     46  C2    U A   3      -1.127  -1.197   6.286  1.00  0.00              @2gis_A_69-74_77-82
ATOM     47  C2'   U A   3      -0.845  -3.913   8.038  1.00 74.74              @2gis_A_69-74_77-82
ATOM     48  C3'   U A   3       0.397  -4.776   7.932  1.00 74.87              @2gis_A_69-74_77-82
ATOM     49  C4    U A   3       0.327  -0.469   4.435  1.00  0.00              @2gis_A_69-74_77-82
ATOM     50  C4'   U A   3       1.314  -4.136   8.958  1.00 74.68              @2gis_A_69-74_77-82
ATOM     51  C5    U A   3       1.418  -1.116   5.096  1.00  0.00              @2gis_A_69-74_77-82
ATOM     52  C5'   U A   3       2.774  -4.388   8.742  1.00 73.66              @2gis_A_69-74_77-82
ATOM     53  C6    U A   3       1.210  -1.742   6.260  1.00  0.00              @2gis_A_69-74_77-82
ATOM     54  N1    U A   3      -0.026  -1.797   6.862  1.00  0.00              @2gis_A_69-74_77-82
ATOM     55  N3    U A   3      -0.882  -0.562   5.093  1.00  0.00              @2gis_A_69-74_77-82
ATOM     56  O2    U A   3      -2.236  -1.225   6.792  1.00  0.00              @2gis_A_69-74_77-82
ATOM     57  O2'   U A   3      -1.611  -4.241   9.186  1.00 73.45              @2gis_A_69-74_77-82
ATOM     58  O3'   U A   3       0.129  -6.143   8.167  1.00 77.06              @2gis_A_69-74_77-82
ATOM     59  O4    U A   3       0.390   0.140   3.365  1.00  0.00              @2gis_A_69-74_77-82
ATOM     60  O4'   U A   3       1.063  -2.717   8.797  1.00 74.96              @2gis_A_69-74_77-82
ATOM     61  O5'   U A   3       3.118  -4.142   7.394  1.00 73.13              @2gis_A_69-74_77-82
ATOM     62  OP1   U A   3       4.639  -6.087   7.311  1.00 75.65              @2gis_A_69-74_77-82
ATOM     63  OP2   U A   3       4.556  -4.423   5.364  1.00 74.68              @2gis_A_69-74_77-82
ATOM     64  P     U A   3       4.491  -4.697   6.824  1.00 73.21              @2gis_A_69-74_77-82
ATOM     65  C1'   C A   4      -4.426  -4.137   5.525  1.00 70.56              @2gis_A_69-74_77-82
ATOM     66  C2    C A   4      -3.788  -2.787   3.561  1.00 62.36              @2gis_A_69-74_77-82
ATOM     67  C2'   C A   4      -5.198  -5.290   4.899  1.00 72.71              @2gis_A_69-74_77-82
ATOM     68  C3'   C A   4      -4.336  -6.463   5.330  1.00 74.74              @2gis_A_69-74_77-82
ATOM     69  C4    C A   4      -1.611  -2.818   2.748  1.00 58.31              @2gis_A_69-74_77-82
ATOM     70  C4'   C A   4      -3.982  -6.093   6.756  1.00 74.94              @2gis_A_69-74_77-82
ATOM     71  C5    C A   4      -1.196  -3.720   3.778  1.00 58.81              @2gis_A_69-74_77-82
ATOM     72  C5'   C A   4      -2.751  -6.753   7.324  1.00 74.73              @2gis_A_69-74_77-82
ATOM     73  C6    C A   4      -2.115  -4.121   4.659  1.00 61.58              @2gis_A_69-74_77-82
ATOM     74  N1    C A   4      -3.405  -3.680   4.575  1.00 65.60              @2gis_A_69-74_77-82
ATOM     75  N3    C A   4      -2.863  -2.374   2.662  1.00 58.47              @2gis_A_69-74_77-82
ATOM     76  N4    C A   4      -0.736  -2.395   1.831  1.00 57.64              @2gis_A_69-74_77-82
ATOM     77  O2    C A   4      -4.975  -2.401   3.517  1.00 60.28              @2gis_A_69-74_77-82
ATOM     78  O2'   C A   4      -6.496  -5.324   5.463  1.00 72.93              @2gis_A_69-74_77-82
ATOM     79  O3'   C A   4      -4.953  -7.722   5.199  1.00 77.63              @2gis_A_69-74_77-82
ATOM     80  O4'   C A   4      -3.772  -4.655   6.676  1.00 74.18              @2gis_A_69-74_77-82
ATOM     81  O5'   C A   4      -1.642  -6.601   6.452  1.00 76.34              @2gis_A_69-74_77-82
ATOM     82  OP1   C A   4      -0.344  -8.493   7.390  1.00 79.10              @2gis_A_69-74_77-82
ATOM     83  OP2   C A   4       0.826  -6.765   5.890  1.00 77.70              @2gis_A_69-74_77-82
ATOM     84  P     C A   4      -0.201  -7.094   6.918  1.00 78.06              @2gis_A_69-74_77-82
ATOM     85  C1'   C A   5      -6.235  -5.007   0.368  1.00 67.90              @2gis_A_69-74_77-82
ATOM     86  C2    C A   5      -4.515  -3.843  -1.040  1.00  0.00              @2gis_A_69-74_77-82
ATOM     87  C2'   C A   5      -6.842  -6.031  -0.594  1.00 70.65              @2gis_A_69-74_77-82
ATOM     88  C3'   C A   5      -6.684  -7.316   0.206  1.00 72.08              @2gis_A_69-74_77-82
ATOM     89  C4    C A   5      -2.232  -4.089  -0.659  1.00  0.00              @2gis_A_69-74_77-82
ATOM     90  C4'   C A   5      -7.033  -6.827   1.599  1.00 72.37              @2gis_A_69-74_77-82
ATOM     91  C5    C A   5      -2.467  -4.967   0.437  1.00  0.00              @2gis_A_69-74_77-82
ATOM     92  C5'   C A   5      -6.629  -7.707   2.756  1.00 74.33              @2gis_A_69-74_77-82
ATOM     93  C6    C A   5      -3.741  -5.243   0.745  1.00  0.00              @2gis_A_69-74_77-82
ATOM     94  N1    C A   5      -4.773  -4.701   0.031  1.00  0.00              @2gis_A_69-74_77-82
ATOM     95  N3    C A   5      -3.233  -3.555  -1.363  1.00  0.00              @2gis_A_69-74_77-82
ATOM     96  N4    C A   5      -0.983  -3.778  -1.014  1.00  0.00              @2gis_A_69-74_77-82
ATOM     97  O2    C A   5      -5.471  -3.367  -1.671  1.00  0.00              @2gis_A_69-74_77-82
ATOM     98  O2'   C A   5      -8.204  -5.725  -0.824  1.00 71.39              @2gis_A_69-74_77-82
ATOM     99  O3'   C A   5      -7.577  -8.323  -0.252  1.00 72.84              @2gis_A_69-74_77-82
ATOM    100  O4'   C A   5      -6.313  -5.567   1.668  1.00 70.30              @2gis_A_69-74_77-82
ATOM    101  O5'   C A   5      -5.232  -7.964   2.728  1.00 77.35              @2gis_A_69-74_77-82
ATOM    102  OP1   C A   5      -5.127  -9.996   4.182  1.00 79.13              @2gis_A_69-74_77-82
ATOM    103  OP2   C A   5      -3.046  -8.519   3.820  1.00 78.76              @2gis_A_69-74_77-82
ATOM    104  P     C A   5      -4.525  -8.655   3.974  1.00 79.51              @2gis_A_69-74_77-82
ATOM    105  C1'   C A   6      -3.281 -10.287  -2.506  1.00 66.63              @2gis_A_69-74_77-82
ATOM    106  C2    C A   6      -1.873  -8.972  -0.890  1.00  0.00              @2gis_A_69-74_77-82
ATOM    107  C2'   C A   6      -3.281 -11.696  -1.898  1.00 67.98              @2gis_A_69-74_77-82
ATOM    108  C3'   C A   6      -4.620 -12.260  -2.333  1.00 68.58              @2gis_A_69-74_77-82
ATOM    109  C4    C A   6      -2.818  -7.805   0.888  1.00  0.00              @2gis_A_69-74_77-82
ATOM    110  C4'   C A   6      -5.467 -11.106  -2.828  1.00 68.80              @2gis_A_69-74_77-82
ATOM    111  C5    C A   6      -4.130  -8.210   0.511  1.00  0.00              @2gis_A_69-74_77-82
ATOM    112  C5'   C A   6      -6.702 -10.819  -2.032  1.00 71.35              @2gis_A_69-74_77-82
ATOM    113  C6    C A   6      -4.249  -8.992  -0.569  1.00  0.00              @2gis_A_69-74_77-82
ATOM    114  N1    C A   6      -3.149  -9.384  -1.281  1.00  0.00              @2gis_A_69-74_77-82
ATOM    115  N3    C A   6      -1.738  -8.182   0.200  1.00  0.00              @2gis_A_69-74_77-82
ATOM    116  N4    C A   6      -2.638  -7.025   1.958  1.00  0.00              @2gis_A_69-74_77-82
ATOM    117  O2    C A   6      -0.894  -9.343  -1.553  1.00  0.00              @2gis_A_69-74_77-82
ATOM    118  O2'   C A   6      -2.213 -12.434  -2.461  1.00 68.13              @2gis_A_69-74_77-82
ATOM    119  O3'   C A   6      -4.901 -13.645  -2.530  1.00 71.01              @2gis_A_69-74_77-82
ATOM    120  O4'   C A   6      -4.530 -10.039  -3.118  1.00 69.15              @2gis_A_69-74_77-82
ATOM    121  O5'   C A   6      -6.351 -10.503  -0.700  1.00 72.80              @2gis_A_69-74_77-82
ATOM    122  OP1   C A   6      -6.799  -9.786   1.644  1.00 74.30              @2gis_A_69-74_77-82
ATOM    123  OP2   C A   6      -7.879  -8.580  -0.371  1.00 71.62              @2gis_A_69-74_77-82
ATOM    124  P     C A   6      -7.409  -9.835   0.282  1.00 74.17              @2gis_A_69-74_77-82
ATOM    125  C1'   G A   7      -2.024  -8.733  -5.253  1.00 37.31              @3e5f_A_j7-9_36-40_47-47
ATOM    126  C2    G A   7      -0.280  -5.395  -3.129  1.00 28.21              @3e5f_A_j7-9_36-40_47-47
ATOM    127  C2'   G A   7      -0.732  -9.203  -5.913  1.00 38.07              @3e5f_A_j7-9_36-40_47-47
ATOM    128  C3'   G A   7      -0.879 -10.710  -5.792  1.00 40.71              @3e5f_A_j7-9_36-40_47-47
ATOM    129  C4    G A   7      -1.269  -7.373  -3.270  1.00 28.47              @3e5f_A_j7-9_36-40_47-47
ATOM    130  C4'   G A   7      -2.363 -10.916  -6.072  1.00 39.77              @3e5f_A_j7-9_36-40_47-47
ATOM    131  C5    G A   7      -1.342  -7.565  -1.906  1.00 27.56              @3e5f_A_j7-9_36-40_47-47
ATOM    132  C5'   G A   7      -2.942 -12.158  -5.442  1.00 40.08              @3e5f_A_j7-9_36-40_47-47
ATOM    133  C6    G A   7      -0.844  -6.564  -1.047  1.00 29.25              @3e5f_A_j7-9_36-40_47-47
ATOM    134  C8    G A   7      -2.208  -9.302  -2.781  1.00 28.85              @3e5f_A_j7-9_36-40_47-47
ATOM    135  N1    G A   7      -0.313  -5.491  -1.761  1.00 27.52              @3e5f_A_j7-9_36-40_47-47
ATOM    136  N2    G A   7       0.277  -4.288  -3.624  1.00 23.79              @3e5f_A_j7-9_36-40_47-47
ATOM    137  N3    G A   7      -0.758  -6.323  -3.949  1.00 27.97              @3e5f_A_j7-9_36-40_47-47
ATOM    138  N7    G A   7      -1.933  -8.782  -1.611  1.00 27.76              @3e5f_A_j7-9_36-40_47-47
ATOM    139  N9    G A   7      -1.841  -8.490  -3.827  1.00 29.69              @3e5f_A_j7-9_36-40_47-47
ATOM    140  O2'   G A   7      -0.698  -8.763  -7.250  1.00 34.72              @3e5f_A_j7-9_36-40_47-47
ATOM    141  O3'   G A   7      -0.083 -11.368  -6.762  1.00 44.29              @3e5f_A_j7-9_36-40_47-47
ATOM    142  O4'   G A   7      -2.986  -9.766  -5.430  1.00 40.18              @3e5f_A_j7-9_36-40_47-47
ATOM    143  O5'   G A   7      -2.793 -12.074  -4.028  1.00 43.35              @3e5f_A_j7-9_36-40_47-47
ATOM    144  O6    G A   7      -0.842  -6.542   0.191  1.00 33.39              @3e5f_A_j7-9_36-40_47-47
ATOM    145  OP1   G A   7      -3.053 -14.549  -3.628  1.00 40.16              @3e5f_A_j7-9_36-40_47-47
ATOM    146  OP2   G A   7      -2.769 -12.863  -1.711  1.00 37.60              @3e5f_A_j7-9_36-40_47-47
ATOM    147  P     G A   7      -3.319 -13.208  -3.045  1.00 43.80              @3e5f_A_j7-9_36-40_47-47
ATOM    148  C1'   A A   8       2.144 -13.184 -11.341  1.00 41.80              @3e5f_A_j7-9_36-40_47-47
ATOM    149  C2    A A   8       5.846 -12.325 -13.438  1.00 41.31              @3e5f_A_j7-9_36-40_47-47
ATOM    150  C2'   A A   8       2.352 -14.698 -11.284  1.00 43.84              @3e5f_A_j7-9_36-40_47-47
ATOM    151  C3'   A A   8       1.817 -15.019  -9.897  1.00 43.29              @3e5f_A_j7-9_36-40_47-47
ATOM    152  C4    A A   8       4.411 -12.175 -11.779  1.00 41.82              @3e5f_A_j7-9_36-40_47-47
ATOM    153  C4'   A A   8       0.633 -14.084  -9.811  1.00 43.33              @3e5f_A_j7-9_36-40_47-47
ATOM    154  C5    A A   8       5.179 -11.226 -11.128  1.00 39.90              @3e5f_A_j7-9_36-40_47-47
ATOM    155  C5'   A A   8       0.192 -13.762  -8.419  1.00 43.07              @3e5f_A_j7-9_36-40_47-47
ATOM    156  C6    A A   8       6.368 -10.822 -11.763  1.00 40.05              @3e5f_A_j7-9_36-40_47-47
ATOM    157  C8    A A   8       3.476 -11.555  -9.902  1.00 39.91              @3e5f_A_j7-9_36-40_47-47
ATOM    158  N1    A A   8       6.684 -11.414 -12.933  1.00 40.16              @3e5f_A_j7-9_36-40_47-47
ATOM    159  N3    A A   8       4.691 -12.770 -12.952  1.00 42.92              @3e5f_A_j7-9_36-40_47-47
ATOM    160  N6    A A   8       7.189  -9.885 -11.291  1.00 41.70              @3e5f_A_j7-9_36-40_47-47
ATOM    161  N7    A A   8       4.584 -10.852  -9.934  1.00 39.25              @3e5f_A_j7-9_36-40_47-47
ATOM    162  N9    A A   8       3.295 -12.353 -11.001  1.00 40.34              @3e5f_A_j7-9_36-40_47-47
ATOM    163  O2'   A A   8       1.553 -15.265 -12.301  1.00 44.40              @3e5f_A_j7-9_36-40_47-47
ATOM    164  O3'   A A   8       1.356 -16.354  -9.759  1.00 45.40              @3e5f_A_j7-9_36-40_47-47
ATOM    165  O4'   A A   8       1.095 -12.870 -10.453  1.00 43.61              @3e5f_A_j7-9_36-40_47-47
ATOM    166  O5'   A A   8       1.267 -13.211  -7.677  1.00 41.69              @3e5f_A_j7-9_36-40_47-47
ATOM    167  OP1   A A   8       0.238 -13.497  -5.486  1.00 37.11              @3e5f_A_j7-9_36-40_47-47
ATOM    168  OP2   A A   8       2.184 -11.838  -5.772  1.00 40.11              @3e5f_A_j7-9_36-40_47-47
ATOM    169  P     A A   8       0.960 -12.494  -6.303  1.00 39.60              @3e5f_A_j7-9_36-40_47-47
ATOM    170  C1'   A A   9       6.068 -18.461 -10.683  1.00 33.06              @1ibl_A_1382-1385_1467-1470
ATOM    171  C2    A A   9       9.998 -16.704 -10.321  1.00  0.00              @1ibl_A_1382-1385_1467-1470
ATOM    172  C2'   A A   9       6.247 -19.691  -9.778  1.00 33.06              @1ibl_A_1382-1385_1467-1470
ATOM    173  C3'   A A   9       4.910 -19.731  -9.064  1.00 33.06              @1ibl_A_1382-1385_1467-1470
ATOM    174  C4    A A   9       7.826 -16.846 -10.020  1.00  0.00              @1ibl_A_1382-1385_1467-1470
ATOM    175  C4'   A A   9       3.944 -19.296 -10.145  1.00 33.06              @1ibl_A_1382-1385_1467-1470
ATOM    176  C5    A A   9       7.792 -15.666  -9.298  1.00  0.00              @1ibl_A_1382-1385_1467-1470
ATOM    177  C5'   A A   9       2.622 -18.770  -9.653  1.00 33.06              @1ibl_A_1382-1385_1467-1470
ATOM    178  C6    A A   9       9.014 -14.998  -9.110  1.00  0.00              @1ibl_A_1382-1385_1467-1470
ATOM    179  C8    A A   9       5.787 -16.370  -9.367  1.00  0.00              @1ibl_A_1382-1385_1467-1470
ATOM    180  N1    A A   9      10.122 -15.556  -9.646  1.00  0.00              @1ibl_A_1382-1385_1467-1470
ATOM    181  N3    A A   9       8.907 -17.427 -10.565  1.00  0.00              @1ibl_A_1382-1385_1467-1470
ATOM    182  N6    A A   9       9.136 -13.852  -8.437  1.00  0.00              @1ibl_A_1382-1385_1467-1470
ATOM    183  N7    A A   9       6.497 -15.376  -8.891  1.00  0.00              @1ibl_A_1382-1385_1467-1470
ATOM    184  N9    A A   9       6.528 -17.296 -10.061  1.00  0.00              @1ibl_A_1382-1385_1467-1470
ATOM    185  O2'   A A   9       6.424 -20.884 -10.531  1.00 33.06              @1ibl_A_1382-1385_1467-1470
ATOM    186  O3'   A A   9       4.608 -21.015  -8.625  1.00 33.06              @1ibl_A_1382-1385_1467-1470
ATOM    187  O4'   A A   9       4.675 -18.303 -10.913  1.00 33.06              @1ibl_A_1382-1385_1467-1470
ATOM    188  O5'   A A   9       2.814 -17.867  -8.560  1.00 33.06              @1ibl_A_1382-1385_1467-1470
ATOM    189  OP1   A A   9       0.520 -17.820  -7.687  1.00 53.08              @1ibl_A_1382-1385_1467-1470
ATOM    190  OP2   A A   9       2.158 -15.946  -7.123  1.00 53.08              @1ibl_A_1382-1385_1467-1470
ATOM    191  P     A A   9       1.625 -16.933  -8.087  1.00 33.06              @1ibl_A_1382-1385_1467-1470
ATOM    192  C1'   A A  10       9.445 -19.911  -9.644  1.00 35.20              @1ibl_A_1382-1385_1467-1470
ATOM    193  C2    A A  10      11.094 -15.881  -9.795  1.00  0.00              @1ibl_A_1382-1385_1467-1470
ATOM    194  C2'   A A  10      10.470 -20.629  -8.761  1.00 35.20              @1ibl_A_1382-1385_1467-1470
ATOM    195  C3'   A A  10       9.587 -21.579  -7.965  1.00 35.20              @1ibl_A_1382-1385_1467-1470
ATOM    196  C4    A A  10       9.694 -17.446  -9.145  1.00  0.00              @1ibl_A_1382-1385_1467-1470
ATOM    197  C4'   A A  10       8.535 -21.967  -8.986  1.00 35.20              @1ibl_A_1382-1385_1467-1470
ATOM    198  C5    A A  10       8.992 -16.562  -8.344  1.00  0.00              @1ibl_A_1382-1385_1467-1470
ATOM    199  C5'   A A  10       7.230 -22.493  -8.443  1.00 35.20              @1ibl_A_1382-1385_1467-1470
ATOM    200  C6    A A  10       9.440 -15.231  -8.316  1.00  0.00              @1ibl_A_1382-1385_1467-1470
ATOM    201  C8    A A  10       8.029 -18.446  -8.127  1.00  0.00              @1ibl_A_1382-1385_1467-1470
ATOM    202  N1    A A  10      10.517 -14.917  -9.069  1.00  0.00              @1ibl_A_1382-1385_1467-1470
ATOM    203  N3    A A  10      10.766 -17.166  -9.904  1.00  0.00              @1ibl_A_1382-1385_1467-1470
ATOM    204  N6    A A  10       8.864 -14.270  -7.591  1.00  0.00              @1ibl_A_1382-1385_1467-1470
ATOM    205  N7    A A  10       7.941 -17.208  -7.706  1.00  0.00              @1ibl_A_1382-1385_1467-1470
ATOM    206  N9    A A  10       9.068 -18.660  -9.001  1.00  0.00              @1ibl_A_1382-1385_1467-1470
ATOM    207  O2'   A A  10      11.398 -21.308  -9.589  1.00 35.20              @1ibl_A_1382-1385_1467-1470
ATOM    208  O3'   A A  10      10.313 -22.705  -7.509  1.00 35.20              @1ibl_A_1382-1385_1467-1470
ATOM    209  O4'   A A  10       8.311 -20.753  -9.754  1.00 35.20              @1ibl_A_1382-1385_1467-1470
ATOM    210  O5'   A A  10       6.708 -21.609  -7.440  1.00 35.20              @1ibl_A_1382-1385_1467-1470
ATOM    211  OP1   A A  10       4.583 -22.849  -6.993  1.00 44.64              @1ibl_A_1382-1385_1467-1470
ATOM    212  OP2   A A  10       4.902 -20.421  -6.220  1.00 44.64              @1ibl_A_1382-1385_1467-1470
ATOM    213  P     A A  10       5.145 -21.490  -7.212  1.00 35.20              @1ibl_A_1382-1385_1467-1470
ATOM    214  C1'   G A  11      14.803 -19.148  -8.054  1.00 33.95              @1ibl_A_1382-1385_1467-1470
ATOM    215  C2    G A  11      15.927 -15.042  -7.542  1.00  0.00              @1ibl_A_1382-1385_1467-1470
ATOM    216  C2'   G A  11      15.872 -19.718  -7.112  1.00 33.95              @1ibl_A_1382-1385_1467-1470
ATOM    217  C3'   G A  11      15.165 -20.923  -6.507  1.00 33.95              @1ibl_A_1382-1385_1467-1470
ATOM    218  C4    G A  11      14.579 -16.790  -7.351  1.00  0.00              @1ibl_A_1382-1385_1467-1470
ATOM    219  C4'   G A  11      14.363 -21.420  -7.693  1.00 33.95              @1ibl_A_1382-1385_1467-1470
ATOM    220  C5    G A  11      13.578 -16.096  -6.703  1.00  0.00              @1ibl_A_1382-1385_1467-1470
ATOM    221  C5'   G A  11      13.235 -22.399  -7.449  1.00 33.95              @1ibl_A_1382-1385_1467-1470
ATOM    222  C6    G A  11      13.762 -14.716  -6.439  1.00  0.00              @1ibl_A_1382-1385_1467-1470
ATOM    223  C8    G A  11      12.873 -18.098  -6.880  1.00  0.00              @1ibl_A_1382-1385_1467-1470
ATOM    224  N1    G A  11      14.993 -14.264  -6.903  1.00  0.00              @1ibl_A_1382-1385_1467-1470
ATOM    225  N2    G A  11      17.056 -14.421  -7.917  1.00  0.00              @1ibl_A_1382-1385_1467-1470
ATOM    226  N3    G A  11      15.768 -16.331  -7.793  1.00  0.00              @1ibl_A_1382-1385_1467-1470
ATOM    227  N7    G A  11      12.509 -16.935  -6.413  1.00  0.00              @1ibl_A_1382-1385_1467-1470
ATOM    228  N9    G A  11      14.118 -18.080  -7.462  1.00  0.00              @1ibl_A_1382-1385_1467-1470
ATOM    229  O2'   G A  11      16.972 -20.127  -7.899  1.00 33.95              @1ibl_A_1382-1385_1467-1470
ATOM    230  O3'   G A  11      16.112 -21.886  -6.094  1.00 33.95              @1ibl_A_1382-1385_1467-1470
ATOM    231  O4'   G A  11      13.911 -20.209  -8.363  1.00 33.95              @1ibl_A_1382-1385_1467-1470
ATOM    232  O5'   G A  11      12.438 -22.002  -6.329  1.00 33.95              @1ibl_A_1382-1385_1467-1470
ATOM    233  O6    G A  11      12.990 -13.929  -5.875  1.00  0.00              @1ibl_A_1382-1385_1467-1470
ATOM    234  OP1   G A  11      11.194 -24.068  -5.622  1.00 61.51              @1ibl_A_1382-1385_1467-1470
ATOM    235  OP2   G A  11      10.254 -21.716  -5.221  1.00 61.51              @1ibl_A_1382-1385_1467-1470
ATOM    236  P     G A  11      11.010 -22.665  -6.066  1.00 33.95              @1ibl_A_1382-1385_1467-1470
ATOM    237  C1'   G A  12      17.368 -16.573  -2.909  1.00 40.95              @1ibl_A_1382-1385_1467-1470
ATOM    238  C2    G A  12      15.760 -12.792  -1.625  1.00  0.00              @1ibl_A_1382-1385_1467-1470
ATOM    239  C2'   G A  12      18.578 -16.679  -1.974  1.00 40.95              @1ibl_A_1382-1385_1467-1470
ATOM    240  C3'   G A  12      18.675 -18.180  -1.758  1.00 40.95              @1ibl_A_1382-1385_1467-1470
ATOM    241  C4    G A  12      15.761 -14.995  -1.859  1.00  0.00              @1ibl_A_1382-1385_1467-1470
ATOM    242  C4'   G A  12      18.247 -18.741  -3.095  1.00 40.95              @1ibl_A_1382-1385_1467-1470
ATOM    243  C5    G A  12      14.555 -15.183  -1.216  1.00  0.00              @1ibl_A_1382-1385_1467-1470
ATOM    244  C5'   G A  12      17.648 -20.114  -3.016  1.00 40.95              @1ibl_A_1382-1385_1467-1470
ATOM    245  C6    G A  12      13.863 -14.052  -0.716  1.00  0.00              @1ibl_A_1382-1385_1467-1470
ATOM    246  C8    G A  12      15.215 -17.126  -1.785  1.00  0.00              @1ibl_A_1382-1385_1467-1470
ATOM    247  N1    G A  12      14.555 -12.872  -0.971  1.00  0.00              @1ibl_A_1382-1385_1467-1470
ATOM    248  N2    G A  12      16.269 -11.560  -1.776  1.00  0.00              @1ibl_A_1382-1385_1467-1470
ATOM    249  N3    G A  12      16.416 -13.839  -2.096  1.00  0.00              @1ibl_A_1382-1385_1467-1470
ATOM    250  N7    G A  12      14.225 -16.532  -1.178  1.00  0.00              @1ibl_A_1382-1385_1467-1470
ATOM    251  N9    G A  12      16.181 -16.252  -2.224  1.00  0.00              @1ibl_A_1382-1385_1467-1470
ATOM    252  O2'   G A  12      19.729 -16.160  -2.616  1.00 40.95              @1ibl_A_1382-1385_1467-1470
ATOM    253  O3'   G A  12      19.976 -18.591  -1.418  1.00 40.95              @1ibl_A_1382-1385_1467-1470
ATOM    254  O4'   G A  12      17.219 -17.826  -3.558  1.00 40.95              @1ibl_A_1382-1385_1467-1470
ATOM    255  O5'   G A  12      17.130 -20.488  -4.293  1.00 40.95              @1ibl_A_1382-1385_1467-1470
ATOM    256  O6    G A  12      12.780 -14.013  -0.117  1.00  0.00              @1ibl_A_1382-1385_1467-1470
ATOM    257  OP1   G A  12      15.546 -22.221  -3.512  1.00 64.82              @1ibl_A_1382-1385_1467-1470
ATOM    258  OP2   G A  12      16.188 -22.044  -5.982  1.00 64.82              @1ibl_A_1382-1385_1467-1470
ATOM    259  P     G A  12      16.569 -21.949  -4.552  1.00 40.95              @1ibl_A_1382-1385_1467-1470
ATOM    260  C1'   A A  13      19.901 -15.145   0.532  1.00 21.62              @1ibk_A_747-753_784-790
ATOM    261  C2    A A  13      15.963 -14.343   2.220  1.00 32.81              @1ibk_A_747-753_784-790
ATOM    262  C2'   A A  13      20.625 -14.906   1.854  1.00 21.62              @1ibk_A_747-753_784-790
ATOM    263  C3'   A A  13      21.587 -16.085   1.877  1.00 21.62              @1ibk_A_747-753_784-790
ATOM    264  C4    A A  13      17.514 -15.557   1.274  1.00 32.81              @1ibk_A_747-753_784-790
ATOM    265  C4'   A A  13      21.974 -16.219   0.418  1.00 21.62              @1ibk_A_747-753_784-790
ATOM    266  C5    A A  13      16.698 -16.666   1.238  1.00 32.81              @1ibk_A_747-753_784-790
ATOM    267  C5'   A A  13      22.138 -17.622  -0.093  1.00 21.62              @1ibk_A_747-753_784-790
ATOM    268  C6    A A  13      15.426 -16.533   1.770  1.00 32.81              @1ibk_A_747-753_784-790
ATOM    269  C8    A A  13      18.545 -17.273   0.382  1.00 32.81              @1ibk_A_747-753_784-790
ATOM    270  N1    A A  13      15.069 -15.330   2.254  1.00 32.81              @1ibk_A_747-753_784-790
ATOM    271  N3    A A  13      17.204 -14.351   1.763  1.00 32.81              @1ibk_A_747-753_784-790
ATOM    272  N6    A A  13      14.555 -17.534   1.837  1.00 32.81              @1ibk_A_747-753_784-790
ATOM    273  N7    A A  13      17.359 -17.747   0.671  1.00 32.81              @1ibk_A_747-753_784-790
ATOM    274  N9    A A  13      18.706 -15.952   0.720  1.00 32.81              @1ibk_A_747-753_784-790
ATOM    275  O2'   A A  13      21.268 -13.637   1.830  1.00 21.62              @1ibk_A_747-753_784-790
ATOM    276  O3'   A A  13      22.721 -15.869   2.698  1.00 21.62              @1ibk_A_747-753_784-790
ATOM    277  O4'   A A  13      20.768 -15.884  -0.303  1.00 21.62              @1ibk_A_747-753_784-790
ATOM    278  O5'   A A  13      20.972 -18.395   0.187  1.00 21.62              @1ibk_A_747-753_784-790
ATOM    279  OP1   A A  13      22.189 -20.544   0.016  1.00 32.81              @1ibk_A_747-753_784-790
ATOM    280  OP2   A A  13      19.634 -20.521   0.222  1.00 32.81              @1ibk_A_747-753_784-790
ATOM    281  P     A A  13      20.896 -19.907  -0.288  1.00 21.62              @1ibk_A_747-753_784-790
ATOM    282  C1'   U A  14      17.738 -14.481   4.810  1.00 22.30              @1ibk_A_747-753_784-790
ATOM    283  C2    U A  14      15.984 -16.217   5.238  1.00  0.00              @1ibk_A_747-753_784-790
ATOM    284  C2'   U A  14      17.844 -14.021   6.252  1.00 22.30              @1ibk_A_747-753_784-790
ATOM    285  C3'   U A  14      19.329 -14.234   6.524  1.00 22.30              @1ibk_A_747-753_784-790
ATOM    286  C4    U A  14      16.257 -18.519   4.404  1.00  0.00              @1ibk_A_747-753_784-790
ATOM    287  C4'   U A  14      19.953 -13.832   5.204  1.00 22.30              @1ibk_A_747-753_784-790
ATOM    288  C5    U A  14      17.514 -18.122   3.848  1.00  0.00              @1ibk_A_747-753_784-790
ATOM    289  C5'   U A  14      21.353 -14.293   4.908  1.00 22.30              @1ibk_A_747-753_784-790
ATOM    290  C6    U A  14      17.936 -16.862   3.997  1.00  0.00              @1ibk_A_747-753_784-790
ATOM    291  N1    U A  14      17.206 -15.911   4.673  1.00  0.00              @1ibk_A_747-753_784-790
ATOM    292  N3    U A  14      15.578 -17.517   5.067  1.00  0.00              @1ibk_A_747-753_784-790
ATOM    293  O2    U A  14      15.312 -15.399   5.842  1.00  0.00              @1ibk_A_747-753_784-790
ATOM    294  O2'   U A  14      17.447 -12.666   6.252  1.00 22.30              @1ibk_A_747-753_784-790
ATOM    295  O3'   U A  14      19.802 -13.487   7.618  1.00 22.30              @1ibk_A_747-753_784-790
ATOM    296  O4    U A  14      15.759 -19.645   4.334  1.00  0.00              @1ibk_A_747-753_784-790
ATOM    297  O4'   U A  14      19.033 -14.397   4.236  1.00 22.30              @1ibk_A_747-753_784-790
ATOM    298  O5'   U A  14      21.418 -15.713   4.831  1.00 22.30              @1ibk_A_747-753_784-790
ATOM    299  OP1   U A  14      23.924 -15.797   4.823  1.00 23.48              @1ibk_A_747-753_784-790
ATOM    300  OP2   U A  14      22.550 -17.896   4.214  1.00 23.48              @1ibk_A_747-753_784-790
ATOM    301  P     U A  14      22.713 -16.406   4.208  1.00 22.30              @1ibk_A_747-753_784-790
ATOM    302  C1'   G A  15      14.922 -15.335   9.980  1.00 33.86              @1ibk_A_747-753_784-790
ATOM    303  C2    G A  15      12.592 -18.911  10.380  1.00  0.00              @1ibk_A_747-753_784-790
ATOM    304  C2'   G A  15      15.144 -15.307  11.484  1.00 33.86              @1ibk_A_747-753_784-790
ATOM    305  C3'   G A  15      16.565 -14.778  11.567  1.00 33.86              @1ibk_A_747-753_784-790
ATOM    306  C4    G A  15      14.290 -17.694   9.643  1.00  0.00              @1ibk_A_747-753_784-790
ATOM    307  C4'   G A  15      16.587 -13.774  10.435  1.00 33.86              @1ibk_A_747-753_784-790
ATOM    308  C5    G A  15      14.870 -18.722   8.927  1.00  0.00              @1ibk_A_747-753_784-790
ATOM    309  C5'   G A  15      17.927 -13.340   9.913  1.00 33.86              @1ibk_A_747-753_784-790
ATOM    310  C6    G A  15      14.247 -19.995   8.931  1.00  0.00              @1ibk_A_747-753_784-790
ATOM    311  C8    G A  15      16.130 -17.030   8.633  1.00  0.00              @1ibk_A_747-753_784-790
ATOM    312  N1    G A  15      13.088 -19.997   9.700  1.00  0.00              @1ibk_A_747-753_784-790
ATOM    313  N2    G A  15      11.458 -19.113  11.068  1.00  0.00              @1ibk_A_747-753_784-790
ATOM    314  N3    G A  15      13.164 -17.719  10.385  1.00  0.00              @1ibk_A_747-753_784-790
ATOM    315  N7    G A  15      16.029 -18.287   8.296  1.00  0.00              @1ibk_A_747-753_784-790
ATOM    316  N9    G A  15      15.108 -16.607   9.449  1.00  0.00              @1ibk_A_747-753_784-790
ATOM    317  O2'   G A  15      14.218 -14.402  12.041  1.00 33.86              @1ibk_A_747-753_784-790
ATOM    318  O3'   G A  15      16.847 -14.212  12.835  1.00 33.86              @1ibk_A_747-753_784-790
ATOM    319  O4'   G A  15      15.842 -14.442   9.396  1.00 33.86              @1ibk_A_747-753_784-790
ATOM    320  O5'   G A  15      18.760 -14.468   9.666  1.00 33.86              @1ibk_A_747-753_784-790
ATOM    321  O6    G A  15      14.607 -21.031   8.358  1.00  0.00              @1ibk_A_747-753_784-790
ATOM    322  OP1   G A  15      21.001 -13.351   9.814  1.00 28.47              @1ibk_A_747-753_784-790
ATOM    323  OP2   G A  15      20.691 -15.621   8.624  1.00 28.47              @1ibk_A_747-753_784-790
ATOM    324  P     G A  15      20.173 -14.266   8.971  1.00 33.86              @1ibk_A_747-753_784-790
ATOM    325  C1'   G A  16      13.300 -18.569  14.620  1.00 42.43              @1ibk_A_747-753_784-790
ATOM    326  C2    G A  16      12.504 -22.628  13.451  1.00 34.96              @1ibk_A_747-753_784-790
ATOM    327  C2'   G A  16      13.805 -18.906  16.022  1.00 42.43              @1ibk_A_747-753_784-790
ATOM    328  C3'   G A  16      14.852 -17.819  16.237  1.00 42.43              @1ibk_A_747-753_784-790
ATOM    329  C4    G A  16      13.549 -20.697  13.307  1.00 34.96              @1ibk_A_747-753_784-790
ATOM    330  C4'   G A  16      14.260 -16.631  15.506  1.00 42.43              @1ibk_A_747-753_784-790
ATOM    331  C5    G A  16      14.373 -21.085  12.276  1.00 34.96              @1ibk_A_747-753_784-790
ATOM    332  C5'   G A  16      15.212 -15.537  15.079  1.00 42.43              @1ibk_A_747-753_784-790
ATOM    333  C6    G A  16      14.258 -22.400  11.768  1.00 34.96              @1ibk_A_747-753_784-790
ATOM    334  C8    G A  16      14.901 -19.078  12.714  1.00 34.96              @1ibk_A_747-753_784-790
ATOM    335  N1    G A  16      13.275 -23.114  12.432  1.00 34.96              @1ibk_A_747-753_784-790
ATOM    336  N2    G A  16      11.613 -23.475  13.961  1.00 34.96              @1ibk_A_747-753_784-790
ATOM    337  N3    G A  16      12.600 -21.404  13.934  1.00 34.96              @1ibk_A_747-753_784-790
ATOM    338  N7    G A  16      15.220 -20.054  11.907  1.00 34.96              @1ibk_A_747-753_784-790
ATOM    339  N9    G A  16      13.896 -19.408  13.587  1.00 34.96              @1ibk_A_747-753_784-790
ATOM    340  O2'   G A  16      12.733 -18.842  16.940  1.00 42.43              @1ibk_A_747-753_784-790
ATOM    341  O3'   G A  16      15.102 -17.560  17.610  1.00 42.43              @1ibk_A_747-753_784-790
ATOM    342  O4'   G A  16      13.621 -17.216  14.350  1.00 42.43              @1ibk_A_747-753_784-790
ATOM    343  O5'   G A  16      16.375 -16.086  14.447  1.00 42.43              @1ibk_A_747-753_784-790
ATOM    344  O6    G A  16      14.902 -22.937  10.861  1.00 34.96              @1ibk_A_747-753_784-790
ATOM    345  OP1   G A  16      17.937 -14.162  14.998  1.00 34.96              @1ibk_A_747-753_784-790
ATOM    346  OP2   G A  16      18.567 -15.990  13.314  1.00 34.96              @1ibk_A_747-753_784-790
ATOM    347  P     G A  16      17.544 -15.126  13.950  1.00 42.43              @1ibk_A_747-753_784-790
ATOM    348  C1'   C A  17      14.203 -23.181  17.920  1.00 42.02              @1ibk_A_747-753_784-790
ATOM    349  C2    C A  17      14.945 -24.208  15.821  1.00  0.00              @1ibk_A_747-753_784-790
ATOM    350  C2'   C A  17      15.156 -23.680  19.007  1.00 42.02              @1ibk_A_747-753_784-790
ATOM    351  C3'   C A  17      15.664 -22.371  19.591  1.00 42.02              @1ibk_A_747-753_784-790
ATOM    352  C4    C A  17      16.177 -22.999  14.260  1.00  0.00              @1ibk_A_747-753_784-790
ATOM    353  C4'   C A  17      14.443 -21.475  19.500  1.00 42.02              @1ibk_A_747-753_784-790
ATOM    354  C5    C A  17      16.151 -21.834  15.078  1.00  0.00              @1ibk_A_747-753_784-790
ATOM    355  C5'   C A  17      14.743 -20.006  19.445  1.00 42.02              @1ibk_A_747-753_784-790
ATOM    356  C6    C A  17      15.509 -21.917  16.250  1.00  0.00              @1ibk_A_747-753_784-790
ATOM    357  N1    C A  17      14.904 -23.079  16.643  1.00  0.00              @1ibk_A_747-753_784-790
ATOM    358  N3    C A  17      15.589 -24.139  14.633  1.00  0.00              @1ibk_A_747-753_784-790
ATOM    359  N4    C A  17      16.803 -22.977  13.079  1.00  0.00              @1ibk_A_747-753_784-790
ATOM    360  O2    C A  17      14.388 -25.248  16.203  1.00  0.00              @1ibk_A_747-753_784-790
ATOM    361  O2'   C A  17      14.478 -24.486  19.952  1.00 42.02              @1ibk_A_747-753_784-790
ATOM    362  O3'   C A  17      16.186 -22.500  20.909  1.00 42.02              @1ibk_A_747-753_784-790
ATOM    363  O4'   C A  17      13.785 -21.880  18.277  1.00 42.02              @1ibk_A_747-753_784-790
ATOM    364  O5'   C A  17      15.829 -19.757  18.547  1.00 42.02              @1ibk_A_747-753_784-790
ATOM    365  OP1   C A  17      16.552 -17.599  19.616  1.00 39.51              @1ibk_A_747-753_784-790
ATOM    366  OP2   C A  17      17.475 -18.351  17.348  1.00 39.51              @1ibk_A_747-753_784-790
ATOM    367  P     C A  17      16.353 -18.275  18.315  1.00 42.02              @1ibk_A_747-753_784-790
ATOM    368  C1'   G A  18      17.102 -27.400  18.111  1.00 47.66              @1ibk_A_747-753_784-790
ATOM    369  C2    G A  18      18.030 -28.958  14.200  1.00 52.54              @1ibk_A_747-753_784-790
ATOM    370  C2'   G A  18      18.247 -28.119  18.831  1.00 47.66              @1ibk_A_747-753_784-790
ATOM    371  C3'   G A  18      18.574 -27.146  19.949  1.00 47.66              @1ibk_A_747-753_784-790
ATOM    372  C4    G A  18      17.861 -27.349  15.704  1.00 52.54              @1ibk_A_747-753_784-790
ATOM    373  C4'   G A  18      17.202 -26.608  20.312  1.00 47.66              @1ibk_A_747-753_784-790
ATOM    374  C5    G A  18      18.371 -26.366  14.886  1.00 52.54              @1ibk_A_747-753_784-790
ATOM    375  C5'   G A  18      17.108 -25.346  21.133  1.00 47.66              @1ibk_A_747-753_784-790
ATOM    376  C6    G A  18      18.765 -26.717  13.563  1.00 52.54              @1ibk_A_747-753_784-790
ATOM    377  C8    G A  18      17.938 -25.409  16.740  1.00 52.54              @1ibk_A_747-753_784-790
ATOM    378  N1    G A  18      18.552 -28.062  13.306  1.00 52.54              @1ibk_A_747-753_784-790
ATOM    379  N2    G A  18      17.894 -30.218  13.768  1.00 52.54              @1ibk_A_747-753_784-790
ATOM    380  N3    G A  18      17.665 -28.650  15.430  1.00 52.54              @1ibk_A_747-753_784-790
ATOM    381  N7    G A  18      18.412 -25.146  15.550  1.00 52.54              @1ibk_A_747-753_784-790
ATOM    382  N9    G A  18      17.599 -26.732  16.905  1.00 52.54              @1ibk_A_747-753_784-790
ATOM    383  O2'   G A  18      17.839 -29.367  19.369  1.00 47.66              @1ibk_A_747-753_784-790
ATOM    384  O3'   G A  18      19.228 -27.857  20.979  1.00 47.66              @1ibk_A_747-753_784-790
ATOM    385  O4'   G A  18      16.561 -26.446  19.020  1.00 47.66              @1ibk_A_747-753_784-790
ATOM    386  O5'   G A  18      17.922 -24.307  20.588  1.00 47.66              @1ibk_A_747-753_784-790
ATOM    387  O6    G A  18      19.247 -26.003  12.686  1.00 52.54              @1ibk_A_747-753_784-790
ATOM    388  OP1   G A  18      17.990 -22.749  22.559  1.00 52.54              @1ibk_A_747-753_784-790
ATOM    389  OP2   G A  18      18.544 -21.924  20.207  1.00 52.54              @1ibk_A_747-753_784-790
ATOM    390  P     G A  18      17.754 -22.806  21.104  1.00 47.66              @1ibk_A_747-753_784-790
ATOM    391  C1'   G A  19      21.132 -30.048  16.402  1.00 66.17              @1ibk_A_747-753_784-790
ATOM    392  C2    G A  19      20.585 -27.939  12.687  1.00 61.37              @1ibk_A_747-753_784-790
ATOM    393  C2'   G A  19      22.632 -30.197  16.201  1.00 66.17              @1ibk_A_747-753_784-790
ATOM    394  C3'   G A  19      23.151 -30.073  17.625  1.00 66.17              @1ibk_A_747-753_784-790
ATOM    395  C4    G A  19      20.596 -28.106  14.891  1.00 61.37              @1ibk_A_747-753_784-790
ATOM    396  C4'   G A  19      22.073 -30.800  18.408  1.00 66.17              @1ibk_A_747-753_784-790
ATOM    397  C5    G A  19      20.213 -26.799  15.116  1.00 61.37              @1ibk_A_747-753_784-790
ATOM    398  C5'   G A  19      21.607 -30.250  19.738  1.00 66.17              @1ibk_A_747-753_784-790
ATOM    399  C6    G A  19      19.976 -25.952  13.993  1.00 61.37              @1ibk_A_747-753_784-790
ATOM    400  C8    G A  19      20.428 -27.679  17.045  1.00 61.37              @1ibk_A_747-753_784-790
ATOM    401  N1    G A  19      20.196 -26.626  12.796  1.00 61.37              @1ibk_A_747-753_784-790
ATOM    402  N2    G A  19      20.742 -28.405  11.454  1.00 61.37              @1ibk_A_747-753_784-790
ATOM    403  N3    G A  19      20.801 -28.734  13.714  1.00 61.37              @1ibk_A_747-753_784-790
ATOM    404  N7    G A  19      20.113 -26.544  16.480  1.00 61.37              @1ibk_A_747-753_784-790
ATOM    405  N9    G A  19      20.731 -28.669  16.139  1.00 61.37              @1ibk_A_747-753_784-790
ATOM    406  O2'   G A  19      22.881 -31.478  15.667  1.00 66.17              @1ibk_A_747-753_784-790
ATOM    407  O3'   G A  19      24.429 -30.673  17.704  1.00 66.17              @1ibk_A_747-753_784-790
ATOM    408  O4'   G A  19      20.850 -30.387  17.749  1.00 66.17              @1ibk_A_747-753_784-790
ATOM    409  O5'   G A  19      21.096 -28.915  19.611  1.00 66.17              @1ibk_A_747-753_784-790
ATOM    410  O6    G A  19      19.611 -24.765  13.977  1.00 61.37              @1ibk_A_747-753_784-790
ATOM    411  OP1   G A  19      21.918 -28.267  21.914  1.00 61.37              @1ibk_A_747-753_784-790
ATOM    412  OP2   G A  19      20.510 -26.634  20.494  1.00 61.37              @1ibk_A_747-753_784-790
ATOM    413  P     G A  19      20.829 -28.030  20.918  1.00 66.17              @1ibk_A_747-753_784-790
ATOM    414  C1'   A A  20      25.246 -27.231  14.325  1.00 58.22              LIR_15985
ATOM    415  C2    A A  20      22.656 -23.782  14.903  1.00  0.00              LIR_15985
ATOM    416  C2'   A A  20      26.756 -27.333  14.474  1.00 58.22              LIR_15985
ATOM    417  C3'   A A  20      27.074 -28.369  13.409  1.00 58.22              LIR_15985
ATOM    418  C4    A A  20      23.759 -25.580  15.520  1.00  0.00              LIR_15985
ATOM    419  C4'   A A  20      25.879 -29.310  13.487  1.00 58.22              LIR_15985
ATOM    420  C5    A A  20      23.327 -25.463  16.830  1.00  0.00              LIR_15985
ATOM    421  C5'   A A  20      26.077 -30.548  14.314  1.00 58.22              LIR_15985
ATOM    422  C6    A A  20      22.483 -24.380  17.129  1.00  0.00              LIR_15985
ATOM    423  C8    A A  20      24.562 -27.193  16.770  1.00  0.00              LIR_15985
ATOM    424  N1    A A  20      22.160 -23.540  16.121  1.00  0.00              LIR_15985
ATOM    425  N3    A A  20      23.457 -24.764  14.497  1.00  0.00              LIR_15985
ATOM    426  N6    A A  20      21.989 -24.140  18.346  1.00  0.00              LIR_15985
ATOM    427  N7    A A  20      23.842 -26.490  17.610  1.00  0.00              LIR_15985
ATOM    428  N9    A A  20      24.556 -26.698  15.488  1.00  0.00              LIR_15985
ATOM    429  O2'   A A  20      27.358 -26.079  14.257  1.00 58.22              LIR_15985
ATOM    430  O3'   A A  20      26.997 -27.733  12.143  1.00 58.22              LIR_15985
ATOM    431  O4'   A A  20      24.802 -28.539  14.076  1.00 58.22              LIR_15985
ATOM    432  O5'   A A  20      26.188 -30.193  15.708  1.00 58.22              LIR_15985
ATOM    433  OP1   A A  20      26.856 -32.398  16.712  1.00 63.27              LIR_15985
ATOM    434  OP2   A A  20      25.814 -30.520  18.141  1.00 63.27              LIR_15985
ATOM    435  P     A A  20      25.899 -31.266  16.854  1.00 58.22              LIR_15985
ATOM    436  C1'   A A  21      26.026 -24.168   7.814  1.00 54.03              LIR_15985
ATOM    437  C2    A A  21      24.610 -20.079   7.294  1.00 49.00              LIR_15985
ATOM    438  C2'   A A  21      27.528 -24.335   7.607  1.00 54.03              LIR_15985
ATOM    439  C3'   A A  21      27.630 -25.802   7.176  1.00 54.03              LIR_15985
ATOM    440  C4    A A  21      25.233 -21.847   8.438  1.00 49.00              LIR_15985
ATOM    441  C4'   A A  21      26.479 -26.456   7.936  1.00 54.03              LIR_15985
ATOM    442  C5    A A  21      24.974 -21.225   9.643  1.00 49.00              LIR_15985
ATOM    443  C5'   A A  21      26.820 -27.322   9.129  1.00 54.03              LIR_15985
ATOM    444  C6    A A  21      24.495 -19.915   9.595  1.00 49.00              LIR_15985
ATOM    445  C8    A A  21      25.675 -23.169  10.123  1.00 49.00              LIR_15985
ATOM    446  N1    A A  21      24.313 -19.355   8.379  1.00 49.00              LIR_15985
ATOM    447  N3    A A  21      25.073 -21.322   7.214  1.00 49.00              LIR_15985
ATOM    448  N6    A A  21      24.216 -19.195  10.681  1.00 49.00              LIR_15985
ATOM    449  N7    A A  21      25.257 -22.068  10.701  1.00 49.00              LIR_15985
ATOM    450  N9    A A  21      25.671 -23.110   8.756  1.00 49.00              LIR_15985
ATOM    451  O2'   A A  21      27.951 -23.403   6.632  1.00 54.03              LIR_15985
ATOM    452  O3'   A A  21      27.392 -25.906   5.768  1.00 54.03              LIR_15985
ATOM    453  O4'   A A  21      25.562 -25.398   8.322  1.00 54.03              LIR_15985
ATOM    454  O5'   A A  21      27.756 -26.662  10.015  1.00 54.03              LIR_15985
ATOM    455  OP1   A A  21      28.864 -28.762  10.914  1.00 49.00              LIR_15985
ATOM    456  OP2   A A  21      29.171 -26.474  12.044  1.00 49.00              LIR_15985
ATOM    457  P     A A  21      28.322 -27.428  11.299  1.00 54.03              LIR_15985
ATOM    458  C1'   A A  22      23.928 -29.925   6.196  1.00 39.10              @1ibk_A_747-753_784-790
ATOM    459  C2    A A  22      23.931 -31.544  10.193  1.00  0.00              @1ibk_A_747-753_784-790
ATOM    460  C2'   A A  22      22.825 -30.859   5.713  1.00 39.10              @1ibk_A_747-753_784-790
ATOM    461  C3'   A A  22      22.001 -29.930   4.853  1.00 39.10              @1ibk_A_747-753_784-790
ATOM    462  C4    A A  22      23.674 -29.997   8.653  1.00  0.00              @1ibk_A_747-753_784-790
ATOM    463  C4'   A A  22      23.074 -29.097   4.195  1.00 39.10              @1ibk_A_747-753_784-790
ATOM    464  C5    A A  22      23.304 -29.047   9.590  1.00  0.00              @1ibk_A_747-753_784-790
ATOM    465  C5'   A A  22      23.844 -28.227   5.127  1.00 39.10              @1ibk_A_747-753_784-790
ATOM    466  C6    A A  22      23.267 -29.457  10.933  1.00  0.00              @1ibk_A_747-753_784-790
ATOM    467  C8    A A  22      23.244 -28.067   7.704  1.00  0.00              @1ibk_A_747-753_784-790
ATOM    468  N1    A A  22      23.593 -30.739  11.207  1.00  0.00              @1ibk_A_747-753_784-790
ATOM    469  N3    A A  22      24.003 -31.277   8.891  1.00  0.00              @1ibk_A_747-753_784-790
ATOM    470  N6    A A  22      22.929 -28.653  11.944  1.00  0.00              @1ibk_A_747-753_784-790
ATOM    471  N7    A A  22      23.035 -27.831   8.976  1.00  0.00              @1ibk_A_747-753_784-790
ATOM    472  N9    A A  22      23.633 -29.358   7.437  1.00  0.00              @1ibk_A_747-753_784-790
ATOM    473  O2'   A A  22      23.433 -31.816   4.879  1.00 39.10              @1ibk_A_747-753_784-790
ATOM    474  O3'   A A  22      21.263 -30.623   3.879  1.00 39.10              @1ibk_A_747-753_784-790
ATOM    475  O4'   A A  22      24.054 -28.904   5.237  1.00 39.10              @1ibk_A_747-753_784-790
ATOM    476  O5'   A A  22      24.892 -27.597   4.423  1.00 39.10              @1ibk_A_747-753_784-790
ATOM    477  OP1   A A  22      26.228 -27.370   6.488  1.00 27.05              @1ibk_A_747-753_784-790
ATOM    478  OP2   A A  22      27.017 -26.344   4.254  1.00 27.05              @1ibk_A_747-753_784-790
ATOM    479  P     A A  22      25.920 -26.687   5.202  1.00 39.10              @1ibk_A_747-753_784-790
ATOM    480  C1'   C A  23      19.194 -31.724   8.908  1.00 50.17              @1ibk_A_747-753_784-790
ATOM    481  C2    C A  23      19.056 -29.758  10.372  1.00 23.78              @1ibk_A_747-753_784-790
ATOM    482  C2'   C A  23      17.732 -32.103   8.670  1.00 50.17              @1ibk_A_747-753_784-790
ATOM    483  C3'   C A  23      17.690 -32.244   7.157  1.00 50.17              @1ibk_A_747-753_784-790
ATOM    484  C4    C A  23      19.651 -27.660   9.622  1.00 23.78              @1ibk_A_747-753_784-790
ATOM    485  C4'   C A  23      19.075 -32.748   6.811  1.00 50.17              @1ibk_A_747-753_784-790
ATOM    486  C5    C A  23      20.014 -28.174   8.340  1.00 23.78              @1ibk_A_747-753_784-790
ATOM    487  C5'   C A  23      19.515 -32.423   5.403  1.00 50.17              @1ibk_A_747-753_784-790
ATOM    488  C6    C A  23      19.865 -29.483   8.139  1.00 23.78              @1ibk_A_747-753_784-790
ATOM    489  N1    C A  23      19.383 -30.289   9.126  1.00 23.78              @1ibk_A_747-753_784-790
ATOM    490  N3    C A  23      19.198 -28.443  10.593  1.00 23.78              @1ibk_A_747-753_784-790
ATOM    491  N4    C A  23      19.754 -26.360   9.877  1.00 23.78              @1ibk_A_747-753_784-790
ATOM    492  O2    C A  23      18.643 -30.516  11.253  1.00 23.78              @1ibk_A_747-753_784-790
ATOM    493  O2'   C A  23      17.432 -33.296   9.354  1.00 50.17              @1ibk_A_747-753_784-790
ATOM    494  O3'   C A  23      16.701 -33.140   6.701  1.00 50.17              @1ibk_A_747-753_784-790
ATOM    495  O4'   C A  23      19.946 -32.113   7.777  1.00 50.17              @1ibk_A_747-753_784-790
ATOM    496  O5'   C A  23      19.104 -31.089   5.052  1.00 50.17              @1ibk_A_747-753_784-790
ATOM    497  OP1   C A  23      19.281 -31.105   2.553  1.00 23.78              @1ibk_A_747-753_784-790
ATOM    498  OP2   C A  23      19.382 -28.927   3.900  1.00 23.78              @1ibk_A_747-753_784-790
ATOM    499  P     C A  23      19.688 -30.373   3.766  1.00 50.17              @1ibk_A_747-753_784-790
ATOM    500  C1'   G A  24      14.379 -31.085  11.416  1.00 43.50              @1ibk_A_747-753_784-790
ATOM    501  C2    G A  24      14.431 -27.364  13.605  1.00  0.00              @1ibk_A_747-753_784-790
ATOM    502  C2'   G A  24      12.879 -31.045  11.154  1.00 43.50              @1ibk_A_747-753_784-790
ATOM    503  C3'   G A  24      12.789 -31.778   9.827  1.00 43.50              @1ibk_A_747-753_784-790
ATOM    504  C4    G A  24      14.979 -28.693  11.919  1.00  0.00              @1ibk_A_747-753_784-790
ATOM    505  C4'   G A  24      13.894 -32.800   9.921  1.00 43.50              @1ibk_A_747-753_784-790
ATOM    506  C5    G A  24      15.749 -27.749  11.271  1.00  0.00              @1ibk_A_747-753_784-790
ATOM    507  C5'   G A  24      14.396 -33.328   8.614  1.00 43.50              @1ibk_A_747-753_784-790
ATOM    508  C6    G A  24      15.882 -26.461  11.847  1.00  0.00              @1ibk_A_747-753_784-790
ATOM    509  C8    G A  24      15.837 -29.499  10.060  1.00  0.00              @1ibk_A_747-753_784-790
ATOM    510  N1    G A  24      15.173 -26.356  13.039  1.00  0.00              @1ibk_A_747-753_784-790
ATOM    511  N2    G A  24      13.819 -27.068  14.762  1.00  0.00              @1ibk_A_747-753_784-790
ATOM    512  N3    G A  24      14.298 -28.569  13.078  1.00  0.00              @1ibk_A_747-753_784-790
ATOM    513  N7    G A  24      16.283 -28.273  10.100  1.00  0.00              @1ibk_A_747-753_784-790
ATOM    514  N9    G A  24      15.040 -29.818  11.133  1.00  0.00              @1ibk_A_747-753_784-790
ATOM    515  O2'   G A  24      12.214 -31.702  12.209  1.00 43.50              @1ibk_A_747-753_784-790
ATOM    516  O3'   G A  24      11.552 -32.398   9.621  1.00 43.50              @1ibk_A_747-753_784-790
ATOM    517  O4'   G A  24      14.946 -32.100  10.610  1.00 43.50              @1ibk_A_747-753_784-790
ATOM    518  O5'   G A  24      14.594 -32.263   7.682  1.00 43.50              @1ibk_A_747-753_784-790
ATOM    519  O6    G A  24      16.521 -25.490  11.423  1.00  0.00              @1ibk_A_747-753_784-790
ATOM    520  OP1   G A  24      14.540 -33.691   5.628  1.00 45.79              @1ibk_A_747-753_784-790
ATOM    521  OP2   G A  24      15.477 -31.288   5.531  1.00 45.79              @1ibk_A_747-753_784-790
ATOM    522  P     G A  24      15.270 -32.568   6.277  1.00 43.50              @1ibk_A_747-753_784-790
ATOM    523  C1'   C A  25      10.186 -28.167  12.518  1.00 45.44              @1ibk_A_747-753_784-790
ATOM    524  C2    C A  25      11.764 -26.319  12.307  1.00 58.12              @1ibk_A_747-753_784-790
ATOM    525  C2'   C A  25       8.863 -27.561  12.078  1.00 45.44              @1ibk_A_747-753_784-790
ATOM    526  C3'   C A  25       8.413 -28.567  11.034  1.00 45.44              @1ibk_A_747-753_784-790
ATOM    527  C4    C A  25      13.086 -26.058  10.418  1.00 58.12              @1ibk_A_747-753_784-790
ATOM    528  C4'   C A  25       8.875 -29.886  11.615  1.00 45.44              @1ibk_A_747-753_784-790
ATOM    529  C5    C A  25      12.619 -27.284   9.873  1.00 58.12              @1ibk_A_747-753_784-790
ATOM    530  C5'   C A  25       9.029 -31.033  10.657  1.00 45.44              @1ibk_A_747-753_784-790
ATOM    531  C6    C A  25      11.717 -27.967  10.581  1.00 58.12              @1ibk_A_747-753_784-790
ATOM    532  N1    C A  25      11.257 -27.493  11.777  1.00 58.12              @1ibk_A_747-753_784-790
ATOM    533  N3    C A  25      12.674 -25.614  11.602  1.00 58.12              @1ibk_A_747-753_784-790
ATOM    534  N4    C A  25      13.956 -25.312   9.738  1.00 58.12              @1ibk_A_747-753_784-790
ATOM    535  O2    C A  25      11.363 -25.952  13.425  1.00 58.12              @1ibk_A_747-753_784-790
ATOM    536  O2'   C A  25       7.989 -27.438  13.177  1.00 45.44              @1ibk_A_747-753_784-790
ATOM    537  O3'   C A  25       7.036 -28.482  10.788  1.00 45.44              @1ibk_A_747-753_784-790
ATOM    538  O4'   C A  25      10.161 -29.550  12.187  1.00 45.44              @1ibk_A_747-753_784-790
ATOM    539  O5'   C A  25       9.798 -30.635   9.522  1.00 45.44              @1ibk_A_747-753_784-790
ATOM    540  OP1   C A  25       9.578 -32.813   8.246  1.00 58.12              @1ibk_A_747-753_784-790
ATOM    541  OP2   C A  25      11.274 -31.024   7.537  1.00 58.12              @1ibk_A_747-753_784-790
ATOM    542  P     C A  25      10.517 -31.726   8.611  1.00 45.44              @1ibk_A_747-753_784-790
ATOM    543  C1'   C A  26       8.409 -23.076  11.856  1.00 34.32              @1ibk_A_747-753_784-790
ATOM    544  C2    C A  26      10.371 -21.957  10.781  1.00  0.00              @1ibk_A_747-753_784-790
ATOM    545  C2'   C A  26       7.321 -22.123  11.377  1.00 34.32              @1ibk_A_747-753_784-790
ATOM    546  C3'   C A  26       6.350 -23.085  10.718  1.00 34.32              @1ibk_A_747-753_784-790
ATOM    547  C4    C A  26      11.585 -22.971   9.074  1.00  0.00              @1ibk_A_747-753_784-790
ATOM    548  C4'   C A  26       6.417 -24.276  11.646  1.00 34.32              @1ibk_A_747-753_784-790
ATOM    549  C5    C A  26      10.755 -24.127   9.114  1.00  0.00              @1ibk_A_747-753_784-790
ATOM    550  C5'   C A  26       5.912 -25.601  11.156  1.00 34.32              @1ibk_A_747-753_784-790
ATOM    551  C6    C A  26       9.755 -24.139  10.005  1.00  0.00              @1ibk_A_747-753_784-790
ATOM    552  N1    C A  26       9.543 -23.079  10.841  1.00  0.00              @1ibk_A_747-753_784-790
ATOM    553  N3    C A  26      11.386 -21.930   9.887  1.00  0.00              @1ibk_A_747-753_784-790
ATOM    554  N4    C A  26      12.598 -22.901   8.206  1.00  0.00              @1ibk_A_747-753_784-790
ATOM    555  O2    C A  26      10.154 -21.009  11.552  1.00  0.00              @1ibk_A_747-753_784-790
ATOM    556  O2'   C A  26       6.733 -21.464  12.479  1.00 34.32              @1ibk_A_747-753_784-790
ATOM    557  O3'   C A  26       5.079 -22.500  10.627  1.00 34.32              @1ibk_A_747-753_784-790
ATOM    558  O4'   C A  26       7.838 -24.369  11.908  1.00 34.32              @1ibk_A_747-753_784-790
ATOM    559  O5'   C A  26       6.726 -26.085  10.096  1.00 34.32              @1ibk_A_747-753_784-790
ATOM    560  OP1   C A  26       5.077 -27.899   9.435  1.00 36.52              @1ibk_A_747-753_784-790
ATOM    561  OP2   C A  26       7.435 -27.751   8.390  1.00 36.52              @1ibk_A_747-753_784-790
ATOM    562  P     C A  26       6.530 -27.574   9.566  1.00 34.32              @1ibk_A_747-753_784-790
ATOM    563  C1'   A A  27       8.853 -18.251   8.795  1.00 47.78              @1ibk_A_747-753_784-790
ATOM    564  C2    A A  27      12.605 -17.225   6.923  1.00  0.00              @1ibk_A_747-753_784-790
ATOM    565  C2'   A A  27       8.099 -17.175   8.030  1.00 47.78              @1ibk_A_747-753_784-790
ATOM    566  C3'   A A  27       6.702 -17.767   7.934  1.00 47.78              @1ibk_A_747-753_784-790
ATOM    567  C4    A A  27      10.889 -18.507   7.413  1.00  0.00              @1ibk_A_747-753_784-790
ATOM    568  C4'   A A  27       6.587 -18.482   9.270  1.00 47.78              @1ibk_A_747-753_784-790
ATOM    569  C5    A A  27      11.375 -19.547   6.639  1.00  0.00              @1ibk_A_747-753_784-790
ATOM    570  C5'   A A  27       5.441 -19.453   9.574  1.00 47.78              @1ibk_A_747-753_784-790
ATOM    571  C6    A A  27      12.594 -19.333   5.976  1.00  0.00              @1ibk_A_747-753_784-790
ATOM    572  C8    A A  27       9.542 -20.237   7.469  1.00  0.00              @1ibk_A_747-753_784-790
ATOM    573  N1    A A  27      13.197 -18.136   6.142  1.00  0.00              @1ibk_A_747-753_784-790
ATOM    574  N3    A A  27      11.461 -17.306   7.599  1.00  0.00              @1ibk_A_747-753_784-790
ATOM    575  N6    A A  27      13.184 -20.243   5.197  1.00  0.00              @1ibk_A_747-753_784-790
ATOM    576  N7    A A  27      10.513 -20.636   6.684  1.00  0.00              @1ibk_A_747-753_784-790
ATOM    577  N9    A A  27       9.706 -18.959   7.946  1.00  0.00              @1ibk_A_747-753_784-790
ATOM    578  O2'   A A  27       8.085 -16.029   8.851  1.00 47.78              @1ibk_A_747-753_784-790
ATOM    579  O3'   A A  27       5.809 -16.671   7.823  1.00 47.78              @1ibk_A_747-753_784-790
ATOM    580  O4'   A A  27       7.888 -19.110   9.370  1.00 47.78              @1ibk_A_747-753_784-790
ATOM    581  O5'   A A  27       5.574 -20.721   8.875  1.00 47.78              @1ibk_A_747-753_784-790
ATOM    582  OP1   A A  27       3.209 -21.456   9.465  1.00 35.18              @1ibk_A_747-753_784-790
ATOM    583  OP2   A A  27       4.819 -23.015   8.196  1.00 35.18              @1ibk_A_747-753_784-790
ATOM    584  P     A A  27       4.588 -21.946   9.209  1.00 47.78              @1ibk_A_747-753_784-790
ATOM    585  C1'   G A  28       7.770 -18.184   3.011  1.00 21.31              @1ibk_A_747-753_784-790
ATOM    586  C2    G A  28       8.739 -21.641   0.669  1.00  0.00              @1ibk_A_747-753_784-790
ATOM    587  C2'   G A  28       6.847 -17.753   1.877  1.00 21.31              @1ibk_A_747-753_784-790
ATOM    588  C3'   G A  28       5.880 -16.804   2.576  1.00 21.31              @1ibk_A_747-753_784-790
ATOM    589  C4    G A  28       8.012 -20.581   2.473  1.00  0.00              @1ibk_A_747-753_784-790
ATOM    590  C4'   G A  28       6.703 -16.255   3.722  1.00 21.31              @1ibk_A_747-753_784-790
ATOM    591  C5    G A  28       7.744 -21.732   3.185  1.00  0.00              @1ibk_A_747-753_784-790
ATOM    592  C5'   G A  28       5.911 -15.763   4.904  1.00 21.31              @1ibk_A_747-753_784-790
ATOM    593  C6    G A  28       7.999 -22.987   2.579  1.00  0.00              @1ibk_A_747-753_784-790
ATOM    594  C8    G A  28       7.215 -20.119   4.472  1.00  0.00              @1ibk_A_747-753_784-790
ATOM    595  N1    G A  28       8.507 -22.842   1.292  1.00  0.00              @1ibk_A_747-753_784-790
ATOM    596  N2    G A  28       9.234 -21.709  -0.577  1.00  0.00              @1ibk_A_747-753_784-790
ATOM    597  N3    G A  28       8.505 -20.463   1.222  1.00  0.00              @1ibk_A_747-753_784-790
ATOM    598  N7    G A  28       7.242 -21.424   4.443  1.00  0.00              @1ibk_A_747-753_784-790
ATOM    599  N9    G A  28       7.669 -19.545   3.308  1.00  0.00              @1ibk_A_747-753_784-790
ATOM    600  O2'   G A  28       7.640 -17.139   0.889  1.00 21.31              @1ibk_A_747-753_784-790
ATOM    601  O3'   G A  28       5.525 -15.752   1.696  1.00 21.31              @1ibk_A_747-753_784-790
ATOM    602  O4'   G A  28       7.481 -17.397   4.136  1.00 21.31              @1ibk_A_747-753_784-790
ATOM    603  O5'   G A  28       5.069 -16.813   5.393  1.00 21.31              @1ibk_A_747-753_784-790
ATOM    604  O6    G A  28       7.827 -24.119   3.049  1.00  0.00              @1ibk_A_747-753_784-790
ATOM    605  OP1   G A  28       3.809 -15.507   7.127  1.00 30.30              @1ibk_A_747-753_784-790
ATOM    606  OP2   G A  28       3.815 -18.089   7.132  1.00 30.30              @1ibk_A_747-753_784-790
ATOM    607  P     G A  28       4.511 -16.798   6.882  1.00 21.31              @1ibk_A_747-753_784-790
ATOM    608  C1'   A A  29      10.015 -14.813  -2.627  1.00 71.83              @2uub_A_Bulge_1035-1035_1177-1180
ATOM    609  C2    A A  29      12.210 -15.032  -6.368  1.00  0.00              @2uub_A_Bulge_1035-1035_1177-1180
ATOM    610  C2'   A A  29       9.445 -13.500  -3.175  1.00 72.38              @2uub_A_Bulge_1035-1035_1177-1180
ATOM    611  C3'   A A  29       7.980 -13.560  -2.740  1.00 69.21              @2uub_A_Bulge_1035-1035_1177-1180
ATOM    612  C4    A A  29      10.999 -15.799  -4.701  1.00  0.00              @2uub_A_Bulge_1035-1035_1177-1180
ATOM    613  C4'   A A  29       8.063 -14.334  -1.426  1.00 67.61              @2uub_A_Bulge_1035-1035_1177-1180
ATOM    614  C5    A A  29      10.978 -17.077  -5.232  1.00  0.00              @2uub_A_Bulge_1035-1035_1177-1180
ATOM    615  C5'   A A  29       6.823 -15.093  -1.001  1.00 64.43              @2uub_A_Bulge_1035-1035_1177-1180
ATOM    616  C6    A A  29      11.657 -17.276  -6.446  1.00  0.00              @2uub_A_Bulge_1035-1035_1177-1180
ATOM    617  C8    A A  29       9.862 -17.173  -3.424  1.00  0.00              @2uub_A_Bulge_1035-1035_1177-1180
ATOM    618  N1    A A  29      12.276 -16.210  -6.999  1.00  0.00              @2uub_A_Bulge_1035-1035_1177-1180
ATOM    619  N3    A A  29      11.603 -14.720  -5.224  1.00  0.00              @2uub_A_Bulge_1035-1035_1177-1180
ATOM    620  N6    A A  29      11.723 -18.451  -7.075  1.00  0.00              @2uub_A_Bulge_1035-1035_1177-1180
ATOM    621  N7    A A  29      10.255 -17.936  -4.414  1.00  0.00              @2uub_A_Bulge_1035-1035_1177-1180
ATOM    622  N9    A A  29      10.277 -15.867  -3.534  1.00  0.00              @2uub_A_Bulge_1035-1035_1177-1180
ATOM    623  O2'   A A  29      10.120 -12.421  -2.530  1.00 74.49              @2uub_A_Bulge_1035-1035_1177-1180
ATOM    624  O3'   A A  29       7.599 -12.194  -2.508  1.00 67.44              @2uub_A_Bulge_1035-1035_1177-1180
ATOM    625  O4'   A A  29       9.159 -15.267  -1.597  1.00 69.04              @2uub_A_Bulge_1035-1035_1177-1180
ATOM    626  O5'   A A  29       7.084 -15.835   0.217  1.00 60.25              @2uub_A_Bulge_1035-1035_1177-1180
ATOM    627  OP1   A A  29       4.703 -15.655   0.959  1.00 57.09              @2uub_A_Bulge_1035-1035_1177-1180
ATOM    628  OP2   A A  29       5.793 -17.930   0.646  1.00 59.06              @2uub_A_Bulge_1035-1035_1177-1180
ATOM    629  P     A A  29       5.907 -16.516   1.037  1.00 56.85              @2uub_A_Bulge_1035-1035_1177-1180
ATOM    630  C1'   U A  30       3.171 -11.416   1.526  1.00 55.50              @2uub_A_Bulge_1035-1035_1177-1180
ATOM    631  C2    U A  30       0.695 -11.655   1.302  1.00  0.00              @2uub_A_Bulge_1035-1035_1177-1180
ATOM    632  C2'   U A  30       3.791 -12.612   2.251  1.00 57.41              @2uub_A_Bulge_1035-1035_1177-1180
ATOM    633  C3'   U A  30       5.213 -12.646   1.686  1.00 57.78              @2uub_A_Bulge_1035-1035_1177-1180
ATOM    634  C4    U A  30      -0.356 -12.015  -0.897  1.00  0.00              @2uub_A_Bulge_1035-1035_1177-1180
ATOM    635  C4'   U A  30       5.447 -11.265   1.090  1.00 58.76              @2uub_A_Bulge_1035-1035_1177-1180
ATOM    636  C5    U A  30       0.951 -11.977  -1.479  1.00  0.00              @2uub_A_Bulge_1035-1035_1177-1180
ATOM    637  C5'   U A  30       6.270 -11.232  -0.176  1.00 61.13              @2uub_A_Bulge_1035-1035_1177-1180
ATOM    638  C6    U A  30       2.019 -11.791  -0.696  1.00  0.00              @2uub_A_Bulge_1035-1035_1177-1180
ATOM    639  N1    U A  30       1.921 -11.631   0.667  1.00  0.00              @2uub_A_Bulge_1035-1035_1177-1180
ATOM    640  N3    U A  30      -0.381 -11.848   0.472  1.00  0.00              @2uub_A_Bulge_1035-1035_1177-1180
ATOM    641  O2    U A  30       0.572 -11.517   2.506  1.00  0.00              @2uub_A_Bulge_1035-1035_1177-1180
ATOM    642  O2'   U A  30       3.673 -12.426   3.643  1.00 61.16              @2uub_A_Bulge_1035-1035_1177-1180
ATOM    643  O3'   U A  30       6.299 -13.058   2.582  1.00 57.02              @2uub_A_Bulge_1035-1035_1177-1180
ATOM    644  O4    U A  30      -1.413 -12.178  -1.508  1.00  0.00              @2uub_A_Bulge_1035-1035_1177-1180
ATOM    645  O4'   U A  30       4.137 -10.784   0.734  1.00 56.71              @2uub_A_Bulge_1035-1035_1177-1180
ATOM    646  O5'   U A  30       5.488 -11.728  -1.300  1.00 64.38              @2uub_A_Bulge_1035-1035_1177-1180
ATOM    647  OP1   U A  30       5.361 -12.647  -3.654  1.00 64.77              @2uub_A_Bulge_1035-1035_1177-1180
ATOM    648  OP2   U A  30       6.208 -10.289  -3.186  1.00 67.83              @2uub_A_Bulge_1035-1035_1177-1180
ATOM    649  P     U A  30       6.093 -11.698  -2.768  1.00 65.44              @2uub_A_Bulge_1035-1035_1177-1180
ATOM    650  C1'   G A  31       8.891  -8.109   5.776  1.00 60.71              @2uub_A_Bulge_1035-1035_1177-1180
ATOM    651  C2    G A  31      13.114  -7.620   6.702  1.00 62.43              @2uub_A_Bulge_1035-1035_1177-1180
ATOM    652  C2'   G A  31       8.917  -7.278   4.495  1.00 61.29              @2uub_A_Bulge_1035-1035_1177-1180
ATOM    653  C3'   G A  31       7.933  -8.033   3.609  1.00 62.15              @2uub_A_Bulge_1035-1035_1177-1180
ATOM    654  C4    G A  31      11.314  -8.778   6.117  1.00 61.95              @2uub_A_Bulge_1035-1035_1177-1180
ATOM    655  C4'   G A  31       6.893  -8.510   4.612  1.00 61.00              @2uub_A_Bulge_1035-1035_1177-1180
ATOM    656  C5    G A  31      11.980  -9.982   6.014  1.00 62.32              @2uub_A_Bulge_1035-1035_1177-1180
ATOM    657  C5'   G A  31       6.003  -9.685   4.227  1.00 60.44              @2uub_A_Bulge_1035-1035_1177-1180
ATOM    658  C6    G A  31      13.387 -10.017   6.270  1.00 62.51              @2uub_A_Bulge_1035-1035_1177-1180
ATOM    659  C8    G A  31       9.943 -10.410   5.555  1.00 61.85              @2uub_A_Bulge_1035-1035_1177-1180
ATOM    660  N1    G A  31      13.871  -8.761   6.619  1.00 63.00              @2uub_A_Bulge_1035-1035_1177-1180
ATOM    661  N2    G A  31      13.769  -6.517   7.085  1.00 62.38              @2uub_A_Bulge_1035-1035_1177-1180
ATOM    662  N3    G A  31      11.813  -7.566   6.445  1.00 61.50              @2uub_A_Bulge_1035-1035_1177-1180
ATOM    663  N7    G A  31      11.105 -11.000   5.658  1.00 62.83              @2uub_A_Bulge_1035-1035_1177-1180
ATOM    664  N9    G A  31       9.996  -9.062   5.816  1.00 61.20              @2uub_A_Bulge_1035-1035_1177-1180
ATOM    665  O2'   G A  31       8.489  -5.966   4.786  1.00 61.18              @2uub_A_Bulge_1035-1035_1177-1180
ATOM    666  O3'   G A  31       7.413  -7.197   2.583  1.00 64.59              @2uub_A_Bulge_1035-1035_1177-1180
ATOM    667  O4'   G A  31       7.663  -8.818   5.804  1.00 60.16              @2uub_A_Bulge_1035-1035_1177-1180
ATOM    668  O5'   G A  31       6.764 -10.734   3.577  1.00 59.43              @2uub_A_Bulge_1035-1035_1177-1180
ATOM    669  O6    G A  31      14.166 -10.979   6.215  1.00 61.06              @2uub_A_Bulge_1035-1035_1177-1180
ATOM    670  OP1   G A  31       7.948 -12.715   4.407  1.00 58.05              @2uub_A_Bulge_1035-1035_1177-1180
ATOM    671  OP2   G A  31       5.493 -12.450   4.939  1.00 58.23              @2uub_A_Bulge_1035-1035_1177-1180
ATOM    672  P     G A  31       6.591 -12.282   3.980  1.00 57.35              @2uub_A_Bulge_1035-1035_1177-1180
ATOM    673  C1'   C A  32      13.999  -8.879   2.077  1.00 50.16              @1ibl_A_1382-1385_1467-1470
ATOM    674  C2    C A  32      13.862 -11.116   0.930  1.00  0.00              @1ibl_A_1382-1385_1467-1470
ATOM    675  C2'   C A  32      14.347  -8.128   0.788  1.00 50.16              @1ibl_A_1382-1385_1467-1470
ATOM    676  C3'   C A  32      13.166  -7.184   0.649  1.00 50.16              @1ibl_A_1382-1385_1467-1470
ATOM    677  C4    C A  32      11.976 -12.469   1.107  1.00  0.00              @1ibl_A_1382-1385_1467-1470
ATOM    678  C4'   C A  32      12.837  -6.836   2.081  1.00 50.16              @1ibl_A_1382-1385_1467-1470
ATOM    679  C5    C A  32      11.321 -11.519   1.942  1.00  0.00              @1ibl_A_1382-1385_1467-1470
ATOM    680  C5'   C A  32      11.418  -6.370   2.313  1.00 50.16              @1ibl_A_1382-1385_1467-1470
ATOM    681  C6    C A  32      11.984 -10.393   2.234  1.00  0.00              @1ibl_A_1382-1385_1467-1470
ATOM    682  N1    C A  32      13.242 -10.168   1.747  1.00  0.00              @1ibl_A_1382-1385_1467-1470
ATOM    683  N3    C A  32      13.204 -12.259   0.626  1.00  0.00              @1ibl_A_1382-1385_1467-1470
ATOM    684  N4    C A  32      11.364 -13.611   0.780  1.00  0.00              @1ibl_A_1382-1385_1467-1470
ATOM    685  O2    C A  32      15.002 -10.885   0.501  1.00  0.00              @1ibl_A_1382-1385_1467-1470
ATOM    686  O2'   C A  32      15.586  -7.465   0.904  1.00 50.16              @1ibl_A_1382-1385_1467-1470
ATOM    687  O3'   C A  32      13.479  -6.053  -0.123  1.00 50.16              @1ibl_A_1382-1385_1467-1470
ATOM    688  O4'   C A  32      13.125  -8.046   2.825  1.00 50.16              @1ibl_A_1382-1385_1467-1470
ATOM    689  O5'   C A  32      10.484  -7.291   1.720  1.00 50.16              @1ibl_A_1382-1385_1467-1470
ATOM    690  OP1   C A  32       8.258  -8.225   1.202  1.00 59.83              @1ibl_A_1382-1385_1467-1470
ATOM    691  OP2   C A  32       8.571  -6.564   3.140  1.00 59.83              @1ibl_A_1382-1385_1467-1470
ATOM    692  P     C A  32       8.915  -7.022   1.768  1.00 50.16              @1ibl_A_1382-1385_1467-1470
ATOM    693  C1'   C A  33      16.034  -9.965  -3.987  1.00 48.27              @1ibl_A_1382-1385_1467-1470
ATOM    694  C2    C A  33      14.596 -11.855  -4.634  1.00  0.00              @1ibl_A_1382-1385_1467-1470
ATOM    695  C2'   C A  33      16.007  -9.094  -5.249  1.00 48.27              @1ibl_A_1382-1385_1467-1470
ATOM    696  C3'   C A  33      15.573  -7.747  -4.696  1.00 48.27              @1ibl_A_1382-1385_1467-1470
ATOM    697  C4    C A  33      12.585 -12.276  -3.540  1.00  0.00              @1ibl_A_1382-1385_1467-1470
ATOM    698  C4'   C A  33      16.208  -7.715  -3.319  1.00 48.27              @1ibl_A_1382-1385_1467-1470
ATOM    699  C5    C A  33      12.775 -11.161  -2.674  1.00  0.00              @1ibl_A_1382-1385_1467-1470
ATOM    700  C5'   C A  33      15.509  -6.829  -2.312  1.00 48.27              @1ibl_A_1382-1385_1467-1470
ATOM    701  C6    C A  33      13.888 -10.435  -2.837  1.00  0.00              @1ibl_A_1382-1385_1467-1470
ATOM    702  N1    C A  33      14.806 -10.756  -3.798  1.00  0.00              @1ibl_A_1382-1385_1467-1470
ATOM    703  N3    C A  33      13.475 -12.598  -4.482  1.00  0.00              @1ibl_A_1382-1385_1467-1470
ATOM    704  N4    C A  33      11.493 -13.036  -3.426  1.00  0.00              @1ibl_A_1382-1385_1467-1470
ATOM    705  O2    C A  33      15.444 -12.122  -5.498  1.00  0.00              @1ibl_A_1382-1385_1467-1470
ATOM    706  O2'   C A  33      17.287  -9.027  -5.848  1.00 48.27              @1ibl_A_1382-1385_1467-1470
ATOM    707  O3'   C A  33      16.009  -6.691  -5.518  1.00 48.27              @1ibl_A_1382-1385_1467-1470
ATOM    708  O4'   C A  33      16.187  -9.098  -2.870  1.00 48.27              @1ibl_A_1382-1385_1467-1470
ATOM    709  O5'   C A  33      14.085  -7.055  -2.349  1.00 48.27              @1ibl_A_1382-1385_1467-1470
ATOM    710  OP1   C A  33      13.346  -4.658  -2.171  1.00 55.79              @1ibl_A_1382-1385_1467-1470
ATOM    711  OP2   C A  33      11.699  -6.587  -1.793  1.00 55.79              @1ibl_A_1382-1385_1467-1470
ATOM    712  P     C A  33      13.069  -6.030  -1.670  1.00 48.27              @1ibl_A_1382-1385_1467-1470
ATOM    713  C1'   U A  34      14.911 -10.360 -10.277  1.00 40.34              @1ibl_A_1382-1385_1467-1470
ATOM    714  C2    U A  34      12.653 -11.336 -10.324  1.00  0.00              @1ibl_A_1382-1385_1467-1470
ATOM    715  C2'   U A  34      14.826  -9.284 -11.363  1.00 40.34              @1ibl_A_1382-1385_1467-1470
ATOM    716  C3'   U A  34      15.215  -8.034 -10.594  1.00 40.34              @1ibl_A_1382-1385_1467-1470
ATOM    717  C4    U A  34      11.179 -11.151  -8.359  1.00  0.00              @1ibl_A_1382-1385_1467-1470
ATOM    718  C4'   U A  34      16.258  -8.560  -9.636  1.00 40.34              @1ibl_A_1382-1385_1467-1470
ATOM    719  C5    U A  34      12.224 -10.434  -7.697  1.00  0.00              @1ibl_A_1382-1385_1467-1470
ATOM    720  C5'   U A  34      16.465  -7.746  -8.396  1.00 40.34              @1ibl_A_1382-1385_1467-1470
ATOM    721  C6    U A  34      13.379 -10.207  -8.334  1.00  0.00              @1ibl_A_1382-1385_1467-1470
ATOM    722  N1    U A  34      13.613 -10.638  -9.620  1.00  0.00              @1ibl_A_1382-1385_1467-1470
ATOM    723  N3    U A  34      11.481 -11.553  -9.644  1.00  0.00              @1ibl_A_1382-1385_1467-1470
ATOM    724  O2    U A  34      12.828 -11.733 -11.464  1.00  0.00              @1ibl_A_1382-1385_1467-1470
ATOM    725  O2'   U A  34      15.781  -9.572 -12.367  1.00 40.34              @1ibl_A_1382-1385_1467-1470
ATOM    726  O3'   U A  34      15.789  -7.076 -11.447  1.00 40.34              @1ibl_A_1382-1385_1467-1470
ATOM    727  O4    U A  34      10.076 -11.424  -7.882  1.00  0.00              @1ibl_A_1382-1385_1467-1470
ATOM    728  O4'   U A  34      15.816  -9.893  -9.295  1.00 40.34              @1ibl_A_1382-1385_1467-1470
ATOM    729  O5'   U A  34      15.216  -7.453  -7.785  1.00 40.34              @1ibl_A_1382-1385_1467-1470
ATOM    730  OP1   U A  34      15.729  -5.040  -7.373  1.00 63.02              @1ibl_A_1382-1385_1467-1470
ATOM    731  OP2   U A  34      13.688  -6.179  -6.304  1.00 63.02              @1ibl_A_1382-1385_1467-1470
ATOM    732  P     U A  34      15.099  -6.244  -6.763  1.00 40.34              @1ibl_A_1382-1385_1467-1470
ATOM    733  C1'   U A  35      10.593  -8.428 -12.723  1.00 34.57              @1ibl_A_1382-1385_1467-1470
ATOM    734  C2    U A  35       9.165  -8.465 -10.661  1.00  0.00              @1ibl_A_1382-1385_1467-1470
ATOM    735  C2'   U A  35       9.948  -7.278 -13.501  1.00 34.57              @1ibl_A_1382-1385_1467-1470
ATOM    736  C3'   U A  35      11.124  -6.339 -13.723  1.00 34.57              @1ibl_A_1382-1385_1467-1470
ATOM    737  C4    U A  35      10.154  -8.088  -8.437  1.00  0.00              @1ibl_A_1382-1385_1467-1470
ATOM    738  C4'   U A  35      12.287  -7.293 -13.873  1.00 34.57              @1ibl_A_1382-1385_1467-1470
ATOM    739  C5    U A  35      11.426  -7.940  -9.076  1.00  0.00              @1ibl_A_1382-1385_1467-1470
ATOM    740  C5'   U A  35      13.632  -6.657 -13.618  1.00 34.57              @1ibl_A_1382-1385_1467-1470
ATOM    741  C6    U A  35      11.516  -8.053 -10.406  1.00  0.00              @1ibl_A_1382-1385_1467-1470
ATOM    742  N1    U A  35      10.424  -8.309 -11.204  1.00  0.00              @1ibl_A_1382-1385_1467-1470
ATOM    743  N3    U A  35       9.105  -8.343  -9.295  1.00  0.00              @1ibl_A_1382-1385_1467-1470
ATOM    744  O2    U A  35       8.177  -8.692 -11.338  1.00  0.00              @1ibl_A_1382-1385_1467-1470
ATOM    745  O2'   U A  35       9.424  -7.781 -14.718  1.00 34.57              @1ibl_A_1382-1385_1467-1470
ATOM    746  O3'   U A  35      10.978  -5.583 -14.899  1.00 34.57              @1ibl_A_1382-1385_1467-1470
ATOM    747  O4    U A  35       9.942  -8.007  -7.226  1.00  0.00              @1ibl_A_1382-1385_1467-1470
ATOM    748  O4'   U A  35      11.975  -8.411 -13.003  1.00 34.57              @1ibl_A_1382-1385_1467-1470
ATOM    749  O5'   U A  35      13.676  -6.077 -12.300  1.00 34.57              @1ibl_A_1382-1385_1467-1470
ATOM    750  OP1   U A  35      16.144  -5.763 -12.656  1.00 53.69              @1ibl_A_1382-1385_1467-1470
ATOM    751  OP2   U A  35      14.870  -4.401 -10.898  1.00 53.69              @1ibl_A_1382-1385_1467-1470
ATOM    752  P     U A  35      15.063  -5.669 -11.636  1.00 34.57              @1ibl_A_1382-1385_1467-1470
ATOM    753  C1'   G A  36       7.402  -6.653 -12.114  1.00 51.27              @3e5f_A_j7-9_36-40_47-47
ATOM    754  C2    G A  36       6.484  -8.008  -8.131  1.00 41.18              @3e5f_A_j7-9_36-40_47-47
ATOM    755  C2'   G A  36       6.879  -5.537 -13.007  1.00 52.08              @3e5f_A_j7-9_36-40_47-47
ATOM    756  C3'   G A  36       6.852  -6.254 -14.352  1.00 51.86              @3e5f_A_j7-9_36-40_47-47
ATOM    757  C4    G A  36       7.569  -6.777  -9.618  1.00 43.00              @3e5f_A_j7-9_36-40_47-47
ATOM    758  C4'   G A  36       7.949  -7.319 -14.240  1.00 53.47              @3e5f_A_j7-9_36-40_47-47
ATOM    759  C5    G A  36       8.304  -6.090  -8.691  1.00 41.52              @3e5f_A_j7-9_36-40_47-47
ATOM    760  C5'   G A  36       9.147  -6.933 -15.064  1.00 54.91              @3e5f_A_j7-9_36-40_47-47
ATOM    761  C6    G A  36       8.119  -6.379  -7.337  1.00 40.59              @3e5f_A_j7-9_36-40_47-47
ATOM    762  C8    G A  36       8.899  -5.313 -10.585  1.00 44.14              @3e5f_A_j7-9_36-40_47-47
ATOM    763  N1    G A  36       7.173  -7.374  -7.141  1.00 39.84              @3e5f_A_j7-9_36-40_47-47
ATOM    764  N2    G A  36       5.606  -8.935  -7.737  1.00 40.23              @3e5f_A_j7-9_36-40_47-47
ATOM    765  N3    G A  36       6.646  -7.747  -9.414  1.00 41.82              @3e5f_A_j7-9_36-40_47-47
ATOM    766  N7    G A  36       9.143  -5.170  -9.309  1.00 44.21              @3e5f_A_j7-9_36-40_47-47
ATOM    767  N9    G A  36       7.948  -6.263 -10.834  1.00 46.20              @3e5f_A_j7-9_36-40_47-47
ATOM    768  O2'   G A  36       5.659  -5.042 -12.515  1.00 53.16              @3e5f_A_j7-9_36-40_47-47
ATOM    769  O3'   G A  36       5.618  -6.986 -14.310  1.00 49.81              @3e5f_A_j7-9_36-40_47-47
ATOM    770  O4'   G A  36       8.341  -7.377 -12.857  1.00 53.37              @3e5f_A_j7-9_36-40_47-47
ATOM    771  O5'   G A  36       9.657  -5.691 -14.551  1.00 57.19              @3e5f_A_j7-9_36-40_47-47
ATOM    772  O6    G A  36       8.670  -5.865  -6.375  1.00 43.06              @3e5f_A_j7-9_36-40_47-47
ATOM    773  OP1   G A  36      10.745  -4.855 -16.638  1.00 57.08              @3e5f_A_j7-9_36-40_47-47
ATOM    774  OP2   G A  36      11.198  -3.746 -14.369  1.00 57.26              @3e5f_A_j7-9_36-40_47-47
ATOM    775  P     G A  36      10.933  -4.964 -15.166  1.00 58.77              @3e5f_A_j7-9_36-40_47-47
ATOM    776  C1'   U A  37       2.044  -8.889 -11.703  1.00 39.08              @3e5f_A_j7-9_36-40_47-47
ATOM    777  C2    U A  37       2.156  -8.335  -9.336  1.00 36.21              @3e5f_A_j7-9_36-40_47-47
ATOM    778  C2'   U A  37       1.058  -8.301 -12.710  1.00 42.00              @3e5f_A_j7-9_36-40_47-47
ATOM    779  C3'   U A  37       1.217  -9.262 -13.890  1.00 41.88              @3e5f_A_j7-9_36-40_47-47
ATOM    780  C4    U A  37       3.594  -6.514  -8.555  1.00 35.08              @3e5f_A_j7-9_36-40_47-47
ATOM    781  C4'   U A  37       2.609  -9.857 -13.709  1.00 42.04              @3e5f_A_j7-9_36-40_47-47
ATOM    782  C5    U A  37       3.937  -6.253  -9.920  1.00 34.56              @3e5f_A_j7-9_36-40_47-47
ATOM    783  C5'   U A  37       3.554  -9.429 -14.826  1.00 42.96              @3e5f_A_j7-9_36-40_47-47
ATOM    784  C6    U A  37       3.414  -7.001 -10.888  1.00 35.93              @3e5f_A_j7-9_36-40_47-47
ATOM    785  N1    U A  37       2.558  -8.034 -10.633  1.00 36.57              @3e5f_A_j7-9_36-40_47-47
ATOM    786  N3    U A  37       2.706  -7.544  -8.369  1.00 34.20              @3e5f_A_j7-9_36-40_47-47
ATOM    787  O2    U A  37       1.372  -9.239  -9.066  1.00 36.61              @3e5f_A_j7-9_36-40_47-47
ATOM    788  O2'   U A  37      -0.235  -8.195 -12.166  1.00 41.50              @3e5f_A_j7-9_36-40_47-47
ATOM    789  O3'   U A  37       0.177 -10.241 -13.651  1.00 43.84              @3e5f_A_j7-9_36-40_47-47
ATOM    790  O4    U A  37       4.061  -5.936  -7.570  1.00 38.30              @3e5f_A_j7-9_36-40_47-47
ATOM    791  O4'   U A  37       3.110  -9.400 -12.440  1.00 39.31              @3e5f_A_j7-9_36-40_47-47
ATOM    792  O5'   U A  37       3.449  -7.998 -15.032  1.00 43.19              @3e5f_A_j7-9_36-40_47-47
ATOM    793  OP1   U A  37       5.395  -7.832 -16.647  1.00 47.47              @3e5f_A_j7-9_36-40_47-47
ATOM    794  OP2   U A  37       4.166  -5.730 -15.851  1.00 46.27              @3e5f_A_j7-9_36-40_47-47
ATOM    795  P     U A  37       4.664  -7.101 -15.581  1.00 48.03              @3e5f_A_j7-9_36-40_47-47
ATOM    796  C1'   A A  38      -3.155 -12.690 -10.669  1.00 39.83              @3e5f_A_j7-9_36-40_47-47
ATOM    797  C2    A A  38      -4.784  -9.338  -8.366  1.00 34.53              @3e5f_A_j7-9_36-40_47-47
ATOM    798  C2'   A A  38      -4.447 -12.845 -11.475  1.00 41.61              @3e5f_A_j7-9_36-40_47-47
ATOM    799  C3'   A A  38      -3.902 -12.873 -12.893  1.00 42.73              @3e5f_A_j7-9_36-40_47-47
ATOM    800  C4    A A  38      -3.380 -10.335  -9.735  1.00 34.41              @3e5f_A_j7-9_36-40_47-47
ATOM    801  C4'   A A  38      -2.641 -13.708 -12.723  1.00 43.22              @3e5f_A_j7-9_36-40_47-47
ATOM    802  C5    A A  38      -2.620  -9.189  -9.877  1.00 32.81              @3e5f_A_j7-9_36-40_47-47
ATOM    803  C5'   A A  38      -1.570 -13.508 -13.778  1.00 42.07              @3e5f_A_j7-9_36-40_47-47
ATOM    804  C6    A A  38      -3.035  -8.053  -9.162  1.00 34.51              @3e5f_A_j7-9_36-40_47-47
ATOM    805  C8    A A  38      -1.675 -10.671 -11.066  1.00 36.39              @3e5f_A_j7-9_36-40_47-47
ATOM    806  N1    A A  38      -4.144  -8.162  -8.401  1.00 33.97              @3e5f_A_j7-9_36-40_47-47
ATOM    807  N3    A A  38      -4.488 -10.476  -8.989  1.00 35.15              @3e5f_A_j7-9_36-40_47-47
ATOM    808  N6    A A  38      -2.394  -6.880  -9.189  1.00 34.52              @3e5f_A_j7-9_36-40_47-47
ATOM    809  N7    A A  38      -1.547  -9.416 -10.720  1.00 33.73              @3e5f_A_j7-9_36-40_47-47
ATOM    810  N9    A A  38      -2.759 -11.292 -10.499  1.00 36.78              @3e5f_A_j7-9_36-40_47-47
ATOM    811  O2'   A A  38      -5.075 -14.065 -11.137  1.00 40.01              @3e5f_A_j7-9_36-40_47-47
ATOM    812  O3'   A A  38      -4.822 -13.502 -13.770  1.00 42.86              @3e5f_A_j7-9_36-40_47-47
ATOM    813  O4'   A A  38      -2.134 -13.344 -11.409  1.00 40.80              @3e5f_A_j7-9_36-40_47-47
ATOM    814  O5'   A A  38      -1.409 -12.119 -14.072  1.00 42.78              @3e5f_A_j7-9_36-40_47-47
ATOM    815  OP1   A A  38       0.983 -12.574 -14.213  1.00 47.63              @3e5f_A_j7-9_36-40_47-47
ATOM    816  OP2   A A  38      -0.129 -11.132 -15.978  1.00 45.66              @3e5f_A_j7-9_36-40_47-47
ATOM    817  P     A A  38      -0.010 -11.547 -14.576  1.00 43.92              @3e5f_A_j7-9_36-40_47-47
ATOM    818  C1'   A A  39      -7.101  -9.385 -11.212  1.00 42.88              @3e5f_A_j7-9_36-40_47-47
ATOM    819  C2    A A  39      -5.421  -5.496 -10.388  1.00 35.52              @3e5f_A_j7-9_36-40_47-47
ATOM    820  C2'   A A  39      -8.368  -8.874 -11.901  1.00 44.86              @3e5f_A_j7-9_36-40_47-47
ATOM    821  C3'   A A  39      -8.509  -9.873 -13.037  1.00 44.93              @3e5f_A_j7-9_36-40_47-47
ATOM    822  C4    A A  39      -5.492  -7.461 -11.365  1.00 37.05              @3e5f_A_j7-9_36-40_47-47
ATOM    823  C4'   A A  39      -8.113 -11.171 -12.358  1.00 45.42              @3e5f_A_j7-9_36-40_47-47
ATOM    824  C5    A A  39      -4.367  -7.192 -12.123  1.00 35.50              @3e5f_A_j7-9_36-40_47-47
ATOM    825  C5'   A A  39      -7.611 -12.229 -13.299  1.00 44.91              @3e5f_A_j7-9_36-40_47-47
ATOM    826  C6    A A  39      -3.768  -5.929 -11.947  1.00 35.86              @3e5f_A_j7-9_36-40_47-47
ATOM    827  C8    A A  39      -4.988  -9.157 -12.656  1.00 38.84              @3e5f_A_j7-9_36-40_47-47
ATOM    828  N1    A A  39      -4.332  -5.090 -11.052  1.00 34.95              @3e5f_A_j7-9_36-40_47-47
ATOM    829  N3    A A  39      -6.075  -6.649 -10.469  1.00 34.88              @3e5f_A_j7-9_36-40_47-47
ATOM    830  N6    A A  39      -2.690  -5.508 -12.608  1.00 35.57              @3e5f_A_j7-9_36-40_47-47
ATOM    831  N7    A A  39      -4.057  -8.274 -12.935  1.00 37.67              @3e5f_A_j7-9_36-40_47-47
ATOM    832  N9    A A  39      -5.900  -8.721 -11.726  1.00 39.64              @3e5f_A_j7-9_36-40_47-47
ATOM    833  O2'   A A  39      -9.469  -8.905 -11.018  1.00 45.94              @3e5f_A_j7-9_36-40_47-47
ATOM    834  O3'   A A  39      -9.835  -9.910 -13.525  1.00 46.45              @3e5f_A_j7-9_36-40_47-47
ATOM    835  O4'   A A  39      -7.016 -10.774 -11.487  1.00 44.93              @3e5f_A_j7-9_36-40_47-47
ATOM    836  O5'   A A  39      -6.563 -11.692 -14.088  1.00 44.65              @3e5f_A_j7-9_36-40_47-47
ATOM    837  OP1   A A  39      -6.391 -13.574 -15.713  1.00 43.32              @3e5f_A_j7-9_36-40_47-47
ATOM    838  OP2   A A  39      -4.571 -11.759 -15.552  1.00 42.37              @3e5f_A_j7-9_36-40_47-47
ATOM    839  P     A A  39      -5.573 -12.633 -14.894  1.00 43.78              @3e5f_A_j7-9_36-40_47-47
ATOM    840  C1'   C A  40      -7.972  -3.509 -13.465  1.00 63.85              @1hr0_A_360-362_381-383
ATOM    841  C2    C A  40      -5.886  -3.442 -14.798  1.00 86.14              @1hr0_A_360-362_381-383
ATOM    842  C2'   C A  40      -8.964  -2.521 -14.082  1.00 63.85              @1hr0_A_360-362_381-383
ATOM    843  C3'   C A  40     -10.182  -3.411 -14.305  1.00 63.85              @1hr0_A_360-362_381-383
ATOM    844  C4    C A  40      -5.232  -5.255 -16.095  1.00 86.14              @1hr0_A_360-362_381-383
ATOM    845  C4'   C A  40     -10.123  -4.381 -13.139  1.00 63.85              @1hr0_A_360-362_381-383
ATOM    846  C5    C A  40      -6.419  -5.969 -15.770  1.00 86.14              @1hr0_A_360-362_381-383
ATOM    847  C5'   C A  40     -10.856  -5.673 -13.406  1.00 63.85              @1hr0_A_360-362_381-383
ATOM    848  C6    C A  40      -7.288  -5.379 -14.943  1.00 86.14              @1hr0_A_360-362_381-383
ATOM    849  N1    C A  40      -7.042  -4.135 -14.430  1.00 86.14              @1hr0_A_360-362_381-383
ATOM    850  N3    C A  40      -4.995  -4.032 -15.628  1.00 86.14              @1hr0_A_360-362_381-383
ATOM    851  N4    C A  40      -4.310  -5.809 -16.878  1.00 86.14              @1hr0_A_360-362_381-383
ATOM    852  O2    C A  40      -5.710  -2.293 -14.361  1.00 86.14              @1hr0_A_360-362_381-383
ATOM    853  O2'   C A  40      -9.193  -1.470 -13.167  1.00 63.85              @1hr0_A_360-362_381-383
ATOM    854  O3'   C A  40     -11.414  -2.711 -14.328  1.00 63.85              @1hr0_A_360-362_381-383
ATOM    855  O4'   C A  40      -8.715  -4.538 -12.840  1.00 63.85              @1hr0_A_360-362_381-383
ATOM    856  O5'   C A  40      -9.951  -6.647 -13.973  1.00 63.85              @1hr0_A_360-362_381-383
ATOM    857  OP1   C A  40     -11.642  -8.404 -14.460  1.00 86.14              @1hr0_A_360-362_381-383
ATOM    858  OP2   C A  40      -9.153  -8.978 -14.452  1.00 86.14              @1hr0_A_360-362_381-383
ATOM    859  P     C A  40     -10.285  -8.198 -13.903  1.00 63.85              @1hr0_A_360-362_381-383
ATOM    860  C1'   C A  41      -8.488   1.975 -16.397  1.00 66.43              @1hr0_A_360-362_381-383
ATOM    861  C2    C A  41      -6.643   1.414 -17.929  1.00 76.95              @1hr0_A_360-362_381-383
ATOM    862  C2'   C A  41      -9.541   2.525 -17.361  1.00 66.43              @1hr0_A_360-362_381-383
ATOM    863  C3'   C A  41     -10.753   1.672 -17.011  1.00 66.43              @1hr0_A_360-362_381-383
ATOM    864  C4    C A  41      -6.036  -0.793 -18.344  1.00 76.95              @1hr0_A_360-362_381-383
ATOM    865  C4'   C A  41     -10.598   1.480 -15.514  1.00 66.43              @1hr0_A_360-362_381-383
ATOM    866  C5    C A  41      -7.028  -1.275 -17.438  1.00 76.95              @1hr0_A_360-362_381-383
ATOM    867  C5'   C A  41     -11.296   0.260 -14.991  1.00 66.43              @1hr0_A_360-362_381-383
ATOM    868  C6    C A  41      -7.795  -0.368 -16.818  1.00 76.95              @1hr0_A_360-362_381-383
ATOM    869  N1    C A  41      -7.631   0.969 -17.049  1.00 76.95              @1hr0_A_360-362_381-383
ATOM    870  N3    C A  41      -5.861   0.510 -18.565  1.00 76.95              @1hr0_A_360-362_381-383
ATOM    871  N4    C A  41      -5.248  -1.652 -19.002  1.00 76.95              @1hr0_A_360-362_381-383
ATOM    872  O2    C A  41      -6.503   2.635 -18.103  1.00 76.95              @1hr0_A_360-362_381-383
ATOM    873  O2'   C A  41      -9.737   3.896 -17.092  1.00 66.43              @1hr0_A_360-362_381-383
ATOM    874  O3'   C A  41     -12.007   2.246 -17.350  1.00 66.43              @1hr0_A_360-362_381-383
ATOM    875  O4'   C A  41      -9.165   1.380 -15.299  1.00 66.43              @1hr0_A_360-362_381-383
ATOM    876  O5'   C A  41     -11.185  -0.803 -15.940  1.00 66.43              @1hr0_A_360-362_381-383
ATOM    877  OP1   C A  41     -13.421  -1.820 -15.546  1.00 76.95              @1hr0_A_360-362_381-383
ATOM    878  OP2   C A  41     -11.567  -3.068 -16.828  1.00 76.95              @1hr0_A_360-362_381-383
ATOM    879  P     C A  41     -11.982  -2.157 -15.726  1.00 66.43              @1hr0_A_360-362_381-383
ATOM    880  C1'   G A  42      -8.912   3.466 -21.861  1.00 66.27              @1hr0_A_360-362_381-383
ATOM    881  C2    G A  42      -7.440   0.954 -25.072  1.00 82.13              @1hr0_A_360-362_381-383
ATOM    882  C2'   G A  42      -9.762   4.389 -22.728  1.00 66.27              @1hr0_A_360-362_381-383
ATOM    883  C3'   G A  42     -10.990   4.580 -21.849  1.00 66.27              @1hr0_A_360-362_381-383
ATOM    884  C4    G A  42      -8.633   1.373 -23.254  1.00 82.13              @1hr0_A_360-362_381-383
ATOM    885  C4'   G A  42     -10.361   4.678 -20.482  1.00 66.27              @1hr0_A_360-362_381-383
ATOM    886  C5    G A  42      -9.173   0.111 -23.175  1.00 82.13              @1hr0_A_360-362_381-383
ATOM    887  C5'   G A  42     -11.213   4.100 -19.401  1.00 66.27              @1hr0_A_360-362_381-383
ATOM    888  C6    G A  42      -8.812  -0.853 -24.164  1.00 82.13              @1hr0_A_360-362_381-383
ATOM    889  C8    G A  42      -9.982   1.185 -21.527  1.00 82.13              @1hr0_A_360-362_381-383
ATOM    890  N1    G A  42      -7.919  -0.327 -25.086  1.00 82.13              @1hr0_A_360-362_381-383
ATOM    891  N2    G A  42      -6.589   1.272 -26.054  1.00 82.13              @1hr0_A_360-362_381-383
ATOM    892  N3    G A  42      -7.771   1.861 -24.167  1.00 82.13              @1hr0_A_360-362_381-383
ATOM    893  N7    G A  42     -10.020   0.006 -22.082  1.00 82.13              @1hr0_A_360-362_381-383
ATOM    894  N9    G A  42      -9.163   2.065 -22.191  1.00 82.13              @1hr0_A_360-362_381-383
ATOM    895  O2'   G A  42      -9.042   5.589 -22.863  1.00 66.27              @1hr0_A_360-362_381-383
ATOM    896  O3'   G A  42     -11.805   5.710 -22.115  1.00 66.27              @1hr0_A_360-362_381-383
ATOM    897  O4'   G A  42      -9.287   3.701 -20.514  1.00 66.27              @1hr0_A_360-362_381-383
ATOM    898  O5'   G A  42     -11.611   2.774 -19.749  1.00 66.27              @1hr0_A_360-362_381-383
ATOM    899  O6    G A  42      -9.187  -2.022 -24.278  1.00 82.13              @1hr0_A_360-362_381-383
ATOM    900  OP1   G A  42     -13.906   2.728 -18.907  1.00 82.13              @1hr0_A_360-362_381-383
ATOM    901  OP2   G A  42     -12.559   0.537 -19.166  1.00 82.13              @1hr0_A_360-362_381-383
ATOM    902  P     G A  42     -12.620   1.994 -18.815  1.00 66.27              @1hr0_A_360-362_381-383
ATOM    903  C1'   A A  43     -10.256  11.558 -21.546  1.00 28.55              LIR_78858
ATOM    904  C2    A A  43     -10.065  15.867 -21.564  1.00  0.00              LIR_78858
ATOM    905  C2'   A A  43      -9.831  10.381 -20.671  1.00 31.07              LIR_78858
ATOM    906  C3'   A A  43      -9.521   9.331 -21.737  1.00 31.27              LIR_78858
ATOM    907  C4    A A  43     -10.883  13.896 -21.039  1.00  0.00              LIR_78858
ATOM    908  C4'   A A  43     -10.577   9.611 -22.796  1.00 30.51              LIR_78858
ATOM    909  C5    A A  43     -11.909  14.457 -20.299  1.00  0.00              LIR_78858
ATOM    910  C5'   A A  43     -11.782   8.694 -22.846  1.00 30.25              LIR_78858
ATOM    911  C6    A A  43     -11.954  15.859 -20.231  1.00  0.00              LIR_78858
ATOM    912  C8    A A  43     -12.174  12.351 -20.168  1.00  0.00              LIR_78858
ATOM    913  N1    A A  43     -10.996  16.549 -20.888  1.00  0.00              LIR_78858
ATOM    914  N3    A A  43      -9.917  14.552 -21.703  1.00  0.00              LIR_78858
ATOM    915  N6    A A  43     -12.883  16.539 -19.556  1.00  0.00              LIR_78858
ATOM    916  N7    A A  43     -12.718  13.468 -19.754  1.00  0.00              LIR_78858
ATOM    917  N9    A A  43     -11.059  12.536 -20.951  1.00  0.00              LIR_78858
ATOM    918  O2'   A A  43      -8.711  10.722 -19.873  1.00 31.83              LIR_78858
ATOM    919  O3'   A A  43      -8.260   9.575 -22.324  1.00 32.10              LIR_78858
ATOM    920  O4'   A A  43     -10.977  10.996 -22.617  1.00 30.10              LIR_78858
ATOM    921  O5'   A A  43     -12.259   8.384 -21.520  1.00 31.89              LIR_78858
ATOM    922  OP1   A A  43     -13.042   6.856 -19.704  1.00 33.20              LIR_78858
ATOM    923  OP2   A A  43     -13.458   6.301 -22.166  1.00 34.19              LIR_78858
ATOM    924  P     A A  43     -12.587   6.877 -21.119  1.00 31.24              LIR_78858
ATOM    925  C1'   A A  44      -4.995   5.490 -19.024  1.00 34.35              LIR_78858
ATOM    926  C2    A A  44      -4.542   2.864 -15.646  1.00 38.46              LIR_78858
ATOM    927  C2'   A A  44      -5.146   5.213 -20.512  1.00 35.26              LIR_78858
ATOM    928  C3'   A A  44      -4.346   6.381 -21.105  1.00 35.21              LIR_78858
ATOM    929  C4    A A  44      -5.686   4.067 -17.086  1.00 35.77              LIR_78858
ATOM    930  C4'   A A  44      -4.656   7.517 -20.135  1.00 34.58              LIR_78858
ATOM    931  C5    A A  44      -6.877   3.841 -16.424  1.00 34.81              LIR_78858
ATOM    932  C5'   A A  44      -5.682   8.535 -20.563  1.00 33.37              LIR_78858
ATOM    933  C6    A A  44      -6.814   3.056 -15.261  1.00 35.48              LIR_78858
ATOM    934  C8    A A  44      -7.358   5.072 -18.092  1.00 35.05              LIR_78858
ATOM    935  N1    A A  44      -5.608   2.572 -14.894  1.00 37.49              LIR_78858
ATOM    936  N3    A A  44      -4.470   3.599 -16.751  1.00 38.80              LIR_78858
ATOM    937  N6    A A  44      -7.869   2.775 -14.496  1.00 36.12              LIR_78858
ATOM    938  N7    A A  44      -7.931   4.470 -17.077  1.00 34.48              LIR_78858
ATOM    939  N9    A A  44      -5.992   4.897 -18.134  1.00 36.16              LIR_78858
ATOM    940  O2'   A A  44      -4.630   3.924 -20.796  1.00 34.14              LIR_78858
ATOM    941  O3'   A A  44      -2.948   6.129 -21.042  1.00 34.08              LIR_78858
ATOM    942  O4'   A A  44      -5.074   6.892 -18.896  1.00 33.57              LIR_78858
ATOM    943  O5'   A A  44      -6.801   7.887 -21.180  1.00 33.98              LIR_78858
ATOM    944  OP1   A A  44      -6.120   8.875 -23.373  1.00 32.70              LIR_78858
ATOM    945  OP2   A A  44      -8.084   7.232 -23.212  1.00 35.39              LIR_78858
ATOM    946  P     A A  44      -7.287   8.341 -22.626  1.00 35.03              LIR_78858
ATOM    947  C1'   A A  45      -4.074   3.210 -25.298  1.00 64.32              @1hr0_A_360-362_381-383
ATOM    948  C2    A A  45      -6.630   5.762 -27.668  1.00  0.00              @1hr0_A_360-362_381-383
ATOM    949  C2'   A A  45      -3.059   2.575 -26.254  1.00 64.32              @1hr0_A_360-362_381-383
ATOM    950  C3'   A A  45      -1.819   2.483 -25.378  1.00 64.32              @1hr0_A_360-362_381-383
ATOM    951  C4    A A  45      -5.008   5.294 -26.261  1.00  0.00              @1hr0_A_360-362_381-383
ATOM    952  C4'   A A  45      -2.407   2.196 -24.000  1.00 64.32              @1hr0_A_360-362_381-383
ATOM    953  C5    A A  45      -4.683   6.630 -26.104  1.00  0.00              @1hr0_A_360-362_381-383
ATOM    954  C5'   A A  45      -2.765   3.411 -23.178  1.00 64.32              @1hr0_A_360-362_381-383
ATOM    955  C6    A A  45      -5.446   7.561 -26.828  1.00  0.00              @1hr0_A_360-362_381-383
ATOM    956  C8    A A  45      -3.330   5.548 -24.871  1.00  0.00              @1hr0_A_360-362_381-383
ATOM    957  N1    A A  45      -6.433   7.084 -27.617  1.00  0.00              @1hr0_A_360-362_381-383
ATOM    958  N3    A A  45      -5.981   4.787 -27.036  1.00  0.00              @1hr0_A_360-362_381-383
ATOM    959  N6    A A  45      -5.248   8.881 -26.777  1.00  0.00              @1hr0_A_360-362_381-383
ATOM    960  N7    A A  45      -3.620   6.776 -25.223  1.00  0.00              @1hr0_A_360-362_381-383
ATOM    961  N9    A A  45      -4.131   4.600 -25.462  1.00  0.00              @1hr0_A_360-362_381-383
ATOM    962  O2'   A A  45      -3.518   1.299 -26.650  1.00 64.32              @1hr0_A_360-362_381-383
ATOM    963  O3'   A A  45      -0.994   1.400 -25.790  1.00 64.32              @1hr0_A_360-362_381-383
ATOM    964  O4'   A A  45      -3.667   2.915 -23.978  1.00 64.32              @1hr0_A_360-362_381-383
ATOM    965  O5'   A A  45      -1.729   3.667 -22.216  1.00 64.32              @1hr0_A_360-362_381-383
ATOM    966  OP1   A A  45      -3.398   4.755 -20.707  1.00 59.13              @1hr0_A_360-362_381-383
ATOM    967  OP2   A A  45      -0.979   4.288 -19.942  1.00 59.13              @1hr0_A_360-362_381-383
ATOM    968  P     A A  45      -1.941   4.684 -21.009  1.00 64.32              @1hr0_A_360-362_381-383
ATOM    969  C1'   G A  46      -0.479   3.405 -22.343  1.00 57.99              @1hr0_A_360-362_381-383
ATOM    970  C2    G A  46      -1.765   0.794 -19.154  1.00 83.47              @1hr0_A_360-362_381-383
ATOM    971  C2'   G A  46       0.546   4.150 -21.476  1.00 57.99              @1hr0_A_360-362_381-383
ATOM    972  C3'   G A  46       1.679   4.387 -22.468  1.00 57.99              @1hr0_A_360-362_381-383
ATOM    973  C4    G A  46      -0.853   1.231 -21.110  1.00 83.47              @1hr0_A_360-362_381-383
ATOM    974  C4'   G A  46       0.948   4.580 -23.782  1.00 57.99              @1hr0_A_360-362_381-383
ATOM    975  C5    G A  46      -0.543  -0.077 -21.397  1.00 83.47              @1hr0_A_360-362_381-383
ATOM    976  C5'   G A  46       1.045   3.407 -24.714  1.00 57.99              @1hr0_A_360-362_381-383
ATOM    977  C6    G A  46      -0.870  -1.075 -20.455  1.00 83.47              @1hr0_A_360-362_381-383
ATOM    978  C8    G A  46       0.132   1.051 -23.064  1.00 83.47              @1hr0_A_360-362_381-383
ATOM    979  N1    G A  46      -1.497  -0.537 -19.339  1.00 83.47              @1hr0_A_360-362_381-383
ATOM    980  N2    G A  46      -2.378   1.123 -18.015  1.00 83.47              @1hr0_A_360-362_381-383
ATOM    981  N3    G A  46      -1.456   1.732 -20.018  1.00 83.47              @1hr0_A_360-362_381-383
ATOM    982  N7    G A  46       0.072  -0.178 -22.633  1.00 83.47              @1hr0_A_360-362_381-383
ATOM    983  N9    G A  46      -0.405   1.955 -22.184  1.00 83.47              @1hr0_A_360-362_381-383
ATOM    984  O2'   G A  46      -0.008   5.358 -20.992  1.00 57.99              @1hr0_A_360-362_381-383
ATOM    985  O3'   G A  46       2.448   5.537 -22.161  1.00 57.99              @1hr0_A_360-362_381-383
ATOM    986  O4'   G A  46      -0.214   3.711 -23.700  1.00 57.99              @1hr0_A_360-362_381-383
ATOM    987  O5'   G A  46       0.633   2.221 -24.044  1.00 57.99              @1hr0_A_360-362_381-383
ATOM    988  O6    G A  46      -0.658  -2.295 -20.519  1.00 83.47              @1hr0_A_360-362_381-383
ATOM    989  OP1   G A  46       1.344   0.669 -25.841  1.00 83.47              @1hr0_A_360-362_381-383
ATOM    990  OP2   G A  46      -0.171  -0.121 -23.933  1.00 83.47              @1hr0_A_360-362_381-383
ATOM    991  P     G A  46       0.245   0.933 -24.882  1.00 57.99              @1hr0_A_360-362_381-383
ATOM    992  C1'   G A  47       1.929   1.231 -18.798  1.00 62.59              @1hr0_A_360-362_381-383
ATOM    993  C2    G A  47       1.677  -3.023 -18.374  1.00 81.32              @1hr0_A_360-362_381-383
ATOM    994  C2'   G A  47       2.381   1.222 -17.337  1.00 62.59              @1hr0_A_360-362_381-383
ATOM    995  C3'   G A  47       3.494   2.254 -17.362  1.00 62.59              @1hr0_A_360-362_381-383
ATOM    996  C4    G A  47       2.449  -1.173 -19.295  1.00 81.32              @1hr0_A_360-362_381-383
ATOM    997  C4'   G A  47       2.956   3.287 -18.329  1.00 62.59              @1hr0_A_360-362_381-383
ATOM    998  C5    G A  47       3.344  -1.806 -20.124  1.00 81.32              @1hr0_A_360-362_381-383
ATOM    999  C5'   G A  47       3.984   4.102 -19.056  1.00 62.59              @1hr0_A_360-362_381-383
ATOM   1000  C6    G A  47       3.416  -3.218 -20.090  1.00 81.32              @1hr0_A_360-362_381-383
ATOM   1001  C8    G A  47       3.591   0.274 -20.491  1.00 81.32              @1hr0_A_360-362_381-383
ATOM   1002  N1    G A  47       2.531  -3.751 -19.162  1.00 81.32              @1hr0_A_360-362_381-383
ATOM   1003  N2    G A  47       0.902  -3.713 -17.524  1.00 81.32              @1hr0_A_360-362_381-383
ATOM   1004  N3    G A  47       1.588  -1.713 -18.409  1.00 81.32              @1hr0_A_360-362_381-383
ATOM   1005  N7    G A  47       4.057  -0.884 -20.876  1.00 81.32              @1hr0_A_360-362_381-383
ATOM   1006  N9    G A  47       2.626   0.167 -19.517  1.00 81.32              @1hr0_A_360-362_381-383
ATOM   1007  O2'   G A  47       1.304   1.591 -16.500  1.00 62.59              @1hr0_A_360-362_381-383
ATOM   1008  O3'   G A  47       3.764   2.800 -16.092  1.00 62.59              @1hr0_A_360-362_381-383
ATOM   1009  O4'   G A  47       2.285   2.493 -19.349  1.00 62.59              @1hr0_A_360-362_381-383
ATOM   1010  O5'   G A  47       3.326   5.077 -19.863  1.00 62.59              @1hr0_A_360-362_381-383
ATOM   1011  O6    G A  47       4.134  -3.969 -20.753  1.00 81.32              @1hr0_A_360-362_381-383
ATOM   1012  OP1   G A  47       4.423   6.720 -21.399  1.00 81.32              @1hr0_A_360-362_381-383
ATOM   1013  OP2   G A  47       4.583   4.182 -21.815  1.00 81.32              @1hr0_A_360-362_381-383
ATOM   1014  P     G A  47       3.812   5.365 -21.345  1.00 62.59              @1hr0_A_360-362_381-383
ATOM   1015  C1'   G A  48       1.601  -1.174 -12.759  1.00 54.33              @2gis_A_69-74_77-82
ATOM   1016  C2    G A  48       3.940  -4.453 -11.151  1.00  0.00              @2gis_A_69-74_77-82
ATOM   1017  C2'   G A  48       1.017  -0.522 -11.506  1.00 55.16              @2gis_A_69-74_77-82
ATOM   1018  C3'   G A  48       1.177   0.954 -11.834  1.00 54.93              @2gis_A_69-74_77-82
ATOM   1019  C4    G A  48       3.673  -2.481 -12.123  1.00  0.00              @2gis_A_69-74_77-82
ATOM   1020  C4'   G A  48       0.849   0.972 -13.322  1.00 55.21              @2gis_A_69-74_77-82
ATOM   1021  C5    G A  48       5.023  -2.230 -12.253  1.00  0.00              @2gis_A_69-74_77-82
ATOM   1022  C5'   G A  48       1.258   2.201 -14.115  1.00 55.43              @2gis_A_69-74_77-82
ATOM   1023  C6    G A  48       5.947  -3.196 -11.781  1.00  0.00              @2gis_A_69-74_77-82
ATOM   1024  C8    G A  48       4.038  -0.535 -13.085  1.00  0.00              @2gis_A_69-74_77-82
ATOM   1025  N1    G A  48       5.302  -4.299 -11.234  1.00  0.00              @2gis_A_69-74_77-82
ATOM   1026  N2    G A  48       3.507  -5.592 -10.588  1.00  0.00              @2gis_A_69-74_77-82
ATOM   1027  N3    G A  48       3.067  -3.560 -11.587  1.00  0.00              @2gis_A_69-74_77-82
ATOM   1028  N7    G A  48       5.237  -1.000 -12.861  1.00  0.00              @2gis_A_69-74_77-82
ATOM   1029  N9    G A  48       3.044  -1.384 -12.661  1.00  0.00              @2gis_A_69-74_77-82
ATOM   1030  O2'   G A  48      -0.347  -0.872 -11.403  1.00 54.30              @2gis_A_69-74_77-82
ATOM   1031  O3'   G A  48       0.223   1.708 -11.098  1.00 55.04              @2gis_A_69-74_77-82
ATOM   1032  O4'   G A  48       1.372  -0.284 -13.831  1.00 55.90              @2gis_A_69-74_77-82
ATOM   1033  O5'   G A  48       2.632   2.520 -13.891  1.00 57.05              @2gis_A_69-74_77-82
ATOM   1034  O6    G A  48       7.184  -3.156 -11.807  1.00  0.00              @2gis_A_69-74_77-82
ATOM   1035  OP1   G A  48       2.308   4.641 -15.121  1.00 56.31              @2gis_A_69-74_77-82
ATOM   1036  OP2   G A  48       4.584   4.122 -14.049  1.00 57.57              @2gis_A_69-74_77-82
ATOM   1037  P     G A  48       3.348   3.659 -14.749  1.00 57.22              @2gis_A_69-74_77-82
ATOM   1038  C1'   G A  49      -3.466   0.989  -7.641  1.00 52.32              @2gis_A_69-74_77-82
ATOM   1039  C2    G A  49      -3.908  -1.371  -4.089  1.00  0.00              @2gis_A_69-74_77-82
ATOM   1040  C2'   G A  49      -4.135   2.182  -6.972  1.00 53.88              @2gis_A_69-74_77-82
ATOM   1041  C3'   G A  49      -3.242   3.310  -7.456  1.00 53.72              @2gis_A_69-74_77-82
ATOM   1042  C4    G A  49      -2.766  -0.336  -5.680  1.00  0.00              @2gis_A_69-74_77-82
ATOM   1043  C4'   G A  49      -2.981   2.911  -8.894  1.00 53.69              @2gis_A_69-74_77-82
ATOM   1044  C5    G A  49      -1.528  -0.694  -5.188  1.00  0.00              @2gis_A_69-74_77-82
ATOM   1045  C5'   G A  49      -1.736   3.486  -9.518  1.00 53.71              @2gis_A_69-74_77-82
ATOM   1046  C6    G A  49      -1.460  -1.481  -4.011  1.00  0.00              @2gis_A_69-74_77-82
ATOM   1047  C8    G A  49      -1.143   0.463  -6.935  1.00  0.00              @2gis_A_69-74_77-82
ATOM   1048  N1    G A  49      -2.727  -1.778  -3.519  1.00  0.00              @2gis_A_69-74_77-82
ATOM   1049  N2    G A  49      -5.030  -1.761  -3.465  1.00  0.00              @2gis_A_69-74_77-82
ATOM   1050  N3    G A  49      -3.985  -0.636  -5.185  1.00  0.00              @2gis_A_69-74_77-82
ATOM   1051  N7    G A  49      -0.515  -0.183  -5.990  1.00  0.00              @2gis_A_69-74_77-82
ATOM   1052  N9    G A  49      -2.511   0.409  -6.806  1.00  0.00              @2gis_A_69-74_77-82
ATOM   1053  O2'   G A  49      -5.463   2.311  -7.459  1.00 54.27              @2gis_A_69-74_77-82
ATOM   1054  O3'   G A  49      -3.878   4.570  -7.353  1.00 53.94              @2gis_A_69-74_77-82
ATOM   1055  O4'   G A  49      -2.828   1.467  -8.807  1.00 54.25              @2gis_A_69-74_77-82
ATOM   1056  O5'   G A  49      -0.585   2.839  -9.005  1.00 54.42              @2gis_A_69-74_77-82
ATOM   1057  O6    G A  49      -0.456  -1.899  -3.420  1.00  0.00              @2gis_A_69-74_77-82
ATOM   1058  OP1   G A  49       1.072   3.989 -10.500  1.00 54.67              @2gis_A_69-74_77-82
ATOM   1059  OP2   G A  49       1.718   1.926  -9.103  1.00 56.60              @2gis_A_69-74_77-82
ATOM   1060  P     G A  49       0.713   2.668  -9.910  1.00 55.69              @2gis_A_69-74_77-82
ATOM   1061  C1'   G A  50      -6.225   1.916  -3.009  1.00 53.50              @2gis_A_69-74_77-82
ATOM   1062  C2    G A  50      -4.986  -0.598   0.228  1.00 48.40              @2gis_A_69-74_77-82
ATOM   1063  C2'   G A  50      -6.908   2.948  -2.117  1.00 54.49              @2gis_A_69-74_77-82
ATOM   1064  C3'   G A  50      -6.651   4.224  -2.893  1.00 54.77              @2gis_A_69-74_77-82
ATOM   1065  C4    G A  50      -4.613   0.728  -1.497  1.00 49.45              @2gis_A_69-74_77-82
ATOM   1066  C4'   G A  50      -6.806   3.765  -4.328  1.00 53.20              @2gis_A_69-74_77-82
ATOM   1067  C5    G A  50      -3.242   0.659  -1.415  1.00 47.30              @2gis_A_69-74_77-82
ATOM   1068  C5'   G A  50      -6.090   4.634  -5.325  1.00 52.92              @2gis_A_69-74_77-82
ATOM   1069  C6    G A  50      -2.660  -0.134  -0.385  1.00 46.07              @2gis_A_69-74_77-82
ATOM   1070  C8    G A  50      -3.665   1.938  -3.069  1.00 50.11              @2gis_A_69-74_77-82
ATOM   1071  N1    G A  50      -3.632  -0.736   0.401  1.00 43.73              @2gis_A_69-74_77-82
ATOM   1072  N2    G A  50      -5.788  -1.258   1.088  1.00 51.24              @2gis_A_69-74_77-82
ATOM   1073  N3    G A  50      -5.535   0.133  -0.720  1.00 49.81              @2gis_A_69-74_77-82
ATOM   1074  N7    G A  50      -2.651   1.425  -2.413  1.00 48.60              @2gis_A_69-74_77-82
ATOM   1075  N9    G A  50      -4.882   1.553  -2.560  1.00 51.11              @2gis_A_69-74_77-82
ATOM   1076  O2'   G A  50      -8.287   2.679  -2.088  1.00 56.96              @2gis_A_69-74_77-82
ATOM   1077  O3'   G A  50      -7.563   5.250  -2.543  1.00 56.81              @2gis_A_69-74_77-82
ATOM   1078  O4'   G A  50      -6.171   2.458  -4.316  1.00 54.24              @2gis_A_69-74_77-82
ATOM   1079  O5'   G A  50      -4.718   4.730  -4.996  1.00 52.03              @2gis_A_69-74_77-82
ATOM   1080  O6    G A  50      -1.450  -0.328  -0.134  1.00 45.96              @2gis_A_69-74_77-82
ATOM   1081  OP1   G A  50      -4.169   6.790  -6.293  1.00 55.12              @2gis_A_69-74_77-82
ATOM   1082  OP2   G A  50      -2.307   5.202  -5.526  1.00 54.61              @2gis_A_69-74_77-82
ATOM   1083  P     G A  50      -3.703   5.421  -6.007  1.00 52.92              @2gis_A_69-74_77-82
ATOM   1084  C1'   A A  51      -6.417   2.731   2.186  1.00 58.89              @2gis_A_69-74_77-82
ATOM   1085  C2    A A  51      -2.793   0.826   3.496  1.00  0.00              @2gis_A_69-74_77-82
ATOM   1086  C2'   A A  51      -6.689   3.647   3.376  1.00 61.11              @2gis_A_69-74_77-82
ATOM   1087  C3'   A A  51      -7.236   4.881   2.679  1.00 62.84              @2gis_A_69-74_77-82
ATOM   1088  C4    A A  51      -4.025   2.165   2.263  1.00  0.00              @2gis_A_69-74_77-82
ATOM   1089  C4'   A A  51      -8.078   4.275   1.570  1.00 61.61              @2gis_A_69-74_77-82
ATOM   1090  C5    A A  51      -2.931   2.584   1.527  1.00  0.00              @2gis_A_69-74_77-82
ATOM   1091  C5'   A A  51      -8.330   5.174   0.382  1.00 60.84              @2gis_A_69-74_77-82
ATOM   1092  C6    A A  51      -1.685   2.030   1.863  1.00  0.00              @2gis_A_69-74_77-82
ATOM   1093  C8    A A  51      -4.607   3.627   0.736  1.00  0.00              @2gis_A_69-74_77-82
ATOM   1094  N1    A A  51      -1.650   1.134   2.874  1.00  0.00              @2gis_A_69-74_77-82
ATOM   1095  N3    A A  51      -4.025   1.278   3.272  1.00  0.00              @2gis_A_69-74_77-82
ATOM   1096  N6    A A  51      -0.544   2.339   1.242  1.00  0.00              @2gis_A_69-74_77-82
ATOM   1097  N7    A A  51      -3.313   3.510   0.564  1.00  0.00              @2gis_A_69-74_77-82
ATOM   1098  N9    A A  51      -5.104   2.842   1.748  1.00  0.00              @2gis_A_69-74_77-82
ATOM   1099  O2'   A A  51      -7.664   3.045   4.200  1.00 61.83              @2gis_A_69-74_77-82
ATOM   1100  O3'   A A  51      -8.004   5.689   3.554  1.00 67.34              @2gis_A_69-74_77-82
ATOM   1101  O4'   A A  51      -7.291   3.129   1.141  1.00 61.05              @2gis_A_69-74_77-82
ATOM   1102  O5'   A A  51      -7.105   5.695  -0.125  1.00 59.76              @2gis_A_69-74_77-82
ATOM   1103  OP1   A A  51      -8.103   7.475  -1.565  1.00 58.33              @2gis_A_69-74_77-82
ATOM   1104  OP2   A A  51      -5.666   6.730  -1.877  1.00 55.86              @2gis_A_69-74_77-82
ATOM   1105  P     A A  51      -7.075   6.408  -1.546  1.00 57.91              @2gis_A_69-74_77-82
ATOM   1106  C1'   A A  52      -4.316   3.397   7.476  1.00 69.65              @2gis_A_69-74_77-82
ATOM   1107  C2    A A  52      -0.222   2.157   7.053  1.00  0.00              @2gis_A_69-74_77-82
ATOM   1108  C2'   A A  52      -4.223   4.419   8.604  1.00 71.16              @2gis_A_69-74_77-82
ATOM   1109  C3'   A A  52      -5.279   5.429   8.178  1.00 71.48              @2gis_A_69-74_77-82
ATOM   1110  C4    A A  52      -2.078   3.187   6.481  1.00  0.00              @2gis_A_69-74_77-82
ATOM   1111  C4'   A A  52      -6.360   4.538   7.594  1.00 70.12              @2gis_A_69-74_77-82
ATOM   1112  C5    A A  52      -1.508   3.689   5.324  1.00  0.00              @2gis_A_69-74_77-82
ATOM   1113  C5'   A A  52      -7.279   5.210   6.605  1.00 69.69              @2gis_A_69-74_77-82
ATOM   1114  C6    A A  52      -0.167   3.352   5.074  1.00  0.00              @2gis_A_69-74_77-82
ATOM   1115  C8    A A  52      -3.510   4.405   5.352  1.00  0.00              @2gis_A_69-74_77-82
ATOM   1116  N1    A A  52       0.460   2.568   5.978  1.00  0.00              @2gis_A_69-74_77-82
ATOM   1117  N3    A A  52      -1.483   2.406   7.398  1.00  0.00              @2gis_A_69-74_77-82
ATOM   1118  N6    A A  52       0.513   3.762   4.002  1.00  0.00              @2gis_A_69-74_77-82
ATOM   1119  N7    A A  52      -2.425   4.458   4.619  1.00  0.00              @2gis_A_69-74_77-82
ATOM   1120  N9    A A  52      -3.371   3.652   6.493  1.00  0.00              @2gis_A_69-74_77-82
ATOM   1121  O2'   A A  52      -4.528   3.783   9.824  1.00 72.71              @2gis_A_69-74_77-82
ATOM   1122  O3'   A A  52      -5.763   6.185   9.279  1.00 73.23              @2gis_A_69-74_77-82
ATOM   1123  O4'   A A  52      -5.617   3.491   6.921  1.00 70.30              @2gis_A_69-74_77-82
ATOM   1124  O5'   A A  52      -6.528   5.861   5.589  1.00 69.66              @2gis_A_69-74_77-82
ATOM   1125  OP1   A A  52      -8.331   7.554   5.158  1.00 70.01              @2gis_A_69-74_77-82
ATOM   1126  OP2   A A  52      -6.201   7.456   3.709  1.00 68.74              @2gis_A_69-74_77-82
ATOM   1127  P     A A  52      -7.259   6.760   4.495  1.00 69.99              @2gis_A_69-74_77-82
ATOM   1128  C1'   U A  53      -0.552   4.515  10.545  1.00 70.45              @2gis_A_69-74_77-82
ATOM   1129  C2    U A  53       1.132   4.698   8.711  1.00  0.00              @2gis_A_69-74_77-82
ATOM   1130  C2'   U A  53      -0.009   5.414  11.653  1.00 71.15              @2gis_A_69-74_77-82
ATOM   1131  C3'   U A  53      -1.221   6.270  11.980  1.00 73.03              @2gis_A_69-74_77-82
ATOM   1132  C4    U A  53       0.604   5.879   6.615  1.00  0.00              @2gis_A_69-74_77-82
ATOM   1133  C4'   U A  53      -2.373   5.299  11.792  1.00 73.05              @2gis_A_69-74_77-82
ATOM   1134  C5    U A  53      -0.697   6.148   7.145  1.00  0.00              @2gis_A_69-74_77-82
ATOM   1135  C5'   U A  53      -3.704   5.961  11.518  1.00 72.61              @2gis_A_69-74_77-82
ATOM   1136  C6    U A  53      -1.018   5.708   8.367  1.00  0.00              @2gis_A_69-74_77-82
ATOM   1137  N1    U A  53      -0.141   4.996   9.153  1.00  0.00              @2gis_A_69-74_77-82
ATOM   1138  N3    U A  53       1.432   5.162   7.455  1.00  0.00              @2gis_A_69-74_77-82
ATOM   1139  O2    U A  53       1.934   4.070   9.381  1.00  0.00              @2gis_A_69-74_77-82
ATOM   1140  O2'   U A  53       0.412   4.646  12.752  1.00 71.55              @2gis_A_69-74_77-82
ATOM   1141  O3'   U A  53      -1.171   6.710  13.327  1.00 73.81              @2gis_A_69-74_77-82
ATOM   1142  O4    U A  53       1.019   6.228   5.508  1.00  0.00              @2gis_A_69-74_77-82
ATOM   1143  O4'   U A  53      -1.963   4.500  10.644  1.00 72.32              @2gis_A_69-74_77-82
ATOM   1144  O5'   U A  53      -3.614   6.840  10.407  1.00 72.53              @2gis_A_69-74_77-82
ATOM   1145  OP1   U A  53      -5.728   8.096  10.868  1.00 76.99              @2gis_A_69-74_77-82
ATOM   1146  OP2   U A  53      -4.558   8.276   8.597  1.00 76.87              @2gis_A_69-74_77-82
ATOM   1147  P     U A  53      -4.938   7.467   9.783  1.00 74.81              @2gis_A_69-74_77-82
