# Supplementary material for: Modeling the Structure of RNA Molecules with Small-Angle X-Ray Scattering Data
Source: PLoS One. 2013 Nov 4;8(11):e78007. doi: 10.1371/journal.pone.0078007 (PMC3817170; doi:10.1371/journal.pone.0078007)
Supplement: File S6 — Benchmark data. Simulated SAXS data, fit plots, RFR models, and best ROSETTA decoys (by ) for 10 benchmark targets. Within the archive, simulated SAXS data are named in benchmark_models/*.dat, fit plots are named benchmark_models/*_fit.pdf, RFR models are named benchmark_models/*model.pdb, and top ROSETTA decoys are named rosetta_decoys/*.pdb. (ZIP) [file pone.0078007.s006.zip › benchmark_models/2LJJ.dat]

#2013-08-13 SAXS data: None
  0.000000E+00  0.412910E+07  0.861221E+05
  0.251256E-01  0.418959E+07  0.860809E+05
  0.502513E-01  0.420349E+07  0.859581E+05
  0.753769E-01  0.423019E+07  0.857539E+05
  0.100503E+00  0.416954E+07  0.854693E+05
  0.125628E+00  0.407098E+07  0.851047E+05
  0.150754E+00  0.417707E+07  0.846617E+05
  0.175879E+00  0.403964E+07  0.841421E+05
  0.201005E+00  0.399759E+07  0.835467E+05
  0.226131E+00  0.413534E+07  0.828783E+05
  0.251256E+00  0.410474E+07  0.821387E+05
  0.276382E+00  0.403585E+07  0.813305E+05
  0.301508E+00  0.381284E+07  0.804561E+05
  0.326633E+00  0.382315E+07  0.795185E+05
  0.351759E+00  0.392746E+07  0.785209E+05
  0.376884E+00  0.367586E+07  0.774659E+05
  0.402010E+00  0.364237E+07  0.763573E+05
  0.427136E+00  0.371654E+07  0.751983E+05
  0.452261E+00  0.350733E+07  0.739923E+05
  0.477387E+00  0.362401E+07  0.727431E+05
  0.502513E+00  0.348739E+07  0.714543E+05
  0.527638E+00  0.339121E+07  0.701297E+05
  0.552764E+00  0.329957E+07  0.687731E+05
  0.577889E+00  0.329355E+07  0.673879E+05
  0.603015E+00  0.321620E+07  0.659785E+05
  0.628141E+00  0.327136E+07  0.645481E+05
  0.653266E+00  0.318425E+07  0.631005E+05
  0.678392E+00  0.305913E+07  0.616397E+05
  0.703518E+00  0.292301E+07  0.601691E+05
  0.728643E+00  0.282799E+07  0.586919E+05
  0.753769E+00  0.282582E+07  0.572119E+05
  0.778894E+00  0.269997E+07  0.557325E+05
  0.804020E+00  0.265244E+07  0.542563E+05
  0.829146E+00  0.260844E+07  0.527869E+05
  0.854271E+00  0.250279E+07  0.513269E+05
  0.879397E+00  0.245875E+07  0.498791E+05
  0.904523E+00  0.240413E+07  0.484461E+05
  0.929648E+00  0.225145E+07  0.470303E+05
  0.954774E+00  0.220236E+07  0.456337E+05
  0.979899E+00  0.219478E+07  0.442589E+05
  0.100503E+01  0.207715E+07  0.429073E+05
  0.103015E+01  0.203170E+07  0.415807E+05
  0.105528E+01  0.195336E+07  0.402807E+05
  0.108040E+01  0.184817E+07  0.390087E+05
  0.110553E+01  0.175558E+07  0.377657E+05
  0.113065E+01  0.170220E+07  0.365527E+05
  0.115578E+01  0.166902E+07  0.353707E+05
  0.118090E+01  0.162942E+07  0.342201E+05
  0.120603E+01  0.157689E+07  0.331015E+05
  0.123116E+01  0.147990E+07  0.320153E+05
  0.125628E+01  0.143509E+07  0.309617E+05
  0.128141E+01  0.142244E+07  0.299407E+05
  0.130653E+01  0.137207E+07  0.289521E+05
  0.133166E+01  0.127372E+07  0.279959E+05
  0.135678E+01  0.128247E+07  0.270715E+05
  0.138191E+01  0.118886E+07  0.261789E+05
  0.140704E+01  0.119545E+07  0.253171E+05
  0.143216E+01  0.108283E+07  0.244859E+05
  0.145729E+01  0.106631E+07  0.236845E+05
  0.148241E+01  0.102135E+07  0.229121E+05
  0.150754E+01  0.106316E+07  0.221679E+05
  0.153266E+01  0.960003E+06  0.214511E+05
  0.155779E+01  0.976299E+06  0.207609E+05
  0.158291E+01  0.914014E+06  0.200962E+05
  0.160804E+01  0.906587E+06  0.194562E+05
  0.163317E+01  0.869008E+06  0.188400E+05
  0.165829E+01  0.850216E+06  0.182466E+05
  0.168342E+01  0.818237E+06  0.176750E+05
  0.170854E+01  0.743782E+06  0.171243E+05
  0.173367E+01  0.723689E+06  0.165936E+05
  0.175879E+01  0.717145E+06  0.160820E+05
  0.178392E+01  0.708284E+06  0.155886E+05
  0.180905E+01  0.646859E+06  0.151125E+05
  0.183417E+01  0.656097E+06  0.146530E+05
  0.185930E+01  0.628440E+06  0.142092E+05
  0.188442E+01  0.624394E+06  0.137804E+05
  0.190955E+01  0.582227E+06  0.133659E+05
  0.193467E+01  0.555722E+06  0.129650E+05
  0.195980E+01  0.523308E+06  0.125771E+05
  0.198492E+01  0.524035E+06  0.122017E+05
  0.201005E+01  0.509345E+06  0.118381E+05
  0.203518E+01  0.512084E+06  0.114859E+05
  0.206030E+01  0.492338E+06  0.111446E+05
  0.208543E+01  0.439724E+06  0.108137E+05
  0.211055E+01  0.442103E+06  0.104930E+05
  0.213568E+01  0.409891E+06  0.101820E+05
  0.216080E+01  0.392008E+06  0.988040E+04
  0.218593E+01  0.390341E+06  0.958796E+04
  0.221106E+01  0.381218E+06  0.930442E+04
  0.223618E+01  0.355667E+06  0.902954E+04
  0.226131E+01  0.344882E+06  0.876310E+04
  0.228643E+01  0.341505E+06  0.850492E+04
  0.231156E+01  0.337057E+06  0.825482E+04
  0.233668E+01  0.304289E+06  0.801268E+04
  0.236181E+01  0.312023E+06  0.777832E+04
  0.238693E+01  0.284648E+06  0.755164E+04
  0.241206E+01  0.285360E+06  0.733252E+04
  0.243719E+01  0.271151E+06  0.712082E+04
  0.246231E+01  0.262095E+06  0.691644E+04
  0.248744E+01  0.250797E+06  0.671930E+04
  0.251256E+01  0.238681E+06  0.652924E+04
  0.253769E+01  0.245001E+06  0.634620E+04
  0.256281E+01  0.213063E+06  0.617004E+04
  0.258794E+01  0.207595E+06  0.600064E+04
  0.261307E+01  0.215092E+06  0.583790E+04
  0.263819E+01  0.195539E+06  0.568168E+04
  0.266332E+01  0.176299E+06  0.553186E+04
  0.268844E+01  0.188522E+06  0.538828E+04
  0.271357E+01  0.169211E+06  0.525082E+04
  0.273869E+01  0.170251E+06  0.511932E+04
  0.276382E+01  0.166778E+06  0.499360E+04
  0.278894E+01  0.157229E+06  0.487352E+04
  0.281407E+01  0.147239E+06  0.475890E+04
  0.283920E+01  0.144694E+06  0.464956E+04
  0.286432E+01  0.136084E+06  0.454534E+04
  0.288945E+01  0.131747E+06  0.444602E+04
  0.291457E+01  0.135309E+06  0.435144E+04
  0.293970E+01  0.130223E+06  0.426140E+04
  0.296482E+01  0.122094E+06  0.417570E+04
  0.298995E+01  0.118995E+06  0.409416E+04
  0.301508E+01  0.111497E+06  0.401658E+04
  0.304020E+01  0.107557E+06  0.394278E+04
  0.306533E+01  0.966578E+05  0.387258E+04
  0.309045E+01  0.978124E+05  0.380578E+04
  0.311558E+01  0.101259E+06  0.374218E+04
  0.314070E+01  0.993635E+05  0.368163E+04
  0.316583E+01  0.893989E+05  0.362394E+04
  0.319095E+01  0.919420E+05  0.356897E+04
  0.321608E+01  0.904161E+05  0.351655E+04
  0.324121E+01  0.854217E+05  0.346652E+04
  0.326633E+01  0.813064E+05  0.341874E+04
  0.329146E+01  0.807865E+05  0.337308E+04
  0.331658E+01  0.756992E+05  0.332943E+04
  0.334171E+01  0.805485E+05  0.328764E+04
  0.336683E+01  0.726665E+05  0.324760E+04
  0.339196E+01  0.748119E+05  0.320922E+04
  0.341709E+01  0.757858E+05  0.317241E+04
  0.344221E+01  0.666406E+05  0.313707E+04
  0.346734E+01  0.664698E+05  0.310312E+04
  0.349246E+01  0.623741E+05  0.307052E+04
  0.351759E+01  0.625157E+05  0.303917E+04
  0.354271E+01  0.589339E+05  0.300905E+04
  0.356784E+01  0.609317E+05  0.298007E+04
  0.359296E+01  0.612329E+05  0.295221E+04
  0.361809E+01  0.589800E+05  0.292542E+04
  0.364322E+01  0.562469E+05  0.289969E+04
  0.366834E+01  0.564075E+05  0.287496E+04
  0.369347E+01  0.591141E+05  0.285122E+04
  0.371859E+01  0.532696E+05  0.282845E+04
  0.374372E+01  0.537991E+05  0.280664E+04
  0.376884E+01  0.511596E+05  0.278574E+04
  0.379397E+01  0.508683E+05  0.276576E+04
  0.381910E+01  0.493671E+05  0.274668E+04
  0.384422E+01  0.481227E+05  0.272849E+04
  0.386935E+01  0.469270E+05  0.271116E+04
  0.389447E+01  0.434483E+05  0.269470E+04
  0.391960E+01  0.505791E+05  0.267909E+04
  0.394472E+01  0.458158E+05  0.266430E+04
  0.396985E+01  0.457949E+05  0.265035E+04
  0.399497E+01  0.475268E+05  0.263720E+04
  0.402010E+01  0.446938E+05  0.262481E+04
  0.404523E+01  0.456008E+05  0.261320E+04
  0.407035E+01  0.455620E+05  0.260232E+04
  0.409548E+01  0.403403E+05  0.259217E+04
  0.412060E+01  0.372142E+05  0.258271E+04
  0.414573E+01  0.438006E+05  0.257391E+04
  0.417085E+01  0.410630E+05  0.256576E+04
  0.419598E+01  0.344615E+05  0.255822E+04
  0.422111E+01  0.370062E+05  0.255127E+04
  0.424623E+01  0.387167E+05  0.254486E+04
  0.427136E+01  0.396654E+05  0.253898E+04
  0.429648E+01  0.403101E+05  0.253359E+04
  0.432161E+01  0.383895E+05  0.252866E+04
  0.434673E+01  0.378369E+05  0.252412E+04
  0.437186E+01  0.366049E+05  0.251998E+04
  0.439698E+01  0.412513E+05  0.251618E+04
  0.442211E+01  0.333260E+05  0.251270E+04
  0.444724E+01  0.402235E+05  0.250950E+04
  0.447236E+01  0.392597E+05  0.250654E+04
  0.449749E+01  0.350620E+05  0.250380E+04
  0.452261E+01  0.364411E+05  0.250124E+04
  0.454774E+01  0.375364E+05  0.249883E+04
  0.457286E+01  0.376353E+05  0.249655E+04
  0.459799E+01  0.348883E+05  0.249436E+04
  0.462312E+01  0.444519E+05  0.249222E+04
  0.464824E+01  0.377812E+05  0.249012E+04
  0.467337E+01  0.383538E+05  0.248804E+04
  0.469849E+01  0.373135E+05  0.248595E+04
  0.472362E+01  0.399146E+05  0.248383E+04
  0.474874E+01  0.368795E+05  0.248168E+04
  0.477387E+01  0.338924E+05  0.247945E+04
  0.479899E+01  0.371121E+05  0.247715E+04
  0.482412E+01  0.358789E+05  0.247476E+04
  0.484925E+01  0.328663E+05  0.247226E+04
  0.487437E+01  0.383973E+05  0.246965E+04
  0.489950E+01  0.357956E+05  0.246690E+04
  0.492462E+01  0.320989E+05  0.246405E+04
  0.494975E+01  0.375697E+05  0.246105E+04
  0.497487E+01  0.352744E+05  0.245792E+04
  0.500000E+01  0.340492E+05  0.245465E+04
   ========================================
   ========================================

   ========================================
