# Supplementary material for: Modeling the Structure of RNA Molecules with Small-Angle X-Ray Scattering Data
Source: PLoS One. 2013 Nov 4;8(11):e78007. doi: 10.1371/journal.pone.0078007 (PMC3817170; doi:10.1371/journal.pone.0078007)
Supplement: File S6 — Benchmark data. Simulated SAXS data, fit plots, RFR models, and best ROSETTA decoys (by ) for 10 benchmark targets. Within the archive, simulated SAXS data are named in benchmark_models/*.dat, fit plots are named benchmark_models/*_fit.pdf, RFR models are named benchmark_models/*model.pdb, and top ROSETTA decoys are named rosetta_decoys/*.pdb. (ZIP) [file pone.0078007.s006.zip › benchmark_models/1Q9Amodel.pdb]

HEADER Model for input.fas using None data.
REMARK Filename: input.fas
REMARK Clashes: 3
REMARK SASA(All-atoms): 9.9e+100
REMARK BBClashes: 6
REMARK GDT_TS_RNA_n(input.pdb): 0.875
REMARK SeqMatch: -5.0
REMARK RMSd(input.pdb): 1.76603712529
REMARK -log_10(P(RMSd(input.pdb))): 0.810570843322
REMARK Chi(input.dat): 1.03
REMARK Pairings: 22.5
REMARK SASA(Main-Chain): 9.9e+100
REMARK GDT_TS_RNA_c(input.pdb): 0.7981
REMARK Stackings: 14.4
REMARK PClashes: 0
REMARK SASA(Non-polar): 9.9e+100
REMARK DI(input.pdb): 0.473749965136
REMARK SASA(All-polar): 9.9e+100
REMARK INF(input.pdb): 0.836660026534
REMARK Total: 1.07310782
REMARK Integrity: 0.131078200004
REMARK FI(input.pdb): 0.732077523217
REMARK SASA(Total-Side): 9.9e+100
ATOM      2  C1'   G A   1       4.946   0.351   9.273  1.00 86.30              @1hnz_A_35-40_389-394
ATOM      3  C2    G A   1       1.886   3.211   8.317  1.00 95.11              @1hnz_A_35-40_389-394
ATOM      4  C2'   G A   1       3.855  -0.718   9.169  1.00 86.30              @1hnz_A_35-40_389-394
ATOM      5  C3'   G A   1       4.604  -1.857   8.499  1.00 86.30              @1hnz_A_35-40_389-394
ATOM      6  C4    G A   1       3.785   2.131   7.935  1.00 95.11              @1hnz_A_35-40_389-394
ATOM      7  C4'   G A   1       5.985  -1.744   9.113  1.00 86.30              @1hnz_A_35-40_389-394
ATOM      8  C5    G A   1       4.002   2.685   6.692  1.00 95.11              @1hnz_A_35-40_389-394
ATOM      9  C5'   G A   1       7.099  -2.358   8.313  1.00 86.30              @1hnz_A_35-40_389-394
ATOM     10  C6    G A   1       3.047   3.613   6.184  1.00 95.11              @1hnz_A_35-40_389-394
ATOM     11  C8    G A   1       5.645   1.372   7.035  1.00 95.11              @1hnz_A_35-40_389-394
ATOM     12  N1    G A   1       2.004   3.819   7.088  1.00 95.11              @1hnz_A_35-40_389-394
ATOM     13  N2    G A   1       0.805   3.531   9.052  1.00 95.11              @1hnz_A_35-40_389-394
ATOM     14  N3    G A   1       2.762   2.347   8.794  1.00 95.11              @1hnz_A_35-40_389-394
ATOM     15  N7    G A   1       5.183   2.205   6.139  1.00 95.11              @1hnz_A_35-40_389-394
ATOM     16  N9    G A   1       4.825   1.256   8.133  1.00 95.11              @1hnz_A_35-40_389-394
ATOM     17  O2'   G A   1       3.362  -1.055  10.448  1.00 86.30              @1hnz_A_35-40_389-394
ATOM     18  O3'   G A   1       4.000  -3.112   8.748  1.00 86.30              @1hnz_A_35-40_389-394
ATOM     19  O4'   G A   1       6.201  -0.310   9.228  1.00 86.30              @1hnz_A_35-40_389-394
ATOM     20  O5'   G A   1       8.302  -2.378   9.093  1.00 86.30              @1hnz_A_35-40_389-394
ATOM     21  O6    G A   1       3.046   4.205   5.097  1.00 95.11              @1hnz_A_35-40_389-394
ATOM     22  OP1   G A   1      10.724  -2.898   9.495  1.00 95.11              @1hnz_A_35-40_389-394
ATOM     23  OP2   G A   1       9.460  -3.843   7.447  1.00 95.11              @1hnz_A_35-40_389-394
ATOM     24  P     G A   1       9.696  -2.736   8.421  1.00 86.30              @1hnz_A_35-40_389-394
ATOM     25  C1'   C A   2      -0.772   0.209   8.562  1.00 90.25              @1hnz_A_35-40_389-394
ATOM     26  C2    C A   2      -0.949   1.751   6.636  1.00 86.33              @1hnz_A_35-40_389-394
ATOM     27  C2'   C A   2      -1.909  -0.787   8.322  1.00 90.25              @1hnz_A_35-40_389-394
ATOM     28  C3'   C A   2      -1.177  -2.120   8.413  1.00 90.25              @1hnz_A_35-40_389-394
ATOM     29  C4    C A   2       0.682   1.776   4.975  1.00 86.33              @1hnz_A_35-40_389-394
ATOM     30  C4'   C A   2      -0.118  -1.851   9.460  1.00 90.25              @1hnz_A_35-40_389-394
ATOM     31  C5    C A   2       1.442   0.782   5.646  1.00 86.33              @1hnz_A_35-40_389-394
ATOM     32  C5'   C A   2       1.096  -2.740   9.391  1.00 90.25              @1hnz_A_35-40_389-394
ATOM     33  C6    C A   2       0.956   0.305   6.797  1.00 86.33              @1hnz_A_35-40_389-394
ATOM     34  N1    C A   2      -0.228   0.759   7.308  1.00 86.33              @1hnz_A_35-40_389-394
ATOM     35  N3    C A   2      -0.472   2.237   5.467  1.00 86.33              @1hnz_A_35-40_389-394
ATOM     36  N4    C A   2       1.120   2.273   3.820  1.00 86.33              @1hnz_A_35-40_389-394
ATOM     37  O2    C A   2      -2.009   2.161   7.133  1.00 86.33              @1hnz_A_35-40_389-394
ATOM     38  O2'   C A   2      -2.895  -0.626   9.320  1.00 90.25              @1hnz_A_35-40_389-394
ATOM     39  O3'   C A   2      -2.020  -3.193   8.790  1.00 90.25              @1hnz_A_35-40_389-394
ATOM     40  O4'   C A   2       0.264  -0.471   9.252  1.00 90.25              @1hnz_A_35-40_389-394
ATOM     41  O5'   C A   2       1.606  -2.799   8.050  1.00 90.25              @1hnz_A_35-40_389-394
ATOM     42  OP1   C A   2       2.605  -5.091   8.064  1.00 86.33              @1hnz_A_35-40_389-394
ATOM     43  OP2   C A   2       3.350  -3.324   6.342  1.00 86.33              @1hnz_A_35-40_389-394
ATOM     44  P     C A   2       2.899  -3.669   7.719  1.00 90.25              @1hnz_A_35-40_389-394
ATOM     45  C1'   U A   3      -5.371   0.146   5.778  1.00 85.38              @1hnz_A_35-40_389-394
ATOM     46  C2    U A   3      -4.382   1.175   3.719  1.00  0.00              @1hnz_A_35-40_389-394
ATOM     47  C2'   U A   3      -6.527  -0.676   5.198  1.00 85.38              @1hnz_A_35-40_389-394
ATOM     48  C3'   U A   3      -6.265  -2.050   5.791  1.00 85.38              @1hnz_A_35-40_389-394
ATOM     49  C4    U A   3      -2.097   0.611   2.989  1.00  0.00              @1hnz_A_35-40_389-394
ATOM     50  C4'   U A   3      -5.704  -1.709   7.157  1.00 85.38              @1hnz_A_35-40_389-394
ATOM     51  C5    U A   3      -1.999  -0.261   4.119  1.00  0.00              @1hnz_A_35-40_389-394
ATOM     52  C5'   U A   3      -4.898  -2.775   7.853  1.00 85.38              @1hnz_A_35-40_389-394
ATOM     53  C6    U A   3      -3.033  -0.377   4.959  1.00  0.00              @1hnz_A_35-40_389-394
ATOM     54  N1    U A   3      -4.210   0.315   4.786  1.00  0.00              @1hnz_A_35-40_389-394
ATOM     55  N3    U A   3      -3.303   1.272   2.876  1.00  0.00              @1hnz_A_35-40_389-394
ATOM     56  O2    U A   3      -5.410   1.803   3.536  1.00  0.00              @1hnz_A_35-40_389-394
ATOM     57  O2'   U A   3      -7.755  -0.166   5.673  1.00 85.38              @1hnz_A_35-40_389-394
ATOM     58  O3'   U A   3      -7.474  -2.775   5.892  1.00 85.38              @1hnz_A_35-40_389-394
ATOM     59  O4    U A   3      -1.218   0.804   2.147  1.00  0.00              @1hnz_A_35-40_389-394
ATOM     60  O4'   U A   3      -4.902  -0.522   6.935  1.00 85.38              @1hnz_A_35-40_389-394
ATOM     61  O5'   U A   3      -3.820  -3.227   7.023  1.00 85.38              @1hnz_A_35-40_389-394
ATOM     62  OP1   U A   3      -3.305  -5.281   8.344  1.00 94.34              @1hnz_A_35-40_389-394
ATOM     63  OP2   U A   3      -1.635  -4.374   6.598  1.00 94.34              @1hnz_A_35-40_389-394
ATOM     64  P     U A   3      -2.662  -4.127   7.650  1.00 85.38              @1hnz_A_35-40_389-394
ATOM     65  C1'   C A   4      -9.045   0.631   1.445  1.00 79.76              @1hnz_A_35-40_389-394
ATOM     66  C2    C A   4      -7.115   0.895  -0.139  1.00  0.00              @1hnz_A_35-40_389-394
ATOM     67  C2'   C A   4     -10.051  -0.165   0.619  1.00 79.76              @1hnz_A_35-40_389-394
ATOM     68  C3'   C A   4     -10.268  -1.381   1.504  1.00 79.76              @1hnz_A_35-40_389-394
ATOM     69  C4    C A   4      -5.071  -0.151   0.235  1.00  0.00              @1hnz_A_35-40_389-394
ATOM     70  C4'   C A   4     -10.183  -0.795   2.900  1.00 79.76              @1hnz_A_35-40_389-394
ATOM     71  C5    C A   4      -5.546  -0.742   1.440  1.00  0.00              @1hnz_A_35-40_389-394
ATOM     72  C5'   C A   4      -9.797  -1.755   3.993  1.00 79.76              @1hnz_A_35-40_389-394
ATOM     73  C6    C A   4      -6.808  -0.479   1.802  1.00  0.00              @1hnz_A_35-40_389-394
ATOM     74  N1    C A   4      -7.606   0.328   1.039  1.00  0.00              @1hnz_A_35-40_389-394
ATOM     75  N3    C A   4      -5.842   0.638  -0.517  1.00  0.00              @1hnz_A_35-40_389-394
ATOM     76  N4    C A   4      -3.820  -0.379  -0.176  1.00  0.00              @1hnz_A_35-40_389-394
ATOM     77  O2    C A   4      -7.862   1.622  -0.811  1.00  0.00              @1hnz_A_35-40_389-394
ATOM     78  O2'   C A   4     -11.224   0.613   0.467  1.00 79.76              @1hnz_A_35-40_389-394
ATOM     79  O3'   C A   4     -11.539  -1.943   1.291  1.00 79.76              @1hnz_A_35-40_389-394
ATOM     80  O4'   C A   4      -9.192   0.251   2.799  1.00 79.76              @1hnz_A_35-40_389-394
ATOM     81  O5'   C A   4      -8.565  -2.412   3.674  1.00 79.76              @1hnz_A_35-40_389-394
ATOM     82  OP1   C A   4      -9.164  -4.406   5.026  1.00 75.61              @1hnz_A_35-40_389-394
ATOM     83  OP2   C A   4      -6.862  -4.207   3.969  1.00 75.61              @1hnz_A_35-40_389-394
ATOM     84  P     C A   4      -8.019  -3.570   4.616  1.00 79.76              @1hnz_A_35-40_389-394
ATOM     85  C1'   C A   5      -9.861  -0.152  -3.664  1.00 70.65              @1hnz_A_35-40_389-394
ATOM     86  C2    C A   5      -7.474  -0.525  -4.083  1.00 68.64              @1hnz_A_35-40_389-394
ATOM     87  C2'   C A   5     -10.476  -0.893  -4.845  1.00 70.65              @1hnz_A_35-40_389-394
ATOM     88  C3'   C A   5     -11.449  -1.820  -4.146  1.00 70.65              @1hnz_A_35-40_389-394
ATOM     89  C4    C A   5      -6.180  -1.798  -2.628  1.00 68.64              @1hnz_A_35-40_389-394
ATOM     90  C4'   C A   5     -11.934  -0.975  -2.984  1.00 70.65              @1hnz_A_35-40_389-394
ATOM     91  C5    C A   5      -7.288  -2.015  -1.767  1.00 68.64              @1hnz_A_35-40_389-394
ATOM     92  C5'   C A   5     -12.480  -1.704  -1.788  1.00 70.65              @1hnz_A_35-40_389-394
ATOM     93  C6    C A   5      -8.457  -1.471  -2.117  1.00 68.64              @1hnz_A_35-40_389-394
ATOM     94  N1    C A   5      -8.578  -0.734  -3.262  1.00 68.64              @1hnz_A_35-40_389-394
ATOM     95  N3    C A   5      -6.286  -1.078  -3.744  1.00 68.64              @1hnz_A_35-40_389-394
ATOM     96  N4    C A   5      -4.989  -2.315  -2.329  1.00 68.64              @1hnz_A_35-40_389-394
ATOM     97  O2    C A   5      -7.612   0.171  -5.106  1.00 68.64              @1hnz_A_35-40_389-394
ATOM     98  O2'   C A   5     -11.154   0.038  -5.663  1.00 70.65              @1hnz_A_35-40_389-394
ATOM     99  O3'   C A   5     -12.503  -2.144  -5.025  1.00 70.65              @1hnz_A_35-40_389-394
ATOM    100  O4'   C A   5     -10.761  -0.235  -2.579  1.00 70.65              @1hnz_A_35-40_389-394
ATOM    101  O5'   C A   5     -11.448  -2.471  -1.165  1.00 70.65              @1hnz_A_35-40_389-394
ATOM    102  OP1   C A   5     -13.131  -3.576   0.300  1.00 68.64              @1hnz_A_35-40_389-394
ATOM    103  OP2   C A   5     -10.603  -4.127   0.514  1.00 68.64              @1hnz_A_35-40_389-394
ATOM    104  P     C A   5     -11.699  -3.144   0.253  1.00 70.65              @1hnz_A_35-40_389-394
ATOM    105  C1'   U A   6      -7.381  -2.283  -7.176  1.00 77.07              @1hnz_A_35-40_389-394
ATOM    106  C2    U A   6      -5.379  -3.347  -6.106  1.00  0.00              @1hnz_A_35-40_389-394
ATOM    107  C2'   U A   6      -7.362  -3.006  -8.526  1.00 77.07              @1hnz_A_35-40_389-394
ATOM    108  C3'   U A   6      -8.809  -3.435  -8.686  1.00 77.07              @1hnz_A_35-40_389-394
ATOM    109  C4    U A   6      -5.611  -4.774  -4.112  1.00  0.00              @1hnz_A_35-40_389-394
ATOM    110  C4'   U A   6      -9.533  -2.258  -8.060  1.00 77.07              @1hnz_A_35-40_389-394
ATOM    111  C5    U A   6      -7.021  -4.537  -4.160  1.00  0.00              @1hnz_A_35-40_389-394
ATOM    112  C5'   U A   6     -10.975  -2.395  -7.618  1.00 77.07              @1hnz_A_35-40_389-394
ATOM    113  C6    U A   6      -7.529  -3.760  -5.123  1.00  0.00              @1hnz_A_35-40_389-394
ATOM    114  N1    U A   6      -6.747  -3.166  -6.087  1.00  0.00              @1hnz_A_35-40_389-394
ATOM    115  N3    U A   6      -4.887  -4.149  -5.107  1.00  0.00              @1hnz_A_35-40_389-394
ATOM    116  O2    U A   6      -4.657  -2.836  -6.945  1.00  0.00              @1hnz_A_35-40_389-394
ATOM    117  O2'   U A   6      -7.041  -2.080  -9.543  1.00 77.07              @1hnz_A_35-40_389-394
ATOM    118  O3'   U A   6      -9.054  -3.575 -10.070  1.00 77.07              @1hnz_A_35-40_389-394
ATOM    119  O4    U A   6      -5.023  -5.466  -3.279  1.00  0.00              @1hnz_A_35-40_389-394
ATOM    120  O4'   U A   6      -8.738  -2.009  -6.873  1.00 77.07              @1hnz_A_35-40_389-394
ATOM    121  O5'   U A   6     -11.155  -3.482  -6.705  1.00 77.07              @1hnz_A_35-40_389-394
ATOM    122  OP1   U A   6     -13.674  -3.180  -6.607  1.00 72.78              @1hnz_A_35-40_389-394
ATOM    123  OP2   U A   6     -12.427  -4.832  -5.037  1.00 72.78              @1hnz_A_35-40_389-394
ATOM    124  P     U A   6     -12.467  -3.545  -5.795  1.00 77.07              @1hnz_A_35-40_389-394
ATOM    125  C1'   A A   7     -10.539  -6.672  -6.648  1.00 21.32              @1jbs_D_Bulge_9-12_20-22
ATOM    126  C2    A A   7      -8.641  -7.855  -2.992  1.00 20.84              @1jbs_D_Bulge_9-12_20-22
ATOM    127  C2'   A A   7     -11.164  -5.286  -6.637  1.00 21.43              @1jbs_D_Bulge_9-12_20-22
ATOM    128  C3'   A A   7     -12.441  -5.578  -7.419  1.00 21.64              @1jbs_D_Bulge_9-12_20-22
ATOM    129  C4    A A   7      -8.668  -7.179  -5.084  1.00 21.24              @1jbs_D_Bulge_9-12_20-22
ATOM    130  C4'   A A   7     -11.959  -6.535  -8.510  1.00 22.45              @1jbs_D_Bulge_9-12_20-22
ATOM    131  C5    A A   7      -7.294  -7.087  -5.138  1.00 21.26              @1jbs_D_Bulge_9-12_20-22
ATOM    132  C5'   A A   7     -11.517  -5.823  -9.778  1.00 22.57              @1jbs_D_Bulge_9-12_20-22
ATOM    133  C6    A A   7      -6.595  -7.420  -3.967  1.00 20.40              @1jbs_D_Bulge_9-12_20-22
ATOM    134  C8    A A   7      -8.003  -6.506  -7.063  1.00 21.56              @1jbs_D_Bulge_9-12_20-22
ATOM    135  N1    A A   7      -7.320  -7.808  -2.893  1.00 20.31              @1jbs_D_Bulge_9-12_20-22
ATOM    136  N3    A A   7      -9.413  -7.560  -4.029  1.00 20.10              @1jbs_D_Bulge_9-12_20-22
ATOM    137  N6    A A   7      -5.265  -7.370  -3.856  1.00 16.75              @1jbs_D_Bulge_9-12_20-22
ATOM    138  N7    A A   7      -6.879  -6.663  -6.393  1.00 22.74              @1jbs_D_Bulge_9-12_20-22
ATOM    139  N9    A A   7      -9.122  -6.785  -6.321  1.00 21.45              @1jbs_D_Bulge_9-12_20-22
ATOM    140  O2'   A A   7     -11.413  -4.914  -5.305  1.00 18.63              @1jbs_D_Bulge_9-12_20-22
ATOM    141  O3'   A A   7     -13.329  -6.272  -6.568  1.00 22.03              @1jbs_D_Bulge_9-12_20-22
ATOM    142  O4'   A A   7     -10.834  -7.251  -7.897  1.00 21.61              @1jbs_D_Bulge_9-12_20-22
ATOM    143  O5'   A A   7     -10.515  -4.840  -9.523  1.00 24.31              @1jbs_D_Bulge_9-12_20-22
ATOM    144  OP1   A A   7      -8.363  -5.819 -10.200  1.00 27.43              @1jbs_D_Bulge_9-12_20-22
ATOM    145  OP2   A A   7      -9.795  -4.558 -11.909  1.00 26.24              @1jbs_D_Bulge_9-12_20-22
ATOM    146  P     A A   7      -9.286  -4.707 -10.522  1.00 25.20              @1jbs_D_Bulge_9-12_20-22
ATOM    147  C1'   G A   8     -13.871 -10.472  -4.425  1.00 22.35              @1jbs_D_Bulge_9-12_20-22
ATOM    148  C2    G A   8     -10.446 -11.111  -1.865  1.00 22.72              @1jbs_D_Bulge_9-12_20-22
ATOM    149  C2'   G A   8     -15.048 -11.100  -5.156  1.00 23.29              @1jbs_D_Bulge_9-12_20-22
ATOM    150  C3'   G A   8     -14.888 -10.429  -6.515  1.00 23.10              @1jbs_D_Bulge_9-12_20-22
ATOM    151  C4    G A   8     -12.605 -10.786  -2.273  1.00 19.79              @1jbs_D_Bulge_9-12_20-22
ATOM    152  C4'   G A   8     -14.534  -8.988  -6.119  1.00 22.64              @1jbs_D_Bulge_9-12_20-22
ATOM    153  C5    G A   8     -12.982 -10.822  -0.950  1.00 21.58              @1jbs_D_Bulge_9-12_20-22
ATOM    154  C5'   G A   8     -15.788  -8.158  -5.921  1.00 22.36              @1jbs_D_Bulge_9-12_20-22
ATOM    155  C6    G A   8     -11.991 -11.028   0.038  1.00 23.32              @1jbs_D_Bulge_9-12_20-22
ATOM    156  C8    G A   8     -14.777 -10.507  -2.049  1.00 20.84              @1jbs_D_Bulge_9-12_20-22
ATOM    157  N1    G A   8     -10.727 -11.163  -0.522  1.00 22.21              @1jbs_D_Bulge_9-12_20-22
ATOM    158  N2    G A   8      -9.151 -11.271  -2.207  1.00 19.70              @1jbs_D_Bulge_9-12_20-22
ATOM    159  N3    G A   8     -11.370 -10.920  -2.802  1.00 18.23              @1jbs_D_Bulge_9-12_20-22
ATOM    160  N7    G A   8     -14.351 -10.646  -0.822  1.00 22.30              @1jbs_D_Bulge_9-12_20-22
ATOM    161  N9    G A   8     -13.769 -10.579  -2.977  1.00 21.83              @1jbs_D_Bulge_9-12_20-22
ATOM    162  O2'   G A   8     -15.014 -12.509  -5.155  1.00 23.74              @1jbs_D_Bulge_9-12_20-22
ATOM    163  O3'   G A   8     -13.746 -10.986  -7.158  1.00 25.55              @1jbs_D_Bulge_9-12_20-22
ATOM    164  O4'   G A   8     -13.817  -9.121  -4.845  1.00 22.08              @1jbs_D_Bulge_9-12_20-22
ATOM    165  O5'   G A   8     -15.462  -6.854  -5.436  1.00 22.29              @1jbs_D_Bulge_9-12_20-22
ATOM    166  O6    G A   8     -12.131 -11.099   1.255  1.00 26.24              @1jbs_D_Bulge_9-12_20-22
ATOM    167  OP1   G A   8     -15.461  -5.750  -7.734  1.00 22.43              @1jbs_D_Bulge_9-12_20-22
ATOM    168  OP2   G A   8     -14.795  -4.489  -5.610  1.00 20.57              @1jbs_D_Bulge_9-12_20-22
ATOM    169  P     G A   8     -14.823  -5.744  -6.381  1.00 21.85              @1jbs_D_Bulge_9-12_20-22
ATOM    170  C1'   U A   9     -10.086  -9.348  -9.780  1.00 25.10              @1jbs_D_Bulge_9-12_20-22
ATOM    171  C2    U A   9      -8.187  -9.805  -8.294  1.00 23.84              @1jbs_D_Bulge_9-12_20-22
ATOM    172  C2'   U A   9      -9.665 -10.288 -10.909  1.00 26.24              @1jbs_D_Bulge_9-12_20-22
ATOM    173  C3'   U A   9     -10.845 -11.254 -10.959  1.00 27.14              @1jbs_D_Bulge_9-12_20-22
ATOM    174  C4    U A   9      -8.569 -10.505  -5.972  1.00 23.46              @1jbs_D_Bulge_9-12_20-22
ATOM    175  C4'   U A   9     -12.019 -10.329 -10.673  1.00 26.47              @1jbs_D_Bulge_9-12_20-22
ATOM    176  C5    U A   9      -9.972 -10.442  -6.224  1.00 23.68              @1jbs_D_Bulge_9-12_20-22
ATOM    177  C5'   U A   9     -13.275 -10.971 -10.134  1.00 26.60              @1jbs_D_Bulge_9-12_20-22
ATOM    178  C6    U A   9     -10.417 -10.087  -7.432  1.00 22.80              @1jbs_D_Bulge_9-12_20-22
ATOM    179  N1    U A   9      -9.574  -9.762  -8.466  1.00 23.84              @1jbs_D_Bulge_9-12_20-22
ATOM    180  N3    U A   9      -7.780 -10.178  -7.046  1.00 20.67              @1jbs_D_Bulge_9-12_20-22
ATOM    181  O2    U A   9      -7.383  -9.532  -9.186  1.00 21.42              @1jbs_D_Bulge_9-12_20-22
ATOM    182  O2'   U A   9      -9.475  -9.531 -12.079  1.00 27.22              @1jbs_D_Bulge_9-12_20-22
ATOM    183  O3'   U A   9     -11.000 -11.821 -12.250  1.00 28.18              @1jbs_D_Bulge_9-12_20-22
ATOM    184  O4    U A   9      -8.033 -10.798  -4.890  1.00 21.77              @1jbs_D_Bulge_9-12_20-22
ATOM    185  O4'   U A   9     -11.504  -9.333  -9.746  1.00 25.78              @1jbs_D_Bulge_9-12_20-22
ATOM    186  O5'   U A   9     -12.954 -12.045  -9.260  1.00 25.58              @1jbs_D_Bulge_9-12_20-22
ATOM    187  OP1   U A   9     -15.260 -12.560  -8.444  1.00 23.03              @1jbs_D_Bulge_9-12_20-22
ATOM    188  OP2   U A   9     -13.203 -13.412  -7.183  1.00 27.30              @1jbs_D_Bulge_9-12_20-22
ATOM    189  P     U A   9     -13.864 -12.357  -7.995  1.00 26.20              @1jbs_D_Bulge_9-12_20-22
ATOM    190  C1'   A A  10      -6.112 -10.918 -11.281  1.00 52.40              @1hnw_A_238-240_266-268
ATOM    191  C2    A A  10      -3.680 -12.198  -7.901  1.00  0.00              @1hnw_A_238-240_266-268
ATOM    192  C2'   A A  10      -5.278 -11.794 -12.211  1.00 52.40              @1hnw_A_238-240_266-268
ATOM    193  C3'   A A  10      -6.364 -12.491 -13.013  1.00 52.40              @1hnw_A_238-240_266-268
ATOM    194  C4    A A  10      -5.530 -12.000  -9.071  1.00  0.00              @1hnw_A_238-240_266-268
ATOM    195  C4'   A A  10      -7.389 -11.380 -13.197  1.00 52.40              @1hnw_A_238-240_266-268
ATOM    196  C5    A A  10      -6.265 -12.702  -8.133  1.00  0.00              @1hnw_A_238-240_266-268
ATOM    197  C5'   A A  10      -8.820 -11.807 -13.483  1.00 52.40              @1hnw_A_238-240_266-268
ATOM    198  C6    A A  10      -5.577 -13.164  -6.999  1.00  0.00              @1hnw_A_238-240_266-268
ATOM    199  C8    A A  10      -7.631 -12.177  -9.676  1.00  0.00              @1hnw_A_238-240_266-268
ATOM    200  N1    A A  10      -4.257 -12.890  -6.912  1.00  0.00              @1hnw_A_238-240_266-268
ATOM    201  N3    A A  10      -4.219 -11.710  -9.016  1.00  0.00              @1hnw_A_238-240_266-268
ATOM    202  N6    A A  10      -6.153 -13.854  -6.012  1.00  0.00              @1hnw_A_238-240_266-268
ATOM    203  N7    A A  10      -7.593 -12.807  -8.527  1.00  0.00              @1hnw_A_238-240_266-268
ATOM    204  N9    A A  10      -6.417 -11.663 -10.066  1.00  0.00              @1hnw_A_238-240_266-268
ATOM    205  O2'   A A  10      -4.450 -10.970 -13.006  1.00 52.40              @1hnw_A_238-240_266-268
ATOM    206  O3'   A A  10      -5.869 -13.014 -14.236  1.00 52.40              @1hnw_A_238-240_266-268
ATOM    207  O4'   A A  10      -7.332 -10.636 -11.951  1.00 52.40              @1hnw_A_238-240_266-268
ATOM    208  O5'   A A  10      -9.301 -12.719 -12.455  1.00 52.40              @1hnw_A_238-240_266-268
ATOM    209  OP1   A A  10     -11.370 -13.386 -13.799  1.00 52.98              @1hnw_A_238-240_266-268
ATOM    210  OP2   A A  10     -10.959 -14.270 -11.403  1.00 52.98              @1hnw_A_238-240_266-268
ATOM    211  P     A A  10     -10.831 -13.187 -12.414  1.00 52.40              @1hnw_A_238-240_266-268
ATOM    212  C1'   C A  11      -3.483 -15.924  -9.593  1.00 54.26              @1hnw_A_238-240_266-268
ATOM    213  C2    C A  11      -5.078 -17.026  -8.079  1.00 56.94              @1hnw_A_238-240_266-268
ATOM    214  C2'   C A  11      -2.806 -17.133 -10.230  1.00 54.26              @1hnw_A_238-240_266-268
ATOM    215  C3'   C A  11      -3.102 -16.897 -11.699  1.00 54.26              @1hnw_A_238-240_266-268
ATOM    216  C4    C A  11      -7.343 -17.108  -8.586  1.00 56.94              @1hnw_A_238-240_266-268
ATOM    217  C4'   C A  11      -2.935 -15.393 -11.802  1.00 54.26              @1hnw_A_238-240_266-268
ATOM    218  C5    C A  11      -7.156 -16.316  -9.750  1.00 56.94              @1hnw_A_238-240_266-268
ATOM    219  C5'   C A  11      -3.557 -14.702 -12.988  1.00 54.26              @1hnw_A_238-240_266-268
ATOM    220  C6    C A  11      -5.913 -15.924 -10.036  1.00 56.94              @1hnw_A_238-240_266-268
ATOM    221  N1    C A  11      -4.862 -16.279  -9.240  1.00 56.94              @1hnw_A_238-240_266-268
ATOM    222  N3    C A  11      -6.334 -17.432  -7.782  1.00 56.94              @1hnw_A_238-240_266-268
ATOM    223  N4    C A  11      -8.549 -17.558  -8.274  1.00 56.94              @1hnw_A_238-240_266-268
ATOM    224  O2    C A  11      -4.103 -17.299  -7.344  1.00 56.94              @1hnw_A_238-240_266-268
ATOM    225  O2'   C A  11      -1.412 -17.100  -9.988  1.00 54.26              @1hnw_A_238-240_266-268
ATOM    226  O3'   C A  11      -2.221 -17.635 -12.523  1.00 54.26              @1hnw_A_238-240_266-268
ATOM    227  O4'   C A  11      -3.511 -14.899 -10.566  1.00 54.26              @1hnw_A_238-240_266-268
ATOM    228  O5'   C A  11      -4.928 -15.090 -13.145  1.00 54.26              @1hnw_A_238-240_266-268
ATOM    229  OP1   C A  11      -4.867 -14.841 -15.601  1.00 56.94              @1hnw_A_238-240_266-268
ATOM    230  OP2   C A  11      -7.087 -15.240 -14.369  1.00 56.94              @1hnw_A_238-240_266-268
ATOM    231  P     C A  11      -5.742 -14.610 -14.423  1.00 54.26              @1hnw_A_238-240_266-268
ATOM    232  C1'   G A  12      -3.947 -21.187  -8.099  1.00 64.09              @1hnw_A_238-240_266-268
ATOM    233  C2    G A  12      -7.597 -21.416  -5.868  1.00  0.00              @1hnw_A_238-240_266-268
ATOM    234  C2'   G A  12      -3.747 -22.596  -8.656  1.00 64.09              @1hnw_A_238-240_266-268
ATOM    235  C3'   G A  12      -3.044 -22.309  -9.977  1.00 64.09              @1hnw_A_238-240_266-268
ATOM    236  C4    G A  12      -6.330 -20.817  -7.584  1.00  0.00              @1hnw_A_238-240_266-268
ATOM    237  C4'   G A  12      -2.175 -21.114  -9.625  1.00 64.09              @1hnw_A_238-240_266-268
ATOM    238  C5    G A  12      -7.343 -20.168  -8.258  1.00  0.00              @1hnw_A_238-240_266-268
ATOM    239  C5'   G A  12      -1.762 -20.195 -10.754  1.00 64.09              @1hnw_A_238-240_266-268
ATOM    240  C6    G A  12      -8.637 -20.132  -7.679  1.00  0.00              @1hnw_A_238-240_266-268
ATOM    241  C8    G A  12      -5.613 -19.966  -9.483  1.00  0.00              @1hnw_A_238-240_266-268
ATOM    242  N1    G A  12      -8.672 -20.796  -6.458  1.00  0.00              @1hnw_A_238-240_266-268
ATOM    243  N2    G A  12      -7.831 -22.004  -4.685  1.00  0.00              @1hnw_A_238-240_266-268
ATOM    244  N3    G A  12      -6.386 -21.458  -6.397  1.00  0.00              @1hnw_A_238-240_266-268
ATOM    245  N7    G A  12      -6.876 -19.636  -9.453  1.00  0.00              @1hnw_A_238-240_266-268
ATOM    246  N9    G A  12      -5.217 -20.684  -8.379  1.00  0.00              @1hnw_A_238-240_266-268
ATOM    247  O2'   G A  12      -2.931 -23.325  -7.761  1.00 64.09              @1hnw_A_238-240_266-268
ATOM    248  O3'   G A  12      -2.280 -23.422 -10.435  1.00 64.09              @1hnw_A_238-240_266-268
ATOM    249  O4'   G A  12      -2.973 -20.347  -8.693  1.00 64.09              @1hnw_A_238-240_266-268
ATOM    250  O5'   G A  12      -2.879 -19.891 -11.616  1.00 64.09              @1hnw_A_238-240_266-268
ATOM    251  O6    G A  12      -9.665 -19.605  -8.123  1.00  0.00              @1hnw_A_238-240_266-268
ATOM    252  OP1   G A  12      -1.575 -19.796 -13.762  1.00 58.12              @1hnw_A_238-240_266-268
ATOM    253  OP2   G A  12      -3.979 -18.870 -13.615  1.00 58.12              @1hnw_A_238-240_266-268
ATOM    254  P     G A  12      -2.648 -19.109 -12.990  1.00 64.09              @1hnw_A_238-240_266-268
ATOM    255  C1'   A A  13      -6.526 -26.984 -11.351  1.00 79.24              @1j5e_A_HairpinLoop_150-152
ATOM    256  C2    A A  13      -6.682 -29.847  -8.067  1.00 92.12              @1j5e_A_HairpinLoop_150-152
ATOM    257  C2'   A A  13      -7.769 -26.228 -10.874  1.00 79.24              @1j5e_A_HairpinLoop_150-152
ATOM    258  C3'   A A  13      -7.390 -24.784 -11.176  1.00 79.24              @1j5e_A_HairpinLoop_150-152
ATOM    259  C4    A A  13      -5.787 -28.248  -9.282  1.00 92.12              @1j5e_A_HairpinLoop_150-152
ATOM    260  C4'   A A  13      -6.586 -24.920 -12.457  1.00 79.24              @1j5e_A_HairpinLoop_150-152
ATOM    261  C5    A A  13      -4.664 -28.186  -8.473  1.00 92.12              @1j5e_A_HairpinLoop_150-152
ATOM    262  C5'   A A  13      -5.608 -23.815 -12.742  1.00 79.24              @1j5e_A_HairpinLoop_150-152
ATOM    263  C6    A A  13      -4.618 -29.061  -7.382  1.00 92.12              @1j5e_A_HairpinLoop_150-152
ATOM    264  C8    A A  13      -4.369 -26.732  -9.996  1.00 92.12              @1j5e_A_HairpinLoop_150-152
ATOM    265  N1    A A  13      -5.661 -29.898  -7.201  1.00 92.12              @1j5e_A_HairpinLoop_150-152
ATOM    266  N3    A A  13      -6.846 -29.066  -9.130  1.00 92.12              @1j5e_A_HairpinLoop_150-152
ATOM    267  N6    A A  13      -3.603 -29.106  -6.520  1.00 92.12              @1j5e_A_HairpinLoop_150-152
ATOM    268  N7    A A  13      -3.776 -27.226  -8.935  1.00 92.12              @1j5e_A_HairpinLoop_150-152
ATOM    269  N9    A A  13      -5.594 -27.301 -10.264  1.00 92.12              @1j5e_A_HairpinLoop_150-152
ATOM    270  O2'   A A  13      -8.880 -26.649 -11.639  1.00 79.24              @1j5e_A_HairpinLoop_150-152
ATOM    271  O3'   A A  13      -8.535 -23.961 -11.359  1.00 79.24              @1j5e_A_HairpinLoop_150-152
ATOM    272  O4'   A A  13      -5.862 -26.168 -12.301  1.00 79.24              @1j5e_A_HairpinLoop_150-152
ATOM    273  O5'   A A  13      -4.676 -23.694 -11.664  1.00 79.24              @1j5e_A_HairpinLoop_150-152
ATOM    274  OP1   A A  13      -2.663 -24.986 -12.375  1.00 92.12              @1j5e_A_HairpinLoop_150-152
ATOM    275  OP2   A A  13      -2.856 -22.448 -12.843  1.00 92.12              @1j5e_A_HairpinLoop_150-152
ATOM    276  P     A A  13      -3.113 -23.623 -11.958  1.00 79.24              @1j5e_A_HairpinLoop_150-152
ATOM    277  C1'   G A  14      -8.553 -26.845  -6.707  1.00 89.85              @1j5e_A_HairpinLoop_150-152
ATOM    278  C2    G A  14      -5.129 -27.694  -4.177  1.00  0.00              @1j5e_A_HairpinLoop_150-152
ATOM    279  C2'   G A  14      -9.630 -26.387  -5.725  1.00 89.85              @1j5e_A_HairpinLoop_150-152
ATOM    280  C3'   G A  14     -10.380 -25.347  -6.549  1.00 89.85              @1j5e_A_HairpinLoop_150-152
ATOM    281  C4    G A  14      -6.254 -26.530  -5.689  1.00  0.00              @1j5e_A_HairpinLoop_150-152
ATOM    282  C4'   G A  14     -10.293 -25.911  -7.960  1.00 89.85              @1j5e_A_HairpinLoop_150-152
ATOM    283  C5    G A  14      -5.264 -25.587  -5.874  1.00  0.00              @1j5e_A_HairpinLoop_150-152
ATOM    284  C5'   G A  14     -10.383 -24.908  -9.091  1.00 89.85              @1j5e_A_HairpinLoop_150-152
ATOM    285  C6    G A  14      -4.063 -25.701  -5.129  1.00  0.00              @1j5e_A_HairpinLoop_150-152
ATOM    286  C8    G A  14      -6.850 -25.022  -7.177  1.00  0.00              @1j5e_A_HairpinLoop_150-152
ATOM    287  N1    G A  14      -4.084 -26.809  -4.287  1.00  0.00              @1j5e_A_HairpinLoop_150-152
ATOM    288  N2    G A  14      -4.959 -28.702  -3.308  1.00  0.00              @1j5e_A_HairpinLoop_150-152
ATOM    289  N3    G A  14      -6.254 -27.598  -4.865  1.00  0.00              @1j5e_A_HairpinLoop_150-152
ATOM    290  N7    G A  14      -5.654 -24.643  -6.814  1.00  0.00              @1j5e_A_HairpinLoop_150-152
ATOM    291  N9    G A  14      -7.274 -26.160  -6.533  1.00  0.00              @1j5e_A_HairpinLoop_150-152
ATOM    292  O2'   G A  14     -10.440 -27.493  -5.379  1.00 89.85              @1j5e_A_HairpinLoop_150-152
ATOM    293  O3'   G A  14     -11.736 -25.235  -6.131  1.00 89.85              @1j5e_A_HairpinLoop_150-152
ATOM    294  O4'   G A  14      -9.010 -26.579  -8.019  1.00 89.85              @1j5e_A_HairpinLoop_150-152
ATOM    295  O5'   G A  14      -9.342 -23.913  -8.971  1.00 89.85              @1j5e_A_HairpinLoop_150-152
ATOM    296  O6    G A  14      -3.069 -24.964  -5.152  1.00  0.00              @1j5e_A_HairpinLoop_150-152
ATOM    297  OP1   G A  14     -10.226 -22.260 -10.635  1.00 80.58              @1j5e_A_HairpinLoop_150-152
ATOM    298  OP2   G A  14      -7.795 -22.147  -9.801  1.00 80.58              @1j5e_A_HairpinLoop_150-152
ATOM    299  P     G A  14      -8.982 -22.951 -10.190  1.00 89.85              @1j5e_A_HairpinLoop_150-152
ATOM    300  C1'   A A  15      -9.583 -26.017  -1.471  1.00 52.89              @1hnw_A_238-240_266-268
ATOM    301  C2    A A  15      -5.865 -23.936  -2.441  1.00  0.00              @1hnw_A_238-240_266-268
ATOM    302  C2'   A A  15      -9.437 -25.241  -0.157  1.00 52.89              @1hnw_A_238-240_266-268
ATOM    303  C3'   A A  15     -10.787 -24.555  -0.073  1.00 52.89              @1hnw_A_238-240_266-268
ATOM    304  C4    A A  15      -7.923 -24.622  -2.792  1.00  0.00              @1hnw_A_238-240_266-268
ATOM    305  C4'   A A  15     -11.740 -25.591  -0.629  1.00 52.89              @1hnw_A_238-240_266-268
ATOM    306  C5    A A  15      -7.980 -23.997  -4.026  1.00  0.00              @1hnw_A_238-240_266-268
ATOM    307  C5'   A A  15     -12.153 -25.274  -2.045  1.00 52.89              @1hnw_A_238-240_266-268
ATOM    308  C6    A A  15      -6.835 -23.295  -4.439  1.00  0.00              @1hnw_A_238-240_266-268
ATOM    309  C8    A A  15      -9.868 -24.938  -3.757  1.00  0.00              @1hnw_A_238-240_266-268
ATOM    310  N1    A A  15      -5.772 -23.284  -3.605  1.00  0.00              @1hnw_A_238-240_266-268
ATOM    311  N3    A A  15      -6.885 -24.630  -1.940  1.00  0.00              @1hnw_A_238-240_266-268
ATOM    312  N6    A A  15      -6.743 -22.645  -5.601  1.00  0.00              @1hnw_A_238-240_266-268
ATOM    313  N7    A A  15      -9.215 -24.205  -4.625  1.00  0.00              @1hnw_A_238-240_266-268
ATOM    314  N9    A A  15      -9.145 -25.227  -2.624  1.00  0.00              @1hnw_A_238-240_266-268
ATOM    315  O2'   A A  15      -9.215 -26.108   0.936  1.00 52.89              @1hnw_A_238-240_266-268
ATOM    316  O3'   A A  15     -11.158 -24.154   1.229  1.00 52.89              @1hnw_A_238-240_266-268
ATOM    317  O4'   A A  15     -10.969 -26.283  -1.648  1.00 52.89              @1hnw_A_238-240_266-268
ATOM    318  O5'   A A  15     -11.006 -25.139  -2.892  1.00 52.89              @1hnw_A_238-240_266-268
ATOM    319  OP1   A A  15      -9.853 -25.381  -5.085  1.00 59.78              @1hnw_A_238-240_266-268
ATOM    320  OP2   A A  15     -12.372 -25.872  -4.857  1.00 59.78              @1hnw_A_238-240_266-268
ATOM    321  P     A A  15     -11.176 -25.067  -4.474  1.00 52.89              @1hnw_A_238-240_266-268
ATOM    322  C1'   G A  16      -7.091 -21.180  -1.141  1.00 58.11              @1hnw_A_238-240_266-268
ATOM    323  C2    G A  16      -7.383 -18.650  -4.654  1.00 58.49              @1hnw_A_238-240_266-268
ATOM    324  C2'   G A  16      -6.856 -19.938  -0.279  1.00 58.11              @1hnw_A_238-240_266-268
ATOM    325  C3'   G A  16      -7.758 -20.226   0.908  1.00 58.11              @1hnw_A_238-240_266-268
ATOM    326  C4    G A  16      -8.132 -20.152  -3.210  1.00 58.49              @1hnw_A_238-240_266-268
ATOM    327  C4'   G A  16      -7.608 -21.728   1.071  1.00 58.11              @1hnw_A_238-240_266-268
ATOM    328  C5    G A  16      -9.360 -20.294  -3.816  1.00 58.49              @1hnw_A_238-240_266-268
ATOM    329  C5'   G A  16      -8.780 -22.395   1.719  1.00 58.11              @1hnw_A_238-240_266-268
ATOM    330  C6    G A  16      -9.645 -19.529  -4.984  1.00 58.49              @1hnw_A_238-240_266-268
ATOM    331  C8    G A  16      -9.391 -21.601  -2.134  1.00 58.49              @1hnw_A_238-240_266-268
ATOM    332  N1    G A  16      -8.575 -18.718  -5.334  1.00 58.49              @1hnw_A_238-240_266-268
ATOM    333  N2    G A  16      -6.462 -17.795  -5.144  1.00 58.49              @1hnw_A_238-240_266-268
ATOM    334  N3    G A  16      -7.106 -19.362  -3.571  1.00 58.49              @1hnw_A_238-240_266-268
ATOM    335  N7    G A  16     -10.142 -21.214  -3.130  1.00 58.49              @1hnw_A_238-240_266-268
ATOM    336  N9    G A  16      -8.159 -20.990  -2.121  1.00 58.49              @1hnw_A_238-240_266-268
ATOM    337  O2'   G A  16      -5.492 -19.846   0.096  1.00 58.11              @1hnw_A_238-240_266-268
ATOM    338  O3'   G A  16      -7.394 -19.505   2.078  1.00 58.11              @1hnw_A_238-240_266-268
ATOM    339  O4'   G A  16      -7.473 -22.234  -0.276  1.00 58.11              @1hnw_A_238-240_266-268
ATOM    340  O5'   G A  16      -9.990 -21.960   1.092  1.00 58.11              @1hnw_A_238-240_266-268
ATOM    341  O6    G A  16     -10.677 -19.515  -5.670  1.00 58.49              @1hnw_A_238-240_266-268
ATOM    342  OP1   G A  16     -11.576 -22.367   2.981  1.00 58.49              @1hnw_A_238-240_266-268
ATOM    343  OP2   G A  16     -12.407 -22.127   0.555  1.00 58.49              @1hnw_A_238-240_266-268
ATOM    344  P     G A  16     -11.379 -22.596   1.521  1.00 58.11              @1hnw_A_238-240_266-268
ATOM    345  C1'   G A  17      -6.447 -15.892  -2.382  1.00 49.01              @1hnw_A_238-240_266-268
ATOM    346  C2    G A  17      -8.200 -15.253  -6.249  1.00  0.00              @1hnw_A_238-240_266-268
ATOM    347  C2'   G A  17      -6.664 -14.463  -1.901  1.00 49.01              @1hnw_A_238-240_266-268
ATOM    348  C3'   G A  17      -7.037 -14.689  -0.446  1.00 49.01              @1hnw_A_238-240_266-268
ATOM    349  C4    G A  17      -8.112 -16.086  -4.198  1.00  0.00              @1hnw_A_238-240_266-268
ATOM    350  C4'   G A  17      -6.135 -15.838  -0.066  1.00 49.01              @1hnw_A_238-240_266-268
ATOM    351  C5    G A  17      -9.316 -16.752  -4.289  1.00  0.00              @1hnw_A_238-240_266-268
ATOM    352  C5'   G A  17      -6.420 -16.570   1.224  1.00 49.01              @1hnw_A_238-240_266-268
ATOM    353  C6    G A  17     -10.057 -16.665  -5.495  1.00  0.00              @1hnw_A_238-240_266-268
ATOM    354  C8    G A  17      -8.577 -17.162  -2.335  1.00  0.00              @1hnw_A_238-240_266-268
ATOM    355  N1    G A  17      -9.408 -15.877  -6.440  1.00  0.00              @1hnw_A_238-240_266-268
ATOM    356  N2    G A  17      -7.735 -14.536  -7.283  1.00  0.00              @1hnw_A_238-240_266-268
ATOM    357  N3    G A  17      -7.500 -15.325  -5.129  1.00  0.00              @1hnw_A_238-240_266-268
ATOM    358  N7    G A  17      -9.595 -17.425  -3.107  1.00  0.00              @1hnw_A_238-240_266-268
ATOM    359  N9    G A  17      -7.640 -16.354  -2.936  1.00  0.00              @1hnw_A_238-240_266-268
ATOM    360  O2'   G A  17      -5.454 -13.749  -2.034  1.00 49.01              @1hnw_A_238-240_266-268
ATOM    361  O3'   G A  17      -6.798 -13.542   0.318  1.00 49.01              @1hnw_A_238-240_266-268
ATOM    362  O4'   G A  17      -6.124 -16.677  -1.247  1.00 49.01              @1hnw_A_238-240_266-268
ATOM    363  O5'   G A  17      -7.726 -17.181   1.211  1.00 49.01              @1hnw_A_238-240_266-268
ATOM    364  O6    G A  17     -11.146 -17.184  -5.769  1.00  0.00              @1hnw_A_238-240_266-268
ATOM    365  OP1   G A  17      -8.003 -17.328   3.675  1.00 45.93              @1hnw_A_238-240_266-268
ATOM    366  OP2   G A  17      -9.457 -18.826   2.128  1.00 45.93              @1hnw_A_238-240_266-268
ATOM    367  P     G A  17      -8.152 -18.129   2.422  1.00 49.01              @1hnw_A_238-240_266-268
ATOM    368  C1'   A A  18      -3.055 -11.762  -3.727  1.00 27.29              @1jbs_D_Bulge_9-12_20-22
ATOM    369  C2    A A  18      -1.322 -10.583  -7.570  1.00 25.46              @1jbs_D_Bulge_9-12_20-22
ATOM    370  C2'   A A  18      -1.959 -10.902  -3.108  1.00 28.19              @1jbs_D_Bulge_9-12_20-22
ATOM    371  C3'   A A  18      -2.794  -9.973  -2.240  1.00 28.18              @1jbs_D_Bulge_9-12_20-22
ATOM    372  C4    A A  18      -2.949 -10.877  -6.113  1.00 26.86              @1jbs_D_Bulge_9-12_20-22
ATOM    373  C4'   A A  18      -3.860 -10.892  -1.689  1.00 27.45              @1jbs_D_Bulge_9-12_20-22
ATOM    374  C5    A A  18      -3.910 -10.421  -7.008  1.00 25.26              @1jbs_D_Bulge_9-12_20-22
ATOM    375  C5'   A A  18      -5.124 -10.140  -1.340  1.00 26.66              @1jbs_D_Bulge_9-12_20-22
ATOM    376  C6    A A  18      -3.463 -10.031  -8.283  1.00 25.41              @1jbs_D_Bulge_9-12_20-22
ATOM    377  C8    A A  18      -4.958 -10.928  -5.225  1.00 26.09              @1jbs_D_Bulge_9-12_20-22
ATOM    378  N1    A A  18      -2.135 -10.127  -8.537  1.00 26.91              @1jbs_D_Bulge_9-12_20-22
ATOM    379  N3    A A  18      -1.624 -10.981  -6.336  1.00 25.49              @1jbs_D_Bulge_9-12_20-22
ATOM    380  N6    A A  18      -4.269  -9.578  -9.251  1.00 25.82              @1jbs_D_Bulge_9-12_20-22
ATOM    381  N7    A A  18      -5.174 -10.460  -6.433  1.00 26.01              @1jbs_D_Bulge_9-12_20-22
ATOM    382  N9    A A  18      -3.633 -11.208  -4.962  1.00 27.28              @1jbs_D_Bulge_9-12_20-22
ATOM    383  O2'   A A  18      -1.057 -11.720  -2.394  1.00 28.16              @1jbs_D_Bulge_9-12_20-22
ATOM    384  O3'   A A  18      -2.111  -9.361  -1.161  1.00 30.12              @1jbs_D_Bulge_9-12_20-22
ATOM    385  O4'   A A  18      -4.081 -11.870  -2.743  1.00 26.86              @1jbs_D_Bulge_9-12_20-22
ATOM    386  O5'   A A  18      -6.193 -11.039  -1.086  1.00 27.90              @1jbs_D_Bulge_9-12_20-22
ATOM    387  OP1   A A  18      -5.502 -11.063   1.344  1.00 27.07              @1jbs_D_Bulge_9-12_20-22
ATOM    388  OP2   A A  18      -7.920 -11.569   0.609  1.00 28.42              @1jbs_D_Bulge_9-12_20-22
ATOM    389  P     A A  18      -6.443 -11.645   0.365  1.00 27.30              @1jbs_D_Bulge_9-12_20-22
ATOM    390  C1'   C A  19       0.322  -8.046  -5.691  1.00 29.57              @1jbs_D_Bulge_9-12_20-22
ATOM    391  C2    C A  19      -1.333  -7.220  -7.391  1.00  0.00              @1jbs_D_Bulge_9-12_20-22
ATOM    392  C2'   C A  19       1.359  -6.929  -5.599  1.00 30.34              @1jbs_D_Bulge_9-12_20-22
ATOM    393  C3'   C A  19       1.225  -6.530  -4.133  1.00 30.36              @1jbs_D_Bulge_9-12_20-22
ATOM    394  C4    C A  19      -3.544  -6.750  -6.836  1.00  0.00              @1jbs_D_Bulge_9-12_20-22
ATOM    395  C4'   C A  19       1.051  -7.886  -3.466  1.00 30.40              @1jbs_D_Bulge_9-12_20-22
ATOM    396  C5    C A  19      -3.324  -7.113  -5.477  1.00  0.00              @1jbs_D_Bulge_9-12_20-22
ATOM    397  C5'   C A  19       0.384  -7.882  -2.117  1.00 29.30              @1jbs_D_Bulge_9-12_20-22
ATOM    398  C6    C A  19      -2.094  -7.518  -5.137  1.00  0.00              @1jbs_D_Bulge_9-12_20-22
ATOM    399  N1    C A  19      -1.091  -7.581  -6.064  1.00  0.00              @1jbs_D_Bulge_9-12_20-22
ATOM    400  N3    C A  19      -2.571  -6.808  -7.749  1.00  0.00              @1jbs_D_Bulge_9-12_20-22
ATOM    401  N4    C A  19      -4.750  -6.337  -7.234  1.00  0.00              @1jbs_D_Bulge_9-12_20-22
ATOM    402  O2    C A  19      -0.404  -7.285  -8.210  1.00  0.00              @1jbs_D_Bulge_9-12_20-22
ATOM    403  O2'   C A  19       2.633  -7.455  -5.932  1.00 30.63              @1jbs_D_Bulge_9-12_20-22
ATOM    404  O3'   C A  19       2.394  -5.897  -3.636  1.00 30.41              @1jbs_D_Bulge_9-12_20-22
ATOM    405  O4'   C A  19       0.267  -8.664  -4.416  1.00 30.19              @1jbs_D_Bulge_9-12_20-22
ATOM    406  O5'   C A  19      -0.960  -7.443  -2.240  1.00 30.20              @1jbs_D_Bulge_9-12_20-22
ATOM    407  OP1   C A  19      -1.452  -7.389   0.217  1.00 31.18              @1jbs_D_Bulge_9-12_20-22
ATOM    408  OP2   C A  19      -3.332  -7.207  -1.512  1.00 30.53              @1jbs_D_Bulge_9-12_20-22
ATOM    409  P     C A  19      -2.022  -7.769  -1.104  1.00 30.63              @1jbs_D_Bulge_9-12_20-22
ATOM    410  C1'   C A  20       0.946  -4.293  -8.353  1.00 74.04              @1hnz_A_35-40_389-394
ATOM    411  C2    C A  20      -1.477  -4.219  -8.836  1.00 79.91              @1hnz_A_35-40_389-394
ATOM    412  C2'   C A  20       1.500  -2.892  -8.589  1.00 74.04              @1hnz_A_35-40_389-394
ATOM    413  C3'   C A  20       2.165  -2.606  -7.248  1.00 74.04              @1hnz_A_35-40_389-394
ATOM    414  C4    C A  20      -3.032  -3.988  -7.115  1.00 79.91              @1hnz_A_35-40_389-394
ATOM    415  C4'   C A  20       2.758  -3.954  -6.915  1.00 74.04              @1hnz_A_35-40_389-394
ATOM    416  C5    C A  20      -2.005  -4.011  -6.125  1.00 79.91              @1hnz_A_35-40_389-394
ATOM    417  C5'   C A  20       3.115  -4.176  -5.481  1.00 74.04              @1hnz_A_35-40_389-394
ATOM    418  C6    C A  20      -0.740  -4.130  -6.546  1.00 79.91              @1hnz_A_35-40_389-394
ATOM    419  N1    C A  20      -0.445  -4.221  -7.881  1.00 79.91              @1hnz_A_35-40_389-394
ATOM    420  N3    C A  20      -2.761  -4.089  -8.416  1.00 79.91              @1hnz_A_35-40_389-394
ATOM    421  N4    C A  20      -4.305  -3.864  -6.761  1.00 79.91              @1hnz_A_35-40_389-394
ATOM    422  O2    C A  20      -1.186  -4.343 -10.051  1.00 79.91              @1hnz_A_35-40_389-394
ATOM    423  O2'   C A  20       2.416  -2.964  -9.669  1.00 74.04              @1hnz_A_35-40_389-394
ATOM    424  O3'   C A  20       3.158  -1.599  -7.305  1.00 74.04              @1hnz_A_35-40_389-394
ATOM    425  O4'   C A  20       1.744  -4.895  -7.353  1.00 74.04              @1hnz_A_35-40_389-394
ATOM    426  O5'   C A  20       1.989  -3.928  -4.653  1.00 74.04              @1hnz_A_35-40_389-394
ATOM    427  OP1   C A  20       0.992  -3.598  -2.433  1.00 79.91              @1hnz_A_35-40_389-394
ATOM    428  OP2   C A  20       2.129  -5.810  -3.025  1.00 79.91              @1hnz_A_35-40_389-394
ATOM    429  P     C A  20       2.057  -4.323  -3.126  1.00 74.04              @1hnz_A_35-40_389-394
ATOM    430  C1'   G A  21      -1.537   1.360  -9.561  1.00 70.38              @1hnz_A_35-40_389-394
ATOM    431  C2    G A  21      -5.605   1.586  -8.171  1.00 71.12              @1hnz_A_35-40_389-394
ATOM    432  C2'   G A  21      -1.082   2.807  -9.354  1.00 70.38              @1hnz_A_35-40_389-394
ATOM    433  C3'   G A  21       0.349   2.612  -8.870  1.00 70.38              @1hnz_A_35-40_389-394
ATOM    434  C4    G A  21      -3.495   0.960  -8.036  1.00 71.12              @1hnz_A_35-40_389-394
ATOM    435  C4'   G A  21       0.795   1.382  -9.646  1.00 70.38              @1hnz_A_35-40_389-394
ATOM    436  C5    G A  21      -3.650   0.261  -6.857  1.00 71.12              @1hnz_A_35-40_389-394
ATOM    437  C5'   G A  21       1.901   0.573  -9.016  1.00 70.38              @1hnz_A_35-40_389-394
ATOM    438  C6    G A  21      -4.942   0.197  -6.264  1.00 71.12              @1hnz_A_35-40_389-394
ATOM    439  C8    G A  21      -1.602   0.064  -7.381  1.00 71.12              @1hnz_A_35-40_389-394
ATOM    440  N1    G A  21      -5.874   0.909  -7.007  1.00 71.12              @1hnz_A_35-40_389-394
ATOM    441  N2    G A  21      -6.632   2.223  -8.740  1.00 71.12              @1hnz_A_35-40_389-394
ATOM    442  N3    G A  21      -4.417   1.637  -8.739  1.00 71.12              @1hnz_A_35-40_389-394
ATOM    443  N7    G A  21      -2.443  -0.293  -6.450  1.00 71.12              @1hnz_A_35-40_389-394
ATOM    444  N9    G A  21      -2.183   0.818  -8.374  1.00 71.12              @1hnz_A_35-40_389-394
ATOM    445  O2'   G A  21      -1.146   3.507 -10.577  1.00 70.38              @1hnz_A_35-40_389-394
ATOM    446  O3'   G A  21       1.191   3.730  -9.151  1.00 70.38              @1hnz_A_35-40_389-394
ATOM    447  O4'   G A  21      -0.391   0.574  -9.806  1.00 70.38              @1hnz_A_35-40_389-394
ATOM    448  O5'   G A  21       1.682   0.410  -7.597  1.00 70.38              @1hnz_A_35-40_389-394
ATOM    449  O6    G A  21      -5.295  -0.395  -5.239  1.00 71.12              @1hnz_A_35-40_389-394
ATOM    450  OP1   G A  21       4.090   0.662  -6.903  1.00 71.12              @1hnz_A_35-40_389-394
ATOM    451  OP2   G A  21       2.357  -0.326  -5.270  1.00 71.12              @1hnz_A_35-40_389-394
ATOM    452  P     G A  21       2.855  -0.152  -6.667  1.00 70.38              @1hnz_A_35-40_389-394
ATOM    453  C1'   G A  22      -3.843   4.425  -6.891  1.00 72.53              @1hnz_A_35-40_389-394
ATOM    454  C2    G A  22      -5.744   1.981  -3.907  1.00  0.00              @1hnz_A_35-40_389-394
ATOM    455  C2'   G A  22      -3.934   5.855  -6.359  1.00 72.53              @1hnz_A_35-40_389-394
ATOM    456  C3'   G A  22      -2.634   6.463  -6.874  1.00 72.53              @1hnz_A_35-40_389-394
ATOM    457  C4    G A  22      -4.017   2.811  -5.018  1.00  0.00              @1hnz_A_35-40_389-394
ATOM    458  C4'   G A  22      -2.459   5.772  -8.214  1.00 72.53              @1hnz_A_35-40_389-394
ATOM    459  C5    G A  22      -3.068   2.113  -4.300  1.00  0.00              @1hnz_A_35-40_389-394
ATOM    460  C5'   G A  22      -1.049   5.693  -8.737  1.00 72.53              @1hnz_A_35-40_389-394
ATOM    461  C6    G A  22      -3.496   1.245  -3.264  1.00  0.00              @1hnz_A_35-40_389-394
ATOM    462  C8    G A  22      -1.982   3.265  -5.724  1.00  0.00              @1hnz_A_35-40_389-394
ATOM    463  N1    G A  22      -4.881   1.242  -3.135  1.00  0.00              @1hnz_A_35-40_389-394
ATOM    464  N2    G A  22      -7.050   1.841  -3.630  1.00  0.00              @1hnz_A_35-40_389-394
ATOM    465  N3    G A  22      -5.359   2.794  -4.876  1.00  0.00              @1hnz_A_35-40_389-394
ATOM    466  N7    G A  22      -1.791   2.410  -4.757  1.00  0.00              @1hnz_A_35-40_389-394
ATOM    467  N9    G A  22      -3.310   3.552  -5.934  1.00  0.00              @1hnz_A_35-40_389-394
ATOM    468  O2'   G A  22      -5.085   6.471  -6.896  1.00 72.53              @1hnz_A_35-40_389-394
ATOM    469  O3'   G A  22      -2.711   7.878  -7.014  1.00 72.53              @1hnz_A_35-40_389-394
ATOM    470  O4'   G A  22      -2.983   4.439  -8.018  1.00 72.53              @1hnz_A_35-40_389-394
ATOM    471  O5'   G A  22      -0.151   5.256  -7.705  1.00 72.53              @1hnz_A_35-40_389-394
ATOM    472  O6    G A  22      -2.806   0.541  -2.515  1.00  0.00              @1hnz_A_35-40_389-394
ATOM    473  OP1   G A  22       1.991   6.048  -8.774  1.00 66.69              @1hnz_A_35-40_389-394
ATOM    474  OP2   G A  22       2.021   4.347  -6.848  1.00 66.69              @1hnz_A_35-40_389-394
ATOM    475  P     G A  22       1.362   4.899  -8.061  1.00 72.53              @1hnz_A_35-40_389-394
ATOM    476  C1'   A A  23      -5.985   6.915  -2.421  1.00 69.88              @1hnz_A_35-40_389-394
ATOM    477  C2    A A  23      -5.617   3.449   0.140  1.00  0.00              @1hnz_A_35-40_389-394
ATOM    478  C2'   A A  23      -5.837   8.150  -1.530  1.00 69.88              @1hnz_A_35-40_389-394
ATOM    479  C3'   A A  23      -5.067   9.084  -2.441  1.00 69.88              @1hnz_A_35-40_389-394
ATOM    480  C4    A A  23      -4.941   4.948  -1.317  1.00  0.00              @1hnz_A_35-40_389-394
ATOM    481  C4'   A A  23      -5.665   8.781  -3.808  1.00 69.88              @1hnz_A_35-40_389-394
ATOM    482  C5    A A  23      -3.680   4.383  -1.398  1.00  0.00              @1hnz_A_35-40_389-394
ATOM    483  C5'   A A  23      -4.771   9.086  -4.981  1.00 69.88              @1hnz_A_35-40_389-394
ATOM    484  C6    A A  23      -3.439   3.246  -0.608  1.00  0.00              @1hnz_A_35-40_389-394
ATOM    485  C8    A A  23      -3.661   6.052  -2.715  1.00  0.00              @1hnz_A_35-40_389-394
ATOM    486  N1    A A  23      -4.450   2.796   0.167  1.00  0.00              @1hnz_A_35-40_389-394
ATOM    487  N3    A A  23      -5.966   4.526  -0.559  1.00  0.00              @1hnz_A_35-40_389-394
ATOM    488  N6    A A  23      -2.274   2.595  -0.582  1.00  0.00              @1hnz_A_35-40_389-394
ATOM    489  N7    A A  23      -2.880   5.090  -2.286  1.00  0.00              @1hnz_A_35-40_389-394
ATOM    490  N9    A A  23      -4.922   6.026  -2.170  1.00  0.00              @1hnz_A_35-40_389-394
ATOM    491  O2'   A A  23      -7.098   8.682  -1.177  1.00 69.88              @1hnz_A_35-40_389-394
ATOM    492  O3'   A A  23      -5.188  10.430  -2.020  1.00 69.88              @1hnz_A_35-40_389-394
ATOM    493  O4'   A A  23      -5.933   7.357  -3.772  1.00 69.88              @1hnz_A_35-40_389-394
ATOM    494  O5'   A A  23      -3.442   8.609  -4.720  1.00 69.88              @1hnz_A_35-40_389-394
ATOM    495  OP1   A A  23      -2.364  10.230  -6.262  1.00 82.04              @1hnz_A_35-40_389-394
ATOM    496  OP2   A A  23      -1.005   8.323  -5.213  1.00 82.04              @1hnz_A_35-40_389-394
ATOM    497  P     A A  23      -2.279   8.826  -5.784  1.00 69.88              @1hnz_A_35-40_389-394
ATOM    498  C1'   G A  24      -5.984   7.498   2.768  1.00 71.50              @1hnz_A_35-40_389-394
ATOM    499  C2    G A  24      -3.435   4.592   4.757  1.00 83.41              @1hnz_A_35-40_389-394
ATOM    500  C2'   G A  24      -5.693   8.439   3.935  1.00 71.50              @1hnz_A_35-40_389-394
ATOM    501  C3'   G A  24      -5.417   9.751   3.214  1.00 71.50              @1hnz_A_35-40_389-394
ATOM    502  C4    G A  24      -4.049   5.886   3.069  1.00 83.41              @1hnz_A_35-40_389-394
ATOM    503  C4'   G A  24      -6.406   9.704   2.073  1.00 71.50              @1hnz_A_35-40_389-394
ATOM    504  C5    G A  24      -2.975   5.558   2.275  1.00 83.41              @1hnz_A_35-40_389-394
ATOM    505  C5'   G A  24      -6.071  10.565   0.883  1.00 71.50              @1hnz_A_35-40_389-394
ATOM    506  C6    G A  24      -2.007   4.652   2.768  1.00 83.41              @1hnz_A_35-40_389-394
ATOM    507  C8    G A  24      -4.127   6.933   1.140  1.00 83.41              @1hnz_A_35-40_389-394
ATOM    508  N1    G A  24      -2.331   4.202   4.045  1.00 83.41              @1hnz_A_35-40_389-394
ATOM    509  N2    G A  24      -3.568   4.059   5.977  1.00 83.41              @1hnz_A_35-40_389-394
ATOM    510  N3    G A  24      -4.342   5.446   4.308  1.00 83.41              @1hnz_A_35-40_389-394
ATOM    511  N7    G A  24      -3.040   6.219   1.060  1.00 83.41              @1hnz_A_35-40_389-394
ATOM    512  N9    G A  24      -4.778   6.794   2.339  1.00 83.41              @1hnz_A_35-40_389-394
ATOM    513  O2'   G A  24      -6.856   8.493   4.730  1.00 71.50              @1hnz_A_35-40_389-394
ATOM    514  O3'   G A  24      -5.632  10.882   4.027  1.00 71.50              @1hnz_A_35-40_389-394
ATOM    515  O4'   G A  24      -6.446   8.304   1.692  1.00 71.50              @1hnz_A_35-40_389-394
ATOM    516  O5'   G A  24      -4.718  10.336   0.452  1.00 71.50              @1hnz_A_35-40_389-394
ATOM    517  O6    G A  24      -0.967   4.259   2.215  1.00 83.41              @1hnz_A_35-40_389-394
ATOM    518  OP1   G A  24      -4.382  12.469  -0.852  1.00 83.41              @1hnz_A_35-40_389-394
ATOM    519  OP2   G A  24      -2.816  10.445  -1.161  1.00 83.41              @1hnz_A_35-40_389-394
ATOM    520  P     G A  24      -4.179  10.992  -0.899  1.00 71.50              @1hnz_A_35-40_389-394
ATOM    521  C1'   U A  25      -2.687   7.207   7.520  1.00 73.17              @1hnz_A_35-40_389-394
ATOM    522  C2    U A  25      -0.836   5.843   6.649  1.00  0.00              @1hnz_A_35-40_389-394
ATOM    523  C2'   U A  25      -2.008   8.139   8.523  1.00 73.17              @1hnz_A_35-40_389-394
ATOM    524  C3'   U A  25      -2.544   9.498   8.096  1.00 73.17              @1hnz_A_35-40_389-394
ATOM    525  C4    U A  25       0.033   6.221   4.375  1.00  0.00              @1hnz_A_35-40_389-394
ATOM    526  C4'   U A  25      -3.962   9.166   7.689  1.00 73.17              @1hnz_A_35-40_389-394
ATOM    527  C5    U A  25      -0.935   7.263   4.225  1.00  0.00              @1hnz_A_35-40_389-394
ATOM    528  C5'   U A  25      -4.674  10.162   6.815  1.00 73.17              @1hnz_A_35-40_389-394
ATOM    529  C6    U A  25      -1.770   7.541   5.233  1.00  0.00              @1hnz_A_35-40_389-394
ATOM    530  N1    U A  25      -1.742   6.861   6.429  1.00  0.00              @1hnz_A_35-40_389-394
ATOM    531  N3    U A  25       0.007   5.581   5.597  1.00  0.00              @1hnz_A_35-40_389-394
ATOM    532  O2    U A  25      -0.783   5.220   7.695  1.00  0.00              @1hnz_A_35-40_389-394
ATOM    533  O2'   U A  25      -2.387   7.780   9.837  1.00 73.17              @1hnz_A_35-40_389-394
ATOM    534  O3'   U A  25      -2.452  10.445   9.137  1.00 73.17              @1hnz_A_35-40_389-394
ATOM    535  O4    U A  25       0.853   5.870   3.525  1.00  0.00              @1hnz_A_35-40_389-394
ATOM    536  O4'   U A  25      -3.826   7.891   7.011  1.00 73.17              @1hnz_A_35-40_389-394
ATOM    537  O5'   U A  25      -3.825  10.598   5.744  1.00 73.17              @1hnz_A_35-40_389-394
ATOM    538  OP1   U A  25      -4.903  12.836   5.376  1.00 97.46              @1hnz_A_35-40_389-394
ATOM    539  OP2   U A  25      -3.317  11.807   3.632  1.00 97.46              @1hnz_A_35-40_389-394
ATOM    540  P     U A  25      -4.369  11.639   4.668  1.00 73.17              @1hnz_A_35-40_389-394
ATOM    541  C1'   G A  26       1.776   6.292   9.201  1.00  0.00              -|1X8W_j2_D-G134_D-U182[0/1]
ATOM    542  C2    G A  26       4.981   4.571   6.821  1.00  0.00              -|1X8W_j2_D-G134_D-U182[0/1]
ATOM    543  C2'   G A  26       2.942   6.478  10.169  1.00  0.00              -|1X8W_j2_D-G134_D-U182[0/1]
ATOM    544  C3'   G A  26       2.911   7.980  10.336  1.00  0.00              -|1X8W_j2_D-G134_D-U182[0/1]
ATOM    545  C4    G A  26       3.250   5.909   7.167  1.00  0.00              -|1X8W_j2_D-G134_D-U182[0/1]
ATOM    546  C4'   G A  26       1.424   8.236  10.478  1.00  0.00              -|1X8W_j2_D-G134_D-U182[0/1]
ATOM    547  C5    G A  26       3.264   6.450   5.898  1.00  0.00              -|1X8W_j2_D-G134_D-U182[0/1]
ATOM    548  C5'   G A  26       1.082   9.657  10.096  1.00  0.00              -|1X8W_j2_D-G134_D-U182[0/1]
ATOM    549  C6    G A  26       4.245   6.007   4.976  1.00  0.00              -|1X8W_j2_D-G134_D-U182[0/1]
ATOM    550  C8    G A  26       1.649   7.397   6.913  1.00  0.00              -|1X8W_j2_D-G134_D-U182[0/1]
ATOM    551  N1    G A  26       5.079   5.046   5.536  1.00  0.00              -|1X8W_j2_D-G134_D-U182[0/1]
ATOM    552  N2    G A  26       5.881   3.641   7.177  1.00  0.00              -|1X8W_j2_D-G134_D-U182[0/1]
ATOM    553  N3    G A  26       4.072   4.976   7.691  1.00  0.00              -|1X8W_j2_D-G134_D-U182[0/1]
ATOM    554  N7    G A  26       2.248   7.386   5.753  1.00  0.00              -|1X8W_j2_D-G134_D-U182[0/1]
ATOM    555  N9    G A  26       2.207   6.524   7.816  1.00  0.00              -|1X8W_j2_D-G134_D-U182[0/1]
ATOM    556  O1P   G A  26      -1.192  12.190  10.453  1.00  0.00              -|1X8W_j2_D-G134_D-U182[0/1]
ATOM    557  O2'   G A  26       2.708   5.817  11.399  1.00  0.00              -|1X8W_j2_D-G134_D-U182[0/1]
ATOM    558  O2P   G A  26      -0.206  11.349   8.266  1.00  0.00              -|1X8W_j2_D-G134_D-U182[0/1]
ATOM    559  O3'   G A  26       3.572   8.402  11.507  1.00  0.00              -|1X8W_j2_D-G134_D-U182[0/1]
ATOM    560  O4'   G A  26       0.825   7.295   9.541  1.00  0.00              -|1X8W_j2_D-G134_D-U182[0/1]
ATOM    561  O5'   G A  26      -0.293   9.906  10.274  1.00  0.00              -|1X8W_j2_D-G134_D-U182[0/1]
ATOM    562  O6    G A  26       4.419   6.367   3.804  1.00  0.00              -|1X8W_j2_D-G134_D-U182[0/1]
ATOM    563  P     G A  26      -1.003  11.088   9.490  1.00  0.00              -|1X8W_j2_D-G134_D-U182[0/1]
