# Supplementary material for: Modeling the Structure of RNA Molecules with Small-Angle X-Ray Scattering Data
Source: PLoS One. 2013 Nov 4;8(11):e78007. doi: 10.1371/journal.pone.0078007 (PMC3817170; doi:10.1371/journal.pone.0078007)
Supplement: File S6 — Benchmark data. Simulated SAXS data, fit plots, RFR models, and best ROSETTA decoys (by ) for 10 benchmark targets. Within the archive, simulated SAXS data are named in benchmark_models/*.dat, fit plots are named benchmark_models/*_fit.pdf, RFR models are named benchmark_models/*model.pdb, and top ROSETTA decoys are named rosetta_decoys/*.pdb. (ZIP) [file pone.0078007.s006.zip › benchmark_models/2L3E.dat]

#2013-08-13 SAXS data: None
  0.000000E+00  0.685821E+07  0.139801E+06
  0.251256E-01  0.681997E+07  0.139710E+06
  0.502513E-01  0.678152E+07  0.139440E+06
  0.753769E-01  0.680460E+07  0.138990E+06
  0.100503E+00  0.673635E+07  0.138362E+06
  0.125628E+00  0.677608E+07  0.137560E+06
  0.150754E+00  0.646698E+07  0.136589E+06
  0.175879E+00  0.663096E+07  0.135449E+06
  0.201005E+00  0.645689E+07  0.134148E+06
  0.226131E+00  0.664506E+07  0.132692E+06
  0.251256E+00  0.627000E+07  0.131086E+06
  0.276382E+00  0.636338E+07  0.129337E+06
  0.301508E+00  0.622790E+07  0.127453E+06
  0.326633E+00  0.623061E+07  0.125442E+06
  0.351759E+00  0.609616E+07  0.123311E+06
  0.376884E+00  0.617958E+07  0.121071E+06
  0.402010E+00  0.566963E+07  0.118728E+06
  0.427136E+00  0.562392E+07  0.116294E+06
  0.452261E+00  0.559282E+07  0.113778E+06
  0.477387E+00  0.532201E+07  0.111188E+06
  0.502513E+00  0.524715E+07  0.108535E+06
  0.527638E+00  0.522234E+07  0.105829E+06
  0.552764E+00  0.506626E+07  0.103079E+06
  0.577889E+00  0.495422E+07  0.100295E+06
  0.603015E+00  0.475150E+07  0.974856E+05
  0.628141E+00  0.459086E+07  0.946606E+05
  0.653266E+00  0.437557E+07  0.918290E+05
  0.678392E+00  0.431435E+07  0.889992E+05
  0.703518E+00  0.435896E+07  0.861794E+05
  0.728643E+00  0.411018E+07  0.833778E+05
  0.753769E+00  0.394855E+07  0.806016E+05
  0.778894E+00  0.367781E+07  0.778578E+05
  0.804020E+00  0.350128E+07  0.751532E+05
  0.829146E+00  0.342795E+07  0.724934E+05
  0.854271E+00  0.328564E+07  0.698842E+05
  0.879397E+00  0.320939E+07  0.673306E+05
  0.904523E+00  0.307389E+07  0.648370E+05
  0.929648E+00  0.277733E+07  0.624072E+05
  0.954774E+00  0.291957E+07  0.600448E+05
  0.979899E+00  0.265430E+07  0.577524E+05
  0.100503E+01  0.265172E+07  0.555324E+05
  0.103015E+01  0.250818E+07  0.533866E+05
  0.105528E+01  0.236708E+07  0.513164E+05
  0.108040E+01  0.223311E+07  0.493226E+05
  0.110553E+01  0.218988E+07  0.474056E+05
  0.113065E+01  0.208088E+07  0.455652E+05
  0.115578E+01  0.205706E+07  0.438010E+05
  0.118090E+01  0.191564E+07  0.421124E+05
  0.120603E+01  0.190585E+07  0.404982E+05
  0.123116E+01  0.181318E+07  0.389566E+05
  0.125628E+01  0.170818E+07  0.374864E+05
  0.128141E+01  0.164744E+07  0.360850E+05
  0.130653E+01  0.158385E+07  0.347508E+05
  0.133166E+01  0.152090E+07  0.334810E+05
  0.135678E+01  0.146368E+07  0.322732E+05
  0.138191E+01  0.139976E+07  0.311248E+05
  0.140704E+01  0.134837E+07  0.300330E+05
  0.143216E+01  0.128622E+07  0.289950E+05
  0.145729E+01  0.121480E+07  0.280080E+05
  0.148241E+01  0.118156E+07  0.270692E+05
  0.150754E+01  0.113143E+07  0.261758E+05
  0.153266E+01  0.108763E+07  0.253252E+05
  0.155779E+01  0.107909E+07  0.245144E+05
  0.158291E+01  0.107245E+07  0.237408E+05
  0.160804E+01  0.980727E+06  0.230019E+05
  0.163317E+01  0.915898E+06  0.222955E+05
  0.165829E+01  0.918111E+06  0.216190E+05
  0.168342E+01  0.869886E+06  0.209704E+05
  0.170854E+01  0.847061E+06  0.203476E+05
  0.173367E+01  0.805108E+06  0.197486E+05
  0.175879E+01  0.795334E+06  0.191718E+05
  0.178392E+01  0.772216E+06  0.186155E+05
  0.180905E+01  0.750213E+06  0.180782E+05
  0.183417E+01  0.722931E+06  0.175585E+05
  0.185930E+01  0.685030E+06  0.170554E+05
  0.188442E+01  0.663693E+06  0.165677E+05
  0.190955E+01  0.599435E+06  0.160944E+05
  0.193467E+01  0.615180E+06  0.156348E+05
  0.195980E+01  0.603369E+06  0.151882E+05
  0.198492E+01  0.586739E+06  0.147539E+05
  0.201005E+01  0.542610E+06  0.143315E+05
  0.203518E+01  0.523914E+06  0.139205E+05
  0.206030E+01  0.521290E+06  0.135207E+05
  0.208543E+01  0.496644E+06  0.131317E+05
  0.211055E+01  0.468976E+06  0.127533E+05
  0.213568E+01  0.457500E+06  0.123854E+05
  0.216080E+01  0.439533E+06  0.120278E+05
  0.218593E+01  0.393257E+06  0.116806E+05
  0.221106E+01  0.407946E+06  0.113436E+05
  0.223618E+01  0.399999E+06  0.110168E+05
  0.226131E+01  0.391937E+06  0.107003E+05
  0.228643E+01  0.355071E+06  0.103939E+05
  0.231156E+01  0.355706E+06  0.100976E+05
  0.233668E+01  0.318690E+06  0.981158E+04
  0.236181E+01  0.307931E+06  0.953568E+04
  0.238693E+01  0.304508E+06  0.926988E+04
  0.241206E+01  0.293683E+06  0.901414E+04
  0.243719E+01  0.261764E+06  0.876840E+04
  0.246231E+01  0.265666E+06  0.853258E+04
  0.248744E+01  0.245476E+06  0.830654E+04
  0.251256E+01  0.249348E+06  0.809022E+04
  0.253769E+01  0.235004E+06  0.788342E+04
  0.256281E+01  0.214996E+06  0.768602E+04
  0.258794E+01  0.208017E+06  0.749780E+04
  0.261307E+01  0.203205E+06  0.731858E+04
  0.263819E+01  0.192324E+06  0.714812E+04
  0.266332E+01  0.184938E+06  0.698619E+04
  0.268844E+01  0.178236E+06  0.683261E+04
  0.271357E+01  0.152002E+06  0.668706E+04
  0.273869E+01  0.159106E+06  0.654928E+04
  0.276382E+01  0.157045E+06  0.641900E+04
  0.278894E+01  0.150499E+06  0.629592E+04
  0.281407E+01  0.143074E+06  0.617980E+04
  0.283920E+01  0.142252E+06  0.607032E+04
  0.286432E+01  0.129613E+06  0.596724E+04
  0.288945E+01  0.135619E+06  0.587022E+04
  0.291457E+01  0.126617E+06  0.577900E+04
  0.293970E+01  0.119460E+06  0.569334E+04
  0.296482E+01  0.118185E+06  0.561294E+04
  0.298995E+01  0.113972E+06  0.553754E+04
  0.301508E+01  0.977173E+05  0.546692E+04
  0.304020E+01  0.106502E+06  0.540082E+04
  0.306533E+01  0.995885E+05  0.533903E+04
  0.309045E+01  0.886506E+05  0.528133E+04
  0.311558E+01  0.920872E+05  0.522749E+04
  0.314070E+01  0.851324E+05  0.517733E+04
  0.316583E+01  0.898836E+05  0.513066E+04
  0.319095E+01  0.804917E+05  0.508731E+04
  0.321608E+01  0.885756E+05  0.504713E+04
  0.324121E+01  0.896590E+05  0.500995E+04
  0.326633E+01  0.810206E+05  0.497561E+04
  0.329146E+01  0.706374E+05  0.494402E+04
  0.331658E+01  0.930609E+05  0.491506E+04
  0.334171E+01  0.761096E+05  0.488856E+04
  0.336683E+01  0.743548E+05  0.486446E+04
  0.339196E+01  0.770198E+05  0.484263E+04
  0.341709E+01  0.829681E+05  0.482298E+04
  0.344221E+01  0.787677E+05  0.480543E+04
  0.346734E+01  0.734492E+05  0.478988E+04
  0.349246E+01  0.739682E+05  0.477624E+04
  0.351759E+01  0.768145E+05  0.476444E+04
  0.354271E+01  0.664308E+05  0.475442E+04
  0.356784E+01  0.758014E+05  0.474605E+04
  0.359296E+01  0.820546E+05  0.473931E+04
  0.361809E+01  0.679679E+05  0.473411E+04
  0.364322E+01  0.681697E+05  0.473037E+04
  0.366834E+01  0.706010E+05  0.472801E+04
  0.369347E+01  0.726651E+05  0.472696E+04
  0.371859E+01  0.672591E+05  0.472714E+04
  0.374372E+01  0.749934E+05  0.472848E+04
  0.376884E+01  0.647433E+05  0.473090E+04
  0.379397E+01  0.681160E+05  0.473433E+04
  0.381910E+01  0.713850E+05  0.473867E+04
  0.384422E+01  0.684882E+05  0.474383E+04
  0.386935E+01  0.761743E+05  0.474976E+04
  0.389447E+01  0.717532E+05  0.475634E+04
  0.391960E+01  0.657922E+05  0.476352E+04
  0.394472E+01  0.731015E+05  0.477119E+04
  0.396985E+01  0.691614E+05  0.477927E+04
  0.399497E+01  0.728406E+05  0.478767E+04
  0.402010E+01  0.753933E+05  0.479631E+04
  0.404523E+01  0.762853E+05  0.480508E+04
  0.407035E+01  0.744603E+05  0.481390E+04
  0.409548E+01  0.704263E+05  0.482270E+04
  0.412060E+01  0.691813E+05  0.483137E+04
  0.414573E+01  0.761230E+05  0.483984E+04
  0.417085E+01  0.812653E+05  0.484800E+04
  0.419598E+01  0.819635E+05  0.485584E+04
  0.422111E+01  0.831252E+05  0.486320E+04
  0.424623E+01  0.776415E+05  0.487006E+04
  0.427136E+01  0.800898E+05  0.487631E+04
  0.429648E+01  0.702372E+05  0.488192E+04
  0.432161E+01  0.818705E+05  0.488677E+04
  0.434673E+01  0.878263E+05  0.489084E+04
  0.437186E+01  0.801697E+05  0.489403E+04
  0.439698E+01  0.773258E+05  0.489634E+04
  0.442211E+01  0.699264E+05  0.489769E+04
  0.444724E+01  0.770030E+05  0.489806E+04
  0.447236E+01  0.723717E+05  0.489740E+04
  0.449749E+01  0.797936E+05  0.489568E+04
  0.452261E+01  0.765879E+05  0.489287E+04
  0.454774E+01  0.820695E+05  0.488895E+04
  0.457286E+01  0.764741E+05  0.488393E+04
  0.459799E+01  0.725352E+05  0.487779E+04
  0.462312E+01  0.815869E+05  0.487051E+04
  0.464824E+01  0.767789E+05  0.486213E+04
  0.467337E+01  0.797486E+05  0.485262E+04
  0.469849E+01  0.800921E+05  0.484202E+04
  0.472362E+01  0.737389E+05  0.483036E+04
  0.474874E+01  0.724090E+05  0.481768E+04
  0.477387E+01  0.744067E+05  0.480398E+04
  0.479899E+01  0.692771E+05  0.478932E+04
  0.482412E+01  0.695281E+05  0.477373E+04
  0.484925E+01  0.700128E+05  0.475728E+04
  0.487437E+01  0.742966E+05  0.473998E+04
  0.489950E+01  0.755121E+05  0.472192E+04
  0.492462E+01  0.703281E+05  0.470315E+04
  0.494975E+01  0.650325E+05  0.468372E+04
  0.497487E+01  0.689727E+05  0.466372E+04
  0.500000E+01  0.602442E+05  0.464321E+04
   ========================================
   ========================================

   ========================================
