# Supplementary material for: Modeling the Structure of RNA Molecules with Small-Angle X-Ray Scattering Data
Source: PLoS One. 2013 Nov 4;8(11):e78007. doi: 10.1371/journal.pone.0078007 (PMC3817170; doi:10.1371/journal.pone.0078007)
Supplement: File S6 — Benchmark data. Simulated SAXS data, fit plots, RFR models, and best ROSETTA decoys (by ) for 10 benchmark targets. Within the archive, simulated SAXS data are named in benchmark_models/*.dat, fit plots are named benchmark_models/*_fit.pdf, RFR models are named benchmark_models/*model.pdb, and top ROSETTA decoys are named rosetta_decoys/*.pdb. (ZIP) [file pone.0078007.s006.zip › benchmark_models/1U8D.dat]

#2011-05-11 SAXS data: None
  0.000000E+00  0.351812E+08  0.724993E+06
  0.251256E-02  0.363576E+08  0.724445E+06
  0.502513E-02  0.358578E+08  0.722818E+06
  0.753769E-02  0.361917E+08  0.720112E+06
  0.100503E-01  0.354401E+08  0.716344E+06
  0.125628E-01  0.341931E+08  0.711531E+06
  0.150754E-01  0.345959E+08  0.705695E+06
  0.175879E-01  0.360003E+08  0.698859E+06
  0.201005E-01  0.341115E+08  0.691067E+06
  0.226131E-01  0.327251E+08  0.682341E+06
  0.251256E-01  0.332279E+08  0.672731E+06
  0.276382E-01  0.337019E+08  0.662281E+06
  0.301508E-01  0.318437E+08  0.651031E+06
  0.326633E-01  0.319068E+08  0.639037E+06
  0.351759E-01  0.313673E+08  0.626351E+06
  0.376884E-01  0.300451E+08  0.613027E+06
  0.402010E-01  0.298655E+08  0.599123E+06
  0.427136E-01  0.288812E+08  0.584697E+06
  0.452261E-01  0.285591E+08  0.569805E+06
  0.477387E-01  0.281215E+08  0.554511E+06
  0.502513E-01  0.265197E+08  0.538875E+06
  0.527638E-01  0.266395E+08  0.522953E+06
  0.552764E-01  0.252507E+08  0.506807E+06
  0.577889E-01  0.243750E+08  0.490495E+06
  0.603015E-01  0.234236E+08  0.474073E+06
  0.628141E-01  0.230672E+08  0.457597E+06
  0.653266E-01  0.226762E+08  0.441119E+06
  0.678392E-01  0.195893E+08  0.424691E+06
  0.703518E-01  0.200395E+08  0.408361E+06
  0.728643E-01  0.192317E+08  0.392177E+06
  0.753769E-01  0.185235E+08  0.376182E+06
  0.778894E-01  0.181994E+08  0.360413E+06
  0.804020E-01  0.173153E+08  0.344909E+06
  0.829146E-01  0.160627E+08  0.329705E+06
  0.854271E-01  0.159925E+08  0.314831E+06
  0.879397E-01  0.154133E+08  0.300314E+06
  0.904523E-01  0.138287E+08  0.286175E+06
  0.929648E-01  0.132832E+08  0.272440E+06
  0.954774E-01  0.123420E+08  0.259124E+06
  0.979899E-01  0.117092E+08  0.246240E+06
  0.100503E+00  0.112163E+08  0.233797E+06
  0.103015E+00  0.108727E+08  0.221809E+06
  0.105528E+00  0.996151E+07  0.210279E+06
  0.108040E+00  0.940078E+07  0.199210E+06
  0.110553E+00  0.928384E+07  0.188600E+06
  0.113065E+00  0.875592E+07  0.178449E+06
  0.115578E+00  0.814894E+07  0.168752E+06
  0.118090E+00  0.788413E+07  0.159503E+06
  0.120603E+00  0.745360E+07  0.150695E+06
  0.123116E+00  0.694598E+07  0.142317E+06
  0.125628E+00  0.659135E+07  0.134359E+06
  0.128141E+00  0.628995E+07  0.126808E+06
  0.130653E+00  0.620235E+07  0.119653E+06
  0.133166E+00  0.546236E+07  0.112880E+06
  0.135678E+00  0.493948E+07  0.106473E+06
  0.138191E+00  0.467472E+07  0.100419E+06
  0.140704E+00  0.431221E+07  0.947013E+05
  0.143216E+00  0.433434E+07  0.893059E+05
  0.145729E+00  0.395573E+07  0.842173E+05
  0.148241E+00  0.377786E+07  0.794203E+05
  0.150754E+00  0.346354E+07  0.748999E+05
  0.153266E+00  0.329858E+07  0.706415E+05
  0.155779E+00  0.307345E+07  0.666311E+05
  0.158291E+00  0.293254E+07  0.628549E+05
  0.160804E+00  0.269500E+07  0.592995E+05
  0.163317E+00  0.252507E+07  0.559523E+05
  0.165829E+00  0.237810E+07  0.528011E+05
  0.168342E+00  0.217211E+07  0.498347E+05
  0.170854E+00  0.212974E+07  0.470417E+05
  0.173367E+00  0.192366E+07  0.444123E+05
  0.175879E+00  0.183782E+07  0.419369E+05
  0.178392E+00  0.178750E+07  0.396063E+05
  0.180905E+00  0.157285E+07  0.374121E+05
  0.183417E+00  0.152390E+07  0.353467E+05
  0.185930E+00  0.142529E+07  0.334027E+05
  0.188442E+00  0.134711E+07  0.315735E+05
  0.190955E+00  0.124857E+07  0.298525E+05
  0.193467E+00  0.110615E+07  0.282343E+05
  0.195980E+00  0.102497E+07  0.267131E+05
  0.198492E+00  0.103541E+07  0.252843E+05
  0.201005E+00  0.919092E+06  0.239431E+05
  0.203518E+00  0.862440E+06  0.226852E+05
  0.206030E+00  0.815231E+06  0.215065E+05
  0.208543E+00  0.777419E+06  0.204031E+05
  0.211055E+00  0.708044E+06  0.193717E+05
  0.213568E+00  0.651021E+06  0.184086E+05
  0.216080E+00  0.630537E+06  0.175107E+05
  0.218593E+00  0.568967E+06  0.166750E+05
  0.221106E+00  0.530160E+06  0.158986E+05
  0.223618E+00  0.526169E+06  0.151785E+05
  0.226131E+00  0.442107E+06  0.145120E+05
  0.228643E+00  0.414022E+06  0.138966E+05
  0.231156E+00  0.412930E+06  0.133296E+05
  0.233668E+00  0.375551E+06  0.128085E+05
  0.236181E+00  0.376623E+06  0.123309E+05
  0.238693E+00  0.335970E+06  0.118944E+05
  0.241206E+00  0.303478E+06  0.114966E+05
  0.243719E+00  0.315604E+06  0.111354E+05
  0.246231E+00  0.292238E+06  0.108084E+05
  0.248744E+00  0.276989E+06  0.105135E+05
  0.251256E+00  0.264377E+06  0.102487E+05
  0.253769E+00  0.243120E+06  0.100118E+05
  0.256281E+00  0.237601E+06  0.980084E+04
  0.258794E+00  0.215647E+06  0.961394E+04
  0.261307E+00  0.203395E+06  0.944926E+04
  0.263819E+00  0.209201E+06  0.930502E+04
  0.266332E+00  0.212228E+06  0.917946E+04
  0.268844E+00  0.187142E+06  0.907104E+04
  0.271357E+00  0.194781E+06  0.897816E+04
  0.273869E+00  0.172018E+06  0.889932E+04
  0.276382E+00  0.179185E+06  0.883312E+04
  0.278894E+00  0.177422E+06  0.877828E+04
  0.281407E+00  0.178619E+06  0.873350E+04
  0.283920E+00  0.183558E+06  0.869764E+04
  0.286432E+00  0.167328E+06  0.866962E+04
  0.288945E+00  0.170070E+06  0.864840E+04
  0.291457E+00  0.168166E+06  0.863304E+04
  0.293970E+00  0.171694E+06  0.862272E+04
  0.296482E+00  0.162107E+06  0.861658E+04
  0.298995E+00  0.165344E+06  0.861390E+04
  0.301508E+00  0.166245E+06  0.861400E+04
  0.304020E+00  0.187661E+06  0.861634E+04
  0.306533E+00  0.166998E+06  0.862026E+04
  0.309045E+00  0.155684E+06  0.862526E+04
  0.311558E+00  0.170138E+06  0.863096E+04
  0.314070E+00  0.179841E+06  0.863698E+04
  0.316583E+00  0.172437E+06  0.864286E+04
  0.319095E+00  0.173249E+06  0.864838E+04
  0.321608E+00  0.171124E+06  0.865334E+04
  0.324121E+00  0.168139E+06  0.865740E+04
  0.326633E+00  0.157902E+06  0.866048E+04
  0.329146E+00  0.181699E+06  0.866234E+04
  0.331658E+00  0.158063E+06  0.866284E+04
  0.334171E+00  0.175751E+06  0.866192E+04
  0.336683E+00  0.166664E+06  0.865960E+04
  0.339196E+00  0.168357E+06  0.865568E+04
  0.341709E+00  0.179390E+06  0.865026E+04
  0.344221E+00  0.174890E+06  0.864328E+04
  0.346734E+00  0.188460E+06  0.863482E+04
  0.349246E+00  0.182408E+06  0.862486E+04
  0.351759E+00  0.157169E+06  0.861350E+04
  0.354271E+00  0.171666E+06  0.860072E+04
  0.356784E+00  0.180902E+06  0.858664E+04
  0.359296E+00  0.169748E+06  0.857134E+04
  0.361809E+00  0.183968E+06  0.855492E+04
  0.364322E+00  0.170802E+06  0.853742E+04
  0.366834E+00  0.157844E+06  0.851902E+04
  0.369347E+00  0.148362E+06  0.849978E+04
  0.371859E+00  0.160235E+06  0.847980E+04
  0.374372E+00  0.172648E+06  0.845914E+04
  0.376884E+00  0.166164E+06  0.843796E+04
  0.379397E+00  0.156162E+06  0.841624E+04
  0.381910E+00  0.155762E+06  0.839414E+04
  0.384422E+00  0.146082E+06  0.837172E+04
  0.386935E+00  0.150736E+06  0.834902E+04
  0.389447E+00  0.157157E+06  0.832616E+04
  0.391960E+00  0.163964E+06  0.830316E+04
  0.394472E+00  0.151302E+06  0.828006E+04
  0.396985E+00  0.152553E+06  0.825690E+04
  0.399497E+00  0.145094E+06  0.823368E+04
  0.402010E+00  0.151620E+06  0.821046E+04
  0.404523E+00  0.149279E+06  0.818722E+04
  0.407035E+00  0.153329E+06  0.816400E+04
  0.409548E+00  0.145691E+06  0.814074E+04
  0.412060E+00  0.151652E+06  0.811744E+04
  0.414573E+00  0.149769E+06  0.809410E+04
  0.417085E+00  0.134389E+06  0.807072E+04
  0.419598E+00  0.142773E+06  0.804724E+04
  0.422111E+00  0.143316E+06  0.802364E+04
  0.424623E+00  0.132816E+06  0.799996E+04
  0.427136E+00  0.152242E+06  0.797610E+04
  0.429648E+00  0.131866E+06  0.795210E+04
  0.432161E+00  0.143179E+06  0.792788E+04
  0.434673E+00  0.139173E+06  0.790340E+04
  0.437186E+00  0.142074E+06  0.787878E+04
  0.439698E+00  0.124896E+06  0.785390E+04
  0.442211E+00  0.123989E+06  0.782880E+04
  0.444724E+00  0.119536E+06  0.780348E+04
  0.447236E+00  0.135188E+06  0.777794E+04
  0.449749E+00  0.133869E+06  0.775224E+04
  0.452261E+00  0.135724E+06  0.772640E+04
  0.454774E+00  0.129790E+06  0.770050E+04
  0.457286E+00  0.129970E+06  0.767454E+04
  0.459799E+00  0.132975E+06  0.764856E+04
  0.462312E+00  0.107729E+06  0.762260E+04
  0.464824E+00  0.921606E+05  0.759678E+04
  0.467337E+00  0.135427E+06  0.757108E+04
  0.469849E+00  0.129155E+06  0.754574E+04
  0.472362E+00  0.114432E+06  0.752072E+04
  0.474874E+00  0.108490E+06  0.749608E+04
  0.477387E+00  0.114045E+06  0.747196E+04
  0.479899E+00  0.104116E+06  0.744838E+04
  0.482412E+00  0.127068E+06  0.742546E+04
  0.484925E+00  0.110447E+06  0.740320E+04
  0.487437E+00  0.118884E+06  0.738172E+04
  0.489950E+00  0.115029E+06  0.736108E+04
  0.492462E+00  0.998360E+05  0.734132E+04
  0.494975E+00  0.108864E+06  0.732248E+04
  0.497487E+00  0.104577E+06  0.730460E+04
  0.500000E+00  0.975228E+05  0.728770E+04
   ========================================
   ========================================

   ========================================
