# Supplementary material for: Modeling the Structure of RNA Molecules with Small-Angle X-Ray Scattering Data
Source: PLoS One. 2013 Nov 4;8(11):e78007. doi: 10.1371/journal.pone.0078007 (PMC3817170; doi:10.1371/journal.pone.0078007)
Supplement: File S6 — Benchmark data. Simulated SAXS data, fit plots, RFR models, and best ROSETTA decoys (by ) for 10 benchmark targets. Within the archive, simulated SAXS data are named in benchmark_models/*.dat, fit plots are named benchmark_models/*_fit.pdf, RFR models are named benchmark_models/*model.pdb, and top ROSETTA decoys are named rosetta_decoys/*.pdb. (ZIP) [file pone.0078007.s006.zip › benchmark_models/2AU4.dat]

#2013-08-13 SAXS data: None
  0.000000E+00  0.983044E+07  0.204136E+06
  0.251256E-01  0.997285E+07  0.204006E+06
  0.502513E-01  0.965112E+07  0.203617E+06
  0.753769E-01  0.102757E+08  0.202973E+06
  0.100503E+00  0.101677E+08  0.202075E+06
  0.125628E+00  0.957820E+07  0.200928E+06
  0.150754E+00  0.985566E+07  0.199536E+06
  0.175879E+00  0.970096E+07  0.197904E+06
  0.201005E+00  0.953738E+07  0.196040E+06
  0.226131E+00  0.942046E+07  0.193953E+06
  0.251256E+00  0.954166E+07  0.191650E+06
  0.276382E+00  0.922996E+07  0.189142E+06
  0.301508E+00  0.941307E+07  0.186438E+06
  0.326633E+00  0.923408E+07  0.183550E+06
  0.351759E+00  0.855608E+07  0.180490E+06
  0.376884E+00  0.851503E+07  0.177269E+06
  0.402010E+00  0.839675E+07  0.173900E+06
  0.427136E+00  0.824463E+07  0.170397E+06
  0.452261E+00  0.807860E+07  0.166772E+06
  0.477387E+00  0.805521E+07  0.163038E+06
  0.502513E+00  0.797776E+07  0.159210E+06
  0.527638E+00  0.789864E+07  0.155300E+06
  0.552764E+00  0.715100E+07  0.151322E+06
  0.577889E+00  0.722563E+07  0.147290E+06
  0.603015E+00  0.716109E+07  0.143216E+06
  0.628141E+00  0.690652E+07  0.139113E+06
  0.653266E+00  0.647692E+07  0.134993E+06
  0.678392E+00  0.633970E+07  0.130869E+06
  0.703518E+00  0.601935E+07  0.126752E+06
  0.728643E+00  0.583122E+07  0.122652E+06
  0.753769E+00  0.574682E+07  0.118581E+06
  0.778894E+00  0.558070E+07  0.114548E+06
  0.804020E+00  0.531391E+07  0.110563E+06
  0.829146E+00  0.511105E+07  0.106633E+06
  0.854271E+00  0.475256E+07  0.102766E+06
  0.879397E+00  0.499421E+07  0.989695E+05
  0.904523E+00  0.455844E+07  0.952501E+05
  0.929648E+00  0.437449E+07  0.916131E+05
  0.954774E+00  0.414609E+07  0.880635E+05
  0.979899E+00  0.402630E+07  0.846057E+05
  0.100503E+01  0.386350E+07  0.812429E+05
  0.103015E+01  0.373763E+07  0.779781E+05
  0.105528E+01  0.356597E+07  0.748137E+05
  0.108040E+01  0.347824E+07  0.717511E+05
  0.110553E+01  0.330622E+07  0.687917E+05
  0.113065E+01  0.307080E+07  0.659355E+05
  0.115578E+01  0.303703E+07  0.631827E+05
  0.118090E+01  0.282089E+07  0.605331E+05
  0.120603E+01  0.269649E+07  0.579853E+05
  0.123116E+01  0.259813E+07  0.555381E+05
  0.125628E+01  0.251015E+07  0.531901E+05
  0.128141E+01  0.239373E+07  0.509391E+05
  0.130653E+01  0.231114E+07  0.487827E+05
  0.133166E+01  0.218446E+07  0.467187E+05
  0.135678E+01  0.201627E+07  0.447441E+05
  0.138191E+01  0.196270E+07  0.428563E+05
  0.140704E+01  0.195815E+07  0.410525E+05
  0.143216E+01  0.179550E+07  0.393291E+05
  0.145729E+01  0.166551E+07  0.376835E+05
  0.148241E+01  0.160038E+07  0.361125E+05
  0.150754E+01  0.156544E+07  0.346127E+05
  0.153266E+01  0.141324E+07  0.331813E+05
  0.155779E+01  0.140725E+07  0.318153E+05
  0.158291E+01  0.133894E+07  0.305113E+05
  0.160804E+01  0.125951E+07  0.292669E+05
  0.163317E+01  0.119955E+07  0.280789E+05
  0.165829E+01  0.115482E+07  0.269447E+05
  0.168342E+01  0.113122E+07  0.258619E+05
  0.170854E+01  0.105403E+07  0.248281E+05
  0.173367E+01  0.104430E+07  0.238405E+05
  0.175879E+01  0.991845E+06  0.228974E+05
  0.178392E+01  0.913572E+06  0.219964E+05
  0.180905E+01  0.878262E+06  0.211357E+05
  0.183417E+01  0.851819E+06  0.203134E+05
  0.185930E+01  0.785790E+06  0.195278E+05
  0.188442E+01  0.728392E+06  0.187774E+05
  0.190955E+01  0.707238E+06  0.180605E+05
  0.193467E+01  0.677875E+06  0.173759E+05
  0.195980E+01  0.639118E+06  0.167222E+05
  0.198492E+01  0.624220E+06  0.160982E+05
  0.201005E+01  0.596067E+06  0.155028E+05
  0.203518E+01  0.562069E+06  0.149348E+05
  0.206030E+01  0.546693E+06  0.143934E+05
  0.208543E+01  0.503444E+06  0.138776E+05
  0.211055E+01  0.480030E+06  0.133864E+05
  0.213568E+01  0.487898E+06  0.129190E+05
  0.216080E+01  0.451867E+06  0.124746E+05
  0.218593E+01  0.418319E+06  0.120523E+05
  0.221106E+01  0.406828E+06  0.116515E+05
  0.223618E+01  0.390560E+06  0.112712E+05
  0.226131E+01  0.349941E+06  0.109109E+05
  0.228643E+01  0.359284E+06  0.105697E+05
  0.231156E+01  0.329875E+06  0.102470E+05
  0.233668E+01  0.318793E+06  0.994205E+04
  0.236181E+01  0.302759E+06  0.965419E+04
  0.238693E+01  0.296442E+06  0.938261E+04
  0.241206E+01  0.275542E+06  0.912669E+04
  0.243719E+01  0.246383E+06  0.888575E+04
  0.246231E+01  0.232021E+06  0.865911E+04
  0.248744E+01  0.230682E+06  0.844609E+04
  0.251256E+01  0.232212E+06  0.824601E+04
  0.253769E+01  0.228597E+06  0.805825E+04
  0.256281E+01  0.208868E+06  0.788215E+04
  0.258794E+01  0.204787E+06  0.771709E+04
  0.261307E+01  0.191674E+06  0.756243E+04
  0.263819E+01  0.187970E+06  0.741759E+04
  0.266332E+01  0.182725E+06  0.728197E+04
  0.268844E+01  0.186121E+06  0.715501E+04
  0.271357E+01  0.160144E+06  0.703619E+04
  0.273869E+01  0.158500E+06  0.692491E+04
  0.276382E+01  0.160400E+06  0.682075E+04
  0.278894E+01  0.158465E+06  0.672317E+04
  0.281407E+01  0.152671E+06  0.663177E+04
  0.283920E+01  0.146095E+06  0.654605E+04
  0.286432E+01  0.132737E+06  0.646565E+04
  0.288945E+01  0.136749E+06  0.639015E+04
  0.291457E+01  0.135405E+06  0.631919E+04
  0.293970E+01  0.121743E+06  0.625247E+04
  0.296482E+01  0.126984E+06  0.618963E+04
  0.298995E+01  0.114234E+06  0.613037E+04
  0.301508E+01  0.129623E+06  0.607443E+04
  0.304020E+01  0.112733E+06  0.602157E+04
  0.306533E+01  0.108028E+06  0.597159E+04
  0.309045E+01  0.103110E+06  0.592421E+04
  0.311558E+01  0.101241E+06  0.587929E+04
  0.314070E+01  0.114490E+06  0.583661E+04
  0.316583E+01  0.100576E+06  0.579603E+04
  0.319095E+01  0.111095E+06  0.575739E+04
  0.321608E+01  0.932226E+05  0.572059E+04
  0.324121E+01  0.103529E+06  0.568551E+04
  0.326633E+01  0.101078E+06  0.565199E+04
  0.329146E+01  0.910078E+05  0.562001E+04
  0.331658E+01  0.101497E+06  0.558942E+04
  0.334171E+01  0.953824E+05  0.556018E+04
  0.336683E+01  0.987390E+05  0.553220E+04
  0.339196E+01  0.100645E+06  0.550546E+04
  0.341709E+01  0.811821E+05  0.547988E+04
  0.344221E+01  0.901779E+05  0.545539E+04
  0.346734E+01  0.839028E+05  0.543198E+04
  0.349246E+01  0.838822E+05  0.540958E+04
  0.351759E+01  0.888052E+05  0.538816E+04
  0.354271E+01  0.860804E+05  0.536773E+04
  0.356784E+01  0.929920E+05  0.534821E+04
  0.359296E+01  0.861843E+05  0.532962E+04
  0.361809E+01  0.835608E+05  0.531194E+04
  0.364322E+01  0.732889E+05  0.529513E+04
  0.366834E+01  0.860470E+05  0.527918E+04
  0.369347E+01  0.801629E+05  0.526410E+04
  0.371859E+01  0.784685E+05  0.524985E+04
  0.374372E+01  0.736977E+05  0.523641E+04
  0.376884E+01  0.692215E+05  0.522381E+04
  0.379397E+01  0.803858E+05  0.521201E+04
  0.381910E+01  0.735471E+05  0.520103E+04
  0.384422E+01  0.808753E+05  0.519080E+04
  0.386935E+01  0.823051E+05  0.518138E+04
  0.389447E+01  0.811899E+05  0.517274E+04
  0.391960E+01  0.817655E+05  0.516486E+04
  0.394472E+01  0.782701E+05  0.515772E+04
  0.396985E+01  0.753219E+05  0.515133E+04
  0.399497E+01  0.688207E+05  0.514565E+04
  0.402010E+01  0.676783E+05  0.514069E+04
  0.404523E+01  0.782148E+05  0.513641E+04
  0.407035E+01  0.740252E+05  0.513278E+04
  0.409548E+01  0.730250E+05  0.512981E+04
  0.412060E+01  0.659709E+05  0.512743E+04
  0.414573E+01  0.766188E+05  0.512562E+04
  0.417085E+01  0.748170E+05  0.512438E+04
  0.419598E+01  0.735739E+05  0.512365E+04
  0.422111E+01  0.666766E+05  0.512342E+04
  0.424623E+01  0.662191E+05  0.512360E+04
  0.427136E+01  0.773249E+05  0.512421E+04
  0.429648E+01  0.685130E+05  0.512517E+04
  0.432161E+01  0.759094E+05  0.512645E+04
  0.434673E+01  0.732246E+05  0.512798E+04
  0.437186E+01  0.794428E+05  0.512975E+04
  0.439698E+01  0.800143E+05  0.513169E+04
  0.442211E+01  0.834663E+05  0.513374E+04
  0.444724E+01  0.753143E+05  0.513585E+04
  0.447236E+01  0.714367E+05  0.513801E+04
  0.449749E+01  0.737599E+05  0.514013E+04
  0.452261E+01  0.751200E+05  0.514214E+04
  0.454774E+01  0.780342E+05  0.514404E+04
  0.457286E+01  0.769377E+05  0.514576E+04
  0.459799E+01  0.823547E+05  0.514726E+04
  0.462312E+01  0.747087E+05  0.514848E+04
  0.464824E+01  0.663675E+05  0.514939E+04
  0.467337E+01  0.724743E+05  0.514994E+04
  0.469849E+01  0.847103E+05  0.515011E+04
  0.472362E+01  0.762377E+05  0.514988E+04
  0.474874E+01  0.748335E+05  0.514917E+04
  0.477387E+01  0.822099E+05  0.514797E+04
  0.479899E+01  0.776573E+05  0.514628E+04
  0.482412E+01  0.709869E+05  0.514404E+04
  0.484925E+01  0.789743E+05  0.514125E+04
  0.487437E+01  0.707851E+05  0.513789E+04
  0.489950E+01  0.708804E+05  0.513394E+04
  0.492462E+01  0.729599E+05  0.512938E+04
  0.494975E+01  0.777549E+05  0.512425E+04
  0.497487E+01  0.792242E+05  0.511849E+04
  0.500000E+01  0.753048E+05  0.511211E+04
   ========================================
   ========================================

   ========================================
