# Supplementary material for: Modeling the Structure of RNA Molecules with Small-Angle X-Ray Scattering Data
Source: PLoS One. 2013 Nov 4;8(11):e78007. doi: 10.1371/journal.pone.0078007 (PMC3817170; doi:10.1371/journal.pone.0078007)
Supplement: File S6 — Benchmark data. Simulated SAXS data, fit plots, RFR models, and best ROSETTA decoys (by ) for 10 benchmark targets. Within the archive, simulated SAXS data are named in benchmark_models/*.dat, fit plots are named benchmark_models/*_fit.pdf, RFR models are named benchmark_models/*model.pdb, and top ROSETTA decoys are named rosetta_decoys/*.pdb. (ZIP) [file pone.0078007.s006.zip › benchmark_models/1XJRmodel.pdb]

HEADER Model for input.fas using None data.
REMARK Filename: input.fas
REMARK Clashes: 20
REMARK SASA(All-atoms): 9.9e+100
REMARK BBClashes: 13
REMARK GDT_TS_RNA_n(input.pdb): 0.4022
REMARK SeqMatch: -121.0
REMARK RMSd(input.pdb): 7.87226639945
REMARK -log_10(P(RMSd(input.pdb))): 0.493094494441
REMARK Chi(input.dat): 1.113
REMARK Pairings: 43.0
REMARK SASA(Main-Chain): 9.9e+100
REMARK GDT_TS_RNA_c(input.pdb): 0.2826
REMARK Stackings: 20.8
REMARK PClashes: 1
REMARK SASA(Non-polar): 9.9e+100
REMARK DI(input.pdb): 0.0346933758261
REMARK SASA(All-polar): 9.9e+100
REMARK INF(input.pdb): 0.2731154968
REMARK Total: 1.49389994996
REMARK Integrity: 1.80899949964
REMARK FI(input.pdb): 0.109847052813
REMARK SASA(Total-Side): 9.9e+100
ATOM      2  C1'   G A   1      -1.860   4.294   5.329  1.00  0.00              1YL4_j2_A-A675_A-G713[0/1]|-
ATOM      3  C2    G A   1      -2.223   1.075   2.380  1.00  0.00              1YL4_j2_A-A675_A-G713[0/1]|-
ATOM      4  C2'   G A   1      -1.584   3.402   6.555  1.00  0.00              1YL4_j2_A-A675_A-G713[0/1]|-
ATOM      5  C3'   G A   1      -0.578   4.229   7.334  1.00  0.00              1YL4_j2_A-A675_A-G713[0/1]|-
ATOM      6  C4    G A   1      -1.299   2.890   3.250  1.00  0.00              1YL4_j2_A-A675_A-G713[0/1]|-
ATOM      7  C4'   G A   1      -1.001   5.665   7.056  1.00  0.00              1YL4_j2_A-A675_A-G713[0/1]|-
ATOM      8  C5    G A   1      -0.319   2.999   2.284  1.00  0.00              1YL4_j2_A-A675_A-G713[0/1]|-
ATOM      9  C5'   G A   1       0.120   6.680   7.185  1.00  0.00              1YL4_j2_A-A675_A-G713[0/1]|-
ATOM     10  C6    G A   1      -0.278   2.039   1.241  1.00  0.00              1YL4_j2_A-A675_A-G713[0/1]|-
ATOM     11  C8    G A   1       0.004   4.626   3.619  1.00  0.00              1YL4_j2_A-A675_A-G713[0/1]|-
ATOM     12  N1    G A   1      -1.289   1.094   1.372  1.00  0.00              1YL4_j2_A-A675_A-G713[0/1]|-
ATOM     13  N2    G A   1      -3.121   0.079   2.333  1.00  0.00              1YL4_j2_A-A675_A-G713[0/1]|-
ATOM     14  N3    G A   1      -2.272   1.962   3.359  1.00  0.00              1YL4_j2_A-A675_A-G713[0/1]|-
ATOM     15  N7    G A   1       0.494   4.097   2.531  1.00  0.00              1YL4_j2_A-A675_A-G713[0/1]|-
ATOM     16  N9    G A   1      -1.085   3.942   4.107  1.00  0.00              1YL4_j2_A-A675_A-G713[0/1]|-
ATOM     17  O1P   G A   1       2.941   8.113   6.609  1.00  0.00              1YL4_j2_A-A675_A-G713[0/1]|-
ATOM     18  O2'   G A   1      -2.714   3.131   7.365  1.00  0.00              1YL4_j2_A-A675_A-G713[0/1]|-
ATOM     19  O2P   G A   1       2.816   6.753   4.473  1.00  0.00              1YL4_j2_A-A675_A-G713[0/1]|-
ATOM     20  O3'   G A   1      -0.733   3.898   8.697  1.00  0.00              1YL4_j2_A-A675_A-G713[0/1]|-
ATOM     21  O4'   G A   1      -1.534   5.641   5.698  1.00  0.00              1YL4_j2_A-A675_A-G713[0/1]|-
ATOM     22  O5'   G A   1       1.271   6.263   6.434  1.00  0.00              1YL4_j2_A-A675_A-G713[0/1]|-
ATOM     23  O6    G A   1       0.514   1.966   0.293  1.00  0.00              1YL4_j2_A-A675_A-G713[0/1]|-
ATOM     24  P     G A   1       2.140   7.342   5.642  1.00  0.00              1YL4_j2_A-A675_A-G713[0/1]|-
ATOM     25  C1'   A A   2      -4.394  -0.028   9.735  1.00 34.66              @1ibk_A_111-118_223-230
ATOM     26  C2    A A   2      -8.100   2.247  10.064  1.00  0.00              @1ibk_A_111-118_223-230
ATOM     27  C2'   A A   2      -4.689  -0.304   8.261  1.00 34.66              @1ibk_A_111-118_223-230
ATOM     28  C3'   A A   2      -3.324  -0.089   7.626  1.00 34.66              @1ibk_A_111-118_223-230
ATOM     29  C4    A A   2      -5.924   1.946  10.138  1.00  0.00              @1ibk_A_111-118_223-230
ATOM     30  C4'   A A   2      -2.375  -0.586   8.695  1.00 34.66              @1ibk_A_111-118_223-230
ATOM     31  C5    A A   2      -5.698   3.265  10.492  1.00  0.00              @1ibk_A_111-118_223-230
ATOM     32  C5'   A A   2      -1.001   0.022   8.639  1.00 34.66              @1ibk_A_111-118_223-230
ATOM     33  C6    A A   2      -6.825   4.092  10.626  1.00  0.00              @1ibk_A_111-118_223-230
ATOM     34  C8    A A   2      -3.783   2.346  10.390  1.00  0.00              @1ibk_A_111-118_223-230
ATOM     35  N1    A A   2      -8.038   3.540  10.400  1.00  0.00              @1ibk_A_111-118_223-230
ATOM     36  N3    A A   2      -7.114   1.367   9.907  1.00  0.00              @1ibk_A_111-118_223-230
ATOM     37  N6    A A   2      -6.762   5.383  10.961  1.00  0.00              @1ibk_A_111-118_223-230
ATOM     38  N7    A A   2      -4.339   3.505  10.648  1.00  0.00              @1ibk_A_111-118_223-230
ATOM     39  N9    A A   2      -4.684   1.358  10.074  1.00  0.00              @1ibk_A_111-118_223-230
ATOM     40  O2'   A A   2      -5.175  -1.616   8.109  1.00 34.66              @1ibk_A_111-118_223-230
ATOM     41  O3'   A A   2      -3.157  -0.781   6.404  1.00 34.66              @1ibk_A_111-118_223-230
ATOM     42  O4'   A A   2      -3.012  -0.249   9.948  1.00 34.66              @1ibk_A_111-118_223-230
ATOM     43  O5'   A A   2      -1.088   1.427   8.383  1.00 34.66              @1ibk_A_111-118_223-230
ATOM     44  OP1   A A   2      -0.632   2.282  10.644  1.00 36.73              @1ibk_A_111-118_223-230
ATOM     45  OP2   A A   2       1.222   2.370   8.874  1.00 36.73              @1ibk_A_111-118_223-230
ATOM     46  P     A A   2      -0.225   2.461   9.230  1.00 34.66              @1ibk_A_111-118_223-230
ATOM     47  C1'   G A   3      -8.244   1.375   6.628  1.00 25.90              @1ibk_A_111-118_223-230
ATOM     48  C2    G A   3      -9.656   5.231   7.881  1.00  0.00              @1ibk_A_111-118_223-230
ATOM     49  C2'   G A   3      -8.856   1.337   5.233  1.00 25.90              @1ibk_A_111-118_223-230
ATOM     50  C3'   G A   3      -7.787   0.595   4.451  1.00 25.90              @1ibk_A_111-118_223-230
ATOM     51  C4    G A   3      -8.126   3.774   7.214  1.00  0.00              @1ibk_A_111-118_223-230
ATOM     52  C4'   G A   3      -7.264  -0.407   5.464  1.00 25.90              @1ibk_A_111-118_223-230
ATOM     53  C5    G A   3      -7.084   4.678   7.237  1.00  0.00              @1ibk_A_111-118_223-230
ATOM     54  C5'   G A   3      -5.861  -0.899   5.220  1.00 25.90              @1ibk_A_111-118_223-230
ATOM     55  C6    G A   3      -7.347   6.016   7.626  1.00  0.00              @1ibk_A_111-118_223-230
ATOM     56  C8    G A   3      -6.233   2.832   6.604  1.00  0.00              @1ibk_A_111-118_223-230
ATOM     57  N1    G A   3      -8.690   6.205   7.938  1.00  0.00              @1ibk_A_111-118_223-230
ATOM     58  N2    G A   3     -10.897   5.610   8.222  1.00  0.00              @1ibk_A_111-118_223-230
ATOM     59  N3    G A   3      -9.424   3.980   7.519  1.00  0.00              @1ibk_A_111-118_223-230
ATOM     60  N7    G A   3      -5.898   4.069   6.851  1.00  0.00              @1ibk_A_111-118_223-230
ATOM     61  N9    G A   3      -7.571   2.586   6.805  1.00  0.00              @1ibk_A_111-118_223-230
ATOM     62  O2'   G A   3     -10.068   0.631   5.296  1.00 25.90              @1ibk_A_111-118_223-230
ATOM     63  O3'   G A   3      -8.296  -0.025   3.295  1.00 25.90              @1ibk_A_111-118_223-230
ATOM     64  O4'   G A   3      -7.322   0.301   6.728  1.00 25.90              @1ibk_A_111-118_223-230
ATOM     65  O5'   G A   3      -4.974   0.209   5.008  1.00 25.90              @1ibk_A_111-118_223-230
ATOM     66  O6    G A   3      -6.556   6.963   7.710  1.00  0.00              @1ibk_A_111-118_223-230
ATOM     67  OP1   G A   3      -3.039  -0.915   3.925  1.00 38.61              @1ibk_A_111-118_223-230
ATOM     68  OP2   G A   3      -2.753   1.331   5.097  1.00 38.61              @1ibk_A_111-118_223-230
ATOM     69  P     G A   3      -3.400  -0.003   5.021  1.00 25.90              @1ibk_A_111-118_223-230
ATOM     70  C1'   U A   4     -11.016   4.988   3.374  1.00 30.46              @1ibk_A_111-118_223-230
ATOM     71  C2    U A   4      -9.523   6.870   4.073  1.00  0.00              @1ibk_A_111-118_223-230
ATOM     72  C2'   U A   4     -11.447   5.327   1.954  1.00 30.46              @1ibk_A_111-118_223-230
ATOM     73  C3'   U A   4     -11.054   4.064   1.213  1.00 30.46              @1ibk_A_111-118_223-230
ATOM     74  C4    U A   4      -7.098   6.532   4.343  1.00  0.00              @1ibk_A_111-118_223-230
ATOM     75  C4'   U A   4     -11.366   2.977   2.222  1.00 30.46              @1ibk_A_111-118_223-230
ATOM     76  C5    U A   4      -7.291   5.166   3.967  1.00  0.00              @1ibk_A_111-118_223-230
ATOM     77  C5'   U A   4     -10.616   1.681   2.051  1.00 30.46              @1ibk_A_111-118_223-230
ATOM     78  C6    U A   4      -8.520   4.726   3.674  1.00  0.00              @1ibk_A_111-118_223-230
ATOM     79  N1    U A   4      -9.628   5.540   3.719  1.00  0.00              @1ibk_A_111-118_223-230
ATOM     80  N3    U A   4      -8.250   7.291   4.367  1.00  0.00              @1ibk_A_111-118_223-230
ATOM     81  O2    U A   4     -10.484   7.618   4.123  1.00  0.00              @1ibk_A_111-118_223-230
ATOM     82  O2'   U A   4     -12.840   5.525   1.931  1.00 30.46              @1ibk_A_111-118_223-230
ATOM     83  O3'   U A   4     -11.763   3.912   0.001  1.00 30.46              @1ibk_A_111-118_223-230
ATOM     84  O4    U A   4      -6.021   7.056   4.636  1.00  0.00              @1ibk_A_111-118_223-230
ATOM     85  O4'   U A   4     -10.984   3.580   3.483  1.00 30.46              @1ibk_A_111-118_223-230
ATOM     86  O5'   U A   4      -9.200   1.930   2.021  1.00 30.46              @1ibk_A_111-118_223-230
ATOM     87  OP1   U A   4      -8.673  -0.189   0.838  1.00 32.85              @1ibk_A_111-118_223-230
ATOM     88  OP2   U A   4      -6.797   1.293   1.765  1.00 32.85              @1ibk_A_111-118_223-230
ATOM     89  P     U A   4      -8.166   0.731   1.888  1.00 30.46              @1ibk_A_111-118_223-230
ATOM     90  C1'   U A   5     -10.366   9.164   0.310  1.00 27.91              @1ibk_A_111-118_223-230
ATOM     91  C2    U A   5      -8.261   9.666   1.443  1.00 28.95              @1ibk_A_111-118_223-230
ATOM     92  C2'   U A   5     -10.338   9.799  -1.076  1.00 27.91              @1ibk_A_111-118_223-230
ATOM     93  C3'   U A   5     -10.790   8.639  -1.951  1.00 27.91              @1ibk_A_111-118_223-230
ATOM     94  C4    U A   5      -6.557   7.920   1.814  1.00 28.95              @1ibk_A_111-118_223-230
ATOM     95  C4'   U A   5     -11.814   7.959  -1.071  1.00 27.91              @1ibk_A_111-118_223-230
ATOM     96  C5    U A   5      -7.419   7.003   1.119  1.00 28.95              @1ibk_A_111-118_223-230
ATOM     97  C5'   U A   5     -12.139   6.523  -1.380  1.00 27.91              @1ibk_A_111-118_223-230
ATOM     98  C6    U A   5      -8.608   7.424   0.654  1.00 28.95              @1ibk_A_111-118_223-230
ATOM     99  N1    U A   5      -9.052   8.720   0.805  1.00 28.95              @1ibk_A_111-118_223-230
ATOM    100  N3    U A   5      -7.059   9.201   1.913  1.00 28.95              @1ibk_A_111-118_223-230
ATOM    101  O2    U A   5      -8.593  10.836   1.577  1.00 28.95              @1ibk_A_111-118_223-230
ATOM    102  O2'   U A   5     -11.272  10.862  -1.091  1.00 27.91              @1ibk_A_111-118_223-230
ATOM    103  O3'   U A   5     -11.339   9.068  -3.183  1.00 27.91              @1ibk_A_111-118_223-230
ATOM    104  O4    U A   5      -5.513   7.630   2.435  1.00 28.95              @1ibk_A_111-118_223-230
ATOM    105  O4'   U A   5     -11.244   8.058   0.253  1.00 27.91              @1ibk_A_111-118_223-230
ATOM    106  O5'   U A   5     -10.940   5.751  -1.484  1.00 27.91              @1ibk_A_111-118_223-230
ATOM    107  OP1   U A   5     -11.916   3.603  -2.430  1.00 28.95              @1ibk_A_111-118_223-230
ATOM    108  OP2   U A   5      -9.584   3.680  -1.304  1.00 28.95              @1ibk_A_111-118_223-230
ATOM    109  P     U A   5     -11.000   4.164  -1.391  1.00 27.91              @1ibk_A_111-118_223-230
ATOM    110  C1'   C A   6      -7.594  12.728  -2.208  1.00 24.32              @1ibk_A_111-118_223-230
ATOM    111  C2    C A   6      -5.664  12.060  -0.735  1.00  0.00              @1ibk_A_111-118_223-230
ATOM    112  C2'   C A   6      -6.977  13.347  -3.463  1.00 24.32              @1ibk_A_111-118_223-230
ATOM    113  C3'   C A   6      -7.769  12.664  -4.574  1.00 24.32              @1ibk_A_111-118_223-230
ATOM    114  C4    C A   6      -5.094   9.829  -0.397  1.00  0.00              @1ibk_A_111-118_223-230
ATOM    115  C4'   C A   6      -9.134  12.511  -3.945  1.00 24.32              @1ibk_A_111-118_223-230
ATOM    116  C5    C A   6      -6.151   9.387  -1.242  1.00  0.00              @1ibk_A_111-118_223-230
ATOM    117  C5'   C A   6     -10.056  11.501  -4.558  1.00 24.32              @1ibk_A_111-118_223-230
ATOM    118  C6    C A   6      -6.926  10.324  -1.802  1.00  0.00              @1ibk_A_111-118_223-230
ATOM    119  N1    C A   6      -6.708  11.653  -1.569  1.00  0.00              @1ibk_A_111-118_223-230
ATOM    120  N3    C A   6      -4.871  11.125  -0.162  1.00  0.00              @1ibk_A_111-118_223-230
ATOM    121  N4    C A   6      -4.286   8.941   0.189  1.00  0.00              @1ibk_A_111-118_223-230
ATOM    122  O2    C A   6      -5.488  13.272  -0.542  1.00  0.00              @1ibk_A_111-118_223-230
ATOM    123  O2'   C A   6      -7.156  14.748  -3.422  1.00 24.32              @1ibk_A_111-118_223-230
ATOM    124  O3'   C A   6      -7.805  13.454  -5.747  1.00 24.32              @1ibk_A_111-118_223-230
ATOM    125  O4'   C A   6      -8.832  12.145  -2.578  1.00 24.32              @1ibk_A_111-118_223-230
ATOM    126  O5'   C A   6      -9.501  10.197  -4.472  1.00 24.32              @1ibk_A_111-118_223-230
ATOM    127  OP1   C A   6     -11.405   9.053  -5.674  1.00 44.06              @1ibk_A_111-118_223-230
ATOM    128  OP2   C A   6      -9.591   7.722  -4.421  1.00 44.06              @1ibk_A_111-118_223-230
ATOM    129  P     C A   6     -10.462   8.927  -4.525  1.00 24.32              @1ibk_A_111-118_223-230
ATOM    130  C1'   A A   7      -2.563  14.344  -2.969  1.00 25.86              @1ibk_A_111-118_223-230
ATOM    131  C2    A A   7       0.507  12.751  -0.320  1.00  0.00              @1ibk_A_111-118_223-230
ATOM    132  C2'   A A   7      -1.379  14.868  -3.777  1.00 25.86              @1ibk_A_111-118_223-230
ATOM    133  C3'   A A   7      -1.763  14.444  -5.189  1.00 25.86              @1ibk_A_111-118_223-230
ATOM    134  C4    A A   7      -1.262  12.648  -1.621  1.00  0.00              @1ibk_A_111-118_223-230
ATOM    135  C4'   A A   7      -3.262  14.635  -5.189  1.00 25.86              @1ibk_A_111-118_223-230
ATOM    136  C5    A A   7      -1.397  11.286  -1.423  1.00  0.00              @1ibk_A_111-118_223-230
ATOM    137  C5'   A A   7      -4.015  13.799  -6.177  1.00 25.86              @1ibk_A_111-118_223-230
ATOM    138  C6    A A   7      -0.456  10.666  -0.583  1.00  0.00              @1ibk_A_111-118_223-230
ATOM    139  C8    A A   7      -2.978  11.849  -2.728  1.00  0.00              @1ibk_A_111-118_223-230
ATOM    140  N1    A A   7       0.503  11.444  -0.036  1.00  0.00              @1ibk_A_111-118_223-230
ATOM    141  N3    A A   7      -0.322  13.450  -1.093  1.00  0.00              @1ibk_A_111-118_223-230
ATOM    142  N6    A A   7      -0.460   9.362  -0.301  1.00  0.00              @1ibk_A_111-118_223-230
ATOM    143  N7    A A   7      -2.486  10.792  -2.129  1.00  0.00              @1ibk_A_111-118_223-230
ATOM    144  N9    A A   7      -2.286  13.007  -2.465  1.00  0.00              @1ibk_A_111-118_223-230
ATOM    145  O2'   A A   7      -1.268  16.271  -3.606  1.00 25.86              @1ibk_A_111-118_223-230
ATOM    146  O3'   A A   7      -1.124  15.201  -6.194  1.00 25.86              @1ibk_A_111-118_223-230
ATOM    147  O4'   A A   7      -3.670  14.269  -3.848  1.00 25.86              @1ibk_A_111-118_223-230
ATOM    148  O5'   A A   7      -5.347  13.634  -5.727  1.00 25.86              @1ibk_A_111-118_223-230
ATOM    149  OP1   A A   7      -6.576  14.624  -7.626  1.00 39.16              @1ibk_A_111-118_223-230
ATOM    150  OP2   A A   7      -6.492  12.080  -7.317  1.00 39.16              @1ibk_A_111-118_223-230
ATOM    151  P     A A   7      -6.549  13.437  -6.734  1.00 25.86              @1ibk_A_111-118_223-230
ATOM    152  C1'   C A   8       3.354  14.310  -2.506  1.00 37.78              @1ibk_A_111-118_223-230
ATOM    153  C2    C A   8       3.888  11.875  -2.221  1.00  0.00              @1ibk_A_111-118_223-230
ATOM    154  C2'   C A   8       4.579  14.735  -3.302  1.00 37.78              @1ibk_A_111-118_223-230
ATOM    155  C3'   C A   8       3.934  15.285  -4.561  1.00 37.78              @1ibk_A_111-118_223-230
ATOM    156  C4    C A   8       2.511  10.204  -3.074  1.00  0.00              @1ibk_A_111-118_223-230
ATOM    157  C4'   C A   8       2.681  15.954  -4.026  1.00 37.78              @1ibk_A_111-118_223-230
ATOM    158  C5    C A   8       1.605  11.165  -3.606  1.00  0.00              @1ibk_A_111-118_223-230
ATOM    159  C5'   C A   8       1.555  16.075  -4.998  1.00 37.78              @1ibk_A_111-118_223-230
ATOM    160  C6    C A   8       1.892  12.458  -3.414  1.00  0.00              @1ibk_A_111-118_223-230
ATOM    161  N1    C A   8       3.015  12.837  -2.732  1.00  0.00              @1ibk_A_111-118_223-230
ATOM    162  N3    C A   8       3.611  10.563  -2.407  1.00  0.00              @1ibk_A_111-118_223-230
ATOM    163  N4    C A   8       2.277   8.899  -3.236  1.00  0.00              @1ibk_A_111-118_223-230
ATOM    164  O2    C A   8       4.900  12.247  -1.607  1.00  0.00              @1ibk_A_111-118_223-230
ATOM    165  O2'   C A   8       5.288  15.712  -2.571  1.00 37.78              @1ibk_A_111-118_223-230
ATOM    166  O3'   C A   8       4.786  16.177  -5.241  1.00 37.78              @1ibk_A_111-118_223-230
ATOM    167  O4'   C A   8       2.256  15.086  -2.955  1.00 37.78              @1ibk_A_111-118_223-230
ATOM    168  O5'   C A   8       1.274  14.802  -5.570  1.00 37.78              @1ibk_A_111-118_223-230
ATOM    169  OP1   C A   8       0.709  15.664  -7.830  1.00 49.91              @1ibk_A_111-118_223-230
ATOM    170  OP2   C A   8       0.083  13.250  -7.160  1.00 49.91              @1ibk_A_111-118_223-230
ATOM    171  P     C A   8       0.269  14.686  -6.795  1.00 37.78              @1ibk_A_111-118_223-230
ATOM    172  C1'   C A   9       8.667  11.804  -3.821  1.00 34.15              @1ibk_A_111-118_223-230
ATOM    173  C2    C A   9       7.535   9.889  -2.794  1.00  0.00              @1ibk_A_111-118_223-230
ATOM    174  C2'   C A   9       9.392  11.494  -5.131  1.00 34.15              @1ibk_A_111-118_223-230
ATOM    175  C3'   C A   9       8.946  12.644  -6.019  1.00 34.15              @1ibk_A_111-118_223-230
ATOM    176  C4    C A   9       5.268   9.498  -3.145  1.00  0.00              @1ibk_A_111-118_223-230
ATOM    177  C4'   C A   9       8.786  13.784  -5.030  1.00 34.15              @1ibk_A_111-118_223-230
ATOM    178  C5    C A   9       5.157  10.647  -3.980  1.00  0.00              @1ibk_A_111-118_223-230
ATOM    179  C5'   C A   9       7.987  14.977  -5.495  1.00 34.15              @1ibk_A_111-118_223-230
ATOM    180  C6    C A   9       6.263  11.373  -4.182  1.00  0.00              @1ibk_A_111-118_223-230
ATOM    181  N1    C A   9       7.453  11.021  -3.608  1.00  0.00              @1ibk_A_111-118_223-230
ATOM    182  N3    C A   9       6.425   9.146  -2.580  1.00  0.00              @1ibk_A_111-118_223-230
ATOM    183  N4    C A   9       4.198   8.735  -2.908  1.00  0.00              @1ibk_A_111-118_223-230
ATOM    184  O2    C A   9       8.628   9.593  -2.287  1.00  0.00              @1ibk_A_111-118_223-230
ATOM    185  O2'   C A   9      10.788  11.522  -4.903  1.00 34.15              @1ibk_A_111-118_223-230
ATOM    186  O3'   C A   9       9.980  12.978  -6.921  1.00 34.15              @1ibk_A_111-118_223-230
ATOM    187  O4'   C A   9       8.313  13.166  -3.818  1.00 34.15              @1ibk_A_111-118_223-230
ATOM    188  O5'   C A   9       6.642  14.593  -5.808  1.00 34.15              @1ibk_A_111-118_223-230
ATOM    189  OP1   C A   9       6.388  16.319  -7.548  1.00 37.94              @1ibk_A_111-118_223-230
ATOM    190  OP2   C A   9       4.348  14.981  -6.778  1.00 37.94              @1ibk_A_111-118_223-230
ATOM    191  P     C A   9       5.648  15.638  -6.474  1.00 34.15              @1ibk_A_111-118_223-230
ATOM    192  C1'   G A  10       9.658   7.044  -5.455  1.00 72.46              @1n34_A_Bulge_1410-1413_1440-1442
ATOM    193  C2    G A  10       5.905   5.029  -6.326  1.00127.87              @1n34_A_Bulge_1410-1413_1440-1442
ATOM    194  C2'   G A  10      10.753   6.242  -6.158  1.00 72.46              @1n34_A_Bulge_1410-1413_1440-1442
ATOM    195  C3'   G A  10      11.691   7.338  -6.636  1.00 72.46              @1n34_A_Bulge_1410-1413_1440-1442
ATOM    196  C4    G A  10       7.399   6.649  -6.545  1.00127.87              @1n34_A_Bulge_1410-1413_1440-1442
ATOM    197  C4'   G A  10      11.615   8.349  -5.503  1.00 72.46              @1n34_A_Bulge_1410-1413_1440-1442
ATOM    198  C5    G A  10       6.678   7.346  -7.500  1.00127.87              @1n34_A_Bulge_1410-1413_1440-1442
ATOM    199  C5'   G A  10      11.953   9.790  -5.874  1.00 72.46              @1n34_A_Bulge_1410-1413_1440-1442
ATOM    200  C6    G A  10       5.415   6.839  -7.917  1.00127.87              @1n34_A_Bulge_1410-1413_1440-1442
ATOM    201  C8    G A  10       8.468   8.458  -7.204  1.00127.87              @1n34_A_Bulge_1410-1413_1440-1442
ATOM    202  N1    G A  10       5.105   5.650  -7.260  1.00127.87              @1n34_A_Bulge_1410-1413_1440-1442
ATOM    203  N2    G A  10       5.445   3.873  -5.825  1.00127.87              @1n34_A_Bulge_1410-1413_1440-1442
ATOM    204  N3    G A  10       7.074   5.499  -5.921  1.00127.87              @1n34_A_Bulge_1410-1413_1440-1442
ATOM    205  N7    G A  10       7.368   8.480  -7.906  1.00127.87              @1n34_A_Bulge_1410-1413_1440-1442
ATOM    206  N9    G A  10       8.554   7.372  -6.359  1.00127.87              @1n34_A_Bulge_1410-1413_1440-1442
ATOM    207  O2'   G A  10      11.414   5.432  -5.217  1.00 72.46              @1n34_A_Bulge_1410-1413_1440-1442
ATOM    208  O3'   G A  10      13.013   6.839  -6.815  1.00 72.46              @1n34_A_Bulge_1410-1413_1440-1442
ATOM    209  O4'   G A  10      10.248   8.253  -5.008  1.00 72.46              @1n34_A_Bulge_1410-1413_1440-1442
ATOM    210  O5'   G A  10      11.149  10.247  -7.000  1.00 72.46              @1n34_A_Bulge_1410-1413_1440-1442
ATOM    211  O6    G A  10       4.618   7.318  -8.747  1.00127.87              @1n34_A_Bulge_1410-1413_1440-1442
ATOM    212  OP1   G A  10      12.584  12.147  -7.792  1.00117.58              @1n34_A_Bulge_1410-1413_1440-1442
ATOM    213  OP2   G A  10      10.120  11.958  -8.505  1.00117.58              @1n34_A_Bulge_1410-1413_1440-1442
ATOM    214  P     G A  10      11.181  11.770  -7.479  1.00 83.99              @1n34_A_Bulge_1410-1413_1440-1442
ATOM    215  C1'   A A  11      14.870   2.026  -4.909  1.00 38.53              @1n34_A_Bulge_1410-1413_1440-1442
ATOM    216  C2    A A  11      12.842  -1.856  -4.963  1.00 93.14              @1n34_A_Bulge_1410-1413_1440-1442
ATOM    217  C2'   A A  11      15.995   1.518  -5.826  1.00 38.53              @1n34_A_Bulge_1410-1413_1440-1442
ATOM    218  C3'   A A  11      16.112   2.668  -6.817  1.00 38.53              @1n34_A_Bulge_1410-1413_1440-1442
ATOM    219  C4    A A  11      13.020   0.312  -5.275  1.00 93.14              @1n34_A_Bulge_1410-1413_1440-1442
ATOM    220  C4'   A A  11      15.848   3.879  -5.941  1.00 38.53              @1n34_A_Bulge_1410-1413_1440-1442
ATOM    221  C5    A A  11      11.731   0.404  -5.762  1.00 93.14              @1n34_A_Bulge_1410-1413_1440-1442
ATOM    222  C5'   A A  11      15.349   5.095  -6.667  1.00 38.53              @1n34_A_Bulge_1410-1413_1440-1442
ATOM    223  C6    A A  11      10.995  -0.782  -5.833  1.00 93.14              @1n34_A_Bulge_1410-1413_1440-1442
ATOM    224  C8    A A  11      12.519   2.374  -5.830  1.00 93.14              @1n34_A_Bulge_1410-1413_1440-1442
ATOM    225  N1    A A  11      11.589  -1.920  -5.415  1.00 93.14              @1n34_A_Bulge_1410-1413_1440-1442
ATOM    226  N3    A A  11      13.642  -0.802  -4.853  1.00 93.14              @1n34_A_Bulge_1410-1413_1440-1442
ATOM    227  N6    A A  11       9.749  -0.846  -6.293  1.00 93.14              @1n34_A_Bulge_1410-1413_1440-1442
ATOM    228  N7    A A  11      11.424   1.712  -6.105  1.00 93.14              @1n34_A_Bulge_1410-1413_1440-1442
ATOM    229  N9    A A  11      13.530   1.590  -5.320  1.00 93.14              @1n34_A_Bulge_1410-1413_1440-1442
ATOM    230  O2'   A A  11      17.195   1.339  -5.081  1.00 38.53              @1n34_A_Bulge_1410-1413_1440-1442
ATOM    231  O3'   A A  11      17.395   2.768  -7.405  1.00 38.53              @1n34_A_Bulge_1410-1413_1440-1442
ATOM    232  O4'   A A  11      14.884   3.445  -4.952  1.00 38.53              @1n34_A_Bulge_1410-1413_1440-1442
ATOM    233  O5'   A A  11      14.244   4.764  -7.499  1.00 38.53              @1n34_A_Bulge_1410-1413_1440-1442
ATOM    234  OP1   A A  11      14.225   6.732  -9.011  1.00117.57              @1n34_A_Bulge_1410-1413_1440-1442
ATOM    235  OP2   A A  11      12.112   5.332  -8.628  1.00117.57              @1n34_A_Bulge_1410-1413_1440-1442
ATOM    236  P     A A  11      13.360   5.932  -8.104  1.00 91.43              @1n34_A_Bulge_1410-1413_1440-1442
ATOM    237  C1'   G A  12      15.621  -2.724  -7.854  1.00 95.67              @1n34_A_Bulge_1410-1413_1440-1442
ATOM    238  C2    G A  12      11.718  -4.518  -7.288  1.00  0.00              @1n34_A_Bulge_1410-1413_1440-1442
ATOM    239  C2'   G A  12      16.408  -3.250  -9.060  1.00 95.67              @1n34_A_Bulge_1410-1413_1440-1442
ATOM    240  C3'   G A  12      17.320  -2.076  -9.388  1.00 95.67              @1n34_A_Bulge_1410-1413_1440-1442
ATOM    241  C4    G A  12      13.104  -2.947  -8.007  1.00  0.00              @1n34_A_Bulge_1410-1413_1440-1442
ATOM    242  C4'   G A  12      17.590  -1.481  -8.014  1.00 95.67              @1n34_A_Bulge_1410-1413_1440-1442
ATOM    243  C5    G A  12      12.114  -2.157  -8.554  1.00  0.00              @1n34_A_Bulge_1410-1413_1440-1442
ATOM    244  C5'   G A  12      18.057  -0.045  -7.956  1.00 95.67              @1n34_A_Bulge_1410-1413_1440-1442
ATOM    245  C6    G A  12      10.767  -2.588  -8.464  1.00  0.00              @1n34_A_Bulge_1410-1413_1440-1442
ATOM    246  C8    G A  12      13.943  -1.129  -8.922  1.00  0.00              @1n34_A_Bulge_1410-1413_1440-1442
ATOM    247  N1    G A  12      10.661  -3.806  -7.801  1.00  0.00              @1n34_A_Bulge_1410-1413_1440-1442
ATOM    248  N2    G A  12      11.411  -5.674  -6.680  1.00  0.00              @1n34_A_Bulge_1410-1413_1440-1442
ATOM    249  N3    G A  12      12.979  -4.128  -7.366  1.00  0.00              @1n34_A_Bulge_1410-1413_1440-1442
ATOM    250  N7    G A  12      12.659  -1.015  -9.127  1.00  0.00              @1n34_A_Bulge_1410-1413_1440-1442
ATOM    251  N9    G A  12      14.281  -2.278  -8.247  1.00  0.00              @1n34_A_Bulge_1410-1413_1440-1442
ATOM    252  O2'   G A  12      17.125  -4.420  -8.730  1.00 95.67              @1n34_A_Bulge_1410-1413_1440-1442
ATOM    253  O3'   G A  12      18.496  -2.517 -10.061  1.00 95.67              @1n34_A_Bulge_1410-1413_1440-1442
ATOM    254  O4'   G A  12      16.345  -1.645  -7.290  1.00 95.67              @1n34_A_Bulge_1410-1413_1440-1442
ATOM    255  O5'   G A  12      17.308   0.782  -8.869  1.00 95.67              @1n34_A_Bulge_1410-1413_1440-1442
ATOM    256  O6    G A  12       9.749  -2.027  -8.888  1.00  0.00              @1n34_A_Bulge_1410-1413_1440-1442
ATOM    257  OP1   G A  12      19.014   2.577  -9.273  1.00124.48              @1n34_A_Bulge_1410-1413_1440-1442
ATOM    258  OP2   G A  12      16.517   3.005  -9.733  1.00124.48              @1n34_A_Bulge_1410-1413_1440-1442
ATOM    259  P     G A  12      17.584   2.347  -8.931  1.00 78.27              @1n34_A_Bulge_1410-1413_1440-1442
ATOM    260  C1'   G A  13      12.603  -2.773 -12.282  1.00 45.90              @1j5e_A_23-26_532-535
ATOM    261  C2    G A  13      10.807   1.072 -13.238  1.00 39.61              @1j5e_A_23-26_532-535
ATOM    262  C2'   G A  13      12.720  -3.237 -13.732  1.00 45.90              @1j5e_A_23-26_532-535
ATOM    263  C3'   G A  13      14.071  -3.925 -13.727  1.00 45.90              @1j5e_A_23-26_532-535
ATOM    264  C4    G A  13      12.420  -0.257 -12.484  1.00 39.61              @1j5e_A_23-26_532-535
ATOM    265  C4'   G A  13      14.100  -4.575 -12.359  1.00 45.90              @1j5e_A_23-26_532-535
ATOM    266  C5    G A  13      13.315   0.766 -12.271  1.00 39.61              @1j5e_A_23-26_532-535
ATOM    267  C5'   G A  13      15.475  -4.795 -11.780  1.00 45.90              @1j5e_A_23-26_532-535
ATOM    268  C6    G A  13      12.925   2.098 -12.585  1.00 39.61              @1j5e_A_23-26_532-535
ATOM    269  C8    G A  13      14.323  -1.013 -11.692  1.00 39.61              @1j5e_A_23-26_532-535
ATOM    270  N1    G A  13      11.628   2.153 -13.072  1.00 39.61              @1j5e_A_23-26_532-535
ATOM    271  N2    G A  13       9.578   1.337 -13.712  1.00 39.61              @1j5e_A_23-26_532-535
ATOM    272  N3    G A  13      11.158  -0.181 -12.958  1.00 39.61              @1j5e_A_23-26_532-535
ATOM    273  N7    G A  13      14.506   0.276 -11.762  1.00 39.61              @1j5e_A_23-26_532-535
ATOM    274  N9    G A  13      13.091  -1.406 -12.141  1.00 39.61              @1j5e_A_23-26_532-535
ATOM    275  O2'   G A  13      11.687  -4.149 -14.020  1.00 45.90              @1j5e_A_23-26_532-535
ATOM    276  O3'   G A  13      14.157  -4.877 -14.763  1.00 45.90              @1j5e_A_23-26_532-535
ATOM    277  O4'   G A  13      13.418  -3.627 -11.503  1.00 45.90              @1j5e_A_23-26_532-535
ATOM    278  O5'   G A  13      16.224  -3.566 -11.815  1.00 45.90              @1j5e_A_23-26_532-535
ATOM    279  O6    G A  13      13.579   3.136 -12.482  1.00 39.61              @1j5e_A_23-26_532-535
ATOM    280  OP1   G A  13      18.450  -4.701 -11.898  1.00 39.61              @1j5e_A_23-26_532-535
ATOM    281  OP2   G A  13      18.263  -2.159 -11.649  1.00 39.61              @1j5e_A_23-26_532-535
ATOM    282  P     G A  13      17.746  -3.514 -11.352  1.00 45.90              @1j5e_A_23-26_532-535
ATOM    283  C1'   C A  14       9.018  -2.898 -16.222  1.00 43.58              @1j5e_A_23-26_532-535
ATOM    284  C2    C A  14       8.972  -0.386 -16.060  1.00  0.00              @1j5e_A_23-26_532-535
ATOM    285  C2'   C A  14       8.808  -3.071 -17.720  1.00 43.58              @1j5e_A_23-26_532-535
ATOM    286  C3'   C A  14      10.105  -3.748 -18.120  1.00 43.58              @1j5e_A_23-26_532-535
ATOM    287  C4    C A  14      10.881   0.843 -15.551  1.00  0.00              @1j5e_A_23-26_532-535
ATOM    288  C4'   C A  14      10.321  -4.702 -16.966  1.00 43.58              @1j5e_A_23-26_532-535
ATOM    289  C5    C A  14      11.668  -0.340 -15.455  1.00  0.00              @1j5e_A_23-26_532-535
ATOM    290  C5'   C A  14      11.725  -5.203 -16.757  1.00 43.58              @1j5e_A_23-26_532-535
ATOM    291  C6    C A  14      11.053  -1.510 -15.671  1.00  0.00              @1j5e_A_23-26_532-535
ATOM    292  N1    C A  14       9.721  -1.561 -15.972  1.00  0.00              @1j5e_A_23-26_532-535
ATOM    293  N3    C A  14       9.579   0.804 -15.844  1.00  0.00              @1j5e_A_23-26_532-535
ATOM    294  N4    C A  14      11.440   2.039 -15.346  1.00  0.00              @1j5e_A_23-26_532-535
ATOM    295  O2    C A  14       7.765  -0.463 -16.336  1.00  0.00              @1j5e_A_23-26_532-535
ATOM    296  O2'   C A  14       7.695  -3.907 -17.921  1.00 43.58              @1j5e_A_23-26_532-535
ATOM    297  O3'   C A  14       9.996  -4.386 -19.368  1.00 43.58              @1j5e_A_23-26_532-535
ATOM    298  O4'   C A  14       9.887  -3.942 -15.811  1.00 43.58              @1j5e_A_23-26_532-535
ATOM    299  O5'   C A  14      12.645  -4.111 -16.645  1.00 43.58              @1j5e_A_23-26_532-535
ATOM    300  OP1   C A  14      14.631  -5.575 -17.065  1.00 36.78              @1j5e_A_23-26_532-535
ATOM    301  OP2   C A  14      14.937  -3.106 -16.411  1.00 36.78              @1j5e_A_23-26_532-535
ATOM    302  P     C A  14      14.177  -4.386 -16.294  1.00 43.58              @1j5e_A_23-26_532-535
ATOM    303  C1'   C A  15       7.340   0.641 -20.105  1.00 47.94              @1j5e_A_23-26_532-535
ATOM    304  C2    C A  15       8.410   2.802 -19.413  1.00  0.00              @1j5e_A_23-26_532-535
ATOM    305  C2'   C A  15       7.126   0.872 -21.598  1.00 47.94              @1j5e_A_23-26_532-535
ATOM    306  C3'   C A  15       7.749  -0.380 -22.198  1.00 47.94              @1j5e_A_23-26_532-535
ATOM    307  C4    C A  15      10.616   2.910 -18.680  1.00  0.00              @1j5e_A_23-26_532-535
ATOM    308  C4'   C A  15       7.387  -1.438 -21.173  1.00 47.94              @1j5e_A_23-26_532-535
ATOM    309  C5    C A  15      10.785   1.506 -18.848  1.00  0.00              @1j5e_A_23-26_532-535
ATOM    310  C5'   C A  15       8.178  -2.720 -21.154  1.00 47.94              @1j5e_A_23-26_532-535
ATOM    311  C6    C A  15       9.736   0.808 -19.299  1.00  0.00              @1j5e_A_23-26_532-535
ATOM    312  N1    C A  15       8.549   1.424 -19.587  1.00  0.00              @1j5e_A_23-26_532-535
ATOM    313  N3    C A  15       9.462   3.522 -18.958  1.00  0.00              @1j5e_A_23-26_532-535
ATOM    314  N4    C A  15      11.629   3.659 -18.234  1.00  0.00              @1j5e_A_23-26_532-535
ATOM    315  O2    C A  15       7.323   3.334 -19.683  1.00  0.00              @1j5e_A_23-26_532-535
ATOM    316  O2'   C A  15       5.735   0.952 -21.854  1.00 47.94              @1j5e_A_23-26_532-535
ATOM    317  O3'   C A  15       7.183  -0.631 -23.466  1.00 47.94              @1j5e_A_23-26_532-535
ATOM    318  O4'   C A  15       7.545  -0.747 -19.910  1.00 47.94              @1j5e_A_23-26_532-535
ATOM    319  O5'   C A  15       9.558  -2.450 -20.937  1.00 47.94              @1j5e_A_23-26_532-535
ATOM    320  OP1   C A  15      10.490  -4.615 -21.796  1.00 48.32              @1j5e_A_23-26_532-535
ATOM    321  OP2   C A  15      11.890  -3.061 -20.299  1.00 48.32              @1j5e_A_23-26_532-535
ATOM    322  P     C A  15      10.574  -3.648 -20.670  1.00 47.94              @1j5e_A_23-26_532-535
ATOM    323  C1'   A A  16       7.888   5.503 -23.984  1.00 54.62              @1j5e_A_23-26_532-535
ATOM    324  C2    A A  16       9.688   8.855 -21.970  1.00  0.00              @1j5e_A_23-26_532-535
ATOM    325  C2'   A A  16       8.285   5.584 -25.456  1.00 54.62              @1j5e_A_23-26_532-535
ATOM    326  C3'   A A  16       7.984   4.177 -25.959  1.00 54.62              @1j5e_A_23-26_532-535
ATOM    327  C4    A A  16       9.401   6.737 -22.485  1.00  0.00              @1j5e_A_23-26_532-535
ATOM    328  C4'   A A  16       6.902   3.658 -25.011  1.00 54.62              @1j5e_A_23-26_532-535
ATOM    329  C5    A A  16      10.414   6.336 -21.631  1.00  0.00              @1j5e_A_23-26_532-535
ATOM    330  C5'   A A  16       6.661   2.157 -25.070  1.00 54.62              @1j5e_A_23-26_532-535
ATOM    331  C6    A A  16      11.080   7.343 -20.913  1.00  0.00              @1j5e_A_23-26_532-535
ATOM    332  C8    A A  16       9.658   4.560 -22.523  1.00  0.00              @1j5e_A_23-26_532-535
ATOM    333  N1    A A  16      10.684   8.619 -21.110  1.00  0.00              @1j5e_A_23-26_532-535
ATOM    334  N3    A A  16       8.984   7.995 -22.703  1.00  0.00              @1j5e_A_23-26_532-535
ATOM    335  N6    A A  16      12.075   7.106 -20.054  1.00  0.00              @1j5e_A_23-26_532-535
ATOM    336  N7    A A  16      10.565   4.956 -21.665  1.00  0.00              @1j5e_A_23-26_532-535
ATOM    337  N9    A A  16       8.917   5.586 -23.058  1.00  0.00              @1j5e_A_23-26_532-535
ATOM    338  O2'   A A  16       7.540   6.598 -26.113  1.00 54.62              @1j5e_A_23-26_532-535
ATOM    339  O3'   A A  16       7.584   4.313 -27.341  1.00 54.62              @1j5e_A_23-26_532-535
ATOM    340  O4'   A A  16       7.161   4.321 -23.755  1.00 54.62              @1j5e_A_23-26_532-535
ATOM    341  O5'   A A  16       7.890   1.438 -24.758  1.00 54.62              @1j5e_A_23-26_532-535
ATOM    342  OP1   A A  16       7.091  -0.666 -25.842  1.00 43.90              @1j5e_A_23-26_532-535
ATOM    343  OP2   A A  16       9.398  -0.571 -24.749  1.00 43.90              @1j5e_A_23-26_532-535
ATOM    344  P     A A  16       7.969  -0.159 -24.779  1.00 54.62              @1j5e_A_23-26_532-535
ATOM    345  C1'   C A  17      11.563   6.100 -22.421  1.00 62.43              @3gca_A_4-5_16-17
ATOM    346  C2    C A  17      12.840   4.577 -20.891  1.00  0.00              @3gca_A_4-5_16-17
ATOM    347  C2'   C A  17      12.775   6.900 -22.894  1.00 63.01              @3gca_A_4-5_16-17
ATOM    348  C3'   C A  17      12.774   6.570 -24.379  1.00 65.00              @3gca_A_4-5_16-17
ATOM    349  C4    C A  17      12.734   2.262 -21.110  1.00  0.00              @3gca_A_4-5_16-17
ATOM    350  C4'   C A  17      11.306   6.522 -24.701  1.00 64.53              @3gca_A_4-5_16-17
ATOM    351  C5    C A  17      11.841   2.365 -22.214  1.00  0.00              @3gca_A_4-5_16-17
ATOM    352  C5'   C A  17      11.006   6.183 -26.114  1.00 64.93              @3gca_A_4-5_16-17
ATOM    353  C6    C A  17      11.486   3.595 -22.609  1.00  0.00              @3gca_A_4-5_16-17
ATOM    354  N1    C A  17      11.965   4.706 -21.972  1.00  0.00              @3gca_A_4-5_16-17
ATOM    355  N3    C A  17      13.207   3.340 -20.481  1.00  0.00              @3gca_A_4-5_16-17
ATOM    356  N4    C A  17      13.124   1.062 -20.672  1.00  0.00              @3gca_A_4-5_16-17
ATOM    357  O2    C A  17      13.259   5.602 -20.333  1.00  0.00              @3gca_A_4-5_16-17
ATOM    358  O2'   C A  17      12.599   8.269 -22.601  1.00 63.98              @3gca_A_4-5_16-17
ATOM    359  O3'   C A  17      13.332   7.588 -25.178  1.00 68.28              @3gca_A_4-5_16-17
ATOM    360  O4'   C A  17      10.695   5.941 -23.532  1.00 64.87              @3gca_A_4-5_16-17
ATOM    361  O5'   C A  17       9.626   6.250 -26.305  1.00 67.67              @3gca_A_4-5_16-17
ATOM    362  OP1   C A  17       8.500   5.959 -28.503  1.00 73.31              @3gca_A_4-5_16-17
ATOM    363  OP2   C A  17       9.784   4.021 -27.379  1.00 71.94              @3gca_A_4-5_16-17
ATOM    364  P     C A  17       8.917   5.235 -27.284  1.00 72.67              @3gca_A_4-5_16-17
ATOM    365  C1'   G A  18      18.241   6.503 -28.755  1.00 70.05              @3gca_A_4-5_16-17
ATOM    366  C2    G A  18      19.724   6.078 -32.773  1.00 61.99              @3gca_A_4-5_16-17
ATOM    367  C2'   G A  18      17.868   7.977 -28.877  1.00 71.52              @3gca_A_4-5_16-17
ATOM    368  C3'   G A  18      16.663   8.061 -27.945  1.00 71.96              @3gca_A_4-5_16-17
ATOM    369  C4    G A  18      18.328   5.628 -31.115  1.00 63.01              @3gca_A_4-5_16-17
ATOM    370  C4'   G A  18      17.047   7.099 -26.829  1.00 71.08              @3gca_A_4-5_16-17
ATOM    371  C5    G A  18      17.648   4.630 -31.787  1.00 62.75              @3gca_A_4-5_16-17
ATOM    372  C5'   G A  18      15.925   6.572 -25.971  1.00 68.76              @3gca_A_4-5_16-17
ATOM    373  C6    G A  18      18.066   4.296 -33.124  1.00 62.82              @3gca_A_4-5_16-17
ATOM    374  C8    G A  18      16.745   4.758 -29.862  1.00 65.96              @3gca_A_4-5_16-17
ATOM    375  N1    G A  18      19.133   5.095 -33.534  1.00 61.49              @3gca_A_4-5_16-17
ATOM    376  N2    G A  18      20.746   6.750 -33.352  1.00 61.82              @3gca_A_4-5_16-17
ATOM    377  N3    G A  18      19.351   6.386 -31.542  1.00 60.80              @3gca_A_4-5_16-17
ATOM    378  N7    G A  18      16.642   4.103 -30.994  1.00 64.32              @3gca_A_4-5_16-17
ATOM    379  N9    G A  18      17.769   5.670 -29.863  1.00 65.79              @3gca_A_4-5_16-17
ATOM    380  O2'   G A  18      18.949   8.779 -28.430  1.00 72.80              @3gca_A_4-5_16-17
ATOM    381  O3'   G A  18      16.528   9.385 -27.447  1.00 74.11              @3gca_A_4-5_16-17
ATOM    382  O4'   G A  18      17.703   6.017 -27.535  1.00 72.58              @3gca_A_4-5_16-17
ATOM    383  O5'   G A  18      14.784   6.325 -26.767  1.00 66.51              @3gca_A_4-5_16-17
ATOM    384  O6    G A  18      17.604   3.430 -33.896  1.00 64.57              @3gca_A_4-5_16-17
ATOM    385  OP1   G A  18      14.065   8.701 -27.023  1.00 70.11              @3gca_A_4-5_16-17
ATOM    386  OP2   G A  18      12.421   6.784 -27.527  1.00 67.29              @3gca_A_4-5_16-17
ATOM    387  P     G A  18      13.554   7.332 -26.739  1.00 69.32              @3gca_A_4-5_16-17
ATOM    388  C1'   C A  19      18.050   5.789 -23.391  1.00 53.53              @1hnx_A_634-636_728-730
ATOM    389  C2    C A  19      17.021   3.514 -23.155  1.00  0.00              @1hnx_A_634-636_728-730
ATOM    390  C2'   C A  19      18.924   5.653 -24.634  1.00 53.53              @1hnx_A_634-636_728-730
ATOM    391  C3'   C A  19      18.355   6.750 -25.514  1.00 53.53              @1hnx_A_634-636_728-730
ATOM    392  C4    C A  19      14.779   3.114 -23.634  1.00  0.00              @1hnx_A_634-636_728-730
ATOM    393  C4'   C A  19      17.992   7.836 -24.517  1.00 53.53              @1hnx_A_634-636_728-730
ATOM    394  C5    C A  19      14.567   4.478 -23.983  1.00  0.00              @1hnx_A_634-636_728-730
ATOM    395  C5'   C A  19      17.006   8.871 -25.010  1.00 53.53              @1hnx_A_634-636_728-730
ATOM    396  C6    C A  19      15.614   5.308 -23.899  1.00  0.00              @1hnx_A_634-636_728-730
ATOM    397  N1    C A  19      16.840   4.858 -23.492  1.00  0.00              @1hnx_A_634-636_728-730
ATOM    398  N3    C A  19      15.972   2.664 -23.236  1.00  0.00              @1hnx_A_634-636_728-730
ATOM    399  N4    C A  19      13.772   2.239 -23.700  1.00  0.00              @1hnx_A_634-636_728-730
ATOM    400  O2    C A  19      18.144   3.134 -22.790  1.00  0.00              @1hnx_A_634-636_728-730
ATOM    401  O2'   C A  19      20.285   5.843 -24.314  1.00 53.53              @1hnx_A_634-636_728-730
ATOM    402  O3'   C A  19      19.285   7.194 -26.478  1.00 53.53              @1hnx_A_634-636_728-730
ATOM    403  O4'   C A  19      17.568   7.112 -23.337  1.00 53.53              @1hnx_A_634-636_728-730
ATOM    404  O5'   C A  19      15.852   8.228 -25.570  1.00 53.53              @1hnx_A_634-636_728-730
ATOM    405  OP1   C A  19      14.868  10.327 -26.506  1.00 55.55              @1hnx_A_634-636_728-730
ATOM    406  OP2   C A  19      13.533   8.122 -26.517  1.00 55.55              @1hnx_A_634-636_728-730
ATOM    407  P     C A  19      14.511   9.045 -25.853  1.00 53.53              @1hnx_A_634-636_728-730
ATOM    408  C1'   G A  20      21.979   2.435 -26.377  1.00 73.66              @1hnx_A_634-636_728-730
ATOM    409  C2    G A  20      20.788  -1.556 -25.321  1.00  0.00              @1hnx_A_634-636_728-730
ATOM    410  C2'   G A  20      22.662   2.187 -27.721  1.00 73.66              @1hnx_A_634-636_728-730
ATOM    411  C3'   G A  20      22.257   3.432 -28.492  1.00 73.66              @1hnx_A_634-636_728-730
ATOM    412  C4    G A  20      20.455   0.510 -26.048  1.00  0.00              @1hnx_A_634-636_728-730
ATOM    413  C4'   G A  20      22.348   4.499 -27.413  1.00 73.66              @1hnx_A_634-636_728-730
ATOM    414  C5    G A  20      19.101   0.346 -26.255  1.00  0.00              @1hnx_A_634-636_728-730
ATOM    415  C5'   G A  20      21.600   5.772 -27.663  1.00 73.66              @1hnx_A_634-636_728-730
ATOM    416  C6    G A  20      18.512  -0.911 -25.965  1.00  0.00              @1hnx_A_634-636_728-730
ATOM    417  C8    G A  20      19.532   2.354 -26.817  1.00  0.00              @1hnx_A_634-636_728-730
ATOM    418  N1    G A  20      19.451  -1.821 -25.493  1.00  0.00              @1hnx_A_634-636_728-730
ATOM    419  N2    G A  20      21.535  -2.567 -24.851  1.00  0.00              @1hnx_A_634-636_728-730
ATOM    420  N3    G A  20      21.350  -0.390 -25.588  1.00  0.00              @1hnx_A_634-636_728-730
ATOM    421  N7    G A  20      18.534   1.517 -26.740  1.00  0.00              @1hnx_A_634-636_728-730
ATOM    422  N9    G A  20      20.726   1.807 -26.412  1.00  0.00              @1hnx_A_634-636_728-730
ATOM    423  O2'   G A  20      24.066   2.128 -27.546  1.00 73.66              @1hnx_A_634-636_728-730
ATOM    424  O3'   G A  20      23.104   3.660 -29.604  1.00 73.66              @1hnx_A_634-636_728-730
ATOM    425  O4'   G A  20      21.821   3.838 -26.233  1.00 73.66              @1hnx_A_634-636_728-730
ATOM    426  O5'   G A  20      20.254   5.490 -28.018  1.00 73.66              @1hnx_A_634-636_728-730
ATOM    427  O6    G A  20      17.328  -1.252 -26.084  1.00  0.00              @1hnx_A_634-636_728-730
ATOM    428  OP1   G A  20      19.600   7.754 -28.870  1.00 69.37              @1hnx_A_634-636_728-730
ATOM    429  OP2   G A  20      17.829   6.027 -28.165  1.00 69.37              @1hnx_A_634-636_728-730
ATOM    430  P     G A  20      19.169   6.647 -27.977  1.00 73.66              @1hnx_A_634-636_728-730
ATOM    431  C1'   G A  21      22.676  -1.837 -29.216  1.00 73.24              @1hnx_A_634-636_728-730
ATOM    432  C2    G A  21      19.169  -4.309 -29.207  1.00 85.04              @1hnx_A_634-636_728-730
ATOM    433  C2'   G A  21      22.877  -2.474 -30.590  1.00 73.24              @1hnx_A_634-636_728-730
ATOM    434  C3'   G A  21      23.269  -1.271 -31.434  1.00 73.24              @1hnx_A_634-636_728-730
ATOM    435  C4    G A  21      20.228  -2.374 -29.090  1.00 85.04              @1hnx_A_634-636_728-730
ATOM    436  C4'   G A  21      24.109  -0.462 -30.460  1.00 73.24              @1hnx_A_634-636_728-730
ATOM    437  C5    G A  21      19.086  -1.602 -29.087  1.00 85.04              @1hnx_A_634-636_728-730
ATOM    438  C5'   G A  21      24.200   1.010 -30.744  1.00 73.24              @1hnx_A_634-636_728-730
ATOM    439  C6    G A  21      17.824  -2.251 -29.181  1.00 85.04              @1hnx_A_634-636_728-730
ATOM    440  C8    G A  21      20.711  -0.228 -28.985  1.00 85.04              @1hnx_A_634-636_728-730
ATOM    441  N1    G A  21      17.967  -3.637 -29.227  1.00 85.04              @1hnx_A_634-636_728-730
ATOM    442  N2    G A  21      19.108  -5.639 -29.251  1.00 85.04              @1hnx_A_634-636_728-730
ATOM    443  N3    G A  21      20.344  -3.716 -29.146  1.00 85.04              @1hnx_A_634-636_728-730
ATOM    444  N7    G A  21      19.403  -0.252 -29.004  1.00 85.04              @1hnx_A_634-636_728-730
ATOM    445  N9    G A  21      21.270  -1.483 -29.075  1.00 85.04              @1hnx_A_634-636_728-730
ATOM    446  O2'   G A  21      23.896  -3.443 -30.498  1.00 73.24              @1hnx_A_634-636_728-730
ATOM    447  O3'   G A  21      23.993  -1.632 -32.610  1.00 73.24              @1hnx_A_634-636_728-730
ATOM    448  O4'   G A  21      23.453  -0.656 -29.180  1.00 73.24              @1hnx_A_634-636_728-730
ATOM    449  O5'   G A  21      22.892   1.544 -30.981  1.00 73.24              @1hnx_A_634-636_728-730
ATOM    450  O6    G A  21      16.695  -1.740 -29.244  1.00 85.04              @1hnx_A_634-636_728-730
ATOM    451  OP1   G A  21      23.739   3.724 -31.886  1.00 85.04              @1hnx_A_634-636_728-730
ATOM    452  OP2   G A  21      21.235   3.314 -31.410  1.00 85.04              @1hnx_A_634-636_728-730
ATOM    453  P     G A  21      22.664   3.115 -31.052  1.00 73.24              @1hnx_A_634-636_728-730
ATOM    454  C1'   A A  22      19.225   0.434 -34.724  1.00113.28              @1hnz_A_HairpinLoop_450-453
ATOM    455  C2    A A  22      16.083  -2.124 -36.459  1.00136.78              @1hnz_A_HairpinLoop_450-453
ATOM    456  C2'   A A  22      18.615   1.321 -33.620  1.00113.28              @1hnz_A_HairpinLoop_450-453
ATOM    457  C3'   A A  22      19.796   1.569 -32.686  1.00113.28              @1hnz_A_HairpinLoop_450-453
ATOM    458  C4    A A  22      17.926  -1.685 -35.322  1.00136.78              @1hnz_A_HairpinLoop_450-453
ATOM    459  C4'   A A  22      21.008   1.418 -33.594  1.00113.28              @1hnz_A_HairpinLoop_450-453
ATOM    460  C5    A A  22      18.162  -3.029 -35.091  1.00136.78              @1hnz_A_HairpinLoop_450-453
ATOM    461  C5'   A A  22      22.200   0.763 -32.947  1.00113.28              @1hnz_A_HairpinLoop_450-453
ATOM    462  C6    A A  22      17.226  -3.947 -35.618  1.00136.78              @1hnz_A_HairpinLoop_450-453
ATOM    463  C8    A A  22      19.751  -1.982 -34.140  1.00136.78              @1hnz_A_HairpinLoop_450-453
ATOM    464  N1    A A  22      16.178  -3.451 -36.310  1.00136.78              @1hnz_A_HairpinLoop_450-453
ATOM    465  N3    A A  22      16.894  -1.161 -36.010  1.00136.78              @1hnz_A_HairpinLoop_450-453
ATOM    466  N6    A A  22      17.319  -5.270 -35.471  1.00136.78              @1hnz_A_HairpinLoop_450-453
ATOM    467  N7    A A  22      19.321  -3.202 -34.347  1.00136.78              @1hnz_A_HairpinLoop_450-453
ATOM    468  N9    A A  22      18.966  -1.011 -34.716  1.00136.78              @1hnz_A_HairpinLoop_450-453
ATOM    469  O2'   A A  22      18.122   2.540 -34.150  1.00113.28              @1hnz_A_HairpinLoop_450-453
ATOM    470  O3'   A A  22      19.745   2.933 -32.233  1.00113.28              @1hnz_A_HairpinLoop_450-453
ATOM    471  O4'   A A  22      20.620   0.601 -34.713  1.00113.28              @1hnz_A_HairpinLoop_450-453
ATOM    472  O5'   A A  22      22.923  -0.003 -33.929  1.00113.28              @1hnz_A_HairpinLoop_450-453
ATOM    473  OP1   A A  22      24.845  -1.250 -34.870  1.00136.78              @1hnz_A_HairpinLoop_450-453
ATOM    474  OP2   A A  22      25.201   0.503 -33.018  1.00136.78              @1hnz_A_HairpinLoop_450-453
ATOM    475  P     A A  22      24.377  -0.578 -33.635  1.00113.28              @1hnz_A_HairpinLoop_450-453
ATOM    476  C1'   G A  23      13.956   3.585 -30.273  1.00138.89              @1hnz_A_HairpinLoop_450-453
ATOM    477  C2    G A  23      12.402   7.470 -29.254  1.00  0.00              @1hnz_A_HairpinLoop_450-453
ATOM    478  C2'   G A  23      13.660   2.241 -30.953  1.00138.89              @1hnz_A_HairpinLoop_450-453
ATOM    479  C3'   G A  23      14.565   1.287 -30.171  1.00138.89              @1hnz_A_HairpinLoop_450-453
ATOM    480  C4    G A  23      13.273   5.954 -30.613  1.00  0.00              @1hnz_A_HairpinLoop_450-453
ATOM    481  C4'   G A  23      15.770   2.170 -29.837  1.00138.89              @1hnz_A_HairpinLoop_450-453
ATOM    482  C5    G A  23      13.305   6.785 -31.714  1.00  0.00              @1hnz_A_HairpinLoop_450-453
ATOM    483  C5'   G A  23      16.988   2.056 -30.739  1.00138.89              @1hnz_A_HairpinLoop_450-453
ATOM    484  C6    G A  23      12.833   8.115 -31.580  1.00  0.00              @1hnz_A_HairpinLoop_450-453
ATOM    485  C8    G A  23      14.096   4.923 -32.375  1.00  0.00              @1hnz_A_HairpinLoop_450-453
ATOM    486  N1    G A  23      12.391   8.376 -30.287  1.00  0.00              @1hnz_A_HairpinLoop_450-453
ATOM    487  N2    G A  23      11.934   7.912 -28.076  1.00  0.00              @1hnz_A_HairpinLoop_450-453
ATOM    488  N3    G A  23      12.838   6.227 -29.365  1.00  0.00              @1hnz_A_HairpinLoop_450-453
ATOM    489  N7    G A  23      13.826   6.121 -32.816  1.00  0.00              @1hnz_A_HairpinLoop_450-453
ATOM    490  N9    G A  23      13.785   4.754 -31.047  1.00  0.00              @1hnz_A_HairpinLoop_450-453
ATOM    491  O2'   G A  23      12.286   1.913 -30.844  1.00138.89              @1hnz_A_HairpinLoop_450-453
ATOM    492  O3'   G A  23      13.878   0.933 -28.962  1.00138.89              @1hnz_A_HairpinLoop_450-453
ATOM    493  O4'   G A  23      15.305   3.541 -29.866  1.00138.89              @1hnz_A_HairpinLoop_450-453
ATOM    494  O5'   G A  23      17.769   3.283 -30.680  1.00138.89              @1hnz_A_HairpinLoop_450-453
ATOM    495  O6    G A  23      12.779   9.004 -32.439  1.00  0.00              @1hnz_A_HairpinLoop_450-453
ATOM    496  OP1   G A  23      19.856   4.661 -30.457  1.00160.16              @1hnz_A_HairpinLoop_450-453
ATOM    497  OP2   G A  23      19.833   2.175 -29.837  1.00160.16              @1hnz_A_HairpinLoop_450-453
ATOM    498  P     G A  23      19.365   3.277 -30.707  1.00138.89              @1hnz_A_HairpinLoop_450-453
ATOM    499  C1'   U A  24      14.016  -4.213 -32.615  1.00109.52              @1hnz_A_HairpinLoop_450-453
ATOM    500  C2    U A  24      16.365  -5.103 -32.539  1.00  0.00              @1hnz_A_HairpinLoop_450-453
ATOM    501  C2'   U A  24      13.456  -5.235 -31.615  1.00109.52              @1hnz_A_HairpinLoop_450-453
ATOM    502  C3'   U A  24      12.969  -4.334 -30.483  1.00109.52              @1hnz_A_HairpinLoop_450-453
ATOM    503  C4    U A  24      18.278  -3.597 -32.161  1.00  0.00              @1hnz_A_HairpinLoop_450-453
ATOM    504  C4'   U A  24      12.485  -3.088 -31.221  1.00109.52              @1hnz_A_HairpinLoop_450-453
ATOM    505  C5    U A  24      17.351  -2.510 -32.088  1.00  0.00              @1hnz_A_HairpinLoop_450-453
ATOM    506  C5'   U A  24      12.427  -1.771 -30.448  1.00109.52              @1hnz_A_HairpinLoop_450-453
ATOM    507  C6    U A  24      16.043  -2.744 -32.234  1.00  0.00              @1hnz_A_HairpinLoop_450-453
ATOM    508  N1    U A  24      15.535  -4.004 -32.456  1.00  0.00              @1hnz_A_HairpinLoop_450-453
ATOM    509  N3    U A  24      17.702  -4.831 -32.384  1.00  0.00              @1hnz_A_HairpinLoop_450-453
ATOM    510  O2    U A  24      15.949  -6.232 -32.734  1.00  0.00              @1hnz_A_HairpinLoop_450-453
ATOM    511  O2'   U A  24      12.423  -6.002 -32.206  1.00109.52              @1hnz_A_HairpinLoop_450-453
ATOM    512  O3'   U A  24      11.933  -4.964 -29.741  1.00109.52              @1hnz_A_HairpinLoop_450-453
ATOM    513  O4    U A  24      19.502  -3.512 -32.043  1.00  0.00              @1hnz_A_HairpinLoop_450-453
ATOM    514  O4'   U A  24      13.377  -2.965 -32.363  1.00109.52              @1hnz_A_HairpinLoop_450-453
ATOM    515  O5'   U A  24      13.702  -1.468 -29.827  1.00109.52              @1hnz_A_HairpinLoop_450-453
ATOM    516  OP1   U A  24      12.516  -0.739 -27.722  1.00119.57              @1hnz_A_HairpinLoop_450-453
ATOM    517  OP2   U A  24      15.074  -0.923 -27.797  1.00119.57              @1hnz_A_HairpinLoop_450-453
ATOM    518  P     U A  24      13.793  -0.607 -28.480  1.00109.52              @1hnz_A_HairpinLoop_450-453
ATOM    519  C1'   A A  25      15.728  -8.774 -29.842  1.00 62.39              @1hnx_A_634-636_728-730
ATOM    520  C2    A A  25      19.375  -6.586 -30.650  1.00  0.00              @1hnx_A_634-636_728-730
ATOM    521  C2'   A A  25      16.518  -9.604 -28.818  1.00 62.39              @1hnx_A_634-636_728-730
ATOM    522  C3'   A A  25      15.521  -9.735 -27.673  1.00 62.39              @1hnx_A_634-636_728-730
ATOM    523  C4    A A  25      17.269  -6.834 -30.072  1.00  0.00              @1hnx_A_634-636_728-730
ATOM    524  C4'   A A  25      14.188  -9.803 -28.405  1.00 62.39              @1hnx_A_634-636_728-730
ATOM    525  C5    A A  25      17.106  -5.474 -29.873  1.00  0.00              @1hnx_A_634-636_728-730
ATOM    526  C5'   A A  25      13.303  -8.581 -28.358  1.00 62.39              @1hnx_A_634-636_728-730
ATOM    527  C6    A A  25      18.225  -4.656 -30.104  1.00  0.00              @1hnx_A_634-636_728-730
ATOM    528  C8    A A  25      15.225  -6.362 -29.432  1.00  0.00              @1hnx_A_634-636_728-730
ATOM    529  N1    A A  25      19.369  -5.257 -30.500  1.00  0.00              @1hnx_A_634-636_728-730
ATOM    530  N3    A A  25      18.390  -7.462 -30.464  1.00  0.00              @1hnx_A_634-636_728-730
ATOM    531  N6    A A  25      18.218  -3.330 -29.954  1.00  0.00              @1hnx_A_634-636_728-730
ATOM    532  N7    A A  25      15.808  -5.189 -29.468  1.00  0.00              @1hnx_A_634-636_728-730
ATOM    533  N9    A A  25      16.051  -7.402 -29.785  1.00  0.00              @1hnx_A_634-636_728-730
ATOM    534  O2'   A A  25      16.903 -10.852 -29.365  1.00 62.39              @1hnx_A_634-636_728-730
ATOM    535  O3'   A A  25      15.788 -10.913 -26.912  1.00 62.39              @1hnx_A_634-636_728-730
ATOM    536  O4'   A A  25      14.349  -8.942 -29.558  1.00 62.39              @1hnx_A_634-636_728-730
ATOM    537  O5'   A A  25      14.023  -7.416 -28.794  1.00 62.39              @1hnx_A_634-636_728-730
ATOM    538  OP1   A A  25      11.811  -6.388 -29.023  1.00 93.07              @1hnx_A_634-636_728-730
ATOM    539  OP2   A A  25      13.737  -5.040 -28.036  1.00 93.07              @1hnx_A_634-636_728-730
ATOM    540  P     A A  25      13.250  -6.046 -29.015  1.00 62.39              @1hnx_A_634-636_728-730
ATOM    541  C1'   C A  26      20.799  -7.941 -26.802  1.00 64.52              @1hnx_A_634-636_728-730
ATOM    542  C2    C A  26      20.300  -5.753 -25.642  1.00  0.00              @1hnx_A_634-636_728-730
ATOM    543  C2'   C A  26      21.728  -8.555 -25.755  1.00 64.52              @1hnx_A_634-636_728-730
ATOM    544  C3'   C A  26      20.949  -9.796 -25.351  1.00 64.52              @1hnx_A_634-636_728-730
ATOM    545  C4    C A  26      18.118  -5.068 -25.209  1.00  0.00              @1hnx_A_634-636_728-730
ATOM    546  C4'   C A  26      20.331 -10.240 -26.668  1.00 64.52              @1hnx_A_634-636_728-730
ATOM    547  C5    C A  26      17.585  -6.246 -25.805  1.00  0.00              @1hnx_A_634-636_728-730
ATOM    548  C5'   C A  26      19.046 -11.013 -26.559  1.00 64.52              @1hnx_A_634-636_728-730
ATOM    549  C6    C A  26      18.456  -7.136 -26.300  1.00  0.00              @1hnx_A_634-636_728-730
ATOM    550  N1    C A  26      19.803  -6.917 -26.232  1.00  0.00              @1hnx_A_634-636_728-730
ATOM    551  N3    C A  26      19.432  -4.844 -25.138  1.00  0.00              @1hnx_A_634-636_728-730
ATOM    552  N4    C A  26      17.299  -4.145 -24.698  1.00  0.00              @1hnx_A_634-636_728-730
ATOM    553  O2    C A  26      21.527  -5.581 -25.594  1.00  0.00              @1hnx_A_634-636_728-730
ATOM    554  O2'   C A  26      22.950  -8.896 -26.375  1.00 64.52              @1hnx_A_634-636_728-730
ATOM    555  O3'   C A  26      21.809 -10.777 -24.786  1.00 64.52              @1hnx_A_634-636_728-730
ATOM    556  O4'   C A  26      20.050  -9.003 -27.371  1.00 64.52              @1hnx_A_634-636_728-730
ATOM    557  O5'   C A  26      18.034 -10.195 -25.962  1.00 64.52              @1hnx_A_634-636_728-730
ATOM    558  OP1   C A  26      16.924 -12.160 -24.964  1.00 73.82              @1hnx_A_634-636_728-730
ATOM    559  OP2   C A  26      15.876  -9.817 -24.708  1.00 73.82              @1hnx_A_634-636_728-730
ATOM    560  P     C A  26      16.629 -10.815 -25.532  1.00 64.52              @1hnx_A_634-636_728-730
ATOM    561  C1'   G A  27      21.782  -5.436 -24.162  1.00 72.79              @1hnx_A_634-636_728-730
ATOM    562  C2    G A  27      19.650  -2.003 -25.592  1.00  0.00              @1hnx_A_634-636_728-730
ATOM    563  C2'   G A  27      22.267  -4.709 -22.908  1.00 72.79              @1hnx_A_634-636_728-730
ATOM    564  C3'   G A  27      22.227  -5.818 -21.869  1.00 72.79              @1hnx_A_634-636_728-730
ATOM    565  C4    G A  27      19.842  -4.096 -24.895  1.00  0.00              @1hnx_A_634-636_728-730
ATOM    566  C4'   G A  27      22.600  -7.049 -22.684  1.00 72.79              @1hnx_A_634-636_728-730
ATOM    567  C5    G A  27      18.499  -4.386 -25.017  1.00  0.00              @1hnx_A_634-636_728-730
ATOM    568  C5'   G A  27      22.240  -8.410 -22.115  1.00 72.79              @1hnx_A_634-636_728-730
ATOM    569  C6    G A  27      17.620  -3.373 -25.479  1.00  0.00              @1hnx_A_634-636_728-730
ATOM    570  C8    G A  27      19.411  -6.172 -24.303  1.00  0.00              @1hnx_A_634-636_728-730
ATOM    571  N1    G A  27      18.298  -2.189 -25.748  1.00  0.00              @1hnx_A_634-636_728-730
ATOM    572  N2    G A  27      20.118  -0.785 -25.906  1.00  0.00              @1hnx_A_634-636_728-730
ATOM    573  N3    G A  27      20.480  -2.937 -25.161  1.00  0.00              @1hnx_A_634-636_728-730
ATOM    574  N7    G A  27      18.243  -5.698 -24.640  1.00  0.00              @1hnx_A_634-636_728-730
ATOM    575  N9    G A  27      20.425  -5.253 -24.434  1.00  0.00              @1hnx_A_634-636_728-730
ATOM    576  O2'   G A  27      23.592  -4.251 -23.118  1.00 72.79              @1hnx_A_634-636_728-730
ATOM    577  O3'   G A  27      23.216  -5.556 -20.885  1.00 72.79              @1hnx_A_634-636_728-730
ATOM    578  O4'   G A  27      22.032  -6.816 -23.995  1.00 72.79              @1hnx_A_634-636_728-730
ATOM    579  O5'   G A  27      22.850  -9.473 -22.876  1.00 72.79              @1hnx_A_634-636_728-730
ATOM    580  O6    G A  27      16.397  -3.436 -25.655  1.00  0.00              @1hnx_A_634-636_728-730
ATOM    581  OP1   G A  27      20.631 -10.404 -23.474  1.00 58.94              @1hnx_A_634-636_728-730
ATOM    582  OP2   G A  27      22.785 -11.612 -24.197  1.00 58.94              @1hnx_A_634-636_728-730
ATOM    583  P     G A  27      22.036 -10.808 -23.195  1.00 72.79              @1hnx_A_634-636_728-730
ATOM    584  C1'   A A  28      21.606  -3.218 -15.978  1.00152.96              @3oge_A_Bulge_60-62_92-92 % 1
ATOM    585  C2    A A  28      19.583   0.645 -16.032  1.00  0.00              @3oge_A_Bulge_60-62_92-92 % 1
ATOM    586  C2'   A A  28      21.808  -4.732 -16.055  1.00155.60              @3oge_A_Bulge_60-62_92-92 % 1
ATOM    587  C3'   A A  28      23.320  -4.835 -16.168  1.00156.99              @3oge_A_Bulge_60-62_92-92 % 1
ATOM    588  C4    A A  28      19.808  -1.501 -16.448  1.00  0.00              @3oge_A_Bulge_60-62_92-92 % 1
ATOM    589  C4'   A A  28      23.682  -3.614 -17.005  1.00151.48              @3oge_A_Bulge_60-62_92-92 % 1
ATOM    590  C5    A A  28      18.576  -1.565 -17.076  1.00  0.00              @3oge_A_Bulge_60-62_92-92 % 1
ATOM    591  C5'   A A  28      23.780  -3.875 -18.483  1.00147.68              @3oge_A_Bulge_60-62_92-92 % 1
ATOM    592  C6    A A  28      17.835  -0.374 -17.151  1.00  0.00              @3oge_A_Bulge_60-62_92-92 % 1
ATOM    593  C8    A A  28      19.381  -3.531 -17.160  1.00  0.00              @3oge_A_Bulge_60-62_92-92 % 1
ATOM    594  N1    A A  28      18.379   0.737 -16.607  1.00  0.00              @3oge_A_Bulge_60-62_92-92 % 1
ATOM    595  N3    A A  28      20.376  -0.415 -15.899  1.00  0.00              @3oge_A_Bulge_60-62_92-92 % 1
ATOM    596  N6    A A  28      16.634  -0.283 -17.725  1.00  0.00              @3oge_A_Bulge_60-62_92-92 % 1
ATOM    597  N7    A A  28      18.318  -2.855 -17.521  1.00  0.00              @3oge_A_Bulge_60-62_92-92 % 1
ATOM    598  N9    A A  28      20.323  -2.774 -16.506  1.00  0.00              @3oge_A_Bulge_60-62_92-92 % 1
ATOM    599  O2'   A A  28      21.260  -5.395 -14.932  1.00152.91              @3oge_A_Bulge_60-62_92-92 % 1
ATOM    600  O3'   A A  28      23.898  -4.715 -14.877  1.00156.27              @3oge_A_Bulge_60-62_92-92 % 1
ATOM    601  O4'   A A  28      22.629  -2.644 -16.775  1.00150.47              @3oge_A_Bulge_60-62_92-92 % 1
ATOM    602  O5'   A A  28      22.657  -4.620 -18.946  1.00151.86              @3oge_A_Bulge_60-62_92-92 % 1
ATOM    603  OP1   A A  28      23.468  -6.931 -18.357  1.00149.57              @3oge_A_Bulge_60-62_92-92 % 1
ATOM    604  OP2   A A  28      21.543  -6.627 -20.007  1.00122.82              @3oge_A_Bulge_60-62_92-92 % 1
ATOM    605  P     A A  28      22.821  -6.131 -19.424  1.00150.01              @3oge_A_Bulge_60-62_92-92 % 1
ATOM    606  C1'   U A  29      29.539  -4.316 -16.581  1.00165.27              @3oge_A_Bulge_60-62_92-92 % 1
ATOM    607  C2    U A  29      31.413  -5.897 -16.357  1.00165.86              @3oge_A_Bulge_60-62_92-92 % 1
ATOM    608  C2'   U A  29      28.435  -4.450 -17.630  1.00165.02              @3oge_A_Bulge_60-62_92-92 % 1
ATOM    609  C3'   U A  29      27.622  -3.181 -17.399  1.00167.19              @3oge_A_Bulge_60-62_92-92 % 1
ATOM    610  C4    U A  29      31.055  -8.077 -15.237  1.00161.49              @3oge_A_Bulge_60-62_92-92 % 1
ATOM    611  C4'   U A  29      27.752  -2.956 -15.891  1.00165.58              @3oge_A_Bulge_60-62_92-92 % 1
ATOM    612  C5    U A  29      29.689  -7.707 -15.027  1.00161.21              @3oge_A_Bulge_60-62_92-92 % 1
ATOM    613  C5'   U A  29      26.590  -3.446 -15.070  1.00159.32              @3oge_A_Bulge_60-62_92-92 % 1
ATOM    614  C6    U A  29      29.261  -6.519 -15.465  1.00164.82              @3oge_A_Bulge_60-62_92-92 % 1
ATOM    615  N1    U A  29      30.079  -5.615 -16.114  1.00166.69              @3oge_A_Bulge_60-62_92-92 % 1
ATOM    616  N3    U A  29      31.818  -7.130 -15.894  1.00165.39              @3oge_A_Bulge_60-62_92-92 % 1
ATOM    617  O2    U A  29      32.173  -5.124 -16.932  1.00161.57              @3oge_A_Bulge_60-62_92-92 % 1
ATOM    618  O2'   U A  29      28.965  -4.575 -18.935  1.00163.06              @3oge_A_Bulge_60-62_92-92 % 1
ATOM    619  O3'   U A  29      28.224  -2.094 -18.101  1.00167.83              @3oge_A_Bulge_60-62_92-92 % 1
ATOM    620  O4    U A  29      31.576  -9.136 -14.886  1.00163.39              @3oge_A_Bulge_60-62_92-92 % 1
ATOM    621  O4'   U A  29      28.953  -3.659 -15.473  1.00163.86              @3oge_A_Bulge_60-62_92-92 % 1
ATOM    622  O5'   U A  29      26.344  -4.827 -15.290  1.00152.80              @3oge_A_Bulge_60-62_92-92 % 1
ATOM    623  OP1   U A  29      24.987  -6.934 -15.071  1.00165.51              @3oge_A_Bulge_60-62_92-92 % 1
ATOM    624  OP2   U A  29      25.401  -5.435 -13.045  1.00168.92              @3oge_A_Bulge_60-62_92-92 % 1
ATOM    625  P     U A  29      25.189  -5.577 -14.504  1.00159.24              @3oge_A_Bulge_60-62_92-92 % 1
ATOM    626  C1'   C A  30      23.413   4.115 -20.690  1.00 75.88              @3gca_A_4-5_16-17
ATOM    627  C2    C A  30      21.451   3.829 -22.163  1.00 72.14              @3gca_A_4-5_16-17
ATOM    628  C2'   C A  30      22.960   5.175 -19.692  1.00 77.61              @3gca_A_4-5_16-17
ATOM    629  C3'   C A  30      23.120   4.409 -18.398  1.00 78.99              @3gca_A_4-5_16-17
ATOM    630  C4    C A  30      20.296   1.798 -22.257  1.00 71.21              @3gca_A_4-5_16-17
ATOM    631  C4'   C A  30      24.440   3.712 -18.607  1.00 79.90              @3gca_A_4-5_16-17
ATOM    632  C5    C A  30      21.114   1.244 -21.237  1.00 71.48              @3gca_A_4-5_16-17
ATOM    633  C5'   C A  30      24.629   2.501 -17.730  1.00 82.32              @3gca_A_4-5_16-17
ATOM    634  C6    C A  30      22.088   2.018 -20.734  1.00 71.77              @3gca_A_4-5_16-17
ATOM    635  N1    C A  30      22.294   3.290 -21.190  1.00 72.41              @3gca_A_4-5_16-17
ATOM    636  N3    C A  30      20.464   3.051 -22.691  1.00 70.47              @3gca_A_4-5_16-17
ATOM    637  N4    C A  30      19.326   1.054 -22.815  1.00 72.47              @3gca_A_4-5_16-17
ATOM    638  O2    C A  30      21.626   5.005 -22.522  1.00 73.83              @3gca_A_4-5_16-17
ATOM    639  O2'   C A  30      23.809   6.307 -19.718  1.00 77.97              @3gca_A_4-5_16-17
ATOM    640  O3'   C A  30      23.141   5.269 -17.304  1.00 78.97              @3gca_A_4-5_16-17
ATOM    641  O4'   C A  30      24.331   3.274 -19.991  1.00 78.80              @3gca_A_4-5_16-17
ATOM    642  O5'   C A  30      25.257   1.455 -18.469  1.00 86.91              @3gca_A_4-5_16-17
ATOM    643  OP1   C A  30      25.843  -0.195 -16.696  1.00 89.82              @3gca_A_4-5_16-17
ATOM    644  OP2   C A  30      27.241  -0.061 -18.866  1.00 87.54              @3gca_A_4-5_16-17
ATOM    645  P     C A  30      26.424   0.603 -17.808  1.00 89.38              @3gca_A_4-5_16-17
ATOM    646  C1'   G A  31      17.908   7.858 -18.250  1.00 70.09              @3gca_A_4-5_16-17
ATOM    647  C2    G A  31      14.257   6.155 -19.737  1.00  0.00              @3gca_A_4-5_16-17
ATOM    648  C2'   G A  31      17.428   8.192 -16.842  1.00 72.04              @3gca_A_4-5_16-17
ATOM    649  C3'   G A  31      18.612   7.707 -16.030  1.00 73.83              @3gca_A_4-5_16-17
ATOM    650  C4    G A  31      16.371   6.104 -19.076  1.00  0.00              @3gca_A_4-5_16-17
ATOM    651  C4'   G A  31      19.776   8.196 -16.867  1.00 73.83              @3gca_A_4-5_16-17
ATOM    652  C5    G A  31      16.528   4.750 -19.287  1.00  0.00              @3gca_A_4-5_16-17
ATOM    653  C5'   G A  31      21.086   7.476 -16.645  1.00 75.86              @3gca_A_4-5_16-17
ATOM    654  C6    G A  31      15.429   4.002 -19.780  1.00  0.00              @3gca_A_4-5_16-17
ATOM    655  C8    G A  31      18.405   5.442 -18.557  1.00  0.00              @3gca_A_4-5_16-17
ATOM    656  N1    G A  31      14.311   4.804 -19.981  1.00  0.00              @3gca_A_4-5_16-17
ATOM    657  N2    G A  31      13.085   6.756 -19.995  1.00  0.00              @3gca_A_4-5_16-17
ATOM    658  N3    G A  31      15.274   6.864 -19.276  1.00  0.00              @3gca_A_4-5_16-17
ATOM    659  N7    G A  31      17.816   4.348 -18.956  1.00  0.00              @3gca_A_4-5_16-17
ATOM    660  N9    G A  31      17.585   6.544 -18.605  1.00  0.00              @3gca_A_4-5_16-17
ATOM    661  O2'   G A  31      17.245   9.586 -16.675  1.00 73.01              @3gca_A_4-5_16-17
ATOM    662  O3'   G A  31      18.606   8.293 -14.754  1.00 74.89              @3gca_A_4-5_16-17
ATOM    663  O4'   G A  31      19.321   7.973 -18.228  1.00 72.24              @3gca_A_4-5_16-17
ATOM    664  O5'   G A  31      20.880   6.071 -16.656  1.00 77.64              @3gca_A_4-5_16-17
ATOM    665  O6    G A  31      15.372   2.792 -20.032  1.00  0.00              @3gca_A_4-5_16-17
ATOM    666  OP1   G A  31      22.607   5.550 -14.907  1.00 79.34              @3gca_A_4-5_16-17
ATOM    667  OP2   G A  31      21.543   3.685 -16.346  1.00 77.42              @3gca_A_4-5_16-17
ATOM    668  P     G A  31      22.035   5.082 -16.191  1.00 78.77              @3gca_A_4-5_16-17
ATOM    669  C1'   A A  32      13.146   8.736 -12.516  1.00 49.81              @3dj2_A_Bulge_84-84_110-111
ATOM    670  C2    A A  32      15.381  10.111  -8.995  1.00  0.00              @3dj2_A_Bulge_84-84_110-111
ATOM    671  C2'   A A  32      12.911  10.232 -12.786  1.00 48.51              @3dj2_A_Bulge_84-84_110-111
ATOM    672  C3'   A A  32      14.319  10.779 -13.068  1.00 46.99              @3dj2_A_Bulge_84-84_110-111
ATOM    673  C4    A A  32      13.996   8.815 -10.105  1.00  0.00              @3dj2_A_Bulge_84-84_110-111
ATOM    674  C4'   A A  32      15.076   9.560 -13.592  1.00 46.49              @3dj2_A_Bulge_84-84_110-111
ATOM    675  C5    A A  32      13.747   8.034  -8.990  1.00  0.00              @3dj2_A_Bulge_84-84_110-111
ATOM    676  C5'   A A  32      16.488   9.442 -13.054  1.00 43.98              @3dj2_A_Bulge_84-84_110-111
ATOM    677  C6    A A  32      14.412   8.385  -7.803  1.00  0.00              @3dj2_A_Bulge_84-84_110-111
ATOM    678  C8    A A  32      12.579   7.205 -10.561  1.00  0.00              @3dj2_A_Bulge_84-84_110-111
ATOM    679  N1    A A  32      15.240   9.452  -7.841  1.00  0.00              @3dj2_A_Bulge_84-84_110-111
ATOM    680  N3    A A  32      14.812   9.880 -10.176  1.00  0.00              @3dj2_A_Bulge_84-84_110-111
ATOM    681  N6    A A  32      14.270   7.725  -6.651  1.00  0.00              @3dj2_A_Bulge_84-84_110-111
ATOM    682  N7    A A  32      12.848   7.019  -9.292  1.00  0.00              @3dj2_A_Bulge_84-84_110-111
ATOM    683  N9    A A  32      13.239   8.274 -11.116  1.00  0.00              @3dj2_A_Bulge_84-84_110-111
ATOM    684  O2'   A A  32      12.013  10.377 -13.877  1.00 49.21              @3dj2_A_Bulge_84-84_110-111
ATOM    685  O3'   A A  32      14.366  11.872 -14.024  1.00 45.81              @3dj2_A_Bulge_84-84_110-111
ATOM    686  O4'   A A  32      14.336   8.376 -13.192  1.00 48.30              @3dj2_A_Bulge_84-84_110-111
ATOM    687  O5'   A A  32      17.124   8.301 -13.593  1.00 40.70              @3dj2_A_Bulge_84-84_110-111
ATOM    688  OP1   A A  32      19.297   8.996 -12.532  1.00 38.58              @3dj2_A_Bulge_84-84_110-111
ATOM    689  OP2   A A  32      19.076   6.850 -13.920  1.00 38.25              @3dj2_A_Bulge_84-84_110-111
ATOM    690  P     A A  32      18.717   8.263 -13.681  1.00 38.48              @3dj2_A_Bulge_84-84_110-111
ATOM    691  C1'   G A  33      12.927  13.688 -19.208  1.00 47.67              @1j5e_A_23-26_532-535
ATOM    692  C2    G A  33      12.133  11.477 -22.866  1.00  0.00              @1j5e_A_23-26_532-535
ATOM    693  C2'   G A  33      11.550  14.133 -18.708  1.00 47.67              @1j5e_A_23-26_532-535
ATOM    694  C3'   G A  33      11.717  14.016 -17.201  1.00 47.67              @1j5e_A_23-26_532-535
ATOM    695  C4    G A  33      12.678  11.668 -20.727  1.00  0.00              @1j5e_A_23-26_532-535
ATOM    696  C4'   G A  33      13.154  14.443 -17.005  1.00 47.67              @1j5e_A_23-26_532-535
ATOM    697  C5    G A  33      12.829  10.312 -20.522  1.00  0.00              @1j5e_A_23-26_532-535
ATOM    698  C5'   G A  33      13.815  13.930 -15.759  1.00 47.67              @1j5e_A_23-26_532-535
ATOM    699  C6    G A  33      12.609   9.427 -21.608  1.00  0.00              @1j5e_A_23-26_532-535
ATOM    700  C8    G A  33      13.253  11.230 -18.648  1.00  0.00              @1j5e_A_23-26_532-535
ATOM    701  N1    G A  33      12.257  10.113 -22.766  1.00  0.00              @1j5e_A_23-26_532-535
ATOM    702  N2    G A  33      11.784  11.951 -24.072  1.00  0.00              @1j5e_A_23-26_532-535
ATOM    703  N3    G A  33      12.334  12.313 -21.861  1.00  0.00              @1j5e_A_23-26_532-535
ATOM    704  N7    G A  33      13.191  10.052 -19.207  1.00  0.00              @1j5e_A_23-26_532-535
ATOM    705  N9    G A  33      12.952  12.254 -19.515  1.00  0.00              @1j5e_A_23-26_532-535
ATOM    706  O2'   G A  33      11.336  15.472 -19.081  1.00 47.67              @1j5e_A_23-26_532-535
ATOM    707  O3'   G A  33      10.829  14.850 -16.479  1.00 47.67              @1j5e_A_23-26_532-535
ATOM    708  O4'   G A  33      13.855  13.929 -18.165  1.00 47.67              @1j5e_A_23-26_532-535
ATOM    709  O5'   G A  33      14.815  12.961 -16.082  1.00 47.67              @1j5e_A_23-26_532-535
ATOM    710  O6    G A  33      12.693   8.192 -21.625  1.00  0.00              @1j5e_A_23-26_532-535
ATOM    711  OP1   G A  33      13.781  11.041 -14.853  1.00 38.01              @1j5e_A_23-26_532-535
ATOM    712  OP2   G A  33      16.256  10.956 -15.534  1.00 38.01              @1j5e_A_23-26_532-535
ATOM    713  P     G A  33      15.075  11.743 -15.091  1.00 47.67              @1j5e_A_23-26_532-535
ATOM    714  C1'   G A  34       7.523  10.789 -18.199  1.00 44.43              @1j5e_A_23-26_532-535
ATOM    715  C2    G A  34       8.668   6.949 -19.740  1.00  0.00              @1j5e_A_23-26_532-535
ATOM    716  C2'   G A  34       6.376  10.576 -17.215  1.00 44.43              @1j5e_A_23-26_532-535
ATOM    717  C3'   G A  34       6.612  11.700 -16.221  1.00 44.43              @1j5e_A_23-26_532-535
ATOM    718  C4    G A  34       8.883   8.739 -18.453  1.00  0.00              @1j5e_A_23-26_532-535
ATOM    719  C4'   G A  34       7.104  12.820 -17.122  1.00 44.43              @1j5e_A_23-26_532-535
ATOM    720  C5    G A  34      10.042   8.307 -17.842  1.00  0.00              @1j5e_A_23-26_532-535
ATOM    721  C5'   G A  34       7.903  13.914 -16.471  1.00 44.43              @1j5e_A_23-26_532-535
ATOM    722  C6    G A  34      10.585   7.052 -18.215  1.00  0.00              @1j5e_A_23-26_532-535
ATOM    723  C8    G A  34       9.608  10.206 -16.980  1.00  0.00              @1j5e_A_23-26_532-535
ATOM    724  N1    G A  34       9.816   6.430 -19.192  1.00  0.00              @1j5e_A_23-26_532-535
ATOM    725  N2    G A  34       8.066   6.195 -20.673  1.00  0.00              @1j5e_A_23-26_532-535
ATOM    726  N3    G A  34       8.150   8.117 -19.400  1.00  0.00              @1j5e_A_23-26_532-535
ATOM    727  N7    G A  34      10.486   9.243 -16.916  1.00  0.00              @1j5e_A_23-26_532-535
ATOM    728  N9    G A  34       8.608   9.964 -17.893  1.00  0.00              @1j5e_A_23-26_532-535
ATOM    729  O2'   G A  34       5.146  10.734 -17.890  1.00 44.43              @1j5e_A_23-26_532-535
ATOM    730  O3'   G A  34       5.422  12.027 -15.524  1.00 44.43              @1j5e_A_23-26_532-535
ATOM    731  O4'   G A  34       7.921  12.144 -18.108  1.00 44.43              @1j5e_A_23-26_532-535
ATOM    732  O5'   G A  34       8.974  13.354 -15.721  1.00 44.43              @1j5e_A_23-26_532-535
ATOM    733  O6    G A  34      11.605   6.497 -17.788  1.00  0.00              @1j5e_A_23-26_532-535
ATOM    734  OP1   G A  34       9.495  15.431 -14.410  1.00 38.98              @1j5e_A_23-26_532-535
ATOM    735  OP2   G A  34      11.104  13.397 -14.431  1.00 38.98              @1j5e_A_23-26_532-535
ATOM    736  P     G A  34      10.127  14.284 -15.146  1.00 44.43              @1j5e_A_23-26_532-535
ATOM    737  C1'   G A  35       3.927   6.444 -16.327  1.00 38.96              @1j5e_A_23-26_532-535
ATOM    738  C2    G A  35       6.380   2.921 -16.705  1.00  0.00              @1j5e_A_23-26_532-535
ATOM    739  C2'   G A  35       3.094   6.073 -15.098  1.00 38.96              @1j5e_A_23-26_532-535
ATOM    740  C3'   G A  35       2.933   7.422 -14.415  1.00 38.96              @1j5e_A_23-26_532-535
ATOM    741  C4    G A  35       5.996   5.062 -16.287  1.00  0.00              @1j5e_A_23-26_532-535
ATOM    742  C4'   G A  35       2.786   8.360 -15.592  1.00 38.96              @1j5e_A_23-26_532-535
ATOM    743  C5    G A  35       7.310   5.363 -15.994  1.00  0.00              @1j5e_A_23-26_532-535
ATOM    744  C5'   G A  35       3.146   9.786 -15.312  1.00 38.96              @1j5e_A_23-26_532-535
ATOM    745  C6    G A  35       8.279   4.331 -16.062  1.00  0.00              @1j5e_A_23-26_532-535
ATOM    746  C8    G A  35       6.235   7.187 -15.766  1.00  0.00              @1j5e_A_23-26_532-535
ATOM    747  N1    G A  35       7.712   3.117 -16.433  1.00  0.00              @1j5e_A_23-26_532-535
ATOM    748  N2    G A  35       6.024   1.673 -17.048  1.00  0.00              @1j5e_A_23-26_532-535
ATOM    749  N3    G A  35       5.465   3.874 -16.645  1.00  0.00              @1j5e_A_23-26_532-535
ATOM    750  N7    G A  35       7.445   6.706 -15.668  1.00  0.00              @1j5e_A_23-26_532-535
ATOM    751  N9    G A  35       5.308   6.243 -16.138  1.00  0.00              @1j5e_A_23-26_532-535
ATOM    752  O2'   G A  35       1.836   5.561 -15.511  1.00 38.96              @1j5e_A_23-26_532-535
ATOM    753  O3'   G A  35       1.794   7.463 -13.578  1.00 38.96              @1j5e_A_23-26_532-535
ATOM    754  O4'   G A  35       3.689   7.814 -16.589  1.00 38.96              @1j5e_A_23-26_532-535
ATOM    755  O5'   G A  35       4.439   9.841 -14.710  1.00 38.96              @1j5e_A_23-26_532-535
ATOM    756  O6    G A  35       9.495   4.400 -15.838  1.00  0.00              @1j5e_A_23-26_532-535
ATOM    757  OP1   G A  35       3.939  11.974 -13.527  1.00 37.90              @1j5e_A_23-26_532-535
ATOM    758  OP2   G A  35       6.274  10.870 -13.417  1.00 37.90              @1j5e_A_23-26_532-535
ATOM    759  P     G A  35       5.041  11.214 -14.184  1.00 38.96              @1j5e_A_23-26_532-535
ATOM    760  C1'   U A  36       3.589   2.270 -13.274  1.00 36.93              @1j5e_A_23-26_532-535
ATOM    761  C2    U A  36       6.028   2.267 -12.959  1.00  0.00              @1j5e_A_23-26_532-535
ATOM    762  C2'   U A  36       3.038   1.542 -12.052  1.00 36.93              @1j5e_A_23-26_532-535
ATOM    763  C3'   U A  36       2.109   2.592 -11.475  1.00 36.93              @1j5e_A_23-26_532-535
ATOM    764  C4    U A  36       7.190   4.318 -12.244  1.00  0.00              @1j5e_A_23-26_532-535
ATOM    765  C4'   U A  36       1.522   3.214 -12.727  1.00 36.93              @1j5e_A_23-26_532-535
ATOM    766  C5    U A  36       5.921   4.979 -12.229  1.00  0.00              @1j5e_A_23-26_532-535
ATOM    767  C5'   U A  36       1.063   4.639 -12.604  1.00 36.93              @1j5e_A_23-26_532-535
ATOM    768  C6    U A  36       4.817   4.300 -12.560  1.00  0.00              @1j5e_A_23-26_532-535
ATOM    769  N1    U A  36       4.842   2.972 -12.921  1.00  0.00              @1j5e_A_23-26_532-535
ATOM    770  N3    U A  36       7.143   2.990 -12.615  1.00  0.00              @1j5e_A_23-26_532-535
ATOM    771  O2    U A  36       6.087   1.091 -13.274  1.00  0.00              @1j5e_A_23-26_532-535
ATOM    772  O2'   U A  36       2.321   0.409 -12.485  1.00 36.93              @1j5e_A_23-26_532-535
ATOM    773  O3'   U A  36       1.122   2.039 -10.621  1.00 36.93              @1j5e_A_23-26_532-535
ATOM    774  O4    U A  36       8.274   4.831 -11.963  1.00  0.00              @1j5e_A_23-26_532-535
ATOM    775  O4'   U A  36       2.618   3.227 -13.663  1.00 36.93              @1j5e_A_23-26_532-535
ATOM    776  O5'   U A  36       2.109   5.466 -12.068  1.00 36.93              @1j5e_A_23-26_532-535
ATOM    777  OP1   U A  36       0.538   7.340 -11.587  1.00 32.76              @1j5e_A_23-26_532-535
ATOM    778  OP2   U A  36       3.090   7.641 -11.303  1.00 32.76              @1j5e_A_23-26_532-535
ATOM    779  P     U A  36       1.934   7.046 -12.033  1.00 36.93              @1j5e_A_23-26_532-535
ATOM    780  C1'   A A  37       6.352   0.625  -9.342  1.00 61.02              @1n34_A_Bulge_1410-1413_1440-1442
ATOM    781  C2    A A  37       9.748   3.336  -9.016  1.00  0.00              @1n34_A_Bulge_1410-1413_1440-1442
ATOM    782  C2'   A A  37       6.120   0.164  -7.897  1.00 61.02              @1n34_A_Bulge_1410-1413_1440-1442
ATOM    783  C3'   A A  37       4.607   0.020  -7.859  1.00 61.02              @1n34_A_Bulge_1410-1413_1440-1442
ATOM    784  C4    A A  37       7.641   2.799  -9.343  1.00  0.00              @1n34_A_Bulge_1410-1413_1440-1442
ATOM    785  C4'   A A  37       4.289  -0.482  -9.259  1.00 61.02              @1n34_A_Bulge_1410-1413_1440-1442
ATOM    786  C5    A A  37       7.280   4.119  -9.552  1.00  0.00              @1n34_A_Bulge_1410-1413_1440-1442
ATOM    787  C5'   A A  37       2.881  -0.280  -9.782  1.00 61.02              @1n34_A_Bulge_1410-1413_1440-1442
ATOM    788  C6    A A  37       8.301   5.081  -9.471  1.00  0.00              @1n34_A_Bulge_1410-1413_1440-1442
ATOM    789  C8    A A  37       5.495   2.981  -9.754  1.00  0.00              @1n34_A_Bulge_1410-1413_1440-1442
ATOM    790  N1    A A  37       9.550   4.646  -9.195  1.00  0.00              @1n34_A_Bulge_1410-1413_1440-1442
ATOM    791  N3    A A  37       8.871   2.335  -9.067  1.00  0.00              @1n34_A_Bulge_1410-1413_1440-1442
ATOM    792  N6    A A  37       8.103   6.388  -9.649  1.00  0.00              @1n34_A_Bulge_1410-1413_1440-1442
ATOM    793  N7    A A  37       5.920   4.220  -9.812  1.00  0.00              @1n34_A_Bulge_1410-1413_1440-1442
ATOM    794  N9    A A  37       6.484   2.070  -9.474  1.00  0.00              @1n34_A_Bulge_1410-1413_1440-1442
ATOM    795  O2'   A A  37       6.746  -1.091  -7.689  1.00 61.02              @1n34_A_Bulge_1410-1413_1440-1442
ATOM    796  O3'   A A  37       4.225  -0.902  -6.850  1.00 61.02              @1n34_A_Bulge_1410-1413_1440-1442
ATOM    797  O4'   A A  37       5.241   0.207 -10.115  1.00 61.02              @1n34_A_Bulge_1410-1413_1440-1442
ATOM    798  O5'   A A  37       2.555   1.116  -9.860  1.00 61.02              @1n34_A_Bulge_1410-1413_1440-1442
ATOM    799  OP1   A A  37       0.110   0.864 -10.368  1.00128.39              @1n34_A_Bulge_1410-1413_1440-1442
ATOM    800  OP2   A A  37       1.329   3.098 -10.758  1.00128.39              @1n34_A_Bulge_1410-1413_1440-1442
ATOM    801  P     A A  37       1.335   1.609 -10.756  1.00 84.21              @1n34_A_Bulge_1410-1413_1440-1442
ATOM    802  C1'   C A  38       8.129  -1.928  -3.239  1.00 62.46              @1n34_A_Bulge_1410-1413_1440-1442
ATOM    803  C2    C A  38       9.716  -0.007  -2.960  1.00  0.00              @1n34_A_Bulge_1410-1413_1440-1442
ATOM    804  C2'   C A  38       7.698  -2.147  -1.792  1.00 62.46              @1n34_A_Bulge_1410-1413_1440-1442
ATOM    805  C3'   C A  38       6.185  -2.021  -1.919  1.00 62.46              @1n34_A_Bulge_1410-1413_1440-1442
ATOM    806  C4    C A  38       9.298   2.094  -3.869  1.00  0.00              @1n34_A_Bulge_1410-1413_1440-1442
ATOM    807  C4'   C A  38       5.917  -2.664  -3.268  1.00 62.46              @1n34_A_Bulge_1410-1413_1440-1442
ATOM    808  C5    C A  38       8.062   1.655  -4.424  1.00  0.00              @1n34_A_Bulge_1410-1413_1440-1442
ATOM    809  C5'   C A  38       4.653  -2.267  -3.976  1.00 62.46              @1n34_A_Bulge_1410-1413_1440-1442
ATOM    810  C6    C A  38       7.709   0.380  -4.214  1.00  0.00              @1n34_A_Bulge_1410-1413_1440-1442
ATOM    811  N1    C A  38       8.508  -0.463  -3.494  1.00  0.00              @1n34_A_Bulge_1410-1413_1440-1442
ATOM    812  N3    C A  38      10.085   1.279  -3.164  1.00  0.00              @1n34_A_Bulge_1410-1413_1440-1442
ATOM    813  N4    C A  38       9.702   3.356  -4.044  1.00  0.00              @1n34_A_Bulge_1410-1413_1440-1442
ATOM    814  O2    C A  38      10.420  -0.794  -2.311  1.00  0.00              @1n34_A_Bulge_1410-1413_1440-1442
ATOM    815  O2'   C A  38       8.148  -3.426  -1.377  1.00 62.46              @1n34_A_Bulge_1410-1413_1440-1442
ATOM    816  O3'   C A  38       5.503  -2.700  -0.882  1.00 62.46              @1n34_A_Bulge_1410-1413_1440-1442
ATOM    817  O4'   C A  38       7.044  -2.272  -4.078  1.00 62.46              @1n34_A_Bulge_1410-1413_1440-1442
ATOM    818  O5'   C A  38       4.712  -0.905  -4.373  1.00 62.46              @1n34_A_Bulge_1410-1413_1440-1442
ATOM    819  OP1   C A  38       2.364  -0.969  -5.182  1.00116.86              @1n34_A_Bulge_1410-1413_1440-1442
ATOM    820  OP2   C A  38       3.798   1.135  -5.478  1.00116.86              @1n34_A_Bulge_1410-1413_1440-1442
ATOM    821  P     C A  38       3.683  -0.345  -5.448  1.00 76.11              @1n34_A_Bulge_1410-1413_1440-1442
ATOM    822  C1'   A A  39       8.026   1.862  -0.022  1.00 37.66              @1ibk_A_111-118_223-230
ATOM    823  C2    A A  39       7.864   6.047  -1.232  1.00  0.00              @1ibk_A_111-118_223-230
ATOM    824  C2'   A A  39       7.687   2.120   1.439  1.00 37.66              @1ibk_A_111-118_223-230
ATOM    825  C3'   A A  39       6.748   0.970   1.732  1.00 37.66              @1ibk_A_111-118_223-230
ATOM    826  C4    A A  39       7.240   3.940  -1.225  1.00  0.00              @1ibk_A_111-118_223-230
ATOM    827  C4'   A A  39       7.328  -0.158   0.911  1.00 37.66              @1ibk_A_111-118_223-230
ATOM    828  C5    A A  39       6.233   4.177  -2.144  1.00  0.00              @1ibk_A_111-118_223-230
ATOM    829  C5'   A A  39       6.363  -1.239   0.517  1.00 37.66              @1ibk_A_111-118_223-230
ATOM    830  C6    A A  39       6.089   5.496  -2.606  1.00  0.00              @1ibk_A_111-118_223-230
ATOM    831  C8    A A  39       6.139   2.101  -1.692  1.00  0.00              @1ibk_A_111-118_223-230
ATOM    832  N1    A A  39       6.938   6.426  -2.120  1.00  0.00              @1ibk_A_111-118_223-230
ATOM    833  N3    A A  39       8.099   4.840  -0.721  1.00  0.00              @1ibk_A_111-118_223-230
ATOM    834  N6    A A  39       5.164   5.873  -3.492  1.00  0.00              @1ibk_A_111-118_223-230
ATOM    835  N7    A A  39       5.545   3.005  -2.432  1.00  0.00              @1ibk_A_111-118_223-230
ATOM    836  N9    A A  39       7.174   2.597  -0.936  1.00  0.00              @1ibk_A_111-118_223-230
ATOM    837  O2'   A A  39       8.864   2.000   2.194  1.00 37.66              @1ibk_A_111-118_223-230
ATOM    838  O3'   A A  39       6.730   0.656   3.099  1.00 37.66              @1ibk_A_111-118_223-230
ATOM    839  O4'   A A  39       7.828   0.485  -0.276  1.00 37.66              @1ibk_A_111-118_223-230
ATOM    840  O5'   A A  39       5.324  -0.710  -0.309  1.00 37.66              @1ibk_A_111-118_223-230
ATOM    841  OP1   A A  39       4.224  -2.900  -0.834  1.00 44.40              @1ibk_A_111-118_223-230
ATOM    842  OP2   A A  39       3.698  -0.774  -2.204  1.00 44.40              @1ibk_A_111-118_223-230
ATOM    843  P     A A  39       4.677  -1.614  -1.449  1.00 37.66              @1ibk_A_111-118_223-230
ATOM    844  C1'   G A  40       7.813   6.119   2.430  1.00 26.59              @1ibk_A_111-118_223-230
ATOM    845  C2    G A  40       6.081   9.077  -0.160  1.00  0.00              @1ibk_A_111-118_223-230
ATOM    846  C2'   G A  40       7.431   6.884   3.693  1.00 26.59              @1ibk_A_111-118_223-230
ATOM    847  C3'   G A  40       6.964   5.755   4.593  1.00 26.59              @1ibk_A_111-118_223-230
ATOM    848  C4    G A  40       6.270   7.062   0.740  1.00  0.00              @1ibk_A_111-118_223-230
ATOM    849  C4'   G A  40       7.949   4.660   4.251  1.00 26.59              @1ibk_A_111-118_223-230
ATOM    850  C5    G A  40       5.224   6.516   0.027  1.00  0.00              @1ibk_A_111-118_223-230
ATOM    851  C5'   G A  40       7.537   3.254   4.571  1.00 26.59              @1ibk_A_111-118_223-230
ATOM    852  C6    G A  40       4.517   7.336  -0.889  1.00  0.00              @1ibk_A_111-118_223-230
ATOM    853  C8    G A  40       5.971   4.943   1.253  1.00  0.00              @1ibk_A_111-118_223-230
ATOM    854  N1    G A  40       5.026   8.630  -0.917  1.00  0.00              @1ibk_A_111-118_223-230
ATOM    855  N2    G A  40       6.426  10.363  -0.330  1.00  0.00              @1ibk_A_111-118_223-230
ATOM    856  N3    G A  40       6.748   8.324   0.698  1.00  0.00              @1ibk_A_111-118_223-230
ATOM    857  N7    G A  40       5.048   5.179   0.361  1.00  0.00              @1ibk_A_111-118_223-230
ATOM    858  N9    G A  40       6.748   6.043   1.529  1.00  0.00              @1ibk_A_111-118_223-230
ATOM    859  O2'   G A  40       8.585   7.510   4.227  1.00 26.59              @1ibk_A_111-118_223-230
ATOM    860  O3'   G A  40       7.022   6.118   5.960  1.00 26.59              @1ibk_A_111-118_223-230
ATOM    861  O4'   G A  40       8.156   4.807   2.827  1.00 26.59              @1ibk_A_111-118_223-230
ATOM    862  O5'   G A  40       6.286   2.947   3.969  1.00 26.59              @1ibk_A_111-118_223-230
ATOM    863  O6    G A  40       3.560   7.034  -1.613  1.00  0.00              @1ibk_A_111-118_223-230
ATOM    864  OP1   G A  40       5.903   1.012   5.463  1.00 45.62              @1ibk_A_111-118_223-230
ATOM    865  OP2   G A  40       4.407   1.340   3.387  1.00 45.62              @1ibk_A_111-118_223-230
ATOM    866  P     G A  40       5.737   1.459   4.051  1.00 26.59              @1ibk_A_111-118_223-230
ATOM    867  C1'   U A  41       5.300  11.001   3.582  1.00 38.34              @1ibk_A_111-118_223-230
ATOM    868  C2    U A  41       3.376  10.780   2.076  1.00  0.00              @1ibk_A_111-118_223-230
ATOM    869  C2'   U A  41       4.641  11.794   4.706  1.00 38.34              @1ibk_A_111-118_223-230
ATOM    870  C3'   U A  41       4.888  10.887   5.894  1.00 38.34              @1ibk_A_111-118_223-230
ATOM    871  C4    U A  41       2.410   8.559   1.628  1.00  0.00              @1ibk_A_111-118_223-230
ATOM    872  C4'   U A  41       6.264  10.341   5.606  1.00 38.34              @1ibk_A_111-118_223-230
ATOM    873  C5    U A  41       3.398   8.002   2.499  1.00  0.00              @1ibk_A_111-118_223-230
ATOM    874  C5'   U A  41       6.598   9.050   6.308  1.00 38.34              @1ibk_A_111-118_223-230
ATOM    875  C6    U A  41       4.288   8.806   3.091  1.00  0.00              @1ibk_A_111-118_223-230
ATOM    876  N1    U A  41       4.299  10.168   2.901  1.00  0.00              @1ibk_A_111-118_223-230
ATOM    877  N3    U A  41       2.477   9.930   1.483  1.00  0.00              @1ibk_A_111-118_223-230
ATOM    878  O2    U A  41       3.357  11.984   1.885  1.00  0.00              @1ibk_A_111-118_223-230
ATOM    879  O2'   U A  41       5.280  13.046   4.855  1.00 38.34              @1ibk_A_111-118_223-230
ATOM    880  O3'   U A  41       4.815  11.570   7.123  1.00 38.34              @1ibk_A_111-118_223-230
ATOM    881  O4    U A  41       1.540   7.928   1.025  1.00  0.00              @1ibk_A_111-118_223-230
ATOM    882  O4'   U A  41       6.266  10.159   4.169  1.00 38.34              @1ibk_A_111-118_223-230
ATOM    883  O5'   U A  41       5.523   8.113   6.163  1.00 38.34              @1ibk_A_111-118_223-230
ATOM    884  OP1   U A  41       5.981   6.662   8.138  1.00 42.81              @1ibk_A_111-118_223-230
ATOM    885  OP2   U A  41       4.524   5.824   6.195  1.00 42.81              @1ibk_A_111-118_223-230
ATOM    886  P     U A  41       5.684   6.622   6.690  1.00 38.34              @1ibk_A_111-118_223-230
ATOM    887  C1'   G A  42       0.800  14.237   3.917  1.00 26.47              @1ibk_A_111-118_223-230
ATOM    888  C2    G A  42      -2.405  12.894   1.391  1.00  0.00              @1ibk_A_111-118_223-230
ATOM    889  C2'   G A  42      -0.096  15.019   4.876  1.00 26.47              @1ibk_A_111-118_223-230
ATOM    890  C3'   G A  42       0.602  14.773   6.205  1.00 26.47              @1ibk_A_111-118_223-230
ATOM    891  C4    G A  42      -0.728  12.630   2.815  1.00  0.00              @1ibk_A_111-118_223-230
ATOM    892  C4'   G A  42       2.065  14.773   5.813  1.00 26.47              @1ibk_A_111-118_223-230
ATOM    893  C5    G A  42      -0.835  11.256   2.871  1.00  0.00              @1ibk_A_111-118_223-230
ATOM    894  C5'   G A  42       3.005  14.036   6.721  1.00 26.47              @1ibk_A_111-118_223-230
ATOM    895  C6    G A  42      -1.840  10.616   2.102  1.00  0.00              @1ibk_A_111-118_223-230
ATOM    896  C8    G A  42       0.781  11.762   4.162  1.00  0.00              @1ibk_A_111-118_223-230
ATOM    897  N1    G A  42      -2.594  11.533   1.377  1.00  0.00              @1ibk_A_111-118_223-230
ATOM    898  N2    G A  42      -3.236  13.613   0.622  1.00  0.00              @1ibk_A_111-118_223-230
ATOM    899  N3    G A  42      -1.472  13.503   2.104  1.00  0.00              @1ibk_A_111-118_223-230
ATOM    900  N7    G A  42       0.123  10.724   3.724  1.00  0.00              @1ibk_A_111-118_223-230
ATOM    901  N9    G A  42       0.316  12.950   3.650  1.00  0.00              @1ibk_A_111-118_223-230
ATOM    902  O2'   G A  42      -0.116  16.381   4.501  1.00 26.47              @1ibk_A_111-118_223-230
ATOM    903  O3'   G A  42       0.294  15.756   7.173  1.00 26.47              @1ibk_A_111-118_223-230
ATOM    904  O4'   G A  42       2.078  14.130   4.518  1.00 26.47              @1ibk_A_111-118_223-230
ATOM    905  O5'   G A  42       2.578  12.681   6.892  1.00 26.47              @1ibk_A_111-118_223-230
ATOM    906  O6    G A  42      -2.093   9.408   2.018  1.00  0.00              @1ibk_A_111-118_223-230
ATOM    907  OP1   G A  42       3.689  12.350   9.149  1.00 37.71              @1ibk_A_111-118_223-230
ATOM    908  OP2   G A  42       2.695  10.372   7.832  1.00 37.71              @1ibk_A_111-118_223-230
ATOM    909  P     G A  42       3.393  11.696   7.850  1.00 26.47              @1ibk_A_111-118_223-230
ATOM    910  C1'   A A  43      -4.814  16.913   4.409  1.00 27.16              @1ibk_A_111-118_223-230
ATOM    911  C2    A A  43      -7.377  13.982   2.419  1.00  0.00              @1ibk_A_111-118_223-230
ATOM    912  C2'   A A  43      -5.736  17.300   5.563  1.00 27.16              @1ibk_A_111-118_223-230
ATOM    913  C3'   A A  43      -4.750  17.432   6.706  1.00 27.16              @1ibk_A_111-118_223-230
ATOM    914  C4    A A  43      -5.635  14.661   3.575  1.00  0.00              @1ibk_A_111-118_223-230
ATOM    915  C4'   A A  43      -3.532  18.024   6.035  1.00 27.16              @1ibk_A_111-118_223-230
ATOM    916  C5    A A  43      -5.137  13.375   3.686  1.00  0.00              @1ibk_A_111-118_223-230
ATOM    917  C5'   A A  43      -2.251  17.714   6.745  1.00 27.16              @1ibk_A_111-118_223-230
ATOM    918  C6    A A  43      -5.882  12.348   3.082  1.00  0.00              @1ibk_A_111-118_223-230
ATOM    919  C8    A A  43      -3.758  14.629   4.708  1.00  0.00              @1ibk_A_111-118_223-230
ATOM    920  N1    A A  43      -7.022  12.693   2.443  1.00  0.00              @1ibk_A_111-118_223-230
ATOM    921  N3    A A  43      -6.762  15.038   2.948  1.00  0.00              @1ibk_A_111-118_223-230
ATOM    922  N6    A A  43      -5.527  11.062   3.106  1.00  0.00              @1ibk_A_111-118_223-230
ATOM    923  N7    A A  43      -3.949  13.368   4.404  1.00  0.00              @1ibk_A_111-118_223-230
ATOM    924  N9    A A  43      -4.740  15.467   4.237  1.00  0.00              @1ibk_A_111-118_223-230
ATOM    925  O2'   A A  43      -6.388  18.527   5.293  1.00 27.16              @1ibk_A_111-118_223-230
ATOM    926  O3'   A A  43      -5.247  18.222   7.764  1.00 27.16              @1ibk_A_111-118_223-230
ATOM    927  O4'   A A  43      -3.517  17.389   4.732  1.00 27.16              @1ibk_A_111-118_223-230
ATOM    928  O5'   A A  43      -2.150  16.301   6.940  1.00 27.16              @1ibk_A_111-118_223-230
ATOM    929  OP1   A A  43      -0.992  16.552   9.166  1.00 25.65              @1ibk_A_111-118_223-230
ATOM    930  OP2   A A  43      -1.508  14.249   8.135  1.00 25.65              @1ibk_A_111-118_223-230
ATOM    931  P     A A  43      -1.108  15.670   7.966  1.00 27.16              @1ibk_A_111-118_223-230
ATOM    932  C1'   A A  44      -9.529  15.066   5.776  1.00 32.12              @1ibk_A_111-118_223-230
ATOM    933  C2    A A  44      -9.375  10.994   4.373  1.00  0.00              @1ibk_A_111-118_223-230
ATOM    934  C2'   A A  44     -10.605  14.930   6.844  1.00 32.12              @1ibk_A_111-118_223-230
ATOM    935  C3'   A A  44     -10.048  15.821   7.934  1.00 32.12              @1ibk_A_111-118_223-230
ATOM    936  C4    A A  44      -8.661  12.782   5.432  1.00  0.00              @1ibk_A_111-118_223-230
ATOM    937  C4'   A A  44      -9.429  16.953   7.144  1.00 32.12              @1ibk_A_111-118_223-230
ATOM    938  C5    A A  44      -7.508  12.141   5.852  1.00  0.00              @1ibk_A_111-118_223-230
ATOM    939  C5'   A A  44      -8.346  17.741   7.831  1.00 32.12              @1ibk_A_111-118_223-230
ATOM    940  C6    A A  44      -7.342  10.803   5.457  1.00  0.00              @1ibk_A_111-118_223-230
ATOM    941  C8    A A  44      -7.401  14.116   6.634  1.00  0.00              @1ibk_A_111-118_223-230
ATOM    942  N1    A A  44      -8.315  10.248   4.702  1.00  0.00              @1ibk_A_111-118_223-230
ATOM    943  N3    A A  44      -9.645  12.260   4.683  1.00  0.00              @1ibk_A_111-118_223-230
ATOM    944  N6    A A  44      -6.283  10.060   5.786  1.00  0.00              @1ibk_A_111-118_223-230
ATOM    945  N7    A A  44      -6.720  12.996   6.611  1.00  0.00              @1ibk_A_111-118_223-230
ATOM    946  N9    A A  44      -8.586  14.057   5.941  1.00  0.00              @1ibk_A_111-118_223-230
ATOM    947  O2'   A A  44     -11.847  15.394   6.358  1.00 32.12              @1ibk_A_111-118_223-230
ATOM    948  O3'   A A  44     -11.071  16.239   8.798  1.00 32.12              @1ibk_A_111-118_223-230
ATOM    949  O4'   A A  44      -8.889  16.309   5.972  1.00 32.12              @1ibk_A_111-118_223-230
ATOM    950  O5'   A A  44      -7.310  16.875   8.314  1.00 32.12              @1ibk_A_111-118_223-230
ATOM    951  OP1   A A  44      -6.405  18.570   9.932  1.00 32.75              @1ibk_A_111-118_223-230
ATOM    952  OP2   A A  44      -5.171  16.378   9.465  1.00 32.75              @1ibk_A_111-118_223-230
ATOM    953  P     A A  44      -6.006  17.499   8.986  1.00 32.12              @1ibk_A_111-118_223-230
ATOM    954  C1'   U A  45     -12.549  10.854   7.701  1.00 25.22              @1ibk_A_111-118_223-230
ATOM    955  C2    U A  45     -10.654   9.220   7.776  1.00  0.00              @1ibk_A_111-118_223-230
ATOM    956  C2'   U A  45     -13.451  10.384   8.845  1.00 25.22              @1ibk_A_111-118_223-230
ATOM    957  C3'   U A  45     -13.621  11.664   9.650  1.00 25.22              @1ibk_A_111-118_223-230
ATOM    958  C4    U A  45      -8.371   9.949   8.343  1.00  0.00              @1ibk_A_111-118_223-230
ATOM    959  C4'   U A  45     -13.649  12.726   8.565  1.00 25.22              @1ibk_A_111-118_223-230
ATOM    960  C5    U A  45      -8.877  11.280   8.481  1.00  0.00              @1ibk_A_111-118_223-230
ATOM    961  C5'   U A  45     -13.258  14.105   8.977  1.00 25.22              @1ibk_A_111-118_223-230
ATOM    962  C6    U A  45     -10.176  11.519   8.274  1.00  0.00              @1ibk_A_111-118_223-230
ATOM    963  N1    U A  45     -11.067  10.529   7.928  1.00  0.00              @1ibk_A_111-118_223-230
ATOM    964  N3    U A  45      -9.316   9.007   7.995  1.00  0.00              @1ibk_A_111-118_223-230
ATOM    965  O2    U A  45     -11.415   8.319   7.470  1.00  0.00              @1ibk_A_111-118_223-230
ATOM    966  O2'   U A  45     -14.682   9.918   8.320  1.00 25.22              @1ibk_A_111-118_223-230
ATOM    967  O3'   U A  45     -14.818  11.634  10.414  1.00 25.22              @1ibk_A_111-118_223-230
ATOM    968  O4    U A  45      -7.199   9.602   8.506  1.00  0.00              @1ibk_A_111-118_223-230
ATOM    969  O4'   U A  45     -12.698  12.257   7.588  1.00 25.22              @1ibk_A_111-118_223-230
ATOM    970  O5'   U A  45     -12.004  14.069   9.618  1.00 25.22              @1ibk_A_111-118_223-230
ATOM    971  OP1   U A  45     -12.310  16.131  10.974  1.00 32.46              @1ibk_A_111-118_223-230
ATOM    972  OP2   U A  45      -9.983  15.069  10.696  1.00 32.46              @1ibk_A_111-118_223-230
ATOM    973  P     U A  45     -11.325  15.407  10.134  1.00 25.22              @1ibk_A_111-118_223-230
ATOM    974  C1'   U A  46     -12.856   6.357  11.125  1.00 43.61              @1ibk_A_111-118_223-230
ATOM    975  C2    U A  46     -10.431   6.196  10.951  1.00 54.85              @1ibk_A_111-118_223-230
ATOM    976  C2'   U A  46     -13.294   5.888  12.511  1.00 43.61              @1ibk_A_111-118_223-230
ATOM    977  C3'   U A  46     -14.188   7.029  12.957  1.00 43.61              @1ibk_A_111-118_223-230
ATOM    978  C4    U A  46      -9.017   8.178  11.216  1.00 54.85              @1ibk_A_111-118_223-230
ATOM    979  C4'   U A  46     -14.858   7.438  11.656  1.00 43.61              @1ibk_A_111-118_223-230
ATOM    980  C5    U A  46     -10.207   8.944  11.383  1.00 54.85              @1ibk_A_111-118_223-230
ATOM    981  C5'   U A  46     -15.416   8.837  11.596  1.00 43.61              @1ibk_A_111-118_223-230
ATOM    982  C6    U A  46     -11.395   8.345  11.339  1.00 54.85              @1ibk_A_111-118_223-230
ATOM    983  N1    U A  46     -11.535   7.003  11.138  1.00 54.85              @1ibk_A_111-118_223-230
ATOM    984  N3    U A  46      -9.226   6.842  11.003  1.00 54.85              @1ibk_A_111-118_223-230
ATOM    985  O2    U A  46     -10.511   4.997  10.750  1.00 54.85              @1ibk_A_111-118_223-230
ATOM    986  O2'   U A  46     -14.040   4.698  12.366  1.00 43.61              @1ibk_A_111-118_223-230
ATOM    987  O3'   U A  46     -15.120   6.593  13.925  1.00 43.61              @1ibk_A_111-118_223-230
ATOM    988  O4    U A  46      -7.863   8.610  11.266  1.00 54.85              @1ibk_A_111-118_223-230
ATOM    989  O4'   U A  46     -13.822   7.279  10.655  1.00 43.61              @1ibk_A_111-118_223-230
ATOM    990  O5'   U A  46     -14.437   9.779  12.040  1.00 43.61              @1ibk_A_111-118_223-230
ATOM    991  OP1   U A  46     -16.087  11.537  12.545  1.00 54.85              @1ibk_A_111-118_223-230
ATOM    992  OP2   U A  46     -13.585  12.068  12.559  1.00 54.85              @1ibk_A_111-118_223-230
ATOM    993  P     U A  46     -14.738  11.333  11.986  1.00 43.61              @1ibk_A_111-118_223-230
