# Supplementary material for: Modeling the Structure of RNA Molecules with Small-Angle X-Ray Scattering Data
Source: PLoS One. 2013 Nov 4;8(11):e78007. doi: 10.1371/journal.pone.0078007 (PMC3817170; doi:10.1371/journal.pone.0078007)
Supplement: File S6 — Benchmark data. Simulated SAXS data, fit plots, RFR models, and best ROSETTA decoys (by ) for 10 benchmark targets. Within the archive, simulated SAXS data are named in benchmark_models/*.dat, fit plots are named benchmark_models/*_fit.pdf, RFR models are named benchmark_models/*model.pdb, and top ROSETTA decoys are named rosetta_decoys/*.pdb. (ZIP) [file pone.0078007.s006.zip › benchmark_models/1XJR.dat]

#2011-05-11 SAXS data: None
  0.000000E+00  0.136414E+08  0.272497E+06
  0.251256E-02  0.133986E+08  0.272299E+06
  0.502513E-02  0.132958E+08  0.271713E+06
  0.753769E-02  0.129705E+08  0.270737E+06
  0.100503E-01  0.130112E+08  0.269381E+06
  0.125628E-01  0.134049E+08  0.267647E+06
  0.150754E-01  0.130869E+08  0.265545E+06
  0.175879E-01  0.132401E+08  0.263087E+06
  0.201005E-01  0.127546E+08  0.260281E+06
  0.226131E-01  0.132844E+08  0.257145E+06
  0.251256E-01  0.125309E+08  0.253689E+06
  0.276382E-01  0.125638E+08  0.249935E+06
  0.301508E-01  0.120605E+08  0.245897E+06
  0.326633E-01  0.118948E+08  0.241593E+06
  0.351759E-01  0.118149E+08  0.237043E+06
  0.376884E-01  0.116686E+08  0.232269E+06
  0.402010E-01  0.112074E+08  0.227291E+06
  0.427136E-01  0.113755E+08  0.222131E+06
  0.452261E-01  0.112268E+08  0.216809E+06
  0.477387E-01  0.103402E+08  0.211349E+06
  0.502513E-01  0.101878E+08  0.205773E+06
  0.527638E-01  0.976042E+07  0.200102E+06
  0.552764E-01  0.948138E+07  0.194358E+06
  0.577889E-01  0.934904E+07  0.188563E+06
  0.603015E-01  0.934916E+07  0.182737E+06
  0.628141E-01  0.881407E+07  0.176901E+06
  0.653266E-01  0.852094E+07  0.171073E+06
  0.678392E-01  0.836730E+07  0.165273E+06
  0.703518E-01  0.790685E+07  0.159517E+06
  0.728643E-01  0.735639E+07  0.153823E+06
  0.753769E-01  0.732498E+07  0.148205E+06
  0.778894E-01  0.740401E+07  0.142678E+06
  0.804020E-01  0.676578E+07  0.137255E+06
  0.829146E-01  0.653632E+07  0.131948E+06
  0.854271E-01  0.622026E+07  0.126766E+06
  0.879397E-01  0.595131E+07  0.121720E+06
  0.904523E-01  0.570824E+07  0.116816E+06
  0.929648E-01  0.518648E+07  0.112062E+06
  0.954774E-01  0.526152E+07  0.107462E+06
  0.979899E-01  0.514491E+07  0.103021E+06
  0.100503E+00  0.479018E+07  0.987417E+05
  0.103015E+00  0.459835E+07  0.946253E+05
  0.105528E+00  0.438133E+07  0.906729E+05
  0.108040E+00  0.417692E+07  0.868839E+05
  0.110553E+00  0.398137E+07  0.832571E+05
  0.113065E+00  0.377646E+07  0.797901E+05
  0.115578E+00  0.357779E+07  0.764799E+05
  0.118090E+00  0.351756E+07  0.733229E+05
  0.120603E+00  0.346585E+07  0.703145E+05
  0.123116E+00  0.325766E+07  0.674501E+05
  0.125628E+00  0.302850E+07  0.647243E+05
  0.128141E+00  0.295060E+07  0.621311E+05
  0.130653E+00  0.284031E+07  0.596647E+05
  0.133166E+00  0.269216E+07  0.573187E+05
  0.135678E+00  0.267558E+07  0.550869E+05
  0.138191E+00  0.260230E+07  0.529627E+05
  0.140704E+00  0.246387E+07  0.509395E+05
  0.143216E+00  0.231223E+07  0.490111E+05
  0.145729E+00  0.220913E+07  0.471713E+05
  0.148241E+00  0.214305E+07  0.454137E+05
  0.150754E+00  0.199625E+07  0.437325E+05
  0.153266E+00  0.200906E+07  0.421221E+05
  0.155779E+00  0.190037E+07  0.405771E+05
  0.158291E+00  0.172544E+07  0.390927E+05
  0.160804E+00  0.171427E+07  0.376639E+05
  0.163317E+00  0.170271E+07  0.362865E+05
  0.165829E+00  0.157848E+07  0.349565E+05
  0.168342E+00  0.155326E+07  0.336703E+05
  0.170854E+00  0.150859E+07  0.324249E+05
  0.173367E+00  0.141969E+07  0.312171E+05
  0.175879E+00  0.139090E+07  0.300447E+05
  0.178392E+00  0.135660E+07  0.289053E+05
  0.180905E+00  0.126975E+07  0.277975E+05
  0.183417E+00  0.117788E+07  0.267193E+05
  0.185930E+00  0.115498E+07  0.256699E+05
  0.188442E+00  0.107079E+07  0.246481E+05
  0.190955E+00  0.107635E+07  0.236535E+05
  0.193467E+00  0.104851E+07  0.226854E+05
  0.195980E+00  0.951787E+06  0.217436E+05
  0.198492E+00  0.864609E+06  0.208280E+05
  0.201005E+00  0.855453E+06  0.199385E+05
  0.203518E+00  0.858220E+06  0.190754E+05
  0.206030E+00  0.783399E+06  0.182388E+05
  0.208543E+00  0.749269E+06  0.174291E+05
  0.211055E+00  0.717865E+06  0.166464E+05
  0.213568E+00  0.644144E+06  0.158912E+05
  0.216080E+00  0.620972E+06  0.151637E+05
  0.218593E+00  0.563930E+06  0.144643E+05
  0.221106E+00  0.555821E+06  0.137931E+05
  0.223618E+00  0.517938E+06  0.131503E+05
  0.226131E+00  0.486160E+06  0.125361E+05
  0.228643E+00  0.465295E+06  0.119505E+05
  0.231156E+00  0.454904E+06  0.113934E+05
  0.233668E+00  0.414442E+06  0.108647E+05
  0.236181E+00  0.383436E+06  0.103642E+05
  0.238693E+00  0.362826E+06  0.989151E+04
  0.241206E+00  0.324002E+06  0.944621E+04
  0.243719E+00  0.313488E+06  0.902776E+04
  0.246231E+00  0.296021E+06  0.863559E+04
  0.248744E+00  0.274081E+06  0.826897E+04
  0.251256E+00  0.260575E+06  0.792711E+04
  0.253769E+00  0.253294E+06  0.760915E+04
  0.256281E+00  0.214182E+06  0.731417E+04
  0.258794E+00  0.229557E+06  0.704119E+04
  0.261307E+00  0.205155E+06  0.678915E+04
  0.263819E+00  0.208442E+06  0.655701E+04
  0.266332E+00  0.179783E+06  0.634367E+04
  0.268844E+00  0.178559E+06  0.614797E+04
  0.271357E+00  0.155921E+06  0.596878E+04
  0.273869E+00  0.147059E+06  0.580501E+04
  0.276382E+00  0.147927E+06  0.565551E+04
  0.278894E+00  0.135630E+06  0.551915E+04
  0.281407E+00  0.136402E+06  0.539485E+04
  0.283920E+00  0.139949E+06  0.528158E+04
  0.286432E+00  0.129279E+06  0.517833E+04
  0.288945E+00  0.119823E+06  0.508402E+04
  0.291457E+00  0.119184E+06  0.499787E+04
  0.293970E+00  0.113363E+06  0.491893E+04
  0.296482E+00  0.102466E+06  0.484637E+04
  0.298995E+00  0.940583E+05  0.477947E+04
  0.301508E+00  0.100025E+06  0.471747E+04
  0.304020E+00  0.990830E+05  0.465980E+04
  0.306533E+00  0.967317E+05  0.460582E+04
  0.309045E+00  0.945557E+05  0.455510E+04
  0.311558E+00  0.881926E+05  0.450716E+04
  0.314070E+00  0.890263E+05  0.446160E+04
  0.316583E+00  0.856683E+05  0.441807E+04
  0.319095E+00  0.814891E+05  0.437632E+04
  0.321608E+00  0.917520E+05  0.433613E+04
  0.324121E+00  0.818555E+05  0.429728E+04
  0.326633E+00  0.769188E+05  0.425966E+04
  0.329146E+00  0.790386E+05  0.422319E+04
  0.331658E+00  0.813409E+05  0.418778E+04
  0.334171E+00  0.666237E+05  0.415343E+04
  0.336683E+00  0.761524E+05  0.412012E+04
  0.339196E+00  0.644336E+05  0.408788E+04
  0.341709E+00  0.639987E+05  0.405678E+04
  0.344221E+00  0.730372E+05  0.402686E+04
  0.346734E+00  0.563843E+05  0.399824E+04
  0.349246E+00  0.668048E+05  0.397094E+04
  0.351759E+00  0.588819E+05  0.394510E+04
  0.354271E+00  0.647346E+05  0.392078E+04
  0.356784E+00  0.600273E+05  0.389810E+04
  0.359296E+00  0.578990E+05  0.387709E+04
  0.361809E+00  0.534141E+05  0.385789E+04
  0.364322E+00  0.536134E+05  0.384052E+04
  0.366834E+00  0.599742E+05  0.382507E+04
  0.369347E+00  0.536065E+05  0.381159E+04
  0.371859E+00  0.525707E+05  0.380012E+04
  0.374372E+00  0.546563E+05  0.379068E+04
  0.376884E+00  0.547163E+05  0.378322E+04
  0.379397E+00  0.508149E+05  0.377779E+04
  0.381910E+00  0.478090E+05  0.377436E+04
  0.384422E+00  0.545624E+05  0.377290E+04
  0.386935E+00  0.504130E+05  0.377334E+04
  0.389447E+00  0.509258E+05  0.377562E+04
  0.391960E+00  0.596288E+05  0.377967E+04
  0.394472E+00  0.498594E+05  0.378539E+04
  0.396985E+00  0.629874E+05  0.379270E+04
  0.399497E+00  0.597636E+05  0.380146E+04
  0.402010E+00  0.598425E+05  0.381157E+04
  0.404523E+00  0.589897E+05  0.382291E+04
  0.407035E+00  0.601384E+05  0.383534E+04
  0.409548E+00  0.589166E+05  0.384875E+04
  0.412060E+00  0.628764E+05  0.386299E+04
  0.414573E+00  0.574324E+05  0.387791E+04
  0.417085E+00  0.596740E+05  0.389336E+04
  0.419598E+00  0.565393E+05  0.390923E+04
  0.422111E+00  0.573336E+05  0.392539E+04
  0.424623E+00  0.633535E+05  0.394169E+04
  0.427136E+00  0.671995E+05  0.395800E+04
  0.429648E+00  0.581990E+05  0.397422E+04
  0.432161E+00  0.652439E+05  0.399018E+04
  0.434673E+00  0.609538E+05  0.400582E+04
  0.437186E+00  0.704224E+05  0.402104E+04
  0.439698E+00  0.687228E+05  0.403575E+04
  0.442211E+00  0.693847E+05  0.404983E+04
  0.444724E+00  0.721437E+05  0.406322E+04
  0.447236E+00  0.669910E+05  0.407588E+04
  0.449749E+00  0.729914E+05  0.408772E+04
  0.452261E+00  0.713543E+05  0.409872E+04
  0.454774E+00  0.669147E+05  0.410881E+04
  0.457286E+00  0.658086E+05  0.411796E+04
  0.459799E+00  0.699341E+05  0.412616E+04
  0.462312E+00  0.750540E+05  0.413339E+04
  0.464824E+00  0.731506E+05  0.413963E+04
  0.467337E+00  0.734486E+05  0.414492E+04
  0.469849E+00  0.737444E+05  0.414921E+04
  0.472362E+00  0.760596E+05  0.415257E+04
  0.474874E+00  0.686546E+05  0.415496E+04
  0.477387E+00  0.686340E+05  0.415643E+04
  0.479899E+00  0.735501E+05  0.415702E+04
  0.482412E+00  0.747450E+05  0.415674E+04
  0.484925E+00  0.697622E+05  0.415562E+04
  0.487437E+00  0.759685E+05  0.415372E+04
  0.489950E+00  0.761078E+05  0.415108E+04
  0.492462E+00  0.697230E+05  0.414768E+04
  0.494975E+00  0.742433E+05  0.414363E+04
  0.497487E+00  0.687079E+05  0.413893E+04
  0.500000E+00  0.685089E+05  0.413364E+04
   ========================================
   ========================================

   ========================================
