# Supplementary material for: Modeling the Structure of RNA Molecules with Small-Angle X-Ray Scattering Data
Source: PLoS One. 2013 Nov 4;8(11):e78007. doi: 10.1371/journal.pone.0078007 (PMC3817170; doi:10.1371/journal.pone.0078007)
Supplement: File S6 — Benchmark data. Simulated SAXS data, fit plots, RFR models, and best ROSETTA decoys (by ) for 10 benchmark targets. Within the archive, simulated SAXS data are named in benchmark_models/*.dat, fit plots are named benchmark_models/*_fit.pdf, RFR models are named benchmark_models/*model.pdb, and top ROSETTA decoys are named rosetta_decoys/*.pdb. (ZIP) [file pone.0078007.s006.zip › benchmark_models/1DDYmodel.pdb]

HEADER Model for input.fas using None data.
REMARK Filename: input.fas
REMARK Clashes: 3
REMARK SASA(All-atoms): 9.9e+100
REMARK BBClashes: 5
REMARK GDT_TS_RNA_n(input.pdb): 0.3714
REMARK SeqMatch: -59.0
REMARK RMSd(input.pdb): 14.4779088377
REMARK -log_10(P(RMSd(input.pdb))): 7.25229416723e-07
REMARK Chi(input.dat): 1.141
REMARK Pairings: 23.0
REMARK SASA(Main-Chain): 9.9e+100
REMARK GDT_TS_RNA_c(input.pdb): 0.2857
REMARK Stackings: 8.0
REMARK PClashes: 0
REMARK SASA(Non-polar): 9.9e+100
REMARK DI(input.pdb): 0.0149925509246
REMARK SASA(All-polar): 9.9e+100
REMARK INF(input.pdb): 0.217060785531
REMARK Total: 1.171
REMARK Integrity: 0.0
REMARK FI(input.pdb): 0.0806163757463
REMARK SASA(Total-Side): 9.9e+100
ATOM      2  C1'   G A   1     -10.072   7.579   8.643  1.00  0.00              2GYB_j3_A-C43_A-G357_A-C392[1/11]|1VQ5_j3_0-G1416_0-G1444_0-G1676[1/2]
ATOM      3  C2    G A   1     -10.433   4.021   6.190  1.00  0.00              2GYB_j3_A-C43_A-G357_A-C392[1/11]|1VQ5_j3_0-G1416_0-G1444_0-G1676[1/2]
ATOM      4  C2'   G A   1      -8.587   7.359   8.935  1.00  0.00              2GYB_j3_A-C43_A-G357_A-C392[1/11]|1VQ5_j3_0-G1416_0-G1444_0-G1676[1/2]
ATOM      5  C3'   G A   1      -8.054   8.786   8.892  1.00  0.00              2GYB_j3_A-C43_A-G357_A-C392[1/11]|1VQ5_j3_0-G1416_0-G1444_0-G1676[1/2]
ATOM      6  C4    G A   1     -10.485   6.204   6.557  1.00  0.00              2GYB_j3_A-C43_A-G357_A-C392[1/11]|1VQ5_j3_0-G1416_0-G1444_0-G1676[1/2]
ATOM      7  C4'   G A   1      -9.196   9.570   9.518  1.00  0.00              2GYB_j3_A-C43_A-G357_A-C392[1/11]|1VQ5_j3_0-G1416_0-G1444_0-G1676[1/2]
ATOM      8  C5    G A   1     -10.818   6.535   5.260  1.00  0.00              2GYB_j3_A-C43_A-G357_A-C392[1/11]|1VQ5_j3_0-G1416_0-G1444_0-G1676[1/2]
ATOM      9  C5'   G A   1      -9.272  11.045   9.190  1.00  0.00              2GYB_j3_A-C43_A-G357_A-C392[1/11]|1VQ5_j3_0-G1416_0-G1444_0-G1676[1/2]
ATOM     10  C6    G A   1     -10.980   5.495   4.309  1.00  0.00              2GYB_j3_A-C43_A-G357_A-C392[1/11]|1VQ5_j3_0-G1416_0-G1444_0-G1676[1/2]
ATOM     11  C8    G A   1     -10.685   8.383   6.310  1.00  0.00              2GYB_j3_A-C43_A-G357_A-C392[1/11]|1VQ5_j3_0-G1416_0-G1444_0-G1676[1/2]
ATOM     12  N1    G A   1     -10.763   4.244   4.875  1.00  0.00              2GYB_j3_A-C43_A-G357_A-C392[1/11]|1VQ5_j3_0-G1416_0-G1444_0-G1676[1/2]
ATOM     13  N2    G A   1     -10.266   2.738   6.547  1.00  0.00              2GYB_j3_A-C43_A-G357_A-C392[1/11]|1VQ5_j3_0-G1416_0-G1444_0-G1676[1/2]
ATOM     14  N3    G A   1     -10.278   4.980   7.086  1.00  0.00              2GYB_j3_A-C43_A-G357_A-C392[1/11]|1VQ5_j3_0-G1416_0-G1444_0-G1676[1/2]
ATOM     15  N7    G A   1     -10.940   7.911   5.120  1.00  0.00              2GYB_j3_A-C43_A-G357_A-C392[1/11]|1VQ5_j3_0-G1416_0-G1444_0-G1676[1/2]
ATOM     16  N9    G A   1     -10.401   7.400   7.229  1.00  0.00              2GYB_j3_A-C43_A-G357_A-C392[1/11]|1VQ5_j3_0-G1416_0-G1444_0-G1676[1/2]
ATOM     17  O1P   G A   1      -8.716  13.632   7.955  1.00  0.00              2GYB_j3_A-C43_A-G357_A-C392[1/11]|1VQ5_j3_0-G1416_0-G1444_0-G1676[1/2]
ATOM     18  O2'   G A   1      -8.439   6.758  10.204  1.00  0.00              2GYB_j3_A-C43_A-G357_A-C392[1/11]|1VQ5_j3_0-G1416_0-G1444_0-G1676[1/2]
ATOM     19  O2P   G A   1      -9.418  12.622   5.702  1.00  0.00              2GYB_j3_A-C43_A-G357_A-C392[1/11]|1VQ5_j3_0-G1416_0-G1444_0-G1676[1/2]
ATOM     20  O3'   G A   1      -6.863   8.898   9.662  1.00  0.00              2GYB_j3_A-C43_A-G357_A-C392[1/11]|1VQ5_j3_0-G1416_0-G1444_0-G1676[1/2]
ATOM     21  O4'   G A   1     -10.388   8.909   9.018  1.00  0.00              2GYB_j3_A-C43_A-G357_A-C392[1/11]|1VQ5_j3_0-G1416_0-G1444_0-G1676[1/2]
ATOM     22  O5'   G A   1      -9.372  11.241   7.781  1.00  0.00              2GYB_j3_A-C43_A-G357_A-C392[1/11]|1VQ5_j3_0-G1416_0-G1444_0-G1676[1/2]
ATOM     23  O6    G A   1     -11.273   5.587   3.110  1.00  0.00              2GYB_j3_A-C43_A-G357_A-C392[1/11]|1VQ5_j3_0-G1416_0-G1444_0-G1676[1/2]
ATOM     24  P     G A   1      -9.574  12.703   7.176  1.00  0.00              2GYB_j3_A-C43_A-G357_A-C392[1/11]|1VQ5_j3_0-G1416_0-G1444_0-G1676[1/2]
ATOM     25  C1'   G A   2      -6.962   3.774   7.494  1.00  0.00              2GYB_j3_A-C43_A-G357_A-C392[1/11]|1VQ5_j3_0-G1416_0-G1444_0-G1676[1/2]
ATOM     26  C2    G A   2      -7.771   2.534   3.418  1.00  0.00              2GYB_j3_A-C43_A-G357_A-C392[1/11]|1VQ5_j3_0-G1416_0-G1444_0-G1676[1/2]
ATOM     27  C2'   G A   2      -5.609   3.062   7.585  1.00  0.00              2GYB_j3_A-C43_A-G357_A-C392[1/11]|1VQ5_j3_0-G1416_0-G1444_0-G1676[1/2]
ATOM     28  C3'   G A   2      -4.781   4.085   8.353  1.00  0.00              2GYB_j3_A-C43_A-G357_A-C392[1/11]|1VQ5_j3_0-G1416_0-G1444_0-G1676[1/2]
ATOM     29  C4    G A   2      -7.386   4.027   5.011  1.00  0.00              2GYB_j3_A-C43_A-G357_A-C392[1/11]|1VQ5_j3_0-G1416_0-G1444_0-G1676[1/2]
ATOM     30  C4'   G A   2      -5.797   4.653   9.335  1.00  0.00              2GYB_j3_A-C43_A-G357_A-C392[1/11]|1VQ5_j3_0-G1416_0-G1444_0-G1676[1/2]
ATOM     31  C5    G A   2      -7.468   5.120   4.173  1.00  0.00              2GYB_j3_A-C43_A-G357_A-C392[1/11]|1VQ5_j3_0-G1416_0-G1444_0-G1676[1/2]
ATOM     32  C5'   G A   2      -5.522   6.054   9.833  1.00  0.00              2GYB_j3_A-C43_A-G357_A-C392[1/11]|1VQ5_j3_0-G1416_0-G1444_0-G1676[1/2]
ATOM     33  C6    G A   2      -7.730   4.904   2.788  1.00  0.00              2GYB_j3_A-C43_A-G357_A-C392[1/11]|1VQ5_j3_0-G1416_0-G1444_0-G1676[1/2]
ATOM     34  C8    G A   2      -7.072   5.907   6.113  1.00  0.00              2GYB_j3_A-C43_A-G357_A-C392[1/11]|1VQ5_j3_0-G1416_0-G1444_0-G1676[1/2]
ATOM     35  N1    G A   2      -7.872   3.551   2.501  1.00  0.00              2GYB_j3_A-C43_A-G357_A-C392[1/11]|1VQ5_j3_0-G1416_0-G1444_0-G1676[1/2]
ATOM     36  N2    G A   2      -7.938   1.292   2.945  1.00  0.00              2GYB_j3_A-C43_A-G357_A-C392[1/11]|1VQ5_j3_0-G1416_0-G1444_0-G1676[1/2]
ATOM     37  N3    G A   2      -7.525   2.720   4.706  1.00  0.00              2GYB_j3_A-C43_A-G357_A-C392[1/11]|1VQ5_j3_0-G1416_0-G1444_0-G1676[1/2]
ATOM     38  N7    G A   2      -7.269   6.299   4.882  1.00  0.00              2GYB_j3_A-C43_A-G357_A-C392[1/11]|1VQ5_j3_0-G1416_0-G1444_0-G1676[1/2]
ATOM     39  N9    G A   2      -7.132   4.540   6.262  1.00  0.00              2GYB_j3_A-C43_A-G357_A-C392[1/11]|1VQ5_j3_0-G1416_0-G1444_0-G1676[1/2]
ATOM     40  O1P   G A   2      -4.394   8.803  10.011  1.00  0.00              2GYB_j3_A-C43_A-G357_A-C392[1/11]|1VQ5_j3_0-G1416_0-G1444_0-G1676[1/2]
ATOM     41  O2'   G A   2      -5.741   1.834   8.277  1.00  0.00              2GYB_j3_A-C43_A-G357_A-C392[1/11]|1VQ5_j3_0-G1416_0-G1444_0-G1676[1/2]
ATOM     42  O2P   G A   2      -5.374   9.226   7.676  1.00  0.00              2GYB_j3_A-C43_A-G357_A-C392[1/11]|1VQ5_j3_0-G1416_0-G1444_0-G1676[1/2]
ATOM     43  O3'   G A   2      -3.686   3.468   9.029  1.00  0.00              2GYB_j3_A-C43_A-G357_A-C392[1/11]|1VQ5_j3_0-G1416_0-G1444_0-G1676[1/2]
ATOM     44  O4'   G A   2      -7.046   4.667   8.592  1.00  0.00              2GYB_j3_A-C43_A-G357_A-C392[1/11]|1VQ5_j3_0-G1416_0-G1444_0-G1676[1/2]
ATOM     45  O5'   G A   2      -5.506   6.972   8.741  1.00  0.00              2GYB_j3_A-C43_A-G357_A-C392[1/11]|1VQ5_j3_0-G1416_0-G1444_0-G1676[1/2]
ATOM     46  O6    G A   2      -7.834   5.739   1.879  1.00  0.00              2GYB_j3_A-C43_A-G357_A-C392[1/11]|1VQ5_j3_0-G1416_0-G1444_0-G1676[1/2]
ATOM     47  P     G A   2      -5.444   8.545   8.993  1.00  0.00              2GYB_j3_A-C43_A-G357_A-C392[1/11]|1VQ5_j3_0-G1416_0-G1444_0-G1676[1/2]
ATOM     48  C1'   A A   3      -3.624  -0.317   4.690  1.00  0.00              2GYB_j3_A-C43_A-G357_A-C392[1/11]|1VQ5_j3_0-G1416_0-G1444_0-G1676[1/2]
ATOM     49  C2    A A   3      -5.247   0.654   0.760  1.00  0.00              2GYB_j3_A-C43_A-G357_A-C392[1/11]|1VQ5_j3_0-G1416_0-G1444_0-G1676[1/2]
ATOM     50  C2'   A A   3      -2.288  -1.065   4.689  1.00  0.00              2GYB_j3_A-C43_A-G357_A-C392[1/11]|1VQ5_j3_0-G1416_0-G1444_0-G1676[1/2]
ATOM     51  C3'   A A   3      -1.628  -0.532   5.956  1.00  0.00              2GYB_j3_A-C43_A-G357_A-C392[1/11]|1VQ5_j3_0-G1416_0-G1444_0-G1676[1/2]
ATOM     52  C4    A A   3      -4.198   1.062   2.648  1.00  0.00              2GYB_j3_A-C43_A-G357_A-C392[1/11]|1VQ5_j3_0-G1416_0-G1444_0-G1676[1/2]
ATOM     53  C4'   A A   3      -2.814  -0.338   6.891  1.00  0.00              2GYB_j3_A-C43_A-G357_A-C392[1/11]|1VQ5_j3_0-G1416_0-G1444_0-G1676[1/2]
ATOM     54  C5    A A   3      -3.963   2.380   2.297  1.00  0.00              2GYB_j3_A-C43_A-G357_A-C392[1/11]|1VQ5_j3_0-G1416_0-G1444_0-G1676[1/2]
ATOM     55  C5'   A A   3      -2.645   0.718   7.963  1.00  0.00              2GYB_j3_A-C43_A-G357_A-C392[1/11]|1VQ5_j3_0-G1416_0-G1444_0-G1676[1/2]
ATOM     56  C6    A A   3      -4.445   2.803   1.047  1.00  0.00              2GYB_j3_A-C43_A-G357_A-C392[1/11]|1VQ5_j3_0-G1416_0-G1444_0-G1676[1/2]
ATOM     57  C8    A A   3      -3.100   2.122   4.223  1.00  0.00              2GYB_j3_A-C43_A-G357_A-C392[1/11]|1VQ5_j3_0-G1416_0-G1444_0-G1676[1/2]
ATOM     58  N1    A A   3      -5.097   1.896   0.287  1.00  0.00              2GYB_j3_A-C43_A-G357_A-C392[1/11]|1VQ5_j3_0-G1416_0-G1444_0-G1676[1/2]
ATOM     59  N3    A A   3      -4.840   0.136   1.917  1.00  0.00              2GYB_j3_A-C43_A-G357_A-C392[1/11]|1VQ5_j3_0-G1416_0-G1444_0-G1676[1/2]
ATOM     60  N6    A A   3      -4.294   4.043   0.575  1.00  0.00              2GYB_j3_A-C43_A-G357_A-C392[1/11]|1VQ5_j3_0-G1416_0-G1444_0-G1676[1/2]
ATOM     61  N7    A A   3      -3.268   3.039   3.302  1.00  0.00              2GYB_j3_A-C43_A-G357_A-C392[1/11]|1VQ5_j3_0-G1416_0-G1444_0-G1676[1/2]
ATOM     62  N9    A A   3      -3.638   0.901   3.892  1.00  0.00              2GYB_j3_A-C43_A-G357_A-C392[1/11]|1VQ5_j3_0-G1416_0-G1444_0-G1676[1/2]
ATOM     63  O1P   A A   3      -1.261   3.011   9.323  1.00  0.00              2GYB_j3_A-C43_A-G357_A-C392[1/11]|1VQ5_j3_0-G1416_0-G1444_0-G1676[1/2]
ATOM     64  O2'   A A   3      -2.529  -2.455   4.754  1.00  0.00              2GYB_j3_A-C43_A-G357_A-C392[1/11]|1VQ5_j3_0-G1416_0-G1444_0-G1676[1/2]
ATOM     65  O2P   A A   3      -2.082   4.483   7.390  1.00  0.00              2GYB_j3_A-C43_A-G357_A-C392[1/11]|1VQ5_j3_0-G1416_0-G1444_0-G1676[1/2]
ATOM     66  O3'   A A   3      -0.725  -1.500   6.491  1.00  0.00              2GYB_j3_A-C43_A-G357_A-C392[1/11]|1VQ5_j3_0-G1416_0-G1444_0-G1676[1/2]
ATOM     67  O4'   A A   3      -3.915   0.044   6.028  1.00  0.00              2GYB_j3_A-C43_A-G357_A-C392[1/11]|1VQ5_j3_0-G1416_0-G1444_0-G1676[1/2]
ATOM     68  O5'   A A   3      -2.447   2.004   7.372  1.00  0.00              2GYB_j3_A-C43_A-G357_A-C392[1/11]|1VQ5_j3_0-G1416_0-G1444_0-G1676[1/2]
ATOM     69  P     A A   3      -2.271   3.306   8.278  1.00  0.00              2GYB_j3_A-C43_A-G357_A-C392[1/11]|1VQ5_j3_0-G1416_0-G1444_0-G1676[1/2]
ATOM     70  C1'   A A   4       2.401  -6.933   4.236  1.00  0.00              2GYB_j3_A-C43_A-G357_A-C392[1/11]|1VQ5_j3_0-G1416_0-G1444_0-G1676[1/2]
ATOM     71  C2    A A   4       4.715  -9.692   1.846  1.00  0.00              2GYB_j3_A-C43_A-G357_A-C392[1/11]|1VQ5_j3_0-G1416_0-G1444_0-G1676[1/2]
ATOM     72  C2'   A A   4       3.460  -6.738   5.322  1.00  0.00              2GYB_j3_A-C43_A-G357_A-C392[1/11]|1VQ5_j3_0-G1416_0-G1444_0-G1676[1/2]
ATOM     73  C3'   A A   4       3.169  -5.325   5.843  1.00  0.00              2GYB_j3_A-C43_A-G357_A-C392[1/11]|1VQ5_j3_0-G1416_0-G1444_0-G1676[1/2]
ATOM     74  C4    A A   4       3.587  -7.852   2.261  1.00  0.00              2GYB_j3_A-C43_A-G357_A-C392[1/11]|1VQ5_j3_0-G1416_0-G1444_0-G1676[1/2]
ATOM     75  C4'   A A   4       1.671  -5.156   5.585  1.00  0.00              2GYB_j3_A-C43_A-G357_A-C392[1/11]|1VQ5_j3_0-G1416_0-G1444_0-G1676[1/2]
ATOM     76  C5    A A   4       3.784  -7.375   0.977  1.00  0.00              2GYB_j3_A-C43_A-G357_A-C392[1/11]|1VQ5_j3_0-G1416_0-G1444_0-G1676[1/2]
ATOM     77  C5'   A A   4       1.188  -3.750   5.246  1.00  0.00              2GYB_j3_A-C43_A-G357_A-C392[1/11]|1VQ5_j3_0-G1416_0-G1444_0-G1676[1/2]
ATOM     78  C6    A A   4       4.525  -8.187   0.102  1.00  0.00              2GYB_j3_A-C43_A-G357_A-C392[1/11]|1VQ5_j3_0-G1416_0-G1444_0-G1676[1/2]
ATOM     79  C8    A A   4       2.638  -5.894   1.985  1.00  0.00              2GYB_j3_A-C43_A-G357_A-C392[1/11]|1VQ5_j3_0-G1416_0-G1444_0-G1676[1/2]
ATOM     80  N1    A A   4       4.986  -9.364   0.578  1.00  0.00              2GYB_j3_A-C43_A-G357_A-C392[1/11]|1VQ5_j3_0-G1416_0-G1444_0-G1676[1/2]
ATOM     81  N3    A A   4       4.031  -9.015   2.766  1.00  0.00              2GYB_j3_A-C43_A-G357_A-C392[1/11]|1VQ5_j3_0-G1416_0-G1444_0-G1676[1/2]
ATOM     82  N6    A A   4       4.794  -7.859  -1.164  1.00  0.00              2GYB_j3_A-C43_A-G357_A-C392[1/11]|1VQ5_j3_0-G1416_0-G1444_0-G1676[1/2]
ATOM     83  N7    A A   4       3.178  -6.136   0.816  1.00  0.00              2GYB_j3_A-C43_A-G357_A-C392[1/11]|1VQ5_j3_0-G1416_0-G1444_0-G1676[1/2]
ATOM     84  N9    A A   4       2.847  -6.891   2.907  1.00  0.00              2GYB_j3_A-C43_A-G357_A-C392[1/11]|1VQ5_j3_0-G1416_0-G1444_0-G1676[1/2]
ATOM     85  O1P   A A   4       1.415  -0.607   7.420  1.00  0.00              2GYB_j3_A-C43_A-G357_A-C392[1/11]|1VQ5_j3_0-G1416_0-G1444_0-G1676[1/2]
ATOM     86  O2'   A A   4       3.278  -7.728   6.314  1.00  0.00              2GYB_j3_A-C43_A-G357_A-C392[1/11]|1VQ5_j3_0-G1416_0-G1444_0-G1676[1/2]
ATOM     87  O2P   A A   4       1.076  -0.812   4.884  1.00  0.00              2GYB_j3_A-C43_A-G357_A-C392[1/11]|1VQ5_j3_0-G1416_0-G1444_0-G1676[1/2]
ATOM     88  O3'   A A   4       3.520  -5.372   7.237  1.00  0.00              2GYB_j3_A-C43_A-G357_A-C392[1/11]|1VQ5_j3_0-G1416_0-G1444_0-G1676[1/2]
ATOM     89  O4'   A A   4       1.389  -5.968   4.417  1.00  0.00              2GYB_j3_A-C43_A-G357_A-C392[1/11]|1VQ5_j3_0-G1416_0-G1444_0-G1676[1/2]
ATOM     90  O5'   A A   4       1.415  -2.840   6.320  1.00  0.00              2GYB_j3_A-C43_A-G357_A-C392[1/11]|1VQ5_j3_0-G1416_0-G1444_0-G1676[1/2]
ATOM     91  P     A A   4       0.860  -1.344   6.255  1.00  0.00              2GYB_j3_A-C43_A-G357_A-C392[1/11]|1VQ5_j3_0-G1416_0-G1444_0-G1676[1/2]
ATOM     92  C1'   C A   5       0.702  -8.046  12.631  1.00  0.00              2GYB_j3_A-C43_A-G357_A-C392[1/11]|1VQ5_j3_0-G1416_0-G1444_0-G1676[1/2]
ATOM     93  C2    C A   5      -1.532  -9.154  12.719  1.00  0.00              2GYB_j3_A-C43_A-G357_A-C392[1/11]|1VQ5_j3_0-G1416_0-G1444_0-G1676[1/2]
ATOM     94  C2'   C A   5       1.612  -8.948  11.792  1.00  0.00              2GYB_j3_A-C43_A-G357_A-C392[1/11]|1VQ5_j3_0-G1416_0-G1444_0-G1676[1/2]
ATOM     95  C3'   C A   5       2.096  -7.979  10.711  1.00  0.00              2GYB_j3_A-C43_A-G357_A-C392[1/11]|1VQ5_j3_0-G1416_0-G1444_0-G1676[1/2]
ATOM     96  C4    C A   5      -3.404  -8.096  11.815  1.00  0.00              2GYB_j3_A-C43_A-G357_A-C392[1/11]|1VQ5_j3_0-G1416_0-G1444_0-G1676[1/2]
ATOM     97  C4'   C A   5       2.180  -6.643  11.438  1.00  0.00              2GYB_j3_A-C43_A-G357_A-C392[1/11]|1VQ5_j3_0-G1416_0-G1444_0-G1676[1/2]
ATOM     98  C5    C A   5      -2.617  -6.998  11.364  1.00  0.00              2GYB_j3_A-C43_A-G357_A-C392[1/11]|1VQ5_j3_0-G1416_0-G1444_0-G1676[1/2]
ATOM     99  C5'   C A   5       1.947  -5.402  10.593  1.00  0.00              2GYB_j3_A-C43_A-G357_A-C392[1/11]|1VQ5_j3_0-G1416_0-G1444_0-G1676[1/2]
ATOM    100  C6    C A   5      -1.304  -7.026  11.626  1.00  0.00              2GYB_j3_A-C43_A-G357_A-C392[1/11]|1VQ5_j3_0-G1416_0-G1444_0-G1676[1/2]
ATOM    101  N1    C A   5      -0.739  -8.068  12.305  1.00  0.00              2GYB_j3_A-C43_A-G357_A-C392[1/11]|1VQ5_j3_0-G1416_0-G1444_0-G1676[1/2]
ATOM    102  N3    C A   5      -2.864  -9.133  12.462  1.00  0.00              2GYB_j3_A-C43_A-G357_A-C392[1/11]|1VQ5_j3_0-G1416_0-G1444_0-G1676[1/2]
ATOM    103  N4    C A   5      -4.722  -8.105  11.599  1.00  0.00              2GYB_j3_A-C43_A-G357_A-C392[1/11]|1VQ5_j3_0-G1416_0-G1444_0-G1676[1/2]
ATOM    104  O1P   C A   5       1.344  -4.387   8.106  1.00  0.00              2GYB_j3_A-C43_A-G357_A-C392[1/11]|1VQ5_j3_0-G1416_0-G1444_0-G1676[1/2]
ATOM    105  O2    C A   5      -0.996 -10.106  13.307  1.00  0.00              2GYB_j3_A-C43_A-G357_A-C392[1/11]|1VQ5_j3_0-G1416_0-G1444_0-G1676[1/2]
ATOM    106  O2'   C A   5       2.616  -9.486  12.628  1.00  0.00              2GYB_j3_A-C43_A-G357_A-C392[1/11]|1VQ5_j3_0-G1416_0-G1444_0-G1676[1/2]
ATOM    107  O2P   C A   5       3.562  -3.122   8.384  1.00  0.00              2GYB_j3_A-C43_A-G357_A-C392[1/11]|1VQ5_j3_0-G1416_0-G1444_0-G1676[1/2]
ATOM    108  O3'   C A   5       3.331  -8.286  10.048  1.00  0.00              2GYB_j3_A-C43_A-G357_A-C392[1/11]|1VQ5_j3_0-G1416_0-G1444_0-G1676[1/2]
ATOM    109  O4'   C A   5       1.159  -6.711  12.473  1.00  0.00              2GYB_j3_A-C43_A-G357_A-C392[1/11]|1VQ5_j3_0-G1416_0-G1444_0-G1676[1/2]
ATOM    110  O5'   C A   5       3.037  -5.181   9.694  1.00  0.00              2GYB_j3_A-C43_A-G357_A-C392[1/11]|1VQ5_j3_0-G1416_0-G1444_0-G1676[1/2]
ATOM    111  P     C A   5       2.813  -4.405   8.317  1.00  0.00              2GYB_j3_A-C43_A-G357_A-C392[1/11]|1VQ5_j3_0-G1416_0-G1444_0-G1676[1/2]
ATOM    112  C1'   C A   6       3.488 -13.395   8.261  1.00  0.00              2GYB_j3_A-C43_A-G357_A-C392[1/11]|1VQ5_j3_0-G1416_0-G1444_0-G1676[1/2]
ATOM    113  C2    C A   6       2.824 -13.432   5.897  1.00  0.00              2GYB_j3_A-C43_A-G357_A-C392[1/11]|1VQ5_j3_0-G1416_0-G1444_0-G1676[1/2]
ATOM    114  C2'   C A   6       4.745 -14.272   8.260  1.00  0.00              2GYB_j3_A-C43_A-G357_A-C392[1/11]|1VQ5_j3_0-G1416_0-G1444_0-G1676[1/2]
ATOM    115  C3'   C A   6       5.751 -13.406   9.021  1.00  0.00              2GYB_j3_A-C43_A-G357_A-C392[1/11]|1VQ5_j3_0-G1416_0-G1444_0-G1676[1/2]
ATOM    116  C4    C A   6       2.562 -11.463   4.686  1.00  0.00              2GYB_j3_A-C43_A-G357_A-C392[1/11]|1VQ5_j3_0-G1416_0-G1444_0-G1676[1/2]
ATOM    117  C4'   C A   6       4.865 -12.630   9.989  1.00  0.00              2GYB_j3_A-C43_A-G357_A-C392[1/11]|1VQ5_j3_0-G1416_0-G1444_0-G1676[1/2]
ATOM    118  C5    C A   6       2.912 -10.671   5.817  1.00  0.00              2GYB_j3_A-C43_A-G357_A-C392[1/11]|1VQ5_j3_0-G1416_0-G1444_0-G1676[1/2]
ATOM    119  C5'   C A   6       5.426 -11.287  10.397  1.00  0.00              2GYB_j3_A-C43_A-G357_A-C392[1/11]|1VQ5_j3_0-G1416_0-G1444_0-G1676[1/2]
ATOM    120  C6    C A   6       3.206 -11.315   6.954  1.00  0.00              2GYB_j3_A-C43_A-G357_A-C392[1/11]|1VQ5_j3_0-G1416_0-G1444_0-G1676[1/2]
ATOM    121  N1    C A   6       3.170 -12.680   7.021  1.00  0.00              2GYB_j3_A-C43_A-G357_A-C392[1/11]|1VQ5_j3_0-G1416_0-G1444_0-G1676[1/2]
ATOM    122  N3    C A   6       2.524 -12.796   4.741  1.00  0.00              2GYB_j3_A-C43_A-G357_A-C392[1/11]|1VQ5_j3_0-G1416_0-G1444_0-G1676[1/2]
ATOM    123  N4    C A   6       2.260 -10.877   3.524  1.00  0.00              2GYB_j3_A-C43_A-G357_A-C392[1/11]|1VQ5_j3_0-G1416_0-G1444_0-G1676[1/2]
ATOM    124  O1P   C A   6       4.542  -8.331  12.265  1.00  0.00              2GYB_j3_A-C43_A-G357_A-C392[1/11]|1VQ5_j3_0-G1416_0-G1444_0-G1676[1/2]
ATOM    125  O2    C A   6       2.800 -14.669   5.987  1.00  0.00              2GYB_j3_A-C43_A-G357_A-C392[1/11]|1VQ5_j3_0-G1416_0-G1444_0-G1676[1/2]
ATOM    126  O2'   C A   6       4.464 -15.487   8.924  1.00  0.00              2GYB_j3_A-C43_A-G357_A-C392[1/11]|1VQ5_j3_0-G1416_0-G1444_0-G1676[1/2]
ATOM    127  O2P   C A   6       5.799  -8.585  10.047  1.00  0.00              2GYB_j3_A-C43_A-G357_A-C392[1/11]|1VQ5_j3_0-G1416_0-G1444_0-G1676[1/2]
ATOM    128  O3'   C A   6       6.664 -14.242   9.734  1.00  0.00              2GYB_j3_A-C43_A-G357_A-C392[1/11]|1VQ5_j3_0-G1416_0-G1444_0-G1676[1/2]
ATOM    129  O4'   C A   6       3.611 -12.436   9.293  1.00  0.00              2GYB_j3_A-C43_A-G357_A-C392[1/11]|1VQ5_j3_0-G1416_0-G1444_0-G1676[1/2]
ATOM    130  O5'   C A   6       4.399 -10.434  10.901  1.00  0.00              2GYB_j3_A-C43_A-G357_A-C392[1/11]|1VQ5_j3_0-G1416_0-G1444_0-G1676[1/2]
ATOM    131  P     C A   6       4.596  -8.852  10.874  1.00  0.00              2GYB_j3_A-C43_A-G357_A-C392[1/11]|1VQ5_j3_0-G1416_0-G1444_0-G1676[1/2]
ATOM    132  C1'   G A   7      10.903 -13.793   5.546  1.00  0.00              2GYB_j3_A-C43_A-G357_A-C392[1/11]|1VQ5_j3_0-G1416_0-G1444_0-G1676[1/2]
ATOM    133  C2    G A   7      11.839 -16.423   2.240  1.00  0.00              2GYB_j3_A-C43_A-G357_A-C392[1/11]|1VQ5_j3_0-G1416_0-G1444_0-G1676[1/2]
ATOM    134  C2'   G A   7      10.349 -12.377   5.344  1.00  0.00              2GYB_j3_A-C43_A-G357_A-C392[1/11]|1VQ5_j3_0-G1416_0-G1444_0-G1676[1/2]
ATOM    135  C3'   G A   7      10.007 -11.941   6.775  1.00  0.00              2GYB_j3_A-C43_A-G357_A-C392[1/11]|1VQ5_j3_0-G1416_0-G1444_0-G1676[1/2]
ATOM    136  C4    G A   7      10.561 -15.662   3.882  1.00  0.00              2GYB_j3_A-C43_A-G357_A-C392[1/11]|1VQ5_j3_0-G1416_0-G1444_0-G1676[1/2]
ATOM    137  C4'   G A   7      10.888 -12.807   7.657  1.00  0.00              2GYB_j3_A-C43_A-G357_A-C392[1/11]|1VQ5_j3_0-G1416_0-G1444_0-G1676[1/2]
ATOM    138  C5    G A   7       9.539 -16.564   3.664  1.00  0.00              2GYB_j3_A-C43_A-G357_A-C392[1/11]|1VQ5_j3_0-G1416_0-G1444_0-G1676[1/2]
ATOM    139  C5'   G A   7      10.333 -13.091   9.031  1.00  0.00              2GYB_j3_A-C43_A-G357_A-C392[1/11]|1VQ5_j3_0-G1416_0-G1444_0-G1676[1/2]
ATOM    140  C6    G A   7       9.673 -17.509   2.615  1.00  0.00              2GYB_j3_A-C43_A-G357_A-C392[1/11]|1VQ5_j3_0-G1416_0-G1444_0-G1676[1/2]
ATOM    141  C8    G A   7       8.910 -15.365   5.308  1.00  0.00              2GYB_j3_A-C43_A-G357_A-C392[1/11]|1VQ5_j3_0-G1416_0-G1444_0-G1676[1/2]
ATOM    142  N1    G A   7      10.881 -17.361   1.942  1.00  0.00              2GYB_j3_A-C43_A-G357_A-C392[1/11]|1VQ5_j3_0-G1416_0-G1444_0-G1676[1/2]
ATOM    143  N2    G A   7      12.940 -16.440   1.474  1.00  0.00              2GYB_j3_A-C43_A-G357_A-C392[1/11]|1VQ5_j3_0-G1416_0-G1444_0-G1676[1/2]
ATOM    144  N3    G A   7      11.726 -15.536   3.214  1.00  0.00              2GYB_j3_A-C43_A-G357_A-C392[1/11]|1VQ5_j3_0-G1416_0-G1444_0-G1676[1/2]
ATOM    145  N7    G A   7       8.507 -16.364   4.571  1.00  0.00              2GYB_j3_A-C43_A-G357_A-C392[1/11]|1VQ5_j3_0-G1416_0-G1444_0-G1676[1/2]
ATOM    146  N9    G A   7      10.149 -14.892   4.943  1.00  0.00              2GYB_j3_A-C43_A-G357_A-C392[1/11]|1VQ5_j3_0-G1416_0-G1444_0-G1676[1/2]
ATOM    147  O1P   G A   7       8.676 -14.695  11.120  1.00  0.00              2GYB_j3_A-C43_A-G357_A-C392[1/11]|1VQ5_j3_0-G1416_0-G1444_0-G1676[1/2]
ATOM    148  O2'   G A   7      11.294 -11.599   4.649  1.00  0.00              2GYB_j3_A-C43_A-G357_A-C392[1/11]|1VQ5_j3_0-G1416_0-G1444_0-G1676[1/2]
ATOM    149  O2P   G A   7       7.881 -12.284  10.769  1.00  0.00              2GYB_j3_A-C43_A-G357_A-C392[1/11]|1VQ5_j3_0-G1416_0-G1444_0-G1676[1/2]
ATOM    150  O3'   G A   7      10.200 -10.559   7.107  1.00  0.00              2GYB_j3_A-C43_A-G357_A-C392[1/11]|1VQ5_j3_0-G1416_0-G1444_0-G1676[1/2]
ATOM    151  O4'   G A   7      11.052 -14.042   6.927  1.00  0.00              2GYB_j3_A-C43_A-G357_A-C392[1/11]|1VQ5_j3_0-G1416_0-G1444_0-G1676[1/2]
ATOM    152  O5'   G A   7       8.984 -13.553   8.938  1.00  0.00              2GYB_j3_A-C43_A-G357_A-C392[1/11]|1VQ5_j3_0-G1416_0-G1444_0-G1676[1/2]
ATOM    153  O6    G A   7       8.876 -18.389   2.266  1.00  0.00              2GYB_j3_A-C43_A-G357_A-C392[1/11]|1VQ5_j3_0-G1416_0-G1444_0-G1676[1/2]
ATOM    154  P     G A   7       8.077 -13.656  10.243  1.00  0.00              2GYB_j3_A-C43_A-G357_A-C392[1/11]|1VQ5_j3_0-G1416_0-G1444_0-G1676[1/2]
ATOM    155  C1'   G A   8      15.842  -7.683   9.102  1.00  0.00              2GYB_j3_A-C43_A-G357_A-C392[1/11]|1VQ5_j3_0-G1416_0-G1444_0-G1676[1/2]
ATOM    156  C2    G A   8      19.015  -6.410  11.766  1.00  0.00              2GYB_j3_A-C43_A-G357_A-C392[1/11]|1VQ5_j3_0-G1416_0-G1444_0-G1676[1/2]
ATOM    157  C2'   G A   8      16.607  -9.002   9.214  1.00  0.00              2GYB_j3_A-C43_A-G357_A-C392[1/11]|1VQ5_j3_0-G1416_0-G1444_0-G1676[1/2]
ATOM    158  C3'   G A   8      15.479 -10.031   9.274  1.00  0.00              2GYB_j3_A-C43_A-G357_A-C392[1/11]|1VQ5_j3_0-G1416_0-G1444_0-G1676[1/2]
ATOM    159  C4    G A   8      16.909  -6.539  11.091  1.00  0.00              2GYB_j3_A-C43_A-G357_A-C392[1/11]|1VQ5_j3_0-G1416_0-G1444_0-G1676[1/2]
ATOM    160  C4'   G A   8      14.396  -9.385   8.419  1.00  0.00              2GYB_j3_A-C43_A-G357_A-C392[1/11]|1VQ5_j3_0-G1416_0-G1444_0-G1676[1/2]
ATOM    161  C5    G A   8      16.406  -5.782  12.129  1.00  0.00              2GYB_j3_A-C43_A-G357_A-C392[1/11]|1VQ5_j3_0-G1416_0-G1444_0-G1676[1/2]
ATOM    162  C5'   G A   8      12.978  -9.823   8.710  1.00  0.00              2GYB_j3_A-C43_A-G357_A-C392[1/11]|1VQ5_j3_0-G1416_0-G1444_0-G1676[1/2]
ATOM    163  C6    G A   8      17.303  -5.276  13.104  1.00  0.00              2GYB_j3_A-C43_A-G357_A-C392[1/11]|1VQ5_j3_0-G1416_0-G1444_0-G1676[1/2]
ATOM    164  C8    G A   8      14.725  -6.315  10.935  1.00  0.00              2GYB_j3_A-C43_A-G357_A-C392[1/11]|1VQ5_j3_0-G1416_0-G1444_0-G1676[1/2]
ATOM    165  N1    G A   8      18.616  -5.648  12.836  1.00  0.00              2GYB_j3_A-C43_A-G357_A-C392[1/11]|1VQ5_j3_0-G1416_0-G1444_0-G1676[1/2]
ATOM    166  N2    G A   8      20.330  -6.663  11.678  1.00  0.00              2GYB_j3_A-C43_A-G357_A-C392[1/11]|1VQ5_j3_0-G1416_0-G1444_0-G1676[1/2]
ATOM    167  N3    G A   8      18.190  -6.889  10.850  1.00  0.00              2GYB_j3_A-C43_A-G357_A-C392[1/11]|1VQ5_j3_0-G1416_0-G1444_0-G1676[1/2]
ATOM    168  N7    G A   8      15.028  -5.650  12.017  1.00  0.00              2GYB_j3_A-C43_A-G357_A-C392[1/11]|1VQ5_j3_0-G1416_0-G1444_0-G1676[1/2]
ATOM    169  N9    G A   8      15.820  -6.879  10.325  1.00  0.00              2GYB_j3_A-C43_A-G357_A-C392[1/11]|1VQ5_j3_0-G1416_0-G1444_0-G1676[1/2]
ATOM    170  O1P   G A   8      11.018  -8.791   5.622  1.00  0.00              2GYB_j3_A-C43_A-G357_A-C392[1/11]|1VQ5_j3_0-G1416_0-G1444_0-G1676[1/2]
ATOM    171  O2'   G A   8      17.426  -9.162   8.074  1.00  0.00              2GYB_j3_A-C43_A-G357_A-C392[1/11]|1VQ5_j3_0-G1416_0-G1444_0-G1676[1/2]
ATOM    172  O2P   G A   8      12.520 -10.810   6.131  1.00  0.00              2GYB_j3_A-C43_A-G357_A-C392[1/11]|1VQ5_j3_0-G1416_0-G1444_0-G1676[1/2]
ATOM    173  O3'   G A   8      15.965 -11.231   8.676  1.00  0.00              2GYB_j3_A-C43_A-G357_A-C392[1/11]|1VQ5_j3_0-G1416_0-G1444_0-G1676[1/2]
ATOM    174  O4'   G A   8      14.516  -7.970   8.705  1.00  0.00              2GYB_j3_A-C43_A-G357_A-C392[1/11]|1VQ5_j3_0-G1416_0-G1444_0-G1676[1/2]
ATOM    175  O5'   G A   8      12.060  -9.134   7.862  1.00  0.00              2GYB_j3_A-C43_A-G357_A-C392[1/11]|1VQ5_j3_0-G1416_0-G1444_0-G1676[1/2]
ATOM    176  O6    G A   8      17.049  -4.585  14.099  1.00  0.00              2GYB_j3_A-C43_A-G357_A-C392[1/11]|1VQ5_j3_0-G1416_0-G1444_0-G1676[1/2]
ATOM    177  P     G A   8      11.477  -9.845   6.562  1.00  0.00              2GYB_j3_A-C43_A-G357_A-C392[1/11]|1VQ5_j3_0-G1416_0-G1444_0-G1676[1/2]
ATOM    178  C1'   U A   9      14.003 -12.998   2.959  1.00  0.00              2GYB_j3_A-C43_A-G357_A-C392[1/11]|1VQ5_j3_0-G1416_0-G1444_0-G1676[1/2]
ATOM    179  C2    U A   9      12.190 -12.165   1.529  1.00  0.00              2GYB_j3_A-C43_A-G357_A-C392[1/11]|1VQ5_j3_0-G1416_0-G1444_0-G1676[1/2]
ATOM    180  C2'   U A   9      15.444 -12.828   2.474  1.00  0.00              2GYB_j3_A-C43_A-G357_A-C392[1/11]|1VQ5_j3_0-G1416_0-G1444_0-G1676[1/2]
ATOM    181  C3'   U A   9      16.073 -12.107   3.660  1.00  0.00              2GYB_j3_A-C43_A-G357_A-C392[1/11]|1VQ5_j3_0-G1416_0-G1444_0-G1676[1/2]
ATOM    182  C4    U A   9      11.455  -9.819   1.695  1.00  0.00              2GYB_j3_A-C43_A-G357_A-C392[1/11]|1VQ5_j3_0-G1416_0-G1444_0-G1676[1/2]
ATOM    183  C4'   U A   9      15.395 -12.786   4.839  1.00  0.00              2GYB_j3_A-C43_A-G357_A-C392[1/11]|1VQ5_j3_0-G1416_0-G1444_0-G1676[1/2]
ATOM    184  C5    U A   9      12.442  -9.628   2.713  1.00  0.00              2GYB_j3_A-C43_A-G357_A-C392[1/11]|1VQ5_j3_0-G1416_0-G1444_0-G1676[1/2]
ATOM    185  C5'   U A   9      15.362 -11.983   6.119  1.00  0.00              2GYB_j3_A-C43_A-G357_A-C392[1/11]|1VQ5_j3_0-G1416_0-G1444_0-G1676[1/2]
ATOM    186  C6    U A   9      13.221 -10.651   3.081  1.00  0.00              2GYB_j3_A-C43_A-G357_A-C392[1/11]|1VQ5_j3_0-G1416_0-G1444_0-G1676[1/2]
ATOM    187  N1    U A   9      13.118 -11.902   2.517  1.00  0.00              2GYB_j3_A-C43_A-G357_A-C392[1/11]|1VQ5_j3_0-G1416_0-G1444_0-G1676[1/2]
ATOM    188  N3    U A   9      11.406 -11.096   1.174  1.00  0.00              2GYB_j3_A-C43_A-G357_A-C392[1/11]|1VQ5_j3_0-G1416_0-G1444_0-G1676[1/2]
ATOM    189  O1P   U A   9      13.841 -12.311   9.473  1.00  0.00              2GYB_j3_A-C43_A-G357_A-C392[1/11]|1VQ5_j3_0-G1416_0-G1444_0-G1676[1/2]
ATOM    190  O2    U A   9      12.072 -13.261   1.009  1.00  0.00              2GYB_j3_A-C43_A-G357_A-C392[1/11]|1VQ5_j3_0-G1416_0-G1444_0-G1676[1/2]
ATOM    191  O2'   U A   9      16.024 -14.095   2.235  1.00  0.00              2GYB_j3_A-C43_A-G357_A-C392[1/11]|1VQ5_j3_0-G1416_0-G1444_0-G1676[1/2]
ATOM    192  O2P   U A   9      15.932 -13.713   8.986  1.00  0.00              2GYB_j3_A-C43_A-G357_A-C392[1/11]|1VQ5_j3_0-G1416_0-G1444_0-G1676[1/2]
ATOM    193  O3'   U A   9      17.485 -12.278   3.693  1.00  0.00              2GYB_j3_A-C43_A-G357_A-C392[1/11]|1VQ5_j3_0-G1416_0-G1444_0-G1676[1/2]
ATOM    194  O4    U A   9      10.679  -8.961   1.271  1.00  0.00              2GYB_j3_A-C43_A-G357_A-C392[1/11]|1VQ5_j3_0-G1416_0-G1444_0-G1676[1/2]
ATOM    195  O4'   U A   9      14.036 -13.003   4.378  1.00  0.00              2GYB_j3_A-C43_A-G357_A-C392[1/11]|1VQ5_j3_0-G1416_0-G1444_0-G1676[1/2]
ATOM    196  O5'   U A   9      14.634 -12.682   7.129  1.00  0.00              2GYB_j3_A-C43_A-G357_A-C392[1/11]|1VQ5_j3_0-G1416_0-G1444_0-G1676[1/2]
ATOM    197  P     U A   9      15.057 -12.558   8.660  1.00  0.00              2GYB_j3_A-C43_A-G357_A-C392[1/11]|1VQ5_j3_0-G1416_0-G1444_0-G1676[1/2]
ATOM    198  C1'   G A  10      16.100 -11.816  -1.800  1.00  0.00              2GYB_j3_A-C43_A-G357_A-C392[1/11]|1VQ5_j3_0-G1416_0-G1444_0-G1676[1/2]
ATOM    199  C2    G A  10      12.955  -9.511  -3.695  1.00  0.00              2GYB_j3_A-C43_A-G357_A-C392[1/11]|1VQ5_j3_0-G1416_0-G1444_0-G1676[1/2]
ATOM    200  C2'   G A  10      17.260 -11.172  -2.562  1.00  0.00              2GYB_j3_A-C43_A-G357_A-C392[1/11]|1VQ5_j3_0-G1416_0-G1444_0-G1676[1/2]
ATOM    201  C3'   G A  10      18.323 -11.087  -1.475  1.00  0.00              2GYB_j3_A-C43_A-G357_A-C392[1/11]|1VQ5_j3_0-G1416_0-G1444_0-G1676[1/2]
ATOM    202  C4    G A  10      14.201 -10.152  -1.979  1.00  0.00              2GYB_j3_A-C43_A-G357_A-C392[1/11]|1VQ5_j3_0-G1416_0-G1444_0-G1676[1/2]
ATOM    203  C4'   G A  10      18.103 -12.388  -0.720  1.00  0.00              2GYB_j3_A-C43_A-G357_A-C392[1/11]|1VQ5_j3_0-G1416_0-G1444_0-G1676[1/2]
ATOM    204  C5    G A  10      13.575  -9.329  -1.065  1.00  0.00              2GYB_j3_A-C43_A-G357_A-C392[1/11]|1VQ5_j3_0-G1416_0-G1444_0-G1676[1/2]
ATOM    205  C5'   G A  10      18.620 -12.430   0.699  1.00  0.00              2GYB_j3_A-C43_A-G357_A-C392[1/11]|1VQ5_j3_0-G1416_0-G1444_0-G1676[1/2]
ATOM    206  C6    G A  10      12.516  -8.497  -1.506  1.00  0.00              2GYB_j3_A-C43_A-G357_A-C392[1/11]|1VQ5_j3_0-G1416_0-G1444_0-G1676[1/2]
ATOM    207  C8    G A  10      15.074 -10.374   0.029  1.00  0.00              2GYB_j3_A-C43_A-G357_A-C392[1/11]|1VQ5_j3_0-G1416_0-G1444_0-G1676[1/2]
ATOM    208  N1    G A  10      12.269  -8.657  -2.866  1.00  0.00              2GYB_j3_A-C43_A-G357_A-C392[1/11]|1VQ5_j3_0-G1416_0-G1444_0-G1676[1/2]
ATOM    209  N2    G A  10      12.567  -9.524  -4.980  1.00  0.00              2GYB_j3_A-C43_A-G357_A-C392[1/11]|1VQ5_j3_0-G1416_0-G1444_0-G1676[1/2]
ATOM    210  N3    G A  10      13.945 -10.291  -3.297  1.00  0.00              2GYB_j3_A-C43_A-G357_A-C392[1/11]|1VQ5_j3_0-G1416_0-G1444_0-G1676[1/2]
ATOM    211  N7    G A  10      14.137  -9.481   0.196  1.00  0.00              2GYB_j3_A-C43_A-G357_A-C392[1/11]|1VQ5_j3_0-G1416_0-G1444_0-G1676[1/2]
ATOM    212  N9    G A  10      15.166 -10.823  -1.267  1.00  0.00              2GYB_j3_A-C43_A-G357_A-C392[1/11]|1VQ5_j3_0-G1416_0-G1444_0-G1676[1/2]
ATOM    213  O1P   G A  10      19.841 -11.604   3.226  1.00  0.00              2GYB_j3_A-C43_A-G357_A-C392[1/11]|1VQ5_j3_0-G1416_0-G1444_0-G1676[1/2]
ATOM    214  O2'   G A  10      17.644 -12.000  -3.641  1.00  0.00              2GYB_j3_A-C43_A-G357_A-C392[1/11]|1VQ5_j3_0-G1416_0-G1444_0-G1676[1/2]
ATOM    215  O2P   G A  10      17.993  -9.834   3.443  1.00  0.00              2GYB_j3_A-C43_A-G357_A-C392[1/11]|1VQ5_j3_0-G1416_0-G1444_0-G1676[1/2]
ATOM    216  O3'   G A  10      19.631 -11.014  -2.032  1.00  0.00              2GYB_j3_A-C43_A-G357_A-C392[1/11]|1VQ5_j3_0-G1416_0-G1444_0-G1676[1/2]
ATOM    217  O4'   G A  10      16.659 -12.544  -0.717  1.00  0.00              2GYB_j3_A-C43_A-G357_A-C392[1/11]|1VQ5_j3_0-G1416_0-G1444_0-G1676[1/2]
ATOM    218  O5'   G A  10      18.119 -11.325   1.445  1.00  0.00              2GYB_j3_A-C43_A-G357_A-C392[1/11]|1VQ5_j3_0-G1416_0-G1444_0-G1676[1/2]
ATOM    219  O6    G A  10      11.838  -7.698  -0.847  1.00  0.00              2GYB_j3_A-C43_A-G357_A-C392[1/11]|1VQ5_j3_0-G1416_0-G1444_0-G1676[1/2]
ATOM    220  P     G A  10      18.435 -11.181   3.000  1.00  0.00              2GYB_j3_A-C43_A-G357_A-C392[1/11]|1VQ5_j3_0-G1416_0-G1444_0-G1676[1/2]
ATOM    221  C1'   C A  11      15.559  -7.306  -4.906  1.00  0.00              2GYB_j3_A-C43_A-G357_A-C392[1/11]|1VQ5_j3_0-G1416_0-G1444_0-G1676[1/2]
ATOM    222  C2    C A  11      13.706  -6.019  -3.901  1.00  0.00              2GYB_j3_A-C43_A-G357_A-C392[1/11]|1VQ5_j3_0-G1416_0-G1444_0-G1676[1/2]
ATOM    223  C2'   C A  11      16.114  -6.366  -5.979  1.00  0.00              2GYB_j3_A-C43_A-G357_A-C392[1/11]|1VQ5_j3_0-G1416_0-G1444_0-G1676[1/2]
ATOM    224  C3'   C A  11      17.576  -6.266  -5.563  1.00  0.00              2GYB_j3_A-C43_A-G357_A-C392[1/11]|1VQ5_j3_0-G1416_0-G1444_0-G1676[1/2]
ATOM    225  C4    C A  11      13.824  -5.272  -1.700  1.00  0.00              2GYB_j3_A-C43_A-G357_A-C392[1/11]|1VQ5_j3_0-G1416_0-G1444_0-G1676[1/2]
ATOM    226  C4'   C A  11      17.869  -7.679  -5.083  1.00  0.00              2GYB_j3_A-C43_A-G357_A-C392[1/11]|1VQ5_j3_0-G1416_0-G1444_0-G1676[1/2]
ATOM    227  C5    C A  11      15.115  -5.850  -1.529  1.00  0.00              2GYB_j3_A-C43_A-G357_A-C392[1/11]|1VQ5_j3_0-G1416_0-G1444_0-G1676[1/2]
ATOM    228  C5'   C A  11      19.017  -7.821  -4.112  1.00  0.00              2GYB_j3_A-C43_A-G357_A-C392[1/11]|1VQ5_j3_0-G1416_0-G1444_0-G1676[1/2]
ATOM    229  C6    C A  11      15.646  -6.496  -2.575  1.00  0.00              2GYB_j3_A-C43_A-G357_A-C392[1/11]|1VQ5_j3_0-G1416_0-G1444_0-G1676[1/2]
ATOM    230  N1    C A  11      14.972  -6.595  -3.760  1.00  0.00              2GYB_j3_A-C43_A-G357_A-C392[1/11]|1VQ5_j3_0-G1416_0-G1444_0-G1676[1/2]
ATOM    231  N3    C A  11      13.157  -5.363  -2.853  1.00  0.00              2GYB_j3_A-C43_A-G357_A-C392[1/11]|1VQ5_j3_0-G1416_0-G1444_0-G1676[1/2]
ATOM    232  N4    C A  11      13.244  -4.615  -0.693  1.00  0.00              2GYB_j3_A-C43_A-G357_A-C392[1/11]|1VQ5_j3_0-G1416_0-G1444_0-G1676[1/2]
ATOM    233  O1P   C A  11      21.470  -9.865  -3.264  1.00  0.00              2GYB_j3_A-C43_A-G357_A-C392[1/11]|1VQ5_j3_0-G1416_0-G1444_0-G1676[1/2]
ATOM    234  O2    C A  11      13.117  -6.124  -4.987  1.00  0.00              2GYB_j3_A-C43_A-G357_A-C392[1/11]|1VQ5_j3_0-G1416_0-G1444_0-G1676[1/2]
ATOM    235  O2'   C A  11      15.947  -6.947  -7.256  1.00  0.00              2GYB_j3_A-C43_A-G357_A-C392[1/11]|1VQ5_j3_0-G1416_0-G1444_0-G1676[1/2]
ATOM    236  O2P   C A  11      20.139  -8.627  -1.450  1.00  0.00              2GYB_j3_A-C43_A-G357_A-C392[1/11]|1VQ5_j3_0-G1416_0-G1444_0-G1676[1/2]
ATOM    237  O3'   C A  11      18.414  -5.922  -6.661  1.00  0.00              2GYB_j3_A-C43_A-G357_A-C392[1/11]|1VQ5_j3_0-G1416_0-G1444_0-G1676[1/2]
ATOM    238  O4'   C A  11      16.639  -8.096  -4.436  1.00  0.00              2GYB_j3_A-C43_A-G357_A-C392[1/11]|1VQ5_j3_0-G1416_0-G1444_0-G1676[1/2]
ATOM    239  O5'   C A  11      19.107  -9.169  -3.659  1.00  0.00              2GYB_j3_A-C43_A-G357_A-C392[1/11]|1VQ5_j3_0-G1416_0-G1444_0-G1676[1/2]
ATOM    240  P     C A  11      20.184  -9.603  -2.569  1.00  0.00              2GYB_j3_A-C43_A-G357_A-C392[1/11]|1VQ5_j3_0-G1416_0-G1444_0-G1676[1/2]
ATOM    241  C1'   G A  12      14.606  -5.950 -10.916  1.00 90.92              @1n33_A_1326-1327_1350-1351
ATOM    242  C2    G A  12      10.276  -5.798 -10.859  1.00  0.00              @1n33_A_1326-1327_1350-1351
ATOM    243  C2'   G A  12      14.825  -4.671 -11.720  1.00 90.92              @1n33_A_1326-1327_1350-1351
ATOM    244  C3'   G A  12      16.147  -4.162 -11.175  1.00 90.92              @1n33_A_1326-1327_1350-1351
ATOM    245  C4    G A  12      12.284  -5.787  -9.925  1.00  0.00              @1n33_A_1326-1327_1350-1351
ATOM    246  C4'   G A  12      16.876  -5.442 -10.818  1.00 90.92              @1n33_A_1326-1327_1350-1351
ATOM    247  C5    G A  12      11.814  -5.663  -8.634  1.00  0.00              @1n33_A_1326-1327_1350-1351
ATOM    248  C5'   G A  12      17.932  -5.333  -9.743  1.00 90.92              @1n33_A_1326-1327_1350-1351
ATOM    249  C6    G A  12      10.414  -5.598  -8.419  1.00  0.00              @1n33_A_1326-1327_1350-1351
ATOM    250  C8    G A  12      13.937  -5.721  -8.472  1.00  0.00              @1n33_A_1326-1327_1350-1351
ATOM    251  N1    G A  12       9.707  -5.674  -9.615  1.00  0.00              @1n33_A_1326-1327_1350-1351
ATOM    252  N2    G A  12       9.424  -5.857 -11.894  1.00  0.00              @1n33_A_1326-1327_1350-1351
ATOM    253  N3    G A  12      11.579  -5.858 -11.073  1.00  0.00              @1n33_A_1326-1327_1350-1351
ATOM    254  N7    G A  12      12.867  -5.622  -7.730  1.00  0.00              @1n33_A_1326-1327_1350-1351
ATOM    255  N9    G A  12      13.654  -5.824  -9.814  1.00  0.00              @1n33_A_1326-1327_1350-1351
ATOM    256  O2'   G A  12      14.922  -5.019 -13.076  1.00 90.92              @1n33_A_1326-1327_1350-1351
ATOM    257  O3'   G A  12      16.874  -3.474 -12.173  1.00 90.92              @1n33_A_1326-1327_1350-1351
ATOM    258  O4'   G A  12      15.849  -6.365 -10.401  1.00 90.92              @1n33_A_1326-1327_1350-1351
ATOM    259  O5'   G A  12      17.408  -4.673  -8.574  1.00 90.92              @1n33_A_1326-1327_1350-1351
ATOM    260  O6    G A  12       9.803  -5.487  -7.349  1.00  0.00              @1n33_A_1326-1327_1350-1351
ATOM    261  OP1   G A  12      19.673  -4.074  -7.764  1.00125.70              @1n33_A_1326-1327_1350-1351
ATOM    262  OP2   G A  12      17.621  -3.589  -6.319  1.00125.70              @1n33_A_1326-1327_1350-1351
ATOM    263  P     G A  12      18.325  -4.453  -7.297  1.00 85.03              @1n33_A_1326-1327_1350-1351
ATOM    264  C1'   C A  13      11.531  -2.908 -10.981  1.00 87.32              @1n33_A_1326-1327_1350-1351
ATOM    265  C2    C A  13      11.547  -1.984  -8.640  1.00  0.00              @1n33_A_1326-1327_1350-1351
ATOM    266  C2'   C A  13      10.828  -1.944 -11.941  1.00 87.32              @1n33_A_1326-1327_1350-1351
ATOM    267  C3'   C A  13      11.919  -1.666 -12.959  1.00 87.32              @1n33_A_1326-1327_1350-1351
ATOM    268  C4    C A  13      13.348  -0.763  -7.817  1.00  0.00              @1n33_A_1326-1327_1350-1351
ATOM    269  C4'   C A  13      12.638  -3.004 -13.040  1.00 87.32              @1n33_A_1326-1327_1350-1351
ATOM    270  C5    C A  13      14.054  -0.894  -9.047  1.00  0.00              @1n33_A_1326-1327_1350-1351
ATOM    271  C5'   C A  13      14.091  -2.947 -13.456  1.00 87.32              @1n33_A_1326-1327_1350-1351
ATOM    272  C6    C A  13      13.457  -1.578 -10.031  1.00  0.00              @1n33_A_1326-1327_1350-1351
ATOM    273  N1    C A  13      12.217  -2.128  -9.856  1.00  0.00              @1n33_A_1326-1327_1350-1351
ATOM    274  N3    C A  13      12.138  -1.296  -7.636  1.00  0.00              @1n33_A_1326-1327_1350-1351
ATOM    275  N4    C A  13      13.893  -0.090  -6.799  1.00  0.00              @1n33_A_1326-1327_1350-1351
ATOM    276  O2    C A  13      10.423  -2.493  -8.510  1.00  0.00              @1n33_A_1326-1327_1350-1351
ATOM    277  O2'   C A  13       9.715  -2.586 -12.525  1.00 87.32              @1n33_A_1326-1327_1350-1351
ATOM    278  O3'   C A  13      11.362  -1.299 -14.213  1.00 87.32              @1n33_A_1326-1327_1350-1351
ATOM    279  O4'   C A  13      12.540  -3.571 -11.709  1.00 87.32              @1n33_A_1326-1327_1350-1351
ATOM    280  O5'   C A  13      14.832  -2.045 -12.602  1.00 87.32              @1n33_A_1326-1327_1350-1351
ATOM    281  OP1   C A  13      16.916  -2.788 -13.787  1.00110.45              @1n33_A_1326-1327_1350-1351
ATOM    282  OP2   C A  13      16.824  -0.593 -12.481  1.00110.45              @1n33_A_1326-1327_1350-1351
ATOM    283  P     C A  13      16.425  -2.004 -12.624  1.00 88.34              @1n33_A_1326-1327_1350-1351
ATOM    284  C1'   A A  14       8.053   0.241 -11.262  1.00 77.00              @3huw_A_HairpinLoop_355-373
ATOM    285  C2    A A  14       5.844   2.744  -8.489  1.00  0.00              @3huw_A_HairpinLoop_355-373
ATOM    286  C2'   A A  14       6.773   0.656 -11.998  1.00 78.11              @3huw_A_HairpinLoop_355-373
ATOM    287  C3'   A A  14       7.309   1.350 -13.252  1.00 79.32              @3huw_A_HairpinLoop_355-373
ATOM    288  C4    A A  14       7.595   1.668  -9.269  1.00  0.00              @3huw_A_HairpinLoop_355-373
ATOM    289  C4'   A A  14       8.664   0.681 -13.475  1.00 77.09              @3huw_A_HairpinLoop_355-373
ATOM    290  C5    A A  14       8.389   2.083  -8.214  1.00  0.00              @3huw_A_HairpinLoop_355-373
ATOM    291  C5'   A A  14       9.710   1.537 -14.170  1.00 75.88              @3huw_A_HairpinLoop_355-373
ATOM    292  C6    A A  14       7.786   2.901  -7.244  1.00  0.00              @3huw_A_HairpinLoop_355-373
ATOM    293  C8    A A  14       9.634   0.882  -9.450  1.00  0.00              @3huw_A_HairpinLoop_355-373
ATOM    294  N1    A A  14       6.484   3.220  -7.415  1.00  0.00              @3huw_A_HairpinLoop_355-373
ATOM    295  N3    A A  14       6.301   1.967  -9.468  1.00  0.00              @3huw_A_HairpinLoop_355-373
ATOM    296  N6    A A  14       8.426   3.376  -6.173  1.00  0.00              @3huw_A_HairpinLoop_355-373
ATOM    297  N7    A A  14       9.677   1.578  -8.340  1.00  0.00              @3huw_A_HairpinLoop_355-373
ATOM    298  N9    A A  14       8.405   0.893 -10.064  1.00  0.00              @3huw_A_HairpinLoop_355-373
ATOM    299  O2'   A A  14       5.974  -0.481 -12.259  1.00 79.99              @3huw_A_HairpinLoop_355-373
ATOM    300  O3'   A A  14       6.311   1.230 -14.296  1.00 80.99              @3huw_A_HairpinLoop_355-373
ATOM    301  O4'   A A  14       9.144   0.327 -12.157  1.00 77.48              @3huw_A_HairpinLoop_355-373
ATOM    302  O5'   A A  14      11.032   1.123 -13.794  1.00 73.43              @3huw_A_HairpinLoop_355-373
ATOM    303  OP1   A A  14      11.446   0.463 -16.160  1.00 70.03              @3huw_A_HairpinLoop_355-373
ATOM    304  OP2   A A  14      13.391   0.513 -14.477  1.00 70.03              @3huw_A_HairpinLoop_355-373
ATOM    305  P     A A  14      11.954   0.271 -14.780  1.00 71.72              @3huw_A_HairpinLoop_355-373
ATOM    306  C1'   U A  15       4.191  -4.256 -14.019  1.00 76.64              @3huw_A_HairpinLoop_355-373
ATOM    307  C2    U A  15       5.113  -4.457 -11.684  1.00  0.00              @3huw_A_HairpinLoop_355-373
ATOM    308  C2'   U A  15       2.901  -3.550 -13.591  1.00 76.42              @3huw_A_HairpinLoop_355-373
ATOM    309  C3'   U A  15       3.003  -2.227 -14.332  1.00 78.82              @3huw_A_HairpinLoop_355-373
ATOM    310  C4    U A  15       7.481  -3.971 -11.210  1.00  0.00              @3huw_A_HairpinLoop_355-373
ATOM    311  C4'   U A  15       3.743  -2.593 -15.608  1.00 77.13              @3huw_A_HairpinLoop_355-373
ATOM    312  C5    U A  15       7.653  -3.676 -12.599  1.00  0.00              @3huw_A_HairpinLoop_355-373
ATOM    313  C5'   U A  15       4.570  -1.475 -16.199  1.00 79.13              @3huw_A_HairpinLoop_355-373
ATOM    314  C6    U A  15       6.611  -3.777 -13.432  1.00  0.00              @3huw_A_HairpinLoop_355-373
ATOM    315  N1    U A  15       5.358  -4.156 -13.009  1.00  0.00              @3huw_A_HairpinLoop_355-373
ATOM    316  N3    U A  15       6.201  -4.344 -10.855  1.00  0.00              @3huw_A_HairpinLoop_355-373
ATOM    317  O2    U A  15       4.016  -4.796 -11.275  1.00  0.00              @3huw_A_HairpinLoop_355-373
ATOM    318  O2'   U A  15       1.786  -4.301 -14.008  1.00 75.38              @3huw_A_HairpinLoop_355-373
ATOM    319  O3'   U A  15       1.715  -1.722 -14.640  1.00 80.33              @3huw_A_HairpinLoop_355-373
ATOM    320  O4    U A  15       8.359  -3.917 -10.347  1.00  0.00              @3huw_A_HairpinLoop_355-373
ATOM    321  O4'   U A  15       4.621  -3.682 -15.240  1.00 77.75              @3huw_A_HairpinLoop_355-373
ATOM    322  O5'   U A  15       5.489  -0.975 -15.222  1.00 82.01              @3huw_A_HairpinLoop_355-373
ATOM    323  OP1   U A  15       7.854  -0.399 -15.647  1.00 83.51              @3huw_A_HairpinLoop_355-373
ATOM    324  OP2   U A  15       5.952   0.958 -16.739  1.00 83.33              @3huw_A_HairpinLoop_355-373
ATOM    325  P     U A  15       6.497   0.218 -15.558  1.00 82.83              @3huw_A_HairpinLoop_355-373
ATOM    326  C1'   A A  16       1.166  -3.965  -9.280  1.00 76.21              @3huw_A_HairpinLoop_355-373
ATOM    327  C2    A A  16       3.454  -2.647  -5.782  1.00 78.65              @3huw_A_HairpinLoop_355-373
ATOM    328  C2'   A A  16      -0.221  -3.522  -8.817  1.00 75.12              @3huw_A_HairpinLoop_355-373
ATOM    329  C3'   A A  16      -0.763  -2.881 -10.085  1.00 74.49              @3huw_A_HairpinLoop_355-373
ATOM    330  C4    A A  16       2.812  -2.616  -7.882  1.00 77.87              @3huw_A_HairpinLoop_355-373
ATOM    331  C4'   A A  16      -0.205  -3.772 -11.177  1.00 75.80              @3huw_A_HairpinLoop_355-373
ATOM    332  C5    A A  16       3.671  -1.568  -8.186  1.00 78.30              @3huw_A_HairpinLoop_355-373
ATOM    333  C5'   A A  16      -0.051  -3.077 -12.506  1.00 78.67              @3huw_A_HairpinLoop_355-373
ATOM    334  C6    A A  16       4.468  -1.073  -7.148  1.00 78.89              @3huw_A_HairpinLoop_355-373
ATOM    335  C8    A A  16       2.663  -2.037  -9.995  1.00 77.05              @3huw_A_HairpinLoop_355-373
ATOM    336  N1    A A  16       4.336  -1.643  -5.929  1.00 79.22              @3huw_A_HairpinLoop_355-373
ATOM    337  N3    A A  16       2.653  -3.206  -6.683  1.00 78.16              @3huw_A_HairpinLoop_355-373
ATOM    338  N6    A A  16       5.343  -0.074  -7.309  1.00 79.42              @3huw_A_HairpinLoop_355-373
ATOM    339  N7    A A  16       3.564  -1.210  -9.522  1.00 77.46              @3huw_A_HairpinLoop_355-373
ATOM    340  N9    A A  16       2.168  -2.921  -9.059  1.00 76.95              @3huw_A_HairpinLoop_355-373
ATOM    341  O2'   A A  16      -0.967  -4.654  -8.425  1.00 74.09              @3huw_A_HairpinLoop_355-373
ATOM    342  O3'   A A  16      -2.171  -2.833 -10.151  1.00 71.82              @3huw_A_HairpinLoop_355-373
ATOM    343  O4'   A A  16       1.093  -4.194 -10.679  1.00 76.10              @3huw_A_HairpinLoop_355-373
ATOM    344  O5'   A A  16       0.704  -1.883 -12.339  1.00 81.32              @3huw_A_HairpinLoop_355-373
ATOM    345  OP1   A A  16      -0.416  -0.486 -14.087  1.00 82.01              @3huw_A_HairpinLoop_355-373
ATOM    346  OP2   A A  16       1.847   0.204 -13.074  1.00 82.70              @3huw_A_HairpinLoop_355-373
ATOM    347  P     A A  16       0.918  -0.863 -13.544  1.00 81.50              @3huw_A_HairpinLoop_355-373
ATOM    348  C1'   A A  17      -0.679  -0.846  -5.820  1.00 73.71              @3huw_A_HairpinLoop_355-373
ATOM    349  C2    A A  17       3.358   0.611  -5.417  1.00  0.00              @3huw_A_HairpinLoop_355-373
ATOM    350  C2'   A A  17      -1.735   0.027  -5.140  1.00 72.01              @3huw_A_HairpinLoop_355-373
ATOM    351  C3'   A A  17      -2.919  -0.173  -6.058  1.00 71.59              @3huw_A_HairpinLoop_355-373
ATOM    352  C4    A A  17       1.428   0.300  -6.421  1.00  0.00              @3huw_A_HairpinLoop_355-373
ATOM    353  C4'   A A  17      -2.800  -1.625  -6.451  1.00 71.44              @3huw_A_HairpinLoop_355-373
ATOM    354  C5    A A  17       1.837   0.999  -7.543  1.00  0.00              @3huw_A_HairpinLoop_355-373
ATOM    355  C5'   A A  17      -3.457  -1.921  -7.754  1.00 71.66              @3huw_A_HairpinLoop_355-373
ATOM    356  C6    A A  17       3.140   1.525  -7.529  1.00  0.00              @3huw_A_HairpinLoop_355-373
ATOM    357  C8    A A  17      -0.157   0.371  -7.936  1.00  0.00              @3huw_A_HairpinLoop_355-373
ATOM    358  N1    A A  17       3.890   1.308  -6.426  1.00  0.00              @3huw_A_HairpinLoop_355-373
ATOM    359  N3    A A  17       2.148   0.067  -5.311  1.00  0.00              @3huw_A_HairpinLoop_355-373
ATOM    360  N6    A A  17       3.670   2.220  -8.537  1.00  0.00              @3huw_A_HairpinLoop_355-373
ATOM    361  N7    A A  17       0.825   1.037  -8.494  1.00  0.00              @3huw_A_HairpinLoop_355-373
ATOM    362  N9    A A  17       0.141  -0.104  -6.681  1.00  0.00              @3huw_A_HairpinLoop_355-373
ATOM    363  O2'   A A  17      -2.039  -0.445  -3.842  1.00 71.74              @3huw_A_HairpinLoop_355-373
ATOM    364  O3'   A A  17      -4.140   0.151  -5.448  1.00 69.01              @3huw_A_HairpinLoop_355-373
ATOM    365  O4'   A A  17      -1.368  -1.834  -6.571  1.00 72.97              @3huw_A_HairpinLoop_355-373
ATOM    366  O5'   A A  17      -3.027  -0.982  -8.717  1.00 70.53              @3huw_A_HairpinLoop_355-373
ATOM    367  OP1   A A  17      -4.275  -1.610 -10.741  1.00 69.13              @3huw_A_HairpinLoop_355-373
ATOM    368  OP2   A A  17      -1.987  -0.467 -10.931  1.00 69.92              @3huw_A_HairpinLoop_355-373
ATOM    369  P     A A  17      -2.900  -1.410 -10.235  1.00 70.86              @3huw_A_HairpinLoop_355-373
ATOM    370  C1'   C A  18      -0.318   3.742  -3.075  1.00 71.05              @3huw_A_HairpinLoop_355-373
ATOM    371  C2    C A  18       1.480   4.354  -4.725  1.00  0.00              @3huw_A_HairpinLoop_355-373
ATOM    372  C2'   C A  18      -1.025   5.079  -2.879  1.00 71.33              @3huw_A_HairpinLoop_355-373
ATOM    373  C3'   C A  18      -2.432   4.744  -3.335  1.00 70.40              @3huw_A_HairpinLoop_355-373
ATOM    374  C4    C A  18       1.332   3.773  -6.973  1.00  0.00              @3huw_A_HairpinLoop_355-373
ATOM    375  C4'   C A  18      -2.607   3.343  -2.760  1.00 70.17              @3huw_A_HairpinLoop_355-373
ATOM    376  C5    C A  18       0.077   3.132  -6.769  1.00  0.00              @3huw_A_HairpinLoop_355-373
ATOM    377  C5'   C A  18      -3.688   2.459  -3.344  1.00 69.88              @3huw_A_HairpinLoop_355-373
ATOM    378  C6    C A  18      -0.423   3.136  -5.527  1.00  0.00              @3huw_A_HairpinLoop_355-373
ATOM    379  N1    C A  18       0.250   3.733  -4.497  1.00  0.00              @3huw_A_HairpinLoop_355-373
ATOM    380  N3    C A  18       1.997   4.359  -5.975  1.00  0.00              @3huw_A_HairpinLoop_355-373
ATOM    381  N4    C A  18       1.880   3.803  -8.191  1.00  0.00              @3huw_A_HairpinLoop_355-373
ATOM    382  O2    C A  18       2.067   4.888  -3.772  1.00  0.00              @3huw_A_HairpinLoop_355-373
ATOM    383  O2'   C A  18      -0.998   5.435  -1.513  1.00 70.66              @3huw_A_HairpinLoop_355-373
ATOM    384  O3'   C A  18      -3.354   5.726  -2.883  1.00 70.96              @3huw_A_HairpinLoop_355-373
ATOM    385  O4'   C A  18      -1.303   2.730  -2.961  1.00 69.97              @3huw_A_HairpinLoop_355-373
ATOM    386  O5'   C A  18      -3.666   2.501  -4.765  1.00 69.43              @3huw_A_HairpinLoop_355-373
ATOM    387  OP1   C A  18      -6.052   1.742  -5.035  1.00 67.58              @3huw_A_HairpinLoop_355-373
ATOM    388  OP2   C A  18      -4.458   1.994  -7.043  1.00 67.78              @3huw_A_HairpinLoop_355-373
ATOM    389  P     C A  18      -4.690   1.634  -5.619  1.00 69.08              @3huw_A_HairpinLoop_355-373
ATOM    390  C1'   C A  19       1.586   8.926  -3.532  1.00 73.43              @3huw_A_HairpinLoop_355-373
ATOM    391  C2    C A  19       2.664   8.711  -5.796  1.00  0.00              @3huw_A_HairpinLoop_355-373
ATOM    392  C2'   C A  19       1.080  10.370  -3.536  1.00 73.19              @3huw_A_HairpinLoop_355-373
ATOM    393  C3'   C A  19      -0.396  10.184  -3.223  1.00 73.76              @3huw_A_HairpinLoop_355-373
ATOM    394  C4    C A  19       1.815   7.285  -7.427  1.00  0.00              @3huw_A_HairpinLoop_355-373
ATOM    395  C4'   C A  19      -0.388   9.000  -2.277  1.00 72.78              @3huw_A_HairpinLoop_355-373
ATOM    396  C5    C A  19       0.761   6.862  -6.569  1.00  0.00              @3huw_A_HairpinLoop_355-373
ATOM    397  C5'   C A  19      -1.674   8.214  -2.209  1.00 72.80              @3huw_A_HairpinLoop_355-373
ATOM    398  C6    C A  19       0.711   7.396  -5.342  1.00  0.00              @3huw_A_HairpinLoop_355-373
ATOM    399  N1    C A  19       1.640   8.313  -4.934  1.00  0.00              @3huw_A_HairpinLoop_355-373
ATOM    400  N3    C A  19       2.727   8.179  -7.039  1.00  0.00              @3huw_A_HairpinLoop_355-373
ATOM    401  N4    C A  19       1.915   6.787  -8.663  1.00  0.00              @3huw_A_HairpinLoop_355-373
ATOM    402  O2    C A  19       3.492   9.545  -5.399  1.00  0.00              @3huw_A_HairpinLoop_355-373
ATOM    403  O2'   C A  19       1.730  11.109  -2.524  1.00 72.85              @3huw_A_HairpinLoop_355-373
ATOM    404  O3'   C A  19      -0.950  11.343  -2.627  1.00 73.59              @3huw_A_HairpinLoop_355-373
ATOM    405  O4'   C A  19       0.693   8.154  -2.750  1.00 73.18              @3huw_A_HairpinLoop_355-373
ATOM    406  O5'   C A  19      -2.108   7.834  -3.514  1.00 71.83              @3huw_A_HairpinLoop_355-373
ATOM    407  OP1   C A  19      -4.552   7.918  -3.039  1.00 71.88              @3huw_A_HairpinLoop_355-373
ATOM    408  OP2   C A  19      -3.639   6.798  -5.158  1.00 71.73              @3huw_A_HairpinLoop_355-373
ATOM    409  P     C A  19      -3.510   7.104  -3.711  1.00 71.99              @3huw_A_HairpinLoop_355-373
ATOM    410  C1'   A A  20       3.132  13.883  -6.293  1.00 66.44              @3huw_A_HairpinLoop_355-373
ATOM    411  C2    A A  20       5.099  12.105  -9.760  1.00  0.00              @3huw_A_HairpinLoop_355-373
ATOM    412  C2'   A A  20       2.439  15.215  -6.585  1.00 65.45              @3huw_A_HairpinLoop_355-373
ATOM    413  C3'   A A  20       1.301  15.211  -5.570  1.00 64.76              @3huw_A_HairpinLoop_355-373
ATOM    414  C4    A A  20       3.494  12.350  -8.278  1.00  0.00              @3huw_A_HairpinLoop_355-373
ATOM    415  C4'   A A  20       1.904  14.467  -4.392  1.00 66.40              @3huw_A_HairpinLoop_355-373
ATOM    416  C5    A A  20       2.741  11.336  -8.844  1.00  0.00              @3huw_A_HairpinLoop_355-373
ATOM    417  C5'   A A  20       0.910  13.783  -3.481  1.00 69.92              @3huw_A_HairpinLoop_355-373
ATOM    418  C6    A A  20       3.281  10.692  -9.970  1.00  0.00              @3huw_A_HairpinLoop_355-373
ATOM    419  C8    A A  20       1.611  12.054  -7.192  1.00  0.00              @3huw_A_HairpinLoop_355-373
ATOM    420  N1    A A  20       4.488  11.110 -10.412  1.00  0.00              @3huw_A_HairpinLoop_355-373
ATOM    421  N3    A A  20       4.694  12.788  -8.692  1.00  0.00              @3huw_A_HairpinLoop_355-373
ATOM    422  N6    A A  20       2.670   9.699 -10.620  1.00  0.00              @3huw_A_HairpinLoop_355-373
ATOM    423  N7    A A  20       1.553  11.159  -8.148  1.00  0.00              @3huw_A_HairpinLoop_355-373
ATOM    424  N9    A A  20       2.759  12.810  -7.212  1.00  0.00              @3huw_A_HairpinLoop_355-373
ATOM    425  O2'   A A  20       3.378  16.245  -6.386  1.00 63.79              @3huw_A_HairpinLoop_355-373
ATOM    426  O3'   A A  20       0.867  16.517  -5.183  1.00 62.07              @3huw_A_HairpinLoop_355-373
ATOM    427  O4'   A A  20       2.797  13.491  -4.978  1.00 66.22              @3huw_A_HairpinLoop_355-373
ATOM    428  O5'   A A  20      -0.065  13.065  -4.241  1.00 72.66              @3huw_A_HairpinLoop_355-373
ATOM    429  OP1   A A  20      -2.017  13.650  -2.737  1.00 75.32              @3huw_A_HairpinLoop_355-373
ATOM    430  OP2   A A  20      -2.239  11.928  -4.628  1.00 74.44              @3huw_A_HairpinLoop_355-373
ATOM    431  P     A A  20      -1.422  12.556  -3.565  1.00 74.22              @3huw_A_HairpinLoop_355-373
ATOM    432  C1'   C A  21       2.806  16.971 -10.489  1.00 65.18              @3huw_A_HairpinLoop_355-373
ATOM    433  C2    C A  21       3.182  14.710 -11.395  1.00 68.02              @3huw_A_HairpinLoop_355-373
ATOM    434  C2'   C A  21       2.027  18.082 -11.201  1.00 64.68              @3huw_A_HairpinLoop_355-373
ATOM    435  C3'   C A  21       1.096  18.571 -10.094  1.00 66.22              @3huw_A_HairpinLoop_355-373
ATOM    436  C4    C A  21       1.432  13.190 -11.573  1.00 69.82              @3huw_A_HairpinLoop_355-373
ATOM    437  C4'   C A  21       1.957  18.401  -8.858  1.00 64.11              @3huw_A_HairpinLoop_355-373
ATOM    438  C5    C A  21       0.520  14.104 -10.975  1.00 69.35              @3huw_A_HairpinLoop_355-373
ATOM    439  C5'   C A  21       1.313  18.446  -7.484  1.00 62.24              @3huw_A_HairpinLoop_355-373
ATOM    440  C6    C A  21       0.994  15.300 -10.618  1.00 68.03              @3huw_A_HairpinLoop_355-373
ATOM    441  N1    C A  21       2.304  15.633 -10.828  1.00 66.52              @3huw_A_HairpinLoop_355-373
ATOM    442  N3    C A  21       2.717  13.497 -11.761  1.00 69.38              @3huw_A_HairpinLoop_355-373
ATOM    443  N4    C A  21       1.012  11.985 -11.969  1.00 71.09              @3huw_A_HairpinLoop_355-373
ATOM    444  O2    C A  21       4.370  15.022 -11.549  1.00 68.22              @3huw_A_HairpinLoop_355-373
ATOM    445  O2'   C A  21       2.920  19.082 -11.659  1.00 62.76              @3huw_A_HairpinLoop_355-373
ATOM    446  O3'   C A  21       0.734  19.929 -10.290  1.00 71.44              @3huw_A_HairpinLoop_355-373
ATOM    447  O4'   C A  21       2.681  17.168  -9.093  1.00 63.92              @3huw_A_HairpinLoop_355-373
ATOM    448  O5'   C A  21       0.209  17.553  -7.378  1.00 60.44              @3huw_A_HairpinLoop_355-373
ATOM    449  OP1   C A  21      -0.712  18.485  -5.255  1.00 59.65              @3huw_A_HairpinLoop_355-373
ATOM    450  OP2   C A  21      -1.439  16.163  -6.069  1.00 60.21              @3huw_A_HairpinLoop_355-373
ATOM    451  P     C A  21      -0.384  17.205  -5.937  1.00 61.76              @3huw_A_HairpinLoop_355-373
ATOM    452  C1'   C A  22      -0.137  17.573 -15.524  1.00 79.41              @3huw_A_HairpinLoop_355-373
ATOM    453  C2    C A  22      -0.611  15.104 -15.404  1.00  0.00              @3huw_A_HairpinLoop_355-373
ATOM    454  C2'   C A  22      -1.287  18.365 -16.150  1.00 79.21              @3huw_A_HairpinLoop_355-373
ATOM    455  C3'   C A  22      -1.534  19.432 -15.097  1.00 80.96              @3huw_A_HairpinLoop_355-373
ATOM    456  C4    C A  22      -1.542  14.123 -13.511  1.00  0.00              @3huw_A_HairpinLoop_355-373
ATOM    457  C4'   C A  22      -0.127  19.725 -14.614  1.00 78.78              @3huw_A_HairpinLoop_355-373
ATOM    458  C5    C A  22      -1.596  15.375 -12.836  1.00  0.00              @3huw_A_HairpinLoop_355-373
ATOM    459  C5'   C A  22       0.033  20.398 -13.273  1.00 78.72              @3huw_A_HairpinLoop_355-373
ATOM    460  C6    C A  22      -1.144  16.451 -13.494  1.00  0.00              @3huw_A_HairpinLoop_355-373
ATOM    461  N1    C A  22      -0.652  16.345 -14.765  1.00  0.00              @3huw_A_HairpinLoop_355-373
ATOM    462  N3    C A  22      -1.063  14.008 -14.752  1.00  0.00              @3huw_A_HairpinLoop_355-373
ATOM    463  N4    C A  22      -1.979  13.015 -12.906  1.00  0.00              @3huw_A_HairpinLoop_355-373
ATOM    464  O2    C A  22      -0.160  15.038 -16.558  1.00  0.00              @3huw_A_HairpinLoop_355-373
ATOM    465  O2'   C A  22      -0.852  18.950 -17.364  1.00 78.93              @3huw_A_HairpinLoop_355-373
ATOM    466  O3'   C A  22      -2.144  20.568 -15.674  1.00 82.07              @3huw_A_HairpinLoop_355-373
ATOM    467  O4'   C A  22       0.527  18.433 -14.615  1.00 80.09              @3huw_A_HairpinLoop_355-373
ATOM    468  O5'   C A  22      -0.775  19.767 -12.287  1.00 77.16              @3huw_A_HairpinLoop_355-373
ATOM    469  OP1   C A  22      -0.893  21.771 -10.806  1.00 76.18              @3huw_A_HairpinLoop_355-373
ATOM    470  OP2   C A  22      -1.705  19.478  -9.971  1.00 76.14              @3huw_A_HairpinLoop_355-373
ATOM    471  P     C A  22      -0.753  20.288 -10.781  1.00 75.37              @3huw_A_HairpinLoop_355-373
ATOM    472  C1'   U A  23      -5.957  18.085 -19.554  1.00 83.51              @3huw_A_HairpinLoop_355-373
ATOM    473  C2    U A  23      -4.333  17.737 -21.386  1.00  0.00              @3huw_A_HairpinLoop_355-373
ATOM    474  C2'   U A  23      -5.753  16.733 -18.856  1.00 83.92              @3huw_A_HairpinLoop_355-373
ATOM    475  C3'   U A  23      -5.442  17.148 -17.422  1.00 85.45              @3huw_A_HairpinLoop_355-373
ATOM    476  C4    U A  23      -2.571  19.405 -21.817  1.00  0.00              @3huw_A_HairpinLoop_355-373
ATOM    477  C4'   U A  23      -6.274  18.412 -17.246  1.00 83.85              @3huw_A_HairpinLoop_355-373
ATOM    478  C5    U A  23      -3.093  20.173 -20.729  1.00  0.00              @3huw_A_HairpinLoop_355-373
ATOM    479  C5'   U A  23      -5.812  19.391 -16.181  1.00 84.46              @3huw_A_HairpinLoop_355-373
ATOM    480  C6    U A  23      -4.153  19.722 -20.049  1.00  0.00              @3huw_A_HairpinLoop_355-373
ATOM    481  N1    U A  23      -4.778  18.534 -20.350  1.00  0.00              @3huw_A_HairpinLoop_355-373
ATOM    482  N3    U A  23      -3.244  18.226 -22.065  1.00  0.00              @3huw_A_HairpinLoop_355-373
ATOM    483  O2    U A  23      -4.862  16.680 -21.681  1.00  0.00              @3huw_A_HairpinLoop_355-373
ATOM    484  O2'   U A  23      -6.940  15.968 -18.938  1.00 83.25              @3huw_A_HairpinLoop_355-373
ATOM    485  O3'   U A  23      -5.836  16.120 -16.518  1.00 85.99              @3huw_A_HairpinLoop_355-373
ATOM    486  O4    U A  23      -1.605  19.710 -22.518  1.00  0.00              @3huw_A_HairpinLoop_355-373
ATOM    487  O4'   U A  23      -6.259  19.050 -18.553  1.00 84.58              @3huw_A_HairpinLoop_355-373
ATOM    488  O5'   U A  23      -4.429  19.729 -16.366  1.00 85.29              @3huw_A_HairpinLoop_355-373
ATOM    489  OP1   U A  23      -3.989  22.187 -15.989  1.00 83.81              @3huw_A_HairpinLoop_355-373
ATOM    490  OP2   U A  23      -4.040  20.505 -14.018  1.00 83.93              @3huw_A_HairpinLoop_355-373
ATOM    491  P     U A  23      -3.712  20.821 -15.442  1.00 83.84              @3huw_A_HairpinLoop_355-373
ATOM    492  C1'   C A  24      -3.521  14.053 -20.948  1.00 79.76              @3huw_A_HairpinLoop_355-373
ATOM    493  C2    C A  24      -1.516  15.466 -21.528  1.00  0.00              @3huw_A_HairpinLoop_355-373
ATOM    494  C2'   C A  24      -3.071  12.592 -20.841  1.00 79.67              @3huw_A_HairpinLoop_355-373
ATOM    495  C3'   C A  24      -3.660  12.168 -19.496  1.00 80.83              @3huw_A_HairpinLoop_355-373
ATOM    496  C4    C A  24      -0.535  16.909 -19.989  1.00  0.00              @3huw_A_HairpinLoop_355-373
ATOM    497  C4'   C A  24      -4.940  12.992 -19.406  1.00 80.77              @3huw_A_HairpinLoop_355-373
ATOM    498  C5    C A  24      -1.477  16.545 -18.985  1.00  0.00              @3huw_A_HairpinLoop_355-373
ATOM    499  C5'   C A  24      -5.392  13.345 -18.011  1.00 83.45              @3huw_A_HairpinLoop_355-373
ATOM    500  C6    C A  24      -2.410  15.642 -19.311  1.00  0.00              @3huw_A_HairpinLoop_355-373
ATOM    501  N1    C A  24      -2.452  15.092 -20.562  1.00  0.00              @3huw_A_HairpinLoop_355-373
ATOM    502  N3    C A  24      -0.567  16.378 -21.213  1.00  0.00              @3huw_A_HairpinLoop_355-373
ATOM    503  N4    C A  24       0.420  17.804 -19.722  1.00  0.00              @3huw_A_HairpinLoop_355-373
ATOM    504  O2    C A  24      -1.578  14.950 -22.654  1.00  0.00              @3huw_A_HairpinLoop_355-373
ATOM    505  O2'   C A  24      -3.567  11.868 -21.948  1.00 78.04              @3huw_A_HairpinLoop_355-373
ATOM    506  O3'   C A  24      -3.950  10.768 -19.447  1.00 80.67              @3huw_A_HairpinLoop_355-373
ATOM    507  O4'   C A  24      -4.644  14.230 -20.104  1.00 80.72              @3huw_A_HairpinLoop_355-373
ATOM    508  O5'   C A  24      -4.423  14.184 -17.384  1.00 85.63              @3huw_A_HairpinLoop_355-373
ATOM    509  OP1   C A  24      -5.434  14.061 -15.112  1.00 86.32              @3huw_A_HairpinLoop_355-373
ATOM    510  OP2   C A  24      -3.545  15.729 -15.633  1.00 87.29              @3huw_A_HairpinLoop_355-373
ATOM    511  P     C A  24      -4.770  15.000 -16.058  1.00 86.17              @3huw_A_HairpinLoop_355-373
ATOM    512  C1'   A A  25       0.590  10.940 -22.757  1.00 74.39              @3huw_A_HairpinLoop_355-373
ATOM    513  C2    A A  25       4.184  13.053 -21.333  1.00 76.66              @3huw_A_HairpinLoop_355-373
ATOM    514  C2'   A A  25       1.533   9.740 -22.609  1.00 73.89              @3huw_A_HairpinLoop_355-373
ATOM    515  C3'   A A  25       0.687   8.749 -21.815  1.00 75.78              @3huw_A_HairpinLoop_355-373
ATOM    516  C4    A A  25       2.031  12.611 -21.455  1.00 75.56              @3huw_A_HairpinLoop_355-373
ATOM    517  C4'   A A  25      -0.736   9.070 -22.264  1.00 74.07              @3huw_A_HairpinLoop_355-373
ATOM    518  C5    A A  25       1.722  13.586 -20.522  1.00 76.08              @3huw_A_HairpinLoop_355-373
ATOM    519  C5'   A A  25      -1.839   8.809 -21.253  1.00 76.72              @3huw_A_HairpinLoop_355-373
ATOM    520  C6    A A  25       2.789  14.322 -19.988  1.00 76.67              @3huw_A_HairpinLoop_355-373
ATOM    521  C8    A A  25      -0.125  12.702 -21.076  1.00 74.34              @3huw_A_HairpinLoop_355-373
ATOM    522  N1    A A  25       4.036  14.024 -20.423  1.00 77.26              @3huw_A_HairpinLoop_355-373
ATOM    523  N3    A A  25       3.258  12.293 -21.909  1.00 75.64              @3huw_A_HairpinLoop_355-373
ATOM    524  N6    A A  25       2.635  15.294 -19.080  1.00 76.71              @3huw_A_HairpinLoop_355-373
ATOM    525  N7    A A  25       0.357  13.635 -20.295  1.00 74.29              @3huw_A_HairpinLoop_355-373
ATOM    526  N9    A A  25       0.827  12.035 -21.807  1.00 74.34              @3huw_A_HairpinLoop_355-373
ATOM    527  O2'   A A  25       1.925   9.265 -23.880  1.00 71.66              @3huw_A_HairpinLoop_355-373
ATOM    528  O3'   A A  25       1.047   7.422 -22.207  1.00 79.25              @3huw_A_HairpinLoop_355-373
ATOM    529  O4'   A A  25      -0.738  10.483 -22.580  1.00 73.82              @3huw_A_HairpinLoop_355-373
ATOM    530  O5'   A A  25      -1.732   9.711 -20.137  1.00 79.81              @3huw_A_HairpinLoop_355-373
ATOM    531  OP1   A A  25      -3.456   8.386 -18.913  1.00 81.39              @3huw_A_HairpinLoop_355-373
ATOM    532  OP2   A A  25      -2.196  10.270 -17.726  1.00 81.39              @3huw_A_HairpinLoop_355-373
ATOM    533  P     A A  25      -2.822   9.723 -18.960  1.00 80.73              @3huw_A_HairpinLoop_355-373
ATOM    534  C1'   G A  26       3.936  10.356 -18.982  1.00 78.39              @3huw_A_HairpinLoop_355-373
ATOM    535  C2    G A  26       2.503  12.838 -15.760  1.00 74.42              @3huw_A_HairpinLoop_355-373
ATOM    536  C2'   G A  26       5.378   9.909 -18.778  1.00 78.66              @3huw_A_HairpinLoop_355-373
ATOM    537  C3'   G A  26       5.427   8.625 -19.592  1.00 80.46              @3huw_A_HairpinLoop_355-373
ATOM    538  C4    G A  26       2.661  10.942 -16.888  1.00 75.96              @3huw_A_HairpinLoop_355-373
ATOM    539  C4'   G A  26       4.503   8.939 -20.752  1.00 79.37              @3huw_A_HairpinLoop_355-373
ATOM    540  C5    G A  26       1.814  10.234 -16.062  1.00 75.23              @3huw_A_HairpinLoop_355-373
ATOM    541  C5'   G A  26       3.882   7.762 -21.448  1.00 80.93              @3huw_A_HairpinLoop_355-373
ATOM    542  C6    G A  26       1.235  10.899 -14.951  1.00 75.20              @3huw_A_HairpinLoop_355-373
ATOM    543  C8    G A  26       2.430   8.859 -17.569  1.00 75.56              @3huw_A_HairpinLoop_355-373
ATOM    544  N1    G A  26       1.651  12.225 -14.876  1.00 74.44              @3huw_A_HairpinLoop_355-373
ATOM    545  N2    G A  26       2.768  14.129 -15.532  1.00 74.36              @3huw_A_HairpinLoop_355-373
ATOM    546  N3    G A  26       3.046  12.234 -16.797  1.00 74.77              @3huw_A_HairpinLoop_355-373
ATOM    547  N7    G A  26       1.679   8.922 -16.501  1.00 75.05              @3huw_A_HairpinLoop_355-373
ATOM    548  N9    G A  26       3.049  10.053 -17.864  1.00 76.58              @3huw_A_HairpinLoop_355-373
ATOM    549  O2'   G A  26       6.186  10.902 -19.362  1.00 78.02              @3huw_A_HairpinLoop_355-373
ATOM    550  O3'   G A  26       6.740   8.398 -20.079  1.00 81.95              @3huw_A_HairpinLoop_355-373
ATOM    551  O4'   G A  26       3.451   9.735 -20.153  1.00 80.12              @3huw_A_HairpinLoop_355-373
ATOM    552  O5'   G A  26       2.978   7.119 -20.574  1.00 82.55              @3huw_A_HairpinLoop_355-373
ATOM    553  O6    G A  26       0.449  10.449 -14.109  1.00 74.96              @3huw_A_HairpinLoop_355-373
ATOM    554  OP1   G A  26       2.157   5.180 -21.859  1.00 83.24              @3huw_A_HairpinLoop_355-373
ATOM    555  OP2   G A  26       0.701   6.248 -20.019  1.00 82.11              @3huw_A_HairpinLoop_355-373
ATOM    556  P     G A  26       1.681   6.392 -21.137  1.00 81.79              @3huw_A_HairpinLoop_355-373
ATOM    557  C1'   U A  27       7.492  12.146 -15.529  1.00 79.40              @3huw_A_HairpinLoop_355-373
ATOM    558  C2    U A  27       5.536  12.124 -14.034  1.00  0.00              @3huw_A_HairpinLoop_355-373
ATOM    559  C2'   U A  27       8.785  11.656 -14.869  1.00 79.98              @3huw_A_HairpinLoop_355-373
ATOM    560  C3'   U A  27       9.234  10.562 -15.830  1.00 81.26              @3huw_A_HairpinLoop_355-373
ATOM    561  C4    U A  27       4.091  10.133 -13.908  1.00  0.00              @3huw_A_HairpinLoop_355-373
ATOM    562  C4'   U A  27       8.835  11.142 -17.174  1.00 80.51              @3huw_A_HairpinLoop_355-373
ATOM    563  C5    U A  27       4.941   9.509 -14.874  1.00  0.00              @3huw_A_HairpinLoop_355-373
ATOM    564  C5'   U A  27       8.729  10.188 -18.360  1.00 81.79              @3huw_A_HairpinLoop_355-373
ATOM    565  C6    U A  27       5.996  10.175 -15.357  1.00  0.00              @3huw_A_HairpinLoop_355-373
ATOM    566  N1    U A  27       6.309  11.456 -14.962  1.00  0.00              @3huw_A_HairpinLoop_355-373
ATOM    567  N3    U A  27       4.462  11.415 -13.558  1.00  0.00              @3huw_A_HairpinLoop_355-373
ATOM    568  O2    U A  27       5.784  13.258 -13.662  1.00  0.00              @3huw_A_HairpinLoop_355-373
ATOM    569  O2'   U A  27       9.710  12.724 -14.821  1.00 79.73              @3huw_A_HairpinLoop_355-373
ATOM    570  O3'   U A  27      10.629  10.314 -15.758  1.00 81.42              @3huw_A_HairpinLoop_355-373
ATOM    571  O4    U A  27       3.093   9.628 -13.391  1.00  0.00              @3huw_A_HairpinLoop_355-373
ATOM    572  O4'   U A  27       7.587  11.846 -16.912  1.00 80.71              @3huw_A_HairpinLoop_355-373
ATOM    573  O5'   U A  27       8.057   8.971 -18.008  1.00 82.82              @3huw_A_HairpinLoop_355-373
ATOM    574  OP1   U A  27       9.124   7.655 -19.874  1.00 83.40              @3huw_A_HairpinLoop_355-373
ATOM    575  OP2   U A  27       7.251   6.630 -18.432  1.00 83.05              @3huw_A_HairpinLoop_355-373
ATOM    576  P     U A  27       7.861   7.814 -19.094  1.00 82.49              @3huw_A_HairpinLoop_355-373
ATOM    577  C1'   G A  28       9.148  10.869 -10.128  1.00 75.71              @3huw_A_HairpinLoop_355-373
ATOM    578  C2    G A  28       6.331   8.610  -7.785  1.00  0.00              @3huw_A_HairpinLoop_355-373
ATOM    579  C2'   G A  28      10.246  10.074  -9.417  1.00 74.66              @3huw_A_HairpinLoop_355-373
ATOM    580  C3'   G A  28      11.209   9.771 -10.558  1.00 74.38              @3huw_A_HairpinLoop_355-373
ATOM    581  C4    G A  28       7.240   9.347  -9.665  1.00  0.00              @3huw_A_HairpinLoop_355-373
ATOM    582  C4'   G A  28      11.103  11.015 -11.421  1.00 74.96              @3huw_A_HairpinLoop_355-373
ATOM    583  C5    G A  28       6.374   8.662 -10.492  1.00  0.00              @3huw_A_HairpinLoop_355-373
ATOM    584  C5'   G A  28      11.455  10.811 -12.874  1.00 77.17              @3huw_A_HairpinLoop_355-373
ATOM    585  C6    G A  28       5.366   7.854  -9.908  1.00  0.00              @3huw_A_HairpinLoop_355-373
ATOM    586  C8    G A  28       7.692   9.722 -11.787  1.00  0.00              @3huw_A_HairpinLoop_355-373
ATOM    587  N1    G A  28       5.421   7.889  -8.519  1.00  0.00              @3huw_A_HairpinLoop_355-373
ATOM    588  N2    G A  28       6.222   8.515  -6.451  1.00  0.00              @3huw_A_HairpinLoop_355-373
ATOM    589  N3    G A  28       7.276   9.366  -8.316  1.00  0.00              @3huw_A_HairpinLoop_355-373
ATOM    590  N7    G A  28       6.672   8.908 -11.826  1.00  0.00              @3huw_A_HairpinLoop_355-373
ATOM    591  N9    G A  28       8.087  10.028 -10.506  1.00  0.00              @3huw_A_HairpinLoop_355-373
ATOM    592  O2'   G A  28      10.817  10.869  -8.403  1.00 74.79              @3huw_A_HairpinLoop_355-373
ATOM    593  O3'   G A  28      12.543   9.528 -10.123  1.00 72.01              @3huw_A_HairpinLoop_355-373
ATOM    594  O4'   G A  28       9.722  11.445 -11.291  1.00 75.86              @3huw_A_HairpinLoop_355-373
ATOM    595  O5'   G A  28      10.858   9.612 -13.370  1.00 79.70              @3huw_A_HairpinLoop_355-373
ATOM    596  O6    G A  28       4.504   7.170 -10.473  1.00  0.00              @3huw_A_HairpinLoop_355-373
ATOM    597  OP1   G A  28      12.640   8.989 -15.037  1.00 81.37              @3huw_A_HairpinLoop_355-373
ATOM    598  OP2   G A  28      10.301   7.921 -15.116  1.00 81.40              @3huw_A_HairpinLoop_355-373
ATOM    599  P     G A  28      11.164   9.104 -14.850  1.00 80.54              @3huw_A_HairpinLoop_355-373
ATOM    600  C1'   C A  29       8.661   7.353  -6.182  1.00 66.95              @3huw_A_HairpinLoop_355-373
ATOM    601  C2    C A  29       6.485   6.578  -7.010  1.00  0.00              @3huw_A_HairpinLoop_355-373
ATOM    602  C2'   C A  29       9.525   6.382  -5.375  1.00 65.38              @3huw_A_HairpinLoop_355-373
ATOM    603  C3'   C A  29      10.884   6.547  -6.040  1.00 64.67              @3huw_A_HairpinLoop_355-373
ATOM    604  C4    C A  29       6.306   5.298  -8.944  1.00  0.00              @3huw_A_HairpinLoop_355-373
ATOM    605  C4'   C A  29      10.892   8.016  -6.392  1.00 65.22              @3huw_A_HairpinLoop_355-373
ATOM    606  C5    C A  29       7.716   5.324  -9.143  1.00  0.00              @3huw_A_HairpinLoop_355-373
ATOM    607  C5'   C A  29      11.927   8.509  -7.380  1.00 66.52              @3huw_A_HairpinLoop_355-373
ATOM    608  C6    C A  29       8.453   5.990  -8.246  1.00  0.00              @3huw_A_HairpinLoop_355-373
ATOM    609  N1    C A  29       7.871   6.619  -7.181  1.00  0.00              @3huw_A_HairpinLoop_355-373
ATOM    610  N3    C A  29       5.727   5.909  -7.908  1.00  0.00              @3huw_A_HairpinLoop_355-373
ATOM    611  N4    C A  29       5.518   4.648  -9.806  1.00  0.00              @3huw_A_HairpinLoop_355-373
ATOM    612  O2    C A  29       5.985   7.158  -6.034  1.00  0.00              @3huw_A_HairpinLoop_355-373
ATOM    613  O2'   C A  29       9.531   6.761  -4.017  1.00 63.94              @3huw_A_HairpinLoop_355-373
ATOM    614  O3'   C A  29      11.913   6.229  -5.146  1.00 65.23              @3huw_A_HairpinLoop_355-373
ATOM    615  O4'   C A  29       9.533   8.269  -6.829  1.00 65.94              @3huw_A_HairpinLoop_355-373
ATOM    616  O5'   C A  29      12.006   7.663  -8.522  1.00 69.88              @3huw_A_HairpinLoop_355-373
ATOM    617  OP1   C A  29      14.383   8.034  -9.219  1.00 70.82              @3huw_A_HairpinLoop_355-373
ATOM    618  OP2   C A  29      12.626   7.168 -10.886  1.00 70.98              @3huw_A_HairpinLoop_355-373
ATOM    619  P     C A  29      12.983   8.031  -9.731  1.00 71.50              @3huw_A_HairpinLoop_355-373
ATOM    620  C1'   G A  30      15.195   1.956  -2.720  1.00 69.34              @3huw_A_HairpinLoop_355-373
ATOM    621  C2    G A  30      19.205   0.607  -2.992  1.00 70.69              @3huw_A_HairpinLoop_355-373
ATOM    622  C2'   G A  30      15.062   2.138  -1.214  1.00 69.40              @3huw_A_HairpinLoop_355-373
ATOM    623  C3'   G A  30      13.756   2.927  -1.097  1.00 68.90              @3huw_A_HairpinLoop_355-373
ATOM    624  C4    G A  30      17.573   2.020  -3.428  1.00 70.87              @3huw_A_HairpinLoop_355-373
ATOM    625  C4'   G A  30      13.008   2.603  -2.382  1.00 68.17              @3huw_A_HairpinLoop_355-373
ATOM    626  C5    G A  30      18.295   2.802  -4.297  1.00 70.90              @3huw_A_HairpinLoop_355-373
ATOM    627  C5'   G A  30      12.220   3.735  -2.948  1.00 68.05              @3huw_A_HairpinLoop_355-373
ATOM    628  C6    G A  30      19.639   2.440  -4.571  1.00 71.16              @3huw_A_HairpinLoop_355-373
ATOM    629  C8    G A  30      16.357   3.674  -4.207  1.00 70.36              @3huw_A_HairpinLoop_355-373
ATOM    630  N1    G A  30      20.014   1.299  -3.860  1.00 70.85              @3huw_A_HairpinLoop_355-373
ATOM    631  N2    G A  30      19.746  -0.443  -2.362  1.00 69.96              @3huw_A_HairpinLoop_355-373
ATOM    632  N3    G A  30      17.959   0.926  -2.747  1.00 70.27              @3huw_A_HairpinLoop_355-373
ATOM    633  N7    G A  30      17.520   3.852  -4.776  1.00 70.53              @3huw_A_HairpinLoop_355-373
ATOM    634  N9    G A  30      16.323   2.554  -3.409  1.00 69.91              @3huw_A_HairpinLoop_355-373
ATOM    635  O2'   G A  30      15.031   0.850  -0.630  1.00 68.54              @3huw_A_HairpinLoop_355-373
ATOM    636  O3'   G A  30      12.959   2.354  -0.063  1.00 68.81              @3huw_A_HairpinLoop_355-373
ATOM    637  O4'   G A  30      14.017   2.332  -3.363  1.00 68.57              @3huw_A_HairpinLoop_355-373
ATOM    638  O5'   G A  30      13.071   4.511  -3.782  1.00 67.55              @3huw_A_HairpinLoop_355-373
ATOM    639  O6    G A  30      20.453   2.996  -5.328  1.00 71.31              @3huw_A_HairpinLoop_355-373
ATOM    640  OP1   G A  30      13.899   5.002  -6.088  1.00 66.16              @3huw_A_HairpinLoop_355-373
ATOM    641  OP2   G A  30      11.663   3.827  -5.714  1.00 66.10              @3huw_A_HairpinLoop_355-373
ATOM    642  P     G A  30      12.663   4.825  -5.286  1.00 67.02              @3huw_A_HairpinLoop_355-373
ATOM    643  C1'   A A  31       6.954   3.844  -0.385  1.00 71.88              @3huw_A_HairpinLoop_355-373
ATOM    644  C2    A A  31       3.458   2.697  -2.741  1.00 78.05              @3huw_A_HairpinLoop_355-373
ATOM    645  C2'   A A  31       6.864   2.670   0.594  1.00 70.07              @3huw_A_HairpinLoop_355-373
ATOM    646  C3'   A A  31       8.331   2.334   0.817  1.00 69.62              @3huw_A_HairpinLoop_355-373
ATOM    647  C4    A A  31       5.587   3.137  -2.407  1.00 76.31              @3huw_A_HairpinLoop_355-373
ATOM    648  C4'   A A  31       8.990   3.706   0.757  1.00 69.49              @3huw_A_HairpinLoop_355-373
ATOM    649  C5    A A  31       5.897   2.908  -3.735  1.00 76.88              @3huw_A_HairpinLoop_355-373
ATOM    650  C5'   A A  31      10.448   3.742   0.393  1.00 69.16              @3huw_A_HairpinLoop_355-373
ATOM    651  C6    A A  31       4.838   2.561  -4.586  1.00 77.95              @3huw_A_HairpinLoop_355-373
ATOM    652  C8    A A  31       7.730   3.400  -2.782  1.00 75.32              @3huw_A_HairpinLoop_355-373
ATOM    653  N1    A A  31       3.607   2.451  -4.045  1.00 78.38              @3huw_A_HairpinLoop_355-373
ATOM    654  N3    A A  31       4.370   3.050  -1.840  1.00 77.00              @3huw_A_HairpinLoop_355-373
ATOM    655  N6    A A  31       4.983   2.348  -5.894  1.00 78.69              @3huw_A_HairpinLoop_355-373
ATOM    656  N7    A A  31       7.255   3.072  -3.958  1.00 76.45              @3huw_A_HairpinLoop_355-373
ATOM    657  N9    A A  31       6.775   3.471  -1.795  1.00 74.64              @3huw_A_HairpinLoop_355-373
ATOM    658  O2'   A A  31       6.241   3.094   1.794  1.00 69.31              @3huw_A_HairpinLoop_355-373
ATOM    659  O3'   A A  31       8.551   1.711   2.078  1.00 68.79              @3huw_A_HairpinLoop_355-373
ATOM    660  O4'   A A  31       8.230   4.447  -0.224  1.00 71.05              @3huw_A_HairpinLoop_355-373
ATOM    661  O5'   A A  31      11.229   3.282   1.489  1.00 69.12              @3huw_A_HairpinLoop_355-373
ATOM    662  OP1   A A  31      13.492   4.400   1.294  1.00 68.39              @3huw_A_HairpinLoop_355-373
ATOM    663  OP2   A A  31      13.178   2.097   2.389  1.00 68.13              @3huw_A_HairpinLoop_355-373
ATOM    664  P     A A  31      12.803   3.083   1.352  1.00 68.96              @3huw_A_HairpinLoop_355-373
ATOM    665  C1'   G A  32       6.226  -0.783  -2.708  1.00115.55              @1n33_A_1326-1327_1350-1351
ATOM    666  C2    G A  32       9.432  -2.671  -4.829  1.00  0.00              @1n33_A_1326-1327_1350-1351
ATOM    667  C2'   G A  32       5.337  -2.000  -2.464  1.00115.55              @1n33_A_1326-1327_1350-1351
ATOM    668  C3'   G A  32       4.665  -1.644  -1.148  1.00115.55              @1n33_A_1326-1327_1350-1351
ATOM    669  C4    G A  32       8.509  -1.631  -3.104  1.00  0.00              @1n33_A_1326-1327_1350-1351
ATOM    670  C4'   G A  32       4.518  -0.141  -1.255  1.00115.55              @1n33_A_1326-1327_1350-1351
ATOM    671  C5    G A  32       9.657  -1.629  -2.339  1.00  0.00              @1n33_A_1326-1327_1350-1351
ATOM    672  C5'   G A  32       4.906   0.675  -0.044  1.00115.55              @1n33_A_1326-1327_1350-1351
ATOM    673  C6    G A  32      10.834  -2.213  -2.871  1.00  0.00              @1n33_A_1326-1327_1350-1351
ATOM    674  C8    G A  32       8.173  -0.664  -1.156  1.00  0.00              @1n33_A_1326-1327_1350-1351
ATOM    675  N1    G A  32      10.624  -2.720  -4.149  1.00  0.00              @1n33_A_1326-1327_1350-1351
ATOM    676  N2    G A  32       9.429  -3.216  -6.055  1.00  0.00              @1n33_A_1326-1327_1350-1351
ATOM    677  N3    G A  32       8.327  -2.131  -4.344  1.00  0.00              @1n33_A_1326-1327_1350-1351
ATOM    678  N7    G A  32       9.429  -1.016  -1.114  1.00  0.00              @1n33_A_1326-1327_1350-1351
ATOM    679  N9    G A  32       7.556  -1.008  -2.335  1.00  0.00              @1n33_A_1326-1327_1350-1351
ATOM    680  O2'   G A  32       4.413  -2.113  -3.519  1.00115.55              @1n33_A_1326-1327_1350-1351
ATOM    681  O3'   G A  32       3.405  -2.275  -1.028  1.00115.55              @1n33_A_1326-1327_1350-1351
ATOM    682  O4'   G A  32       5.698   0.298  -1.968  1.00115.55              @1n33_A_1326-1327_1350-1351
ATOM    683  O5'   G A  32       6.330   0.704   0.123  1.00115.55              @1n33_A_1326-1327_1350-1351
ATOM    684  O6    G A  32      11.951  -2.309  -2.346  1.00  0.00              @1n33_A_1326-1327_1350-1351
ATOM    685  OP1   G A  32       6.233   1.331   2.523  1.00124.56              @1n33_A_1326-1327_1350-1351
ATOM    686  OP2   G A  32       8.454   1.366   1.265  1.00124.56              @1n33_A_1326-1327_1350-1351
ATOM    687  P     G A  32       6.986   1.579   1.279  1.00 89.28              @1n33_A_1326-1327_1350-1351
ATOM    688  C1'   C A  33       7.101  -4.626  -4.418  1.00 75.78              @1n33_A_1326-1327_1350-1351
ATOM    689  C2    C A  33       9.358  -4.666  -3.295  1.00  0.00              @1n33_A_1326-1327_1350-1351
ATOM    690  C2'   C A  33       6.714  -6.095  -4.622  1.00 75.78              @1n33_A_1326-1327_1350-1351
ATOM    691  C3'   C A  33       5.388  -6.174  -3.888  1.00 75.78              @1n33_A_1326-1327_1350-1351
ATOM    692  C4    C A  33       9.604  -4.230  -1.022  1.00  0.00              @1n33_A_1326-1327_1350-1351
ATOM    693  C4'   C A  33       4.778  -4.814  -4.172  1.00 75.78              @1n33_A_1326-1327_1350-1351
ATOM    694  C5    C A  33       8.203  -4.027  -0.866  1.00  0.00              @1n33_A_1326-1327_1350-1351
ATOM    695  C5'   C A  33       3.712  -4.340  -3.197  1.00 75.78              @1n33_A_1326-1327_1350-1351
ATOM    696  C6    C A  33       7.435  -4.157  -1.956  1.00  0.00              @1n33_A_1326-1327_1350-1351
ATOM    697  N1    C A  33       7.980  -4.473  -3.169  1.00  0.00              @1n33_A_1326-1327_1350-1351
ATOM    698  N3    C A  33      10.146  -4.538  -2.203  1.00  0.00              @1n33_A_1326-1327_1350-1351
ATOM    699  N4    C A  33      10.420  -4.115   0.029  1.00  0.00              @1n33_A_1326-1327_1350-1351
ATOM    700  O2    C A  33       9.824  -4.953  -4.408  1.00  0.00              @1n33_A_1326-1327_1350-1351
ATOM    701  O2'   C A  33       6.563  -6.364  -5.994  1.00 75.78              @1n33_A_1326-1327_1350-1351
ATOM    702  O3'   C A  33       4.562  -7.219  -4.365  1.00 75.78              @1n33_A_1326-1327_1350-1351
ATOM    703  O4'   C A  33       5.905  -3.897  -4.210  1.00 75.78              @1n33_A_1326-1327_1350-1351
ATOM    704  O5'   C A  33       4.130  -4.526  -1.825  1.00 75.78              @1n33_A_1326-1327_1350-1351
ATOM    705  OP1   C A  33       1.916  -4.252  -0.726  1.00173.07              @1n33_A_1326-1327_1350-1351
ATOM    706  OP2   C A  33       4.085  -4.033   0.611  1.00173.07              @1n33_A_1326-1327_1350-1351
ATOM    707  P     C A  33       3.333  -3.827  -0.644  1.00148.08              @1n33_A_1326-1327_1350-1351
ATOM    708  C1'   A A  34       9.553  -8.087  -6.217  1.00  0.00              2GYB_j3_A-C43_A-G357_A-C392[1/11]|1VQ5_j3_0-G1416_0-G1444_0-G1676[1/2]
ATOM    709  C2    A A  34       8.846  -7.603  -1.937  1.00  0.00              2GYB_j3_A-C43_A-G357_A-C392[1/11]|1VQ5_j3_0-G1416_0-G1444_0-G1676[1/2]
ATOM    710  C2'   A A  34       9.261  -9.539  -5.874  1.00  0.00              2GYB_j3_A-C43_A-G357_A-C392[1/11]|1VQ5_j3_0-G1416_0-G1444_0-G1676[1/2]
ATOM    711  C3'   A A  34       8.232  -9.874  -6.948  1.00  0.00              2GYB_j3_A-C43_A-G357_A-C392[1/11]|1VQ5_j3_0-G1416_0-G1444_0-G1676[1/2]
ATOM    712  C4    A A  34       9.922  -7.322  -3.832  1.00  0.00              2GYB_j3_A-C43_A-G357_A-C392[1/11]|1VQ5_j3_0-G1416_0-G1444_0-G1676[1/2]
ATOM    713  C4'   A A  34       7.440  -8.570  -7.061  1.00  0.00              2GYB_j3_A-C43_A-G357_A-C392[1/11]|1VQ5_j3_0-G1416_0-G1444_0-G1676[1/2]
ATOM    714  C5    A A  34      10.903  -6.557  -3.225  1.00  0.00              2GYB_j3_A-C43_A-G357_A-C392[1/11]|1VQ5_j3_0-G1416_0-G1444_0-G1676[1/2]
ATOM    715  C5'   A A  34       6.063  -8.594  -6.439  1.00  0.00              2GYB_j3_A-C43_A-G357_A-C392[1/11]|1VQ5_j3_0-G1416_0-G1444_0-G1676[1/2]
ATOM    716  C6    A A  34      10.778  -6.337  -1.844  1.00  0.00              2GYB_j3_A-C43_A-G357_A-C392[1/11]|1VQ5_j3_0-G1416_0-G1444_0-G1676[1/2]
ATOM    717  C8    A A  34      11.431  -6.665  -5.283  1.00  0.00              2GYB_j3_A-C43_A-G357_A-C392[1/11]|1VQ5_j3_0-G1416_0-G1444_0-G1676[1/2]
ATOM    718  N1    A A  34       9.715  -6.886  -1.216  1.00  0.00              2GYB_j3_A-C43_A-G357_A-C392[1/11]|1VQ5_j3_0-G1416_0-G1444_0-G1676[1/2]
ATOM    719  N3    A A  34       8.855  -7.881  -3.238  1.00  0.00              2GYB_j3_A-C43_A-G357_A-C392[1/11]|1VQ5_j3_0-G1416_0-G1444_0-G1676[1/2]
ATOM    720  N6    A A  34      11.645  -5.621  -1.125  1.00  0.00              2GYB_j3_A-C43_A-G357_A-C392[1/11]|1VQ5_j3_0-G1416_0-G1444_0-G1676[1/2]
ATOM    721  N7    A A  34      11.851  -6.148  -4.154  1.00  0.00              2GYB_j3_A-C43_A-G357_A-C392[1/11]|1VQ5_j3_0-G1416_0-G1444_0-G1676[1/2]
ATOM    722  N9    A A  34      10.268  -7.388  -5.160  1.00  0.00              2GYB_j3_A-C43_A-G357_A-C392[1/11]|1VQ5_j3_0-G1416_0-G1444_0-G1676[1/2]
ATOM    723  O1P   A A  34       3.775  -9.531  -4.448  1.00  0.00              2GYB_j3_A-C43_A-G357_A-C392[1/11]|1VQ5_j3_0-G1416_0-G1444_0-G1676[1/2]
ATOM    724  O2'   A A  34      10.453 -10.283  -5.933  1.00  0.00              2GYB_j3_A-C43_A-G357_A-C392[1/11]|1VQ5_j3_0-G1416_0-G1444_0-G1676[1/2]
ATOM    725  O2P   A A  34       5.512  -8.862  -2.692  1.00  0.00              2GYB_j3_A-C43_A-G357_A-C392[1/11]|1VQ5_j3_0-G1416_0-G1444_0-G1676[1/2]
ATOM    726  O3'   A A  34       8.926 -10.082  -8.159  1.00  0.00              2GYB_j3_A-C43_A-G357_A-C392[1/11]|1VQ5_j3_0-G1416_0-G1444_0-G1676[1/2]
ATOM    727  O4'   A A  34       8.270  -7.552  -6.409  1.00  0.00              2GYB_j3_A-C43_A-G357_A-C392[1/11]|1VQ5_j3_0-G1416_0-G1444_0-G1676[1/2]
ATOM    728  O5'   A A  34       6.141  -9.028  -5.075  1.00  0.00              2GYB_j3_A-C43_A-G357_A-C392[1/11]|1VQ5_j3_0-G1416_0-G1444_0-G1676[1/2]
ATOM    729  P     A A  34       4.957  -8.728  -4.056  1.00  0.00              2GYB_j3_A-C43_A-G357_A-C392[1/11]|1VQ5_j3_0-G1416_0-G1444_0-G1676[1/2]
ATOM    730  C1'   A A  35      12.404  -9.268 -11.309  1.00  0.00              2GYB_j3_A-C43_A-G357_A-C392[1/11]|1VQ5_j3_0-G1416_0-G1444_0-G1676[1/2]
ATOM    731  C2    A A  35      16.449  -7.983 -10.612  1.00  0.00              2GYB_j3_A-C43_A-G357_A-C392[1/11]|1VQ5_j3_0-G1416_0-G1444_0-G1676[1/2]
ATOM    732  C2'   A A  35      12.149 -10.738 -11.626  1.00  0.00              2GYB_j3_A-C43_A-G357_A-C392[1/11]|1VQ5_j3_0-G1416_0-G1444_0-G1676[1/2]
ATOM    733  C3'   A A  35      10.957 -10.633 -12.579  1.00  0.00              2GYB_j3_A-C43_A-G357_A-C392[1/11]|1VQ5_j3_0-G1416_0-G1444_0-G1676[1/2]
ATOM    734  C4    A A  35      14.410  -8.585 -10.054  1.00  0.00              2GYB_j3_A-C43_A-G357_A-C392[1/11]|1VQ5_j3_0-G1416_0-G1444_0-G1676[1/2]
ATOM    735  C4'   A A  35      10.183  -9.450 -12.012  1.00  0.00              2GYB_j3_A-C43_A-G357_A-C392[1/11]|1VQ5_j3_0-G1416_0-G1444_0-G1676[1/2]
ATOM    736  C5    A A  35      14.675  -8.432  -8.704  1.00  0.00              2GYB_j3_A-C43_A-G357_A-C392[1/11]|1VQ5_j3_0-G1416_0-G1444_0-G1676[1/2]
ATOM    737  C5'   A A  35       9.019  -9.842 -11.147  1.00  0.00              2GYB_j3_A-C43_A-G357_A-C392[1/11]|1VQ5_j3_0-G1416_0-G1444_0-G1676[1/2]
ATOM    738  C6    A A  35      15.969  -8.013  -8.351  1.00  0.00              2GYB_j3_A-C43_A-G357_A-C392[1/11]|1VQ5_j3_0-G1416_0-G1444_0-G1676[1/2]
ATOM    739  C8    A A  35      12.649  -9.066  -8.838  1.00  0.00              2GYB_j3_A-C43_A-G357_A-C392[1/11]|1VQ5_j3_0-G1416_0-G1444_0-G1676[1/2]
ATOM    740  N1    A A  35      16.850  -7.793  -9.351  1.00  0.00              2GYB_j3_A-C43_A-G357_A-C392[1/11]|1VQ5_j3_0-G1416_0-G1444_0-G1676[1/2]
ATOM    741  N3    A A  35      15.262  -8.374 -11.071  1.00  0.00              2GYB_j3_A-C43_A-G357_A-C392[1/11]|1VQ5_j3_0-G1416_0-G1444_0-G1676[1/2]
ATOM    742  N6    A A  35      16.369  -7.824  -7.092  1.00  0.00              2GYB_j3_A-C43_A-G357_A-C392[1/11]|1VQ5_j3_0-G1416_0-G1444_0-G1676[1/2]
ATOM    743  N7    A A  35      13.553  -8.740  -7.946  1.00  0.00              2GYB_j3_A-C43_A-G357_A-C392[1/11]|1VQ5_j3_0-G1416_0-G1444_0-G1676[1/2]
ATOM    744  N9    A A  35      13.101  -8.994 -10.134  1.00  0.00              2GYB_j3_A-C43_A-G357_A-C392[1/11]|1VQ5_j3_0-G1416_0-G1444_0-G1676[1/2]
ATOM    745  O1P   A A  35       7.145 -11.401  -9.378  1.00  0.00              2GYB_j3_A-C43_A-G357_A-C392[1/11]|1VQ5_j3_0-G1416_0-G1444_0-G1676[1/2]
ATOM    746  O2'   A A  35      13.298 -11.338 -12.197  1.00  0.00              2GYB_j3_A-C43_A-G357_A-C392[1/11]|1VQ5_j3_0-G1416_0-G1444_0-G1676[1/2]
ATOM    747  O2P   A A  35       9.239 -12.555  -8.457  1.00  0.00              2GYB_j3_A-C43_A-G357_A-C392[1/11]|1VQ5_j3_0-G1416_0-G1444_0-G1676[1/2]
ATOM    748  O3'   A A  35      11.332 -10.333 -13.905  1.00  0.00              2GYB_j3_A-C43_A-G357_A-C392[1/11]|1VQ5_j3_0-G1416_0-G1444_0-G1676[1/2]
ATOM    749  O4'   A A  35      11.135  -8.663 -11.241  1.00  0.00              2GYB_j3_A-C43_A-G357_A-C392[1/11]|1VQ5_j3_0-G1416_0-G1444_0-G1676[1/2]
ATOM    750  O5'   A A  35       9.354 -11.016 -10.399  1.00  0.00              2GYB_j3_A-C43_A-G357_A-C392[1/11]|1VQ5_j3_0-G1416_0-G1444_0-G1676[1/2]
ATOM    751  P     A A  35       8.593 -11.362  -9.058  1.00  0.00              2GYB_j3_A-C43_A-G357_A-C392[1/11]|1VQ5_j3_0-G1416_0-G1444_0-G1676[1/2]
