# Supplementary material for: Modeling the Structure of RNA Molecules with Small-Angle X-Ray Scattering Data
Source: PLoS One. 2013 Nov 4;8(11):e78007. doi: 10.1371/journal.pone.0078007 (PMC3817170; doi:10.1371/journal.pone.0078007)
Supplement: File S6 — Benchmark data. Simulated SAXS data, fit plots, RFR models, and best ROSETTA decoys (by ) for 10 benchmark targets. Within the archive, simulated SAXS data are named in benchmark_models/*.dat, fit plots are named benchmark_models/*_fit.pdf, RFR models are named benchmark_models/*model.pdb, and top ROSETTA decoys are named rosetta_decoys/*.pdb. (ZIP) [file pone.0078007.s006.zip › benchmark_models/1DDY.dat]

#2011-05-11 SAXS data: None
  0.000000E+00  0.837177E+07  0.171002E+06
  0.251256E-02  0.835633E+07  0.170910E+06
  0.502513E-02  0.840092E+07  0.170634E+06
  0.753769E-02  0.818632E+07  0.170176E+06
  0.100503E-01  0.845400E+07  0.169537E+06
  0.125628E-01  0.809316E+07  0.168720E+06
  0.150754E-01  0.806588E+07  0.167727E+06
  0.175879E-01  0.823143E+07  0.166562E+06
  0.201005E-01  0.803150E+07  0.165229E+06
  0.226131E-01  0.795989E+07  0.163731E+06
  0.251256E-01  0.804259E+07  0.162076E+06
  0.276382E-01  0.791533E+07  0.160269E+06
  0.301508E-01  0.759927E+07  0.158315E+06
  0.326633E-01  0.804461E+07  0.156222E+06
  0.351759E-01  0.739508E+07  0.153995E+06
  0.376884E-01  0.764287E+07  0.151644E+06
  0.402010E-01  0.744416E+07  0.149176E+06
  0.427136E-01  0.708645E+07  0.146597E+06
  0.452261E-01  0.724925E+07  0.143918E+06
  0.477387E-01  0.722799E+07  0.141145E+06
  0.502513E-01  0.674575E+07  0.138288E+06
  0.527638E-01  0.663127E+07  0.135355E+06
  0.552764E-01  0.637005E+07  0.132355E+06
  0.577889E-01  0.628321E+07  0.129297E+06
  0.603015E-01  0.613102E+07  0.126188E+06
  0.628141E-01  0.595364E+07  0.123039E+06
  0.653266E-01  0.579095E+07  0.119856E+06
  0.678392E-01  0.570636E+07  0.116649E+06
  0.703518E-01  0.574827E+07  0.113425E+06
  0.728643E-01  0.533814E+07  0.110192E+06
  0.753769E-01  0.527651E+07  0.106958E+06
  0.778894E-01  0.498728E+07  0.103731E+06
  0.804020E-01  0.490515E+07  0.100516E+06
  0.829146E-01  0.482552E+07  0.973219E+05
  0.854271E-01  0.449218E+07  0.941535E+05
  0.879397E-01  0.452613E+07  0.910173E+05
  0.904523E-01  0.417226E+07  0.879189E+05
  0.929648E-01  0.400467E+07  0.848633E+05
  0.954774E-01  0.389128E+07  0.818553E+05
  0.979899E-01  0.384771E+07  0.788993E+05
  0.100503E+00  0.361525E+07  0.759995E+05
  0.103015E+00  0.367663E+07  0.731591E+05
  0.105528E+00  0.343588E+07  0.703815E+05
  0.108040E+00  0.321816E+07  0.676693E+05
  0.110553E+00  0.306076E+07  0.650249E+05
  0.113065E+00  0.299838E+07  0.624505E+05
  0.115578E+00  0.295132E+07  0.599477E+05
  0.118090E+00  0.272081E+07  0.575175E+05
  0.120603E+00  0.263334E+07  0.551609E+05
  0.123116E+00  0.250284E+07  0.528788E+05
  0.125628E+00  0.239396E+07  0.506715E+05
  0.128141E+00  0.226839E+07  0.485387E+05
  0.130653E+00  0.220623E+07  0.464805E+05
  0.133166E+00  0.209862E+07  0.444963E+05
  0.135678E+00  0.201249E+07  0.425853E+05
  0.138191E+00  0.185117E+07  0.407469E+05
  0.140704E+00  0.187708E+07  0.389798E+05
  0.143216E+00  0.172991E+07  0.372829E+05
  0.145729E+00  0.164782E+07  0.356548E+05
  0.148241E+00  0.161039E+07  0.340939E+05
  0.150754E+00  0.147563E+07  0.325987E+05
  0.153266E+00  0.146639E+07  0.311673E+05
  0.155779E+00  0.136888E+07  0.297983E+05
  0.158291E+00  0.130707E+07  0.284895E+05
  0.160804E+00  0.120822E+07  0.272393E+05
  0.163317E+00  0.116690E+07  0.260455E+05
  0.165829E+00  0.113241E+07  0.249067E+05
  0.168342E+00  0.105669E+07  0.238205E+05
  0.170854E+00  0.101612E+07  0.227851E+05
  0.173367E+00  0.951891E+06  0.217989E+05
  0.175879E+00  0.892665E+06  0.208598E+05
  0.178392E+00  0.865225E+06  0.199659E+05
  0.180905E+00  0.824563E+06  0.191156E+05
  0.183417E+00  0.798820E+06  0.183070E+05
  0.185930E+00  0.765316E+06  0.175385E+05
  0.188442E+00  0.716947E+06  0.168083E+05
  0.190955E+00  0.689271E+06  0.161149E+05
  0.193467E+00  0.631709E+06  0.154567E+05
  0.195980E+00  0.604756E+06  0.148321E+05
  0.198492E+00  0.574975E+06  0.142398E+05
  0.201005E+00  0.574320E+06  0.136782E+05
  0.203518E+00  0.533840E+06  0.131461E+05
  0.206030E+00  0.507753E+06  0.126421E+05
  0.208543E+00  0.505981E+06  0.121649E+05
  0.211055E+00  0.467096E+06  0.117134E+05
  0.213568E+00  0.428625E+06  0.112863E+05
  0.216080E+00  0.429862E+06  0.108826E+05
  0.218593E+00  0.410311E+06  0.105010E+05
  0.221106E+00  0.397956E+06  0.101406E+05
  0.223618E+00  0.358886E+06  0.980025E+04
  0.226131E+00  0.344309E+06  0.947905E+04
  0.228643E+00  0.330934E+06  0.917603E+04
  0.231156E+00  0.326225E+06  0.889021E+04
  0.233668E+00  0.315765E+06  0.862071E+04
  0.236181E+00  0.282045E+06  0.836665E+04
  0.238693E+00  0.280126E+06  0.812717E+04
  0.241206E+00  0.269961E+06  0.790145E+04
  0.243719E+00  0.266462E+06  0.768869E+04
  0.246231E+00  0.243951E+06  0.748811E+04
  0.248744E+00  0.243815E+06  0.729899E+04
  0.251256E+00  0.219792E+06  0.712055E+04
  0.253769E+00  0.222681E+06  0.695211E+04
  0.256281E+00  0.210594E+06  0.679303E+04
  0.258794E+00  0.186221E+06  0.664267E+04
  0.261307E+00  0.190378E+06  0.650033E+04
  0.263819E+00  0.190849E+06  0.636547E+04
  0.266332E+00  0.185067E+06  0.623755E+04
  0.268844E+00  0.181573E+06  0.611599E+04
  0.271357E+00  0.187547E+06  0.600027E+04
  0.273869E+00  0.177014E+06  0.588993E+04
  0.276382E+00  0.155385E+06  0.578451E+04
  0.278894E+00  0.156433E+06  0.568361E+04
  0.281407E+00  0.153238E+06  0.558685E+04
  0.283920E+00  0.153830E+06  0.549383E+04
  0.286432E+00  0.145819E+06  0.540423E+04
  0.288945E+00  0.136213E+06  0.531777E+04
  0.291457E+00  0.136298E+06  0.523415E+04
  0.293970E+00  0.138355E+06  0.515321E+04
  0.296482E+00  0.127897E+06  0.507465E+04
  0.298995E+00  0.124837E+06  0.499837E+04
  0.301508E+00  0.124834E+06  0.492417E+04
  0.304020E+00  0.105032E+06  0.485191E+04
  0.306533E+00  0.116143E+06  0.478153E+04
  0.309045E+00  0.113287E+06  0.471289E+04
  0.311558E+00  0.106866E+06  0.464597E+04
  0.314070E+00  0.923527E+05  0.458075E+04
  0.316583E+00  0.102446E+06  0.451717E+04
  0.319095E+00  0.951420E+05  0.445524E+04
  0.321608E+00  0.878176E+05  0.439498E+04
  0.324121E+00  0.896057E+05  0.433642E+04
  0.326633E+00  0.859502E+05  0.427956E+04
  0.329146E+00  0.893717E+05  0.422447E+04
  0.331658E+00  0.927743E+05  0.417118E+04
  0.334171E+00  0.845302E+05  0.411978E+04
  0.336683E+00  0.738108E+05  0.407028E+04
  0.339196E+00  0.744898E+05  0.402276E+04
  0.341709E+00  0.780204E+05  0.397729E+04
  0.344221E+00  0.717022E+05  0.393390E+04
  0.346734E+00  0.672780E+05  0.389268E+04
  0.349246E+00  0.620862E+05  0.385363E+04
  0.351759E+00  0.653591E+05  0.381683E+04
  0.354271E+00  0.677503E+05  0.378229E+04
  0.356784E+00  0.579164E+05  0.375004E+04
  0.359296E+00  0.562774E+05  0.372010E+04
  0.361809E+00  0.640448E+05  0.369248E+04
  0.364322E+00  0.602492E+05  0.366713E+04
  0.366834E+00  0.559914E+05  0.364413E+04
  0.369347E+00  0.546124E+05  0.362344E+04
  0.371859E+00  0.531345E+05  0.360496E+04
  0.374372E+00  0.572172E+05  0.358871E+04
  0.376884E+00  0.502360E+05  0.357461E+04
  0.379397E+00  0.506137E+05  0.356262E+04
  0.381910E+00  0.522968E+05  0.355265E+04
  0.384422E+00  0.403792E+05  0.354462E+04
  0.386935E+00  0.430546E+05  0.353845E+04
  0.389447E+00  0.515414E+05  0.353401E+04
  0.391960E+00  0.503314E+05  0.353125E+04
  0.394472E+00  0.450700E+05  0.353003E+04
  0.396985E+00  0.490998E+05  0.353024E+04
  0.399497E+00  0.468467E+05  0.353180E+04
  0.402010E+00  0.497124E+05  0.353454E+04
  0.404523E+00  0.473386E+05  0.353835E+04
  0.407035E+00  0.575745E+05  0.354313E+04
  0.409548E+00  0.530960E+05  0.354872E+04
  0.412060E+00  0.487738E+05  0.355503E+04
  0.414573E+00  0.553571E+05  0.356194E+04
  0.417085E+00  0.501494E+05  0.356928E+04
  0.419598E+00  0.526373E+05  0.357698E+04
  0.422111E+00  0.589264E+05  0.358493E+04
  0.424623E+00  0.482626E+05  0.359300E+04
  0.427136E+00  0.580776E+05  0.360109E+04
  0.429648E+00  0.534080E+05  0.360909E+04
  0.432161E+00  0.552203E+05  0.361690E+04
  0.434673E+00  0.558879E+05  0.362445E+04
  0.437186E+00  0.561469E+05  0.363167E+04
  0.439698E+00  0.544700E+05  0.363847E+04
  0.442211E+00  0.561738E+05  0.364479E+04
  0.444724E+00  0.616839E+05  0.365054E+04
  0.447236E+00  0.641924E+05  0.365572E+04
  0.449749E+00  0.566166E+05  0.366023E+04
  0.452261E+00  0.589803E+05  0.366407E+04
  0.454774E+00  0.509132E+05  0.366718E+04
  0.457286E+00  0.535324E+05  0.366955E+04
  0.459799E+00  0.554844E+05  0.367119E+04
  0.462312E+00  0.598098E+05  0.367203E+04
  0.464824E+00  0.614499E+05  0.367207E+04
  0.467337E+00  0.537927E+05  0.367133E+04
  0.469849E+00  0.553172E+05  0.366983E+04
  0.472362E+00  0.577872E+05  0.366757E+04
  0.474874E+00  0.652771E+05  0.366454E+04
  0.477387E+00  0.568628E+05  0.366080E+04
  0.479899E+00  0.584575E+05  0.365635E+04
  0.482412E+00  0.555928E+05  0.365120E+04
  0.484925E+00  0.525698E+05  0.364540E+04
  0.487437E+00  0.578772E+05  0.363897E+04
  0.489950E+00  0.522305E+05  0.363198E+04
  0.492462E+00  0.617028E+05  0.362442E+04
  0.494975E+00  0.530860E+05  0.361636E+04
  0.497487E+00  0.510883E+05  0.360785E+04
  0.500000E+00  0.478795E+05  0.359890E+04
   ========================================
   ========================================

   ========================================
