# Supplementary material for: Modeling the Structure of RNA Molecules with Small-Angle X-Ray Scattering Data
Source: PLoS One. 2013 Nov 4;8(11):e78007. doi: 10.1371/journal.pone.0078007 (PMC3817170; doi:10.1371/journal.pone.0078007)
Supplement: File S6 — Benchmark data. Simulated SAXS data, fit plots, RFR models, and best ROSETTA decoys (by ) for 10 benchmark targets. Within the archive, simulated SAXS data are named in benchmark_models/*.dat, fit plots are named benchmark_models/*_fit.pdf, RFR models are named benchmark_models/*model.pdb, and top ROSETTA decoys are named rosetta_decoys/*.pdb. (ZIP) [file pone.0078007.s006.zip › benchmark_models/2LJJmodel.pdb]

HEADER Model for input.fas using None data.
REMARK     Filename: input.fas
REMARK     Clashes: 10
REMARK     SASA(All-atoms): 5143.9
REMARK     BBClashes: 30
REMARK     GDT_TS_RNA_n(input.pdb): 0.5926
REMARK     SeqMatch: -45.0
REMARK     RMSd(input.pdb): 6.61549766715
REMARK     -log_10(P(RMSd(input.pdb))): 0.0294580918776
REMARK     Chi(input.dat): 1.145
REMARK     Pairings: 25.5
REMARK     SASA(Main-Chain): 182.8
REMARK     GDT_TS_RNA_c(input.pdb): 0.4537
REMARK     Stackings: 11.2
REMARK     PClashes: 0
REMARK     SASA(Non-polar): 1698.7
REMARK     DI(input.pdb): 0.0830673645294
REMARK     SASA(All-polar): 3445.2
REMARK     INF(input.pdb): 0.54953195626
REMARK     Total: 1.245
REMARK     Integrity: 0.0
REMARK     FI(input.pdb): 0.32565263728
REMARK     SASA(Total-Side): 4961.1
ATOM      2  C1'   G A   1      -3.228   6.908  -4.837  1.00 64.90              @1efw_D_51-54_62-65
ATOM      3  C2    G A   1      -0.592   6.990  -1.449  1.00  0.00              @1efw_D_51-54_62-65
ATOM      4  C2'   G A   1      -2.032   6.743  -5.774  1.00 65.94              @1efw_D_51-54_62-65
ATOM      5  C3'   G A   1      -2.563   5.760  -6.808  1.00 65.88              @1efw_D_51-54_62-65
ATOM      6  C4    G A   1      -2.267   6.201  -2.665  1.00  0.00              @1efw_D_51-54_62-65
ATOM      7  C4'   G A   1      -4.012   6.200  -6.957  1.00 65.54              @1efw_D_51-54_62-65
ATOM      8  C5    G A   1      -2.582   5.185  -1.787  1.00  0.00              @1efw_D_51-54_62-65
ATOM      9  C5'   G A   1      -4.997   5.132  -7.450  1.00 64.75              @1efw_D_51-54_62-65
ATOM     10  C6    G A   1      -1.819   5.046  -0.600  1.00  0.00              @1efw_D_51-54_62-65
ATOM     11  C8    G A   1      -3.966   5.007  -3.395  1.00  0.00              @1efw_D_51-54_62-65
ATOM     12  N1    G A   1      -0.824   6.013  -0.512  1.00  0.00              @1efw_D_51-54_62-65
ATOM     13  N2    G A   1       0.418   7.834  -1.184  1.00  0.00              @1efw_D_51-54_62-65
ATOM     14  N3    G A   1      -1.294   7.131  -2.561  1.00  0.00              @1efw_D_51-54_62-65
ATOM     15  N7    G A   1      -3.654   4.441  -2.261  1.00  0.00              @1efw_D_51-54_62-65
ATOM     16  N9    G A   1      -3.163   6.081  -3.700  1.00  0.00              @1efw_D_51-54_62-65
ATOM     17  O2'   G A   1      -1.610   7.951  -6.383  1.00 65.22              @1efw_D_51-54_62-65
ATOM     18  O3'   G A   1      -1.863   5.813  -8.043  1.00 68.40              @1efw_D_51-54_62-65
ATOM     19  O4'   G A   1      -4.399   6.601  -5.603  1.00 63.86              @1efw_D_51-54_62-65
ATOM     20  O5'   G A   1      -4.799   3.894  -6.743  1.00 64.76              @1efw_D_51-54_62-65
ATOM     21  O6    G A   1      -1.944   4.207   0.302  1.00  0.00              @1efw_D_51-54_62-65
ATOM     22  OP1   G A   1      -5.596   2.404  -8.626  1.00 64.67              @1efw_D_51-54_62-65
ATOM     23  OP2   G A   1      -5.327   1.469  -6.333  1.00 63.23              @1efw_D_51-54_62-65
ATOM     24  P     G A   1      -5.693   2.635  -7.164  1.00 64.36              @1efw_D_51-54_62-65
ATOM     25  C1'   G A   2       2.484   5.887  -3.871  1.00 65.38              @1efw_D_51-54_62-65
ATOM     26  C2    G A   2       3.076   4.149   0.087  1.00 59.60              @1efw_D_51-54_62-65
ATOM     27  C2'   G A   2       3.689   5.279  -4.593  1.00 65.29              @1efw_D_51-54_62-65
ATOM     28  C3'   G A   2       3.162   5.116  -6.016  1.00 65.96              @1efw_D_51-54_62-65
ATOM     29  C4    G A   2       1.996   4.452  -1.829  1.00 61.90              @1efw_D_51-54_62-65
ATOM     30  C4'   G A   2       2.250   6.327  -6.164  1.00 66.46              @1efw_D_51-54_62-65
ATOM     31  C5    G A   2       0.950   3.614  -1.504  1.00 62.45              @1efw_D_51-54_62-65
ATOM     32  C5'   G A   2       1.194   6.327  -7.251  1.00 67.07              @1efw_D_51-54_62-65
ATOM     33  C6    G A   2       0.950   2.974  -0.232  1.00 62.28              @1efw_D_51-54_62-65
ATOM     34  C8    G A   2       0.516   4.341  -3.458  1.00 62.18              @1efw_D_51-54_62-65
ATOM     35  N1    G A   2       2.079   3.310   0.510  1.00 60.34              @1efw_D_51-54_62-65
ATOM     36  N2    G A   2       4.091   4.325   0.942  1.00 59.02              @1efw_D_51-54_62-65
ATOM     37  N3    G A   2       3.081   4.766  -1.089  1.00 59.50              @1efw_D_51-54_62-65
ATOM     38  N7    G A   2       0.030   3.550  -2.541  1.00 62.86              @1efw_D_51-54_62-65
ATOM     39  N9    G A   2       1.701   4.930  -3.091  1.00 63.73              @1efw_D_51-54_62-65
ATOM     40  O2'   G A   2       4.744   6.219  -4.554  1.00 65.22              @1efw_D_51-54_62-65
ATOM     41  O3'   G A   2       4.240   5.127  -6.944  1.00 66.70              @1efw_D_51-54_62-65
ATOM     42  O4'   G A   2       1.643   6.478  -4.854  1.00 66.33              @1efw_D_51-54_62-65
ATOM     43  O5'   G A   2       0.403   5.133  -7.209  1.00 68.56              @1efw_D_51-54_62-65
ATOM     44  O6    G A   2       0.102   2.207   0.246  1.00 61.05              @1efw_D_51-54_62-65
ATOM     45  OP1   G A   2      -0.075   5.177  -9.665  1.00 69.27              @1efw_D_51-54_62-65
ATOM     46  OP2   G A   2      -1.227   3.482  -8.130  1.00 70.92              @1efw_D_51-54_62-65
ATOM     47  P     G A   2      -0.671   4.839  -8.352  1.00 70.56              @1efw_D_51-54_62-65
ATOM     48  C1'   C A   3       6.279   3.171  -1.814  1.00 66.44              @1efw_D_51-54_62-65
ATOM     49  C2    C A   3       4.741   1.593  -0.642  1.00  0.00              @1efw_D_51-54_62-65
ATOM     50  C2'   C A   3       7.436   2.254  -2.111  1.00 66.94              @1efw_D_51-54_62-65
ATOM     51  C3'   C A   3       7.501   2.367  -3.612  1.00 67.40              @1efw_D_51-54_62-65
ATOM     52  C4    C A   3       2.868   0.689  -1.686  1.00  0.00              @1efw_D_51-54_62-65
ATOM     53  C4'   C A   3       7.289   3.911  -3.802  1.00 67.62              @1efw_D_51-54_62-65
ATOM     54  C5    C A   3       3.151   1.391  -2.893  1.00  0.00              @1efw_D_51-54_62-65
ATOM     55  C5'   C A   3       6.798   4.377  -5.177  1.00 67.33              @1efw_D_51-54_62-65
ATOM     56  C6    C A   3       4.237   2.173  -2.912  1.00  0.00              @1efw_D_51-54_62-65
ATOM     57  N1    C A   3       5.041   2.292  -1.813  1.00  0.00              @1efw_D_51-54_62-65
ATOM     58  N3    C A   3       3.647   0.798  -0.607  1.00  0.00              @1efw_D_51-54_62-65
ATOM     59  N4    C A   3       1.799  -0.108  -1.608  1.00  0.00              @1efw_D_51-54_62-65
ATOM     60  O2    C A   3       5.489   1.718   0.340  1.00  0.00              @1efw_D_51-54_62-65
ATOM     61  O2'   C A   3       8.666   2.681  -1.521  1.00 65.94              @1efw_D_51-54_62-65
ATOM     62  O3'   C A   3       8.731   1.783  -4.121  1.00 69.09              @1efw_D_51-54_62-65
ATOM     63  O4'   C A   3       6.221   4.177  -2.823  1.00 67.28              @1efw_D_51-54_62-65
ATOM     64  O5'   C A   3       5.729   3.539  -5.640  1.00 65.92              @1efw_D_51-54_62-65
ATOM     65  OP1   C A   3       6.300   4.128  -7.995  1.00 65.85              @1efw_D_51-54_62-65
ATOM     66  OP2   C A   3       4.268   2.677  -7.433  1.00 67.20              @1efw_D_51-54_62-65
ATOM     67  P     C A   3       5.157   3.812  -7.109  1.00 67.75              @1efw_D_51-54_62-65
ATOM     68  C1'   C A   4       8.314  -2.607   0.113  1.00 60.00              @1efw_D_51-54_62-65
ATOM     69  C2    C A   4       6.289  -3.940  -0.601  1.00  0.00              @1efw_D_51-54_62-65
ATOM     70  C2'   C A   4       9.373  -3.573  -0.401  1.00 61.88              @1efw_D_51-54_62-65
ATOM     71  C3'   C A   4      10.023  -2.732  -1.489  1.00 62.42              @1efw_D_51-54_62-65
ATOM     72  C4    C A   4       4.574  -3.004  -1.865  1.00  0.00              @1efw_D_51-54_62-65
ATOM     73  C4'   C A   4      10.066  -1.360  -0.847  1.00 62.08              @1efw_D_51-54_62-65
ATOM     74  C5    C A   4       5.231  -1.741  -1.897  1.00  0.00              @1efw_D_51-54_62-65
ATOM     75  C5'   C A   4       9.964  -0.169  -1.800  1.00 63.63              @1efw_D_51-54_62-65
ATOM     76  C6    C A   4       6.408  -1.640  -1.267  1.00  0.00              @1efw_D_51-54_62-65
ATOM     77  N1    C A   4       6.954  -2.712  -0.618  1.00  0.00              @1efw_D_51-54_62-65
ATOM     78  N3    C A   4       5.099  -4.057  -1.234  1.00  0.00              @1efw_D_51-54_62-65
ATOM     79  N4    C A   4       3.397  -3.165  -2.477  1.00  0.00              @1efw_D_51-54_62-65
ATOM     80  O2    C A   4       6.809  -4.896  -0.005  1.00  0.00              @1efw_D_51-54_62-65
ATOM     81  O2'   C A   4      10.319  -3.983   0.577  1.00 62.22              @1efw_D_51-54_62-65
ATOM     82  O3'   C A   4      11.290  -3.168  -1.916  1.00 63.77              @1efw_D_51-54_62-65
ATOM     83  O4'   C A   4       8.811  -1.289  -0.111  1.00 60.66              @1efw_D_51-54_62-65
ATOM     84  O5'   C A   4       8.836  -0.375  -2.672  1.00 68.28              @1efw_D_51-54_62-65
ATOM     85  OP1   C A   4      10.259  -0.216  -4.743  1.00 72.18              @1efw_D_51-54_62-65
ATOM     86  OP2   C A   4       7.804  -0.537  -4.931  1.00 71.33              @1efw_D_51-54_62-65
ATOM     87  P     C A   4       8.914   0.132  -4.199  1.00 71.21              @1efw_D_51-54_62-65
ATOM     88  C1'   U A   5      10.941  -7.717   1.542  1.00 72.58              @3huw_A_Bulge_233-235_257-257
ATOM     89  C2    U A   5       8.512  -8.198   1.907  1.00  0.00              @3huw_A_Bulge_233-235_257-257
ATOM     90  C2'   U A   5      11.689  -8.864   0.864  1.00 73.73              @3huw_A_Bulge_233-235_257-257
ATOM     91  C3'   U A   5      12.516  -8.118  -0.187  1.00 76.16              @3huw_A_Bulge_233-235_257-257
ATOM     92  C4    U A   5       6.772  -7.032   0.609  1.00  0.00              @3huw_A_Bulge_233-235_257-257
ATOM     93  C4'   U A   5      12.744  -6.738   0.412  1.00 73.35              @3huw_A_Bulge_233-235_257-257
ATOM     94  C5    U A   5       7.814  -6.326  -0.070  1.00  0.00              @3huw_A_Bulge_233-235_257-257
ATOM     95  C5'   U A   5      12.797  -5.620  -0.597  1.00 72.25              @3huw_A_Bulge_233-235_257-257
ATOM     96  C6    U A   5       9.092  -6.567   0.245  1.00  0.00              @3huw_A_Bulge_233-235_257-257
ATOM     97  N1    U A   5       9.459  -7.478   1.208  1.00  0.00              @3huw_A_Bulge_233-235_257-257
ATOM     98  N3    U A   5       7.210  -7.929   1.562  1.00  0.00              @3huw_A_Bulge_233-235_257-257
ATOM     99  O2    U A   5       8.802  -9.013   2.766  1.00  0.00              @3huw_A_Bulge_233-235_257-257
ATOM    100  O2'   U A   5      12.409  -9.561   1.860  1.00 74.40              @3huw_A_Bulge_233-235_257-257
ATOM    101  O3'   U A   5      13.779  -8.685  -0.570  1.00 79.32              @3huw_A_Bulge_233-235_257-257
ATOM    102  O4    U A   5       5.563  -6.900   0.412  1.00  0.00              @3huw_A_Bulge_233-235_257-257
ATOM    103  O4'   U A   5      11.624  -6.504   1.293  1.00 73.72              @3huw_A_Bulge_233-235_257-257
ATOM    104  O5'   U A   5      11.551  -5.532  -1.289  1.00 70.85              @3huw_A_Bulge_233-235_257-257
ATOM    105  OP1   U A   5      12.548  -4.594  -3.385  1.00 70.26              @3huw_A_Bulge_233-235_257-257
ATOM    106  OP2   U A   5      10.005  -4.780  -3.064  1.00 69.38              @3huw_A_Bulge_233-235_257-257
ATOM    107  P     U A   5      11.358  -4.523  -2.503  1.00 70.45              @3huw_A_Bulge_233-235_257-257
ATOM    108  C1'   C A   6      15.183  -6.507   5.507  1.00 67.27              @3huw_A_Bulge_233-235_257-257
ATOM    109  C2    C A   6      14.078  -7.469   7.552  1.00  0.00              @3huw_A_Bulge_233-235_257-257
ATOM    110  C2'   C A   6      16.673  -6.326   5.225  1.00 68.15              @3huw_A_Bulge_233-235_257-257
ATOM    111  C3'   C A   6      16.646  -5.607   3.889  1.00 68.60              @3huw_A_Bulge_233-235_257-257
ATOM    112  C4    C A   6      14.231  -9.731   8.077  1.00  0.00              @3huw_A_Bulge_233-235_257-257
ATOM    113  C4'   C A   6      15.432  -6.217   3.199  1.00 70.97              @3huw_A_Bulge_233-235_257-257
ATOM    114  C5    C A   6      15.027  -9.988   6.925  1.00  0.00              @3huw_A_Bulge_233-235_257-257
ATOM    115  C5'   C A   6      15.840  -7.318   2.249  1.00 75.33              @3huw_A_Bulge_233-235_257-257
ATOM    116  C6    C A   6      15.314  -8.950   6.129  1.00  0.00              @3huw_A_Bulge_233-235_257-257
ATOM    117  N1    C A   6      14.858  -7.694   6.415  1.00  0.00              @3huw_A_Bulge_233-235_257-257
ATOM    118  N3    C A   6      13.780  -8.508   8.366  1.00  0.00              @3huw_A_Bulge_233-235_257-257
ATOM    119  N4    C A   6      13.913 -10.727   8.909  1.00  0.00              @3huw_A_Bulge_233-235_257-257
ATOM    120  O2    C A   6      13.679  -6.319   7.788  1.00  0.00              @3huw_A_Bulge_233-235_257-257
ATOM    121  O2'   C A   6      17.292  -5.535   6.212  1.00 67.27              @3huw_A_Bulge_233-235_257-257
ATOM    122  O3'   C A   6      16.445  -4.226   4.153  1.00 66.27              @3huw_A_Bulge_233-235_257-257
ATOM    123  O4'   C A   6      14.578  -6.741   4.253  1.00 69.65              @3huw_A_Bulge_233-235_257-257
ATOM    124  O5'   C A   6      14.706  -7.995   1.714  1.00 79.98              @3huw_A_Bulge_233-235_257-257
ATOM    125  OP1   C A   6      16.231  -8.829  -0.082  1.00 82.66              @3huw_A_Bulge_233-235_257-257
ATOM    126  OP2   C A   6      14.580 -10.425   1.106  1.00 83.35              @3huw_A_Bulge_233-235_257-257
ATOM    127  P     C A   6      14.892  -9.073   0.548  1.00 81.12              @3huw_A_Bulge_233-235_257-257
ATOM    128  C1'   A A   7      10.006  -2.163   6.034  1.00 61.31              @1hnz_A_1046-1051_1080-1085
ATOM    129  C2    A A   7       6.181  -3.264   7.825  1.00  0.00              @1hnz_A_1046-1051_1080-1085
ATOM    130  C2'   A A   7       9.995  -1.011   7.039  1.00 61.31              @1hnz_A_1046-1051_1080-1085
ATOM    131  C3'   A A   7      11.404  -1.096   7.614  1.00 61.31              @1hnz_A_1046-1051_1080-1085
ATOM    132  C4    A A   7       8.233  -3.614   7.118  1.00  0.00              @1hnz_A_1046-1051_1080-1085
ATOM    133  C4'   A A   7      12.236  -1.543   6.412  1.00 61.31              @1hnz_A_1046-1051_1080-1085
ATOM    134  C5    A A   7       8.194  -4.946   7.492  1.00  0.00              @1hnz_A_1046-1051_1080-1085
ATOM    135  C5'   A A   7      13.505  -2.288   6.743  1.00 61.31              @1hnz_A_1046-1051_1080-1085
ATOM    136  C6    A A   7       7.005  -5.409   8.081  1.00  0.00              @1hnz_A_1046-1051_1080-1085
ATOM    137  C8    A A   7      10.122  -4.626   6.653  1.00  0.00              @1hnz_A_1046-1051_1080-1085
ATOM    138  N1    A A   7       5.997  -4.524   8.236  1.00  0.00              @1hnz_A_1046-1051_1080-1085
ATOM    139  N3    A A   7       7.250  -2.709   7.258  1.00  0.00              @1hnz_A_1046-1051_1080-1085
ATOM    140  N6    A A   7       6.822  -6.666   8.491  1.00  0.00              @1hnz_A_1046-1051_1080-1085
ATOM    141  N7    A A   7       9.395  -5.575   7.192  1.00  0.00              @1hnz_A_1046-1051_1080-1085
ATOM    142  N9    A A   7       9.480  -3.414   6.577  1.00  0.00              @1hnz_A_1046-1051_1080-1085
ATOM    143  O2'   A A   7       9.767   0.200   6.359  1.00 61.31              @1hnz_A_1046-1051_1080-1085
ATOM    144  O3'   A A   7      11.840   0.155   8.169  1.00 61.31              @1hnz_A_1046-1051_1080-1085
ATOM    145  O4'   A A   7      11.352  -2.389   5.641  1.00 61.31              @1hnz_A_1046-1051_1080-1085
ATOM    146  O5'   A A   7      14.310  -2.449   5.564  1.00 61.31              @1hnz_A_1046-1051_1080-1085
ATOM    147  OP1   A A   7      16.461  -3.440   6.355  1.00 77.85              @1hnz_A_1046-1051_1080-1085
ATOM    148  OP2   A A   7      14.513  -4.906   5.589  1.00 77.85              @1hnz_A_1046-1051_1080-1085
ATOM    149  P     A A   7      15.311  -3.682   5.436  1.00 61.31              @1hnz_A_1046-1051_1080-1085
ATOM    150  C1'   G A   8       7.939  -1.111  12.206  1.00 88.85              @1hnz_A_1046-1051_1080-1085
ATOM    151  C2    G A   8       6.784  -4.923  13.844  1.00  0.00              @1hnz_A_1046-1051_1080-1085
ATOM    152  C2'   G A   8       8.360  -0.386  13.480  1.00 88.85              @1hnz_A_1046-1051_1080-1085
ATOM    153  C3'   G A   8       9.538   0.445  12.983  1.00 88.85              @1hnz_A_1046-1051_1080-1085
ATOM    154  C4    G A   8       8.054  -3.555  12.650  1.00  0.00              @1hnz_A_1046-1051_1080-1085
ATOM    155  C4'   G A   8       9.114   0.834  11.577  1.00 88.85              @1hnz_A_1046-1051_1080-1085
ATOM    156  C5    G A   8       8.931  -4.538  12.240  1.00  0.00              @1hnz_A_1046-1051_1080-1085
ATOM    157  C5'   G A   8      10.233   1.165  10.601  1.00 88.85              @1hnz_A_1046-1051_1080-1085
ATOM    158  C6    G A   8       8.720  -5.870  12.676  1.00  0.00              @1hnz_A_1046-1051_1080-1085
ATOM    159  C8    G A   8       9.632  -2.731  11.356  1.00  0.00              @1hnz_A_1046-1051_1080-1085
ATOM    160  N1    G A   8       7.598  -5.971  13.492  1.00  0.00              @1hnz_A_1046-1051_1080-1085
ATOM    161  N2    G A   8       5.747  -5.222  14.641  1.00  0.00              @1hnz_A_1046-1051_1080-1085
ATOM    162  N3    G A   8       6.970  -3.676  13.445  1.00  0.00              @1hnz_A_1046-1051_1080-1085
ATOM    163  N7    G A   8       9.920  -4.002  11.424  1.00  0.00              @1hnz_A_1046-1051_1080-1085
ATOM    164  N9    G A   8       8.511  -2.393  12.077  1.00  0.00              @1hnz_A_1046-1051_1080-1085
ATOM    165  O2'   G A   8       7.283   0.416  13.914  1.00 88.85              @1hnz_A_1046-1051_1080-1085
ATOM    166  O3'   G A   8       9.788   1.571  13.805  1.00 88.85              @1hnz_A_1046-1051_1080-1085
ATOM    167  O4'   G A   8       8.351  -0.310  11.106  1.00 88.85              @1hnz_A_1046-1051_1080-1085
ATOM    168  O5'   G A   8      11.246   0.134  10.621  1.00 88.85              @1hnz_A_1046-1051_1080-1085
ATOM    169  O6    G A   8       9.388  -6.880  12.419  1.00  0.00              @1hnz_A_1046-1051_1080-1085
ATOM    170  OP1   G A   8      13.153   1.514   9.808  1.00 67.64              @1hnz_A_1046-1051_1080-1085
ATOM    171  OP2   G A   8      13.330  -1.062   9.804  1.00 67.64              @1hnz_A_1046-1051_1080-1085
ATOM    172  P     G A   8      12.505   0.189   9.640  1.00 88.85              @1hnz_A_1046-1051_1080-1085
ATOM    173  C1'   C A   9       9.639  -3.831  16.720  1.00 85.24              @1hnz_A_1046-1051_1080-1085
ATOM    174  C2    C A   9      10.549  -6.052  16.187  1.00  0.00              @1hnz_A_1046-1051_1080-1085
ATOM    175  C2'   C A   9      10.005  -3.738  18.199  1.00 85.24              @1hnz_A_1046-1051_1080-1085
ATOM    176  C3'   C A   9      10.904  -2.518  18.207  1.00 85.24              @1hnz_A_1046-1051_1080-1085
ATOM    177  C4    C A   9      12.217  -6.321  14.586  1.00  0.00              @1hnz_A_1046-1051_1080-1085
ATOM    178  C4'   C A   9      10.209  -1.616  17.210  1.00 85.24              @1hnz_A_1046-1051_1080-1085
ATOM    179  C5    C A   9      12.250  -4.921  14.325  1.00  0.00              @1hnz_A_1046-1051_1080-1085
ATOM    180  C5'   C A   9      11.081  -0.576  16.575  1.00 85.24              @1hnz_A_1046-1051_1080-1085
ATOM    181  C6    C A   9      11.413  -4.143  15.023  1.00  0.00              @1hnz_A_1046-1051_1080-1085
ATOM    182  N1    C A   9      10.562  -4.676  15.950  1.00  0.00              @1hnz_A_1046-1051_1080-1085
ATOM    183  N3    C A   9      11.389  -6.852  15.489  1.00  0.00              @1hnz_A_1046-1051_1080-1085
ATOM    184  N4    C A   9      13.030  -7.147  13.922  1.00  0.00              @1hnz_A_1046-1051_1080-1085
ATOM    185  O2    C A   9       9.767  -6.508  17.034  1.00  0.00              @1hnz_A_1046-1051_1080-1085
ATOM    186  O2'   C A   9       8.819  -3.474  18.926  1.00 85.24              @1hnz_A_1046-1051_1080-1085
ATOM    187  O3'   C A   9      10.941  -1.882  19.473  1.00 85.24              @1hnz_A_1046-1051_1080-1085
ATOM    188  O4'   C A   9       9.709  -2.521  16.194  1.00 85.24              @1hnz_A_1046-1051_1080-1085
ATOM    189  O5'   C A   9      10.269   0.415  15.952  1.00 85.24              @1hnz_A_1046-1051_1080-1085
ATOM    190  OP1   C A   9      10.981   2.770  15.639  1.00 72.31              @1hnz_A_1046-1051_1080-1085
ATOM    191  OP2   C A   9      12.130   0.855  14.354  1.00 72.31              @1hnz_A_1046-1051_1080-1085
ATOM    192  P     C A   9      10.905   1.464  14.947  1.00 85.24              @1hnz_A_1046-1051_1080-1085
ATOM    193  C1'   A A  10      10.341  -7.271  20.822  1.00 80.22              @1hnz_A_1046-1051_1080-1085
ATOM    194  C2    A A  10      12.802 -10.685  19.873  1.00  0.00              @1hnz_A_1046-1051_1080-1085
ATOM    195  C2'   A A  10      10.721  -7.422  22.291  1.00 80.22              @1hnz_A_1046-1051_1080-1085
ATOM    196  C3'   A A  10      10.909  -5.971  22.706  1.00 80.22              @1hnz_A_1046-1051_1080-1085
ATOM    197  C4    A A  10      12.151  -8.588  19.773  1.00  0.00              @1hnz_A_1046-1051_1080-1085
ATOM    198  C4'   A A  10       9.861  -5.242  21.883  1.00 80.22              @1hnz_A_1046-1051_1080-1085
ATOM    199  C5    A A  10      13.156  -8.261  18.879  1.00  0.00              @1hnz_A_1046-1051_1080-1085
ATOM    200  C5'   A A  10      10.182  -3.794  21.599  1.00 80.22              @1hnz_A_1046-1051_1080-1085
ATOM    201  C6    A A  10      14.027  -9.294  18.492  1.00  0.00              @1hnz_A_1046-1051_1080-1085
ATOM    202  C8    A A  10      12.065  -6.468  19.218  1.00  0.00              @1hnz_A_1046-1051_1080-1085
ATOM    203  N1    A A  10      13.818 -10.520  19.019  1.00  0.00              @1hnz_A_1046-1051_1080-1085
ATOM    204  N3    A A  10      11.916  -9.795  20.314  1.00  0.00              @1hnz_A_1046-1051_1080-1085
ATOM    205  N6    A A  10      15.040  -9.128  17.639  1.00  0.00              @1hnz_A_1046-1051_1080-1085
ATOM    206  N7    A A  10      13.090  -6.917  18.537  1.00  0.00              @1hnz_A_1046-1051_1080-1085
ATOM    207  N9    A A  10      11.450  -7.426  19.988  1.00  0.00              @1hnz_A_1046-1051_1080-1085
ATOM    208  O2'   A A  10       9.679  -8.081  22.976  1.00 80.22              @1hnz_A_1046-1051_1080-1085
ATOM    209  O3'   A A  10      10.728  -5.760  24.096  1.00 80.22              @1hnz_A_1046-1051_1080-1085
ATOM    210  O4'   A A  10       9.802  -5.978  20.639  1.00 80.22              @1hnz_A_1046-1051_1080-1085
ATOM    211  O5'   A A  10      11.524  -3.681  21.085  1.00 80.22              @1hnz_A_1046-1051_1080-1085
ATOM    212  OP1   A A  10      11.981  -1.263  21.620  1.00 69.46              @1hnz_A_1046-1051_1080-1085
ATOM    213  OP2   A A  10      13.392  -2.557  19.877  1.00 69.46              @1hnz_A_1046-1051_1080-1085
ATOM    214  P     A A  10      12.073  -2.292  20.539  1.00 80.22              @1hnz_A_1046-1051_1080-1085
ATOM    215  C1'   C A  11      13.288 -11.176  24.141  1.00 75.35              @1hnz_A_1046-1051_1080-1085
ATOM    216  C2    C A  11      14.967 -11.515  22.298  1.00  0.00              @1hnz_A_1046-1051_1080-1085
ATOM    217  C2'   C A  11      14.009 -11.151  25.491  1.00 75.35              @1hnz_A_1046-1051_1080-1085
ATOM    218  C3'   C A  11      13.484  -9.865  26.111  1.00 75.35              @1hnz_A_1046-1051_1080-1085
ATOM    219  C4    C A  11      15.736  -9.747  20.995  1.00  0.00              @1hnz_A_1046-1051_1080-1085
ATOM    220  C4'   C A  11      12.057  -9.816  25.591  1.00 75.35              @1hnz_A_1046-1051_1080-1085
ATOM    221  C5    C A  11      14.924  -8.816  21.703  1.00  0.00              @1hnz_A_1046-1051_1080-1085
ATOM    222  C5'   C A  11      11.408  -8.454  25.562  1.00 75.35              @1hnz_A_1046-1051_1080-1085
ATOM    223  C6    C A  11      14.158  -9.293  22.693  1.00  0.00              @1hnz_A_1046-1051_1080-1085
ATOM    224  N1    C A  11      14.160 -10.623  23.009  1.00  0.00              @1hnz_A_1046-1051_1080-1085
ATOM    225  N3    C A  11      15.746 -11.048  21.295  1.00  0.00              @1hnz_A_1046-1051_1080-1085
ATOM    226  N4    C A  11      16.522  -9.330  19.998  1.00  0.00              @1hnz_A_1046-1051_1080-1085
ATOM    227  O2    C A  11      14.950 -12.716  22.607  1.00  0.00              @1hnz_A_1046-1051_1080-1085
ATOM    228  O2'   C A  11      13.602 -12.273  26.237  1.00 75.35              @1hnz_A_1046-1051_1080-1085
ATOM    229  O3'   C A  11      13.525  -9.905  27.533  1.00 75.35              @1hnz_A_1046-1051_1080-1085
ATOM    230  O4'   C A  11      12.130 -10.372  24.252  1.00 75.35              @1hnz_A_1046-1051_1080-1085
ATOM    231  O5'   C A  11      12.309  -7.483  25.007  1.00 75.35              @1hnz_A_1046-1051_1080-1085
ATOM    232  OP1   C A  11      11.405  -5.583  26.429  1.00 70.07              @1hnz_A_1046-1051_1080-1085
ATOM    233  OP2   C A  11      13.173  -5.202  24.592  1.00 70.07              @1hnz_A_1046-1051_1080-1085
ATOM    234  P     C A  11      11.975  -5.927  25.090  1.00 75.35              @1hnz_A_1046-1051_1080-1085
ATOM    235  C1'   U A  12      18.088 -12.873  25.973  1.00 61.78              @1hnz_A_1046-1051_1080-1085
ATOM    236  C2    U A  12      18.628 -12.286  23.666  1.00 83.72              @1hnz_A_1046-1051_1080-1085
ATOM    237  C2'   U A  12      19.270 -12.374  26.810  1.00 61.78              @1hnz_A_1046-1051_1080-1085
ATOM    238  C3'   U A  12      18.565 -11.512  27.855  1.00 61.78              @1hnz_A_1046-1051_1080-1085
ATOM    239  C4    U A  12      17.763 -10.192  22.681  1.00 83.72              @1hnz_A_1046-1051_1080-1085
ATOM    240  C4'   U A  12      17.274 -12.274  28.090  1.00 61.78              @1hnz_A_1046-1051_1080-1085
ATOM    241  C5    U A  12      16.974 -10.019  23.871  1.00 83.72              @1hnz_A_1046-1051_1080-1085
ATOM    242  C5'   U A  12      16.150 -11.480  28.677  1.00 61.78              @1hnz_A_1046-1051_1080-1085
ATOM    243  C6    U A  12      17.068 -10.905  24.863  1.00 83.72              @1hnz_A_1046-1051_1080-1085
ATOM    244  N1    U A  12      17.899 -12.001  24.806  1.00 83.72              @1hnz_A_1046-1051_1080-1085
ATOM    245  N3    U A  12      18.529 -11.350  22.667  1.00 83.72              @1hnz_A_1046-1051_1080-1085
ATOM    246  O2    U A  12      19.298 -13.295  23.547  1.00 83.72              @1hnz_A_1046-1051_1080-1085
ATOM    247  O2'   U A  12      19.983 -13.473  27.331  1.00 61.78              @1hnz_A_1046-1051_1080-1085
ATOM    248  O3'   U A  12      19.312 -11.326  29.047  1.00 61.78              @1hnz_A_1046-1051_1080-1085
ATOM    249  O4    U A  12      17.894  -9.356  21.770  1.00 83.72              @1hnz_A_1046-1051_1080-1085
ATOM    250  O4'   U A  12      16.926 -12.805  26.786  1.00 61.78              @1hnz_A_1046-1051_1080-1085
ATOM    251  O5'   U A  12      15.989 -10.256  27.965  1.00 61.78              @1hnz_A_1046-1051_1080-1085
ATOM    252  OP1   U A  12      14.490  -9.378  29.776  1.00 83.72              @1hnz_A_1046-1051_1080-1085
ATOM    253  OP2   U A  12      15.116  -7.940  27.734  1.00 83.72              @1hnz_A_1046-1051_1080-1085
ATOM    254  P     U A  12      14.784  -9.273  28.317  1.00 61.78              @1hnz_A_1046-1051_1080-1085
ATOM    255  C1'   A A  13      21.840  -8.729  25.867  1.00 50.45              LIR_71143
ATOM    256  C2    A A  13      20.396  -6.102  22.771  1.00  0.00              LIR_71143
ATOM    257  C2'   A A  13      22.865  -8.010  26.751  1.00 50.74              LIR_71143
ATOM    258  C3'   A A  13      22.553  -8.619  28.111  1.00 50.28              LIR_71143
ATOM    259  C4    A A  13      20.319  -7.185  24.682  1.00  0.00              LIR_71143
ATOM    260  C4'   A A  13      22.286 -10.067  27.740  1.00 49.90              LIR_71143
ATOM    261  C5    A A  13      19.071  -6.670  24.987  1.00  0.00              LIR_71143
ATOM    262  C5'   A A  13      21.522 -10.898  28.749  1.00 49.08              LIR_71143
ATOM    263  C6    A A  13      18.494  -5.797  24.049  1.00  0.00              LIR_71143
ATOM    264  C8    A A  13      19.603  -7.927  26.617  1.00  0.00              LIR_71143
ATOM    265  N1    A A  13      19.198  -5.528  22.928  1.00  0.00              LIR_71143
ATOM    266  N3    A A  13      21.044  -6.939  23.578  1.00  0.00              LIR_71143
ATOM    267  N6    A A  13      17.299  -5.225  24.207  1.00  0.00              LIR_71143
ATOM    268  N7    A A  13      18.629  -7.148  26.214  1.00  0.00              LIR_71143
ATOM    269  N9    A A  13      20.657  -7.996  25.738  1.00  0.00              LIR_71143
ATOM    270  O2'   A A  13      24.167  -8.335  26.306  1.00 51.10              LIR_71143
ATOM    271  O3'   A A  13      23.630  -8.485  29.025  1.00 50.34              LIR_71143
ATOM    272  O4'   A A  13      21.554  -9.976  26.487  1.00 49.52              LIR_71143
ATOM    273  O5'   A A  13      20.364 -10.185  29.232  1.00 48.87              LIR_71143
ATOM    274  OP1   A A  13      20.080 -11.259  31.472  1.00 49.32              LIR_71143
ATOM    275  OP2   A A  13      18.134 -10.035  30.346  1.00 47.98              LIR_71143
ATOM    276  P     A A  13      19.342 -10.886  30.238  1.00 49.27              LIR_71143
ATOM    277  C1'   C A  14      25.984  -3.400  27.444  1.00 51.16              LIR_71143
ATOM    278  C2    C A  14      27.594  -4.125  25.694  1.00 52.91              LIR_71143
ATOM    279  C2'   C A  14      24.693  -2.973  26.743  1.00 51.75              LIR_71143
ATOM    280  C3'   C A  14      23.649  -3.712  27.568  1.00 51.43              LIR_71143
ATOM    281  C4    C A  14      28.304  -6.337  25.575  1.00 52.33              LIR_71143
ATOM    282  C4'   C A  14      24.225  -3.648  28.969  1.00 51.05              LIR_71143
ATOM    283  C5    C A  14      27.448  -6.718  26.651  1.00 51.18              LIR_71143
ATOM    284  C5'   C A  14      23.714  -4.709  29.918  1.00 51.51              LIR_71143
ATOM    285  C6    C A  14      26.700  -5.761  27.216  1.00 51.57              LIR_71143
ATOM    286  N1    C A  14      26.762  -4.466  26.779  1.00 51.97              LIR_71143
ATOM    287  N3    C A  14      28.352  -5.085  25.118  1.00 52.74              LIR_71143
ATOM    288  N4    C A  14      29.100  -7.241  24.998  1.00 53.82              LIR_71143
ATOM    289  O2    C A  14      27.614  -2.953  25.287  1.00 54.18              LIR_71143
ATOM    290  O2'   C A  14      24.569  -1.567  26.844  1.00 50.66              LIR_71143
ATOM    291  O3'   C A  14      22.383  -3.079  27.525  1.00 52.03              LIR_71143
ATOM    292  O4'   C A  14      25.649  -3.819  28.757  1.00 50.76              LIR_71143
ATOM    293  O5'   C A  14      23.847  -6.010  29.318  1.00 52.09              LIR_71143
ATOM    294  OP1   C A  14      24.718  -7.553  31.080  1.00 51.10              LIR_71143
ATOM    295  OP2   C A  14      22.194  -7.300  30.697  1.00 51.04              LIR_71143
ATOM    296  P     C A  14      23.577  -7.340  30.152  1.00 51.48              LIR_71143
ATOM    297  C1'   C A  15      24.432  -3.665  22.271  1.00 61.08              LIR_71143
ATOM    298  C2    C A  15      25.930  -5.683  22.314  1.00  0.00              LIR_71143
ATOM    299  C2'   C A  15      23.245  -3.748  21.309  1.00 62.50              LIR_71143
ATOM    300  C3'   C A  15      22.086  -3.390  22.231  1.00 64.29              LIR_71143
ATOM    301  C4    C A  15      25.601  -7.429  23.817  1.00  0.00              LIR_71143
ATOM    302  C4'   C A  15      22.702  -2.354  23.152  1.00 61.10              LIR_71143
ATOM    303  C5    C A  15      24.470  -6.780  24.389  1.00  0.00              LIR_71143
ATOM    304  C5'   C A  15      22.022  -2.213  24.491  1.00 58.69              LIR_71143
ATOM    305  C6    C A  15      24.120  -5.591  23.883  1.00  0.00              LIR_71143
ATOM    306  N1    C A  15      24.825  -5.025  22.857  1.00  0.00              LIR_71143
ATOM    307  N3    C A  15      26.296  -6.886  22.815  1.00  0.00              LIR_71143
ATOM    308  N4    C A  15      25.997  -8.618  24.279  1.00  0.00              LIR_71143
ATOM    309  O2    C A  15      26.550  -5.147  21.384  1.00  0.00              LIR_71143
ATOM    310  O2'   C A  15      23.436  -2.840  20.245  1.00 62.46              LIR_71143
ATOM    311  O3'   C A  15      20.979  -2.845  21.534  1.00 70.89              LIR_71143
ATOM    312  O4'   C A  15      24.061  -2.815  23.345  1.00 61.20              LIR_71143
ATOM    313  O5'   C A  15      21.864  -3.509  25.105  1.00 54.83              LIR_71143
ATOM    314  OP1   C A  15      20.082  -2.749  26.695  1.00 50.24              LIR_71143
ATOM    315  OP2   C A  15      21.081  -5.107  26.844  1.00 53.14              LIR_71143
ATOM    316  P     C A  15      21.243  -3.658  26.562  1.00 52.49              LIR_71143
ATOM    317  C1'   C A  16      20.727  -0.285  18.125  1.00 96.21              LIR_71143
ATOM    318  C2    C A  16      22.409   0.677  19.656  1.00  0.00              LIR_71143
ATOM    319  C2'   C A  16      21.750  -1.099  17.324  1.00 95.19              LIR_71143
ATOM    320  C3'   C A  16      21.314  -2.528  17.631  1.00 93.98              LIR_71143
ATOM    321  C4    C A  16      21.965   0.940  21.925  1.00  0.00              LIR_71143
ATOM    322  C4'   C A  16      19.795  -2.406  17.703  1.00 92.21              LIR_71143
ATOM    323  C5    C A  16      20.658   0.393  21.776  1.00  0.00              LIR_71143
ATOM    324  C5'   C A  16      19.083  -3.426  18.582  1.00 88.48              LIR_71143
ATOM    325  C6    C A  16      20.286   0.008  20.549  1.00  0.00              LIR_71143
ATOM    326  N1    C A  16      21.132   0.137  19.483  1.00  0.00              LIR_71143
ATOM    327  N3    C A  16      22.798   1.070  20.891  1.00  0.00              LIR_71143
ATOM    328  N4    C A  16      22.392   1.341  23.126  1.00  0.00              LIR_71143
ATOM    329  O2    C A  16      23.155   0.781  18.671  1.00  0.00              LIR_71143
ATOM    330  O2'   C A  16      21.628  -0.756  15.955  1.00 96.05              LIR_71143
ATOM    331  O3'   C A  16      21.713  -3.414  16.575  1.00 94.14              LIR_71143
ATOM    332  O4'   C A  16      19.551  -1.074  18.235  1.00 93.75              LIR_71143
ATOM    333  O5'   C A  16      19.029  -2.971  19.968  1.00 81.29              LIR_71143
ATOM    334  OP1   C A  16      18.812  -3.781  22.330  1.00 74.21              LIR_71143
ATOM    335  OP2   C A  16      20.256  -5.073  20.631  1.00 75.07              LIR_71143
ATOM    336  P     C A  16      19.730  -3.781  21.155  1.00 76.46              LIR_71143
ATOM    337  C1'   C A  17      26.430  -7.109  18.061  1.00 82.52              LIR_71143
ATOM    338  C2    C A  17      25.494  -8.670  19.804  1.00  0.00              LIR_71143
ATOM    339  C2'   C A  17      26.148  -7.871  16.767  1.00 82.73              LIR_71143
ATOM    340  C3'   C A  17      25.240  -6.885  16.044  1.00 82.88              LIR_71143
ATOM    341  C4    C A  17      23.635  -8.112  21.088  1.00  0.00              LIR_71143
ATOM    342  C4'   C A  17      25.879  -5.547  16.385  1.00 84.91              LIR_71143
ATOM    343  C5    C A  17      23.515  -6.849  20.441  1.00  0.00              LIR_71143
ATOM    344  C5'   C A  17      24.976  -4.332  16.302  1.00 87.37              LIR_71143
ATOM    345  C6    C A  17      24.410  -6.555  19.489  1.00  0.00              LIR_71143
ATOM    346  N1    C A  17      25.399  -7.438  19.154  1.00  0.00              LIR_71143
ATOM    347  N3    C A  17      24.597  -8.981  20.768  1.00  0.00              LIR_71143
ATOM    348  N4    C A  17      22.771  -8.461  22.044  1.00  0.00              LIR_71143
ATOM    349  O2    C A  17      26.401  -9.451  19.479  1.00  0.00              LIR_71143
ATOM    350  O2'   C A  17      27.365  -8.111  16.087  1.00 82.11              LIR_71143
ATOM    351  O3'   C A  17      25.211  -7.120  14.645  1.00 81.13              LIR_71143
ATOM    352  O4'   C A  17      26.326  -5.723  17.758  1.00 84.57              LIR_71143
ATOM    353  O5'   C A  17      23.935  -4.408  17.301  1.00 91.06              LIR_71143
ATOM    354  OP1   C A  17      22.485  -5.589  15.652  1.00 94.24              LIR_71143
ATOM    355  OP2   C A  17      21.792  -5.395  18.113  1.00 94.33              LIR_71143
ATOM    356  P     C A  17      22.442  -4.808  16.915  1.00 93.81              LIR_71143
ATOM    357  C1'   A A  18      25.116 -13.351  18.352  1.00 80.20              @1hnz_A_1046-1051_1080-1085
ATOM    358  C2    A A  18      23.350 -15.223  21.848  1.00 81.56              @1hnz_A_1046-1051_1080-1085
ATOM    359  C2'   A A  18      24.619 -14.491  17.461  1.00 80.20              @1hnz_A_1046-1051_1080-1085
ATOM    360  C3'   A A  18      24.270 -13.755  16.170  1.00 80.20              @1hnz_A_1046-1051_1080-1085
ATOM    361  C4    A A  18      23.658 -13.609  20.389  1.00 81.56              @1hnz_A_1046-1051_1080-1085
ATOM    362  C4'   A A  18      25.241 -12.594  16.149  1.00 80.20              @1hnz_A_1046-1051_1080-1085
ATOM    363  C5    A A  18      22.735 -12.797  21.010  1.00 81.56              @1hnz_A_1046-1051_1080-1085
ATOM    364  C5'   A A  18      24.769 -11.446  15.298  1.00 80.20              @1hnz_A_1046-1051_1080-1085
ATOM    365  C6    A A  18      22.098 -13.311  22.156  1.00 81.56              @1hnz_A_1046-1051_1080-1085
ATOM    366  C8    A A  18      23.471 -11.694  19.351  1.00 81.56              @1hnz_A_1046-1051_1080-1085
ATOM    367  N1    A A  18      22.434 -14.552  22.555  1.00 81.56              @1hnz_A_1046-1051_1080-1085
ATOM    368  N3    A A  18      24.018 -14.849  20.759  1.00 81.56              @1hnz_A_1046-1051_1080-1085
ATOM    369  N6    A A  18      21.186 -12.646  22.862  1.00 81.56              @1hnz_A_1046-1051_1080-1085
ATOM    370  N7    A A  18      22.629 -11.585  20.345  1.00 81.56              @1hnz_A_1046-1051_1080-1085
ATOM    371  N9    A A  18      24.125 -12.893  19.316  1.00 81.56              @1hnz_A_1046-1051_1080-1085
ATOM    372  O2'   A A  18      25.649 -15.443  17.334  1.00 80.20              @1hnz_A_1046-1051_1080-1085
ATOM    373  O3'   A A  18      24.502 -14.525  14.999  1.00 80.20              @1hnz_A_1046-1051_1080-1085
ATOM    374  O4'   A A  18      25.472 -12.259  17.533  1.00 80.20              @1hnz_A_1046-1051_1080-1085
ATOM    375  O5'   A A  18      25.593 -10.301  15.510  1.00 80.20              @1hnz_A_1046-1051_1080-1085
ATOM    376  OP1   A A  18      25.379  -8.830  13.523  1.00 81.56              @1hnz_A_1046-1051_1080-1085
ATOM    377  OP2   A A  18      23.776  -8.588  15.502  1.00 81.56              @1hnz_A_1046-1051_1080-1085
ATOM    378  P     A A  18      25.140  -8.871  14.984  1.00 80.20              @1hnz_A_1046-1051_1080-1085
ATOM    379  C1'   G A  19      20.353 -16.437  18.663  1.00 76.03              @1hnz_A_1046-1051_1080-1085
ATOM    380  C2    G A  19      17.108 -14.190  20.358  1.00  0.00              @1hnz_A_1046-1051_1080-1085
ATOM    381  C2'   G A  19      19.601 -17.470  17.833  1.00 76.03              @1hnz_A_1046-1051_1080-1085
ATOM    382  C3'   G A  19      20.560 -17.668  16.666  1.00 76.03              @1hnz_A_1046-1051_1080-1085
ATOM    383  C4    G A  19      18.858 -14.502  19.036  1.00  0.00              @1hnz_A_1046-1051_1080-1085
ATOM    384  C4'   G A  19      21.923 -17.512  17.308  1.00 76.03              @1hnz_A_1046-1051_1080-1085
ATOM    385  C5    G A  19      18.823 -13.235  18.492  1.00  0.00              @1hnz_A_1046-1051_1080-1085
ATOM    386  C5'   G A  19      22.988 -17.042  16.364  1.00 76.03              @1hnz_A_1046-1051_1080-1085
ATOM    387  C6    G A  19      17.818 -12.332  18.924  1.00  0.00              @1hnz_A_1046-1051_1080-1085
ATOM    388  C8    G A  19      20.467 -14.217  17.561  1.00  0.00              @1hnz_A_1046-1051_1080-1085
ATOM    389  N1    G A  19      16.987 -12.908  19.879  1.00  0.00              @1hnz_A_1046-1051_1080-1085
ATOM    390  N2    G A  19      16.208 -14.563  21.281  1.00  0.00              @1hnz_A_1046-1051_1080-1085
ATOM    391  N3    G A  19      18.039 -15.042  19.963  1.00  0.00              @1hnz_A_1046-1051_1080-1085
ATOM    392  N7    G A  19      19.843 -13.070  17.565  1.00  0.00              @1hnz_A_1046-1051_1080-1085
ATOM    393  N9    G A  19      19.920 -15.130  18.431  1.00  0.00              @1hnz_A_1046-1051_1080-1085
ATOM    394  O2'   G A  19      19.401 -18.622  18.622  1.00 76.03              @1hnz_A_1046-1051_1080-1085
ATOM    395  O3'   G A  19      20.442 -18.928  16.036  1.00 76.03              @1hnz_A_1046-1051_1080-1085
ATOM    396  O4'   G A  19      21.726 -16.519  18.335  1.00 76.03              @1hnz_A_1046-1051_1080-1085
ATOM    397  O5'   G A  19      22.507 -15.920  15.613  1.00 76.03              @1hnz_A_1046-1051_1080-1085
ATOM    398  O6    G A  19      17.622 -11.166  18.560  1.00  0.00              @1hnz_A_1046-1051_1080-1085
ATOM    399  OP1   G A  19      24.026 -16.512  13.688  1.00 79.68              @1hnz_A_1046-1051_1080-1085
ATOM    400  OP2   G A  19      22.392 -14.518  13.538  1.00 79.68              @1hnz_A_1046-1051_1080-1085
ATOM    401  P     G A  19      23.313 -15.381  14.348  1.00 76.03              @1hnz_A_1046-1051_1080-1085
ATOM    402  C1'   U A  20      15.523 -16.305  17.851  1.00 82.19              @1hnz_A_1046-1051_1080-1085
ATOM    403  C2    U A  20      15.024 -13.848  17.914  1.00  0.00              @1hnz_A_1046-1051_1080-1085
ATOM    404  C2'   U A  20      14.158 -16.814  17.382  1.00 82.19              @1hnz_A_1046-1051_1080-1085
ATOM    405  C3'   U A  20      14.541 -17.601  16.137  1.00 82.19              @1hnz_A_1046-1051_1080-1085
ATOM    406  C4    U A  20      16.223 -12.269  16.452  1.00  0.00              @1hnz_A_1046-1051_1080-1085
ATOM    407  C4'   U A  20      15.891 -18.190  16.500  1.00 82.19              @1hnz_A_1046-1051_1080-1085
ATOM    408  C5    U A  20      16.955 -13.379  15.926  1.00  0.00              @1hnz_A_1046-1051_1080-1085
ATOM    409  C5'   U A  20      16.778 -18.513  15.332  1.00 82.19              @1hnz_A_1046-1051_1080-1085
ATOM    410  C6    U A  20      16.709 -14.612  16.385  1.00  0.00              @1hnz_A_1046-1051_1080-1085
ATOM    411  N1    U A  20      15.770 -14.867  17.357  1.00  0.00              @1hnz_A_1046-1051_1080-1085
ATOM    412  N3    U A  20      15.298 -12.596  17.423  1.00  0.00              @1hnz_A_1046-1051_1080-1085
ATOM    413  O2    U A  20      14.184 -14.039  18.776  1.00  0.00              @1hnz_A_1046-1051_1080-1085
ATOM    414  O2'   U A  20      13.529 -17.591  18.383  1.00 82.19              @1hnz_A_1046-1051_1080-1085
ATOM    415  O3'   U A  20      13.590 -18.597  15.813  1.00 82.19              @1hnz_A_1046-1051_1080-1085
ATOM    416  O4    U A  20      16.357 -11.091  16.115  1.00  0.00              @1hnz_A_1046-1051_1080-1085
ATOM    417  O4'   U A  20      16.520 -17.163  17.309  1.00 82.19              @1hnz_A_1046-1051_1080-1085
ATOM    418  O5'   U A  20      17.968 -19.149  15.797  1.00 82.19              @1hnz_A_1046-1051_1080-1085
ATOM    419  OP1   U A  20      19.542 -20.515  14.354  1.00 74.42              @1hnz_A_1046-1051_1080-1085
ATOM    420  OP2   U A  20      19.301 -17.965  14.032  1.00 74.42              @1hnz_A_1046-1051_1080-1085
ATOM    421  P     U A  20      19.305 -19.152  14.929  1.00 82.19              @1hnz_A_1046-1051_1080-1085
ATOM    422  C1'   G A  21      10.734 -14.233  17.903  1.00 85.41              @1hnz_A_1046-1051_1080-1085
ATOM    423  C2    G A  21      10.618  -9.988  17.029  1.00  0.00              @1hnz_A_1046-1051_1080-1085
ATOM    424  C2'   G A  21       9.261 -14.349  17.510  1.00 85.41              @1hnz_A_1046-1051_1080-1085
ATOM    425  C3'   G A  21       9.241 -15.695  16.799  1.00 85.41              @1hnz_A_1046-1051_1080-1085
ATOM    426  C4    G A  21      11.340 -12.063  16.747  1.00  0.00              @1hnz_A_1046-1051_1080-1085
ATOM    427  C4'   G A  21      10.253 -16.504  17.581  1.00 85.41              @1hnz_A_1046-1051_1080-1085
ATOM    428  C5    G A  21      12.219 -11.746  15.732  1.00  0.00              @1hnz_A_1046-1051_1080-1085
ATOM    429  C5'   G A  21      10.866 -17.667  16.862  1.00 85.41              @1hnz_A_1046-1051_1080-1085
ATOM    430  C6    G A  21      12.316 -10.396  15.309  1.00  0.00              @1hnz_A_1046-1051_1080-1085
ATOM    431  C8    G A  21      12.409 -13.846  16.024  1.00  0.00              @1hnz_A_1046-1051_1080-1085
ATOM    432  N1    G A  21      11.460  -9.569  16.029  1.00  0.00              @1hnz_A_1046-1051_1080-1085
ATOM    433  N2    G A  21       9.868  -9.037  17.607  1.00  0.00              @1hnz_A_1046-1051_1080-1085
ATOM    434  N3    G A  21      10.516 -11.244  17.433  1.00  0.00              @1hnz_A_1046-1051_1080-1085
ATOM    435  N7    G A  21      12.885 -12.880  15.287  1.00  0.00              @1hnz_A_1046-1051_1080-1085
ATOM    436  N9    G A  21      11.468 -13.419  16.931  1.00  0.00              @1hnz_A_1046-1051_1080-1085
ATOM    437  O2'   G A  21       8.451 -14.329  18.664  1.00 85.41              @1hnz_A_1046-1051_1080-1085
ATOM    438  O3'   G A  21       7.961 -16.274  16.853  1.00 85.41              @1hnz_A_1046-1051_1080-1085
ATOM    439  O4'   G A  21      11.282 -15.547  17.922  1.00 85.41              @1hnz_A_1046-1051_1080-1085
ATOM    440  O5'   G A  21      11.474 -17.235  15.644  1.00 85.41              @1hnz_A_1046-1051_1080-1085
ATOM    441  O6    G A  21      13.037  -9.916  14.425  1.00  0.00              @1hnz_A_1046-1051_1080-1085
ATOM    442  OP1   G A  21      11.604 -19.491  14.597  1.00 91.56              @1hnz_A_1046-1051_1080-1085
ATOM    443  OP2   G A  21      12.980 -17.541  13.616  1.00 91.56              @1hnz_A_1046-1051_1080-1085
ATOM    444  P     G A  21      12.389 -18.242  14.803  1.00 85.41              @1hnz_A_1046-1051_1080-1085
ATOM    445  C1'   U A  22       5.239 -10.813  16.381  1.00 84.56              @1hnz_A_1046-1051_1080-1085
ATOM    446  C2    U A  22       6.067  -9.268  14.598  1.00  0.00              @1hnz_A_1046-1051_1080-1085
ATOM    447  C2'   U A  22       3.884 -11.259  15.836  1.00 84.56              @1hnz_A_1046-1051_1080-1085
ATOM    448  C3'   U A  22       4.039 -12.766  15.847  1.00 84.56              @1hnz_A_1046-1051_1080-1085
ATOM    449  C4    U A  22       7.940  -9.904  13.130  1.00  0.00              @1hnz_A_1046-1051_1080-1085
ATOM    450  C4'   U A  22       4.838 -12.990  17.110  1.00 84.56              @1hnz_A_1046-1051_1080-1085
ATOM    451  C5    U A  22       8.012 -11.148  13.834  1.00  0.00              @1hnz_A_1046-1051_1080-1085
ATOM    452  C5'   U A  22       5.584 -14.280  17.202  1.00 84.56              @1hnz_A_1046-1051_1080-1085
ATOM    453  C6    U A  22       7.159 -11.393  14.835  1.00  0.00              @1hnz_A_1046-1051_1080-1085
ATOM    454  N1    U A  22       6.198 -10.490  15.228  1.00  0.00              @1hnz_A_1046-1051_1080-1085
ATOM    455  N3    U A  22       6.955  -9.047  13.576  1.00  0.00              @1hnz_A_1046-1051_1080-1085
ATOM    456  O2    U A  22       5.227  -8.446  14.921  1.00  0.00              @1hnz_A_1046-1051_1080-1085
ATOM    457  O2'   U A  22       2.852 -10.840  16.704  1.00 84.56              @1hnz_A_1046-1051_1080-1085
ATOM    458  O3'   U A  22       2.786 -13.406  15.879  1.00 84.56              @1hnz_A_1046-1051_1080-1085
ATOM    459  O4    U A  22       8.666  -9.561  12.195  1.00  0.00              @1hnz_A_1046-1051_1080-1085
ATOM    460  O4'   U A  22       5.770 -11.885  17.132  1.00 84.56              @1hnz_A_1046-1051_1080-1085
ATOM    461  O5'   U A  22       6.402 -14.471  16.053  1.00 84.56              @1hnz_A_1046-1051_1080-1085
ATOM    462  OP1   U A  22       5.717 -16.834  15.896  1.00 78.96              @1hnz_A_1046-1051_1080-1085
ATOM    463  OP2   U A  22       7.640 -15.959  14.400  1.00 78.96              @1hnz_A_1046-1051_1080-1085
ATOM    464  P     U A  22       6.898 -15.940  15.701  1.00 84.56              @1hnz_A_1046-1051_1080-1085
ATOM    465  C1'   A A  23       1.824  -8.940  12.683  1.00 82.80              @1hnz_A_1046-1051_1080-1085
ATOM    466  C2    A A  23       4.812  -7.158  10.109  1.00  0.00              @1hnz_A_1046-1051_1080-1085
ATOM    467  C2'   A A  23       0.547  -9.103  11.867  1.00 82.80              @1hnz_A_1046-1051_1080-1085
ATOM    468  C3'   A A  23       0.057 -10.455  12.354  1.00 82.80              @1hnz_A_1046-1051_1080-1085
ATOM    469  C4    A A  23       3.805  -8.783  11.193  1.00  0.00              @1hnz_A_1046-1051_1080-1085
ATOM    470  C4'   A A  23       0.394 -10.405  13.834  1.00 82.80              @1hnz_A_1046-1051_1080-1085
ATOM    471  C5    A A  23       4.706  -9.725  10.729  1.00  0.00              @1hnz_A_1046-1051_1080-1085
ATOM    472  C5'   A A  23       0.596 -11.733  14.542  1.00 82.80              @1hnz_A_1046-1051_1080-1085
ATOM    473  C6    A A  23       5.728  -9.267   9.881  1.00  0.00              @1hnz_A_1046-1051_1080-1085
ATOM    474  C8    A A  23       3.333 -10.782  11.962  1.00  0.00              @1hnz_A_1046-1051_1080-1085
ATOM    475  N1    A A  23       5.753  -7.950   9.584  1.00  0.00              @1hnz_A_1046-1051_1080-1085
ATOM    476  N3    A A  23       3.801  -7.468  10.918  1.00  0.00              @1hnz_A_1046-1051_1080-1085
ATOM    477  N6    A A  23       6.667 -10.059   9.357  1.00  0.00              @1hnz_A_1046-1051_1080-1085
ATOM    478  N7    A A  23       4.396 -10.986  11.223  1.00  0.00              @1hnz_A_1046-1051_1080-1085
ATOM    479  N9    A A  23       2.921  -9.471  11.988  1.00  0.00              @1hnz_A_1046-1051_1080-1085
ATOM    480  O2'   A A  23      -0.365  -8.068  12.192  1.00 82.80              @1hnz_A_1046-1051_1080-1085
ATOM    481  O3'   A A  23      -1.319 -10.606  12.107  1.00 82.80              @1hnz_A_1046-1051_1080-1085
ATOM    482  O4'   A A  23       1.656  -9.684  13.882  1.00 82.80              @1hnz_A_1046-1051_1080-1085
ATOM    483  O5'   A A  23       1.573 -12.538  13.851  1.00 82.80              @1hnz_A_1046-1051_1080-1085
ATOM    484  OP1   A A  23       0.948 -14.716  14.869  1.00 65.90              @1hnz_A_1046-1051_1080-1085
ATOM    485  OP2   A A  23       3.204 -14.465  13.629  1.00 65.90              @1hnz_A_1046-1051_1080-1085
ATOM    486  P     A A  23       2.124 -13.886  14.500  1.00 82.80              @1hnz_A_1046-1051_1080-1085
ATOM    487  C1'   G A  24       2.864  -5.689   8.693  1.00 46.33              @1efw_D_51-54_62-65
ATOM    488  C2    G A  24       5.568  -6.496   5.459  1.00  0.00              @1efw_D_51-54_62-65
ATOM    489  C2'   G A  24       1.736  -5.475   7.682  1.00 50.31              @1efw_D_51-54_62-65
ATOM    490  C3'   G A  24       0.553  -6.166   8.351  1.00 52.36              @1efw_D_51-54_62-65
ATOM    491  C4    G A  24       4.515  -6.953   7.353  1.00  0.00              @1efw_D_51-54_62-65
ATOM    492  C4'   G A  24       0.807  -5.891   9.819  1.00 50.30              @1efw_D_51-54_62-65
ATOM    493  C5    G A  24       5.104  -8.189   7.521  1.00  0.00              @1efw_D_51-54_62-65
ATOM    494  C5'   G A  24       0.304  -6.962  10.785  1.00 51.26              @1efw_D_51-54_62-65
ATOM    495  C6    G A  24       6.034  -8.641   6.552  1.00  0.00              @1efw_D_51-54_62-65
ATOM    496  C8    G A  24       3.804  -7.938   9.189  1.00  0.00              @1efw_D_51-54_62-65
ATOM    497  N1    G A  24       6.208  -7.709   5.534  1.00  0.00              @1efw_D_51-54_62-65
ATOM    498  N2    G A  24       5.870  -5.734   4.397  1.00  0.00              @1efw_D_51-54_62-65
ATOM    499  N3    G A  24       4.697  -6.063   6.355  1.00  0.00              @1efw_D_51-54_62-65
ATOM    500  N7    G A  24       4.646  -8.797   8.683  1.00  0.00              @1efw_D_51-54_62-65
ATOM    501  N9    G A  24       3.678  -6.797   8.432  1.00  0.00              @1efw_D_51-54_62-65
ATOM    502  O2'   G A  24       1.452  -4.113   7.424  1.00 51.55              @1efw_D_51-54_62-65
ATOM    503  O3'   G A  24      -0.711  -5.646   7.985  1.00 56.41              @1efw_D_51-54_62-65
ATOM    504  O4'   G A  24       2.250  -5.889   9.964  1.00 48.30              @1efw_D_51-54_62-65
ATOM    505  O5'   G A  24       0.922  -8.224  10.455  1.00 52.67              @1efw_D_51-54_62-65
ATOM    506  O6    G A  24       6.662  -9.707   6.524  1.00  0.00              @1efw_D_51-54_62-65
ATOM    507  OP1   G A  24      -0.301  -9.212  12.494  1.00 51.51              @1efw_D_51-54_62-65
ATOM    508  OP2   G A  24       0.562 -10.672  10.569  1.00 52.43              @1efw_D_51-54_62-65
ATOM    509  P     G A  24       0.688  -9.472  11.428  1.00 52.34              @1efw_D_51-54_62-65
ATOM    510  C1'   G A  25       3.450  -2.380   6.093  1.00 54.52              @1efw_D_51-54_62-65
ATOM    511  C2    G A  25       4.178  -0.431   2.346  1.00  0.00              @1efw_D_51-54_62-65
ATOM    512  C2'   G A  25       3.364  -1.141   6.983  1.00 58.55              @1efw_D_51-54_62-65
ATOM    513  C3'   G A  25       2.358  -1.563   8.043  1.00 60.12              @1efw_D_51-54_62-65
ATOM    514  C4    G A  25       2.997  -1.635   3.782  1.00  0.00              @1efw_D_51-54_62-65
ATOM    515  C4'   G A  25       2.649  -3.043   8.211  1.00 59.06              @1efw_D_51-54_62-65
ATOM    516  C5    G A  25       1.927  -1.819   2.930  1.00  0.00              @1efw_D_51-54_62-65
ATOM    517  C5'   G A  25       1.472  -3.885   8.690  1.00 58.53              @1efw_D_51-54_62-65
ATOM    518  C6    G A  25       1.979  -1.247   1.634  1.00  0.00              @1efw_D_51-54_62-65
ATOM    519  C8    G A  25       1.415  -2.837   4.729  1.00  0.00              @1efw_D_51-54_62-65
ATOM    520  N1    G A  25       3.167  -0.555   1.425  1.00  0.00              @1efw_D_51-54_62-65
ATOM    521  N2    G A  25       5.250   0.277   1.955  1.00  0.00              @1efw_D_51-54_62-65
ATOM    522  N3    G A  25       4.143  -0.958   3.558  1.00  0.00              @1efw_D_51-54_62-65
ATOM    523  N7    G A  25       0.938  -2.579   3.541  1.00  0.00              @1efw_D_51-54_62-65
ATOM    524  N9    G A  25       2.660  -2.294   4.940  1.00  0.00              @1efw_D_51-54_62-65
ATOM    525  O2'   G A  25       4.596  -0.762   7.558  1.00 59.55              @1efw_D_51-54_62-65
ATOM    526  O3'   G A  25       2.503  -0.872   9.275  1.00 65.69              @1efw_D_51-54_62-65
ATOM    527  O4'   G A  25       3.028  -3.497   6.879  1.00 56.49              @1efw_D_51-54_62-65
ATOM    528  O5'   G A  25       0.279  -3.421   8.026  1.00 58.26              @1efw_D_51-54_62-65
ATOM    529  O6    G A  25       1.130  -1.298   0.735  1.00  0.00              @1efw_D_51-54_62-65
ATOM    530  OP1   G A  25      -1.441  -4.046   9.759  1.00 57.87              @1efw_D_51-54_62-65
ATOM    531  OP2   G A  25      -2.135  -3.702   7.385  1.00 56.43              @1efw_D_51-54_62-65
ATOM    532  P     G A  25      -1.095  -4.163   8.323  1.00 59.42              @1efw_D_51-54_62-65
ATOM    533  C1'   U A  26       4.176   3.031   5.712  1.00 72.32              @1efw_D_51-54_62-65
ATOM    534  C2    U A  26       2.901   2.427   3.709  1.00  0.00              @1efw_D_51-54_62-65
ATOM    535  C2'   U A  26       3.813   4.424   6.221  1.00 73.77              @1efw_D_51-54_62-65
ATOM    536  C3'   U A  26       3.341   4.122   7.633  1.00 75.55              @1efw_D_51-54_62-65
ATOM    537  C4    U A  26       0.913   0.984   3.902  1.00  0.00              @1efw_D_51-54_62-65
ATOM    538  C4'   U A  26       4.302   3.021   8.061  1.00 73.97              @1efw_D_51-54_62-65
ATOM    539  C5    U A  26       1.142   0.932   5.313  1.00  0.00              @1efw_D_51-54_62-65
ATOM    540  C5'   U A  26       3.758   2.052   9.111  1.00 72.38              @1efw_D_51-54_62-65
ATOM    541  C6    U A  26       2.180   1.590   5.840  1.00  0.00              @1efw_D_51-54_62-65
ATOM    542  N1    U A  26       3.055   2.329   5.077  1.00  0.00              @1efw_D_51-54_62-65
ATOM    543  N3    U A  26       1.827   1.741   3.198  1.00  0.00              @1efw_D_51-54_62-65
ATOM    544  O2    U A  26       3.657   3.072   3.003  1.00  0.00              @1efw_D_51-54_62-65
ATOM    545  O2'   U A  26       4.895   5.341   6.222  1.00 72.02              @1efw_D_51-54_62-65
ATOM    546  O3'   U A  26       3.367   5.229   8.519  1.00 79.17              @1efw_D_51-54_62-65
ATOM    547  O4    U A  26      -0.003   0.423   3.298  1.00  0.00              @1efw_D_51-54_62-65
ATOM    548  O4'   U A  26       4.533   2.253   6.849  1.00 72.66              @1efw_D_51-54_62-65
ATOM    549  O5'   U A  26       2.501   1.522   8.626  1.00 70.31              @1efw_D_51-54_62-65
ATOM    550  OP1   U A  26       1.760   0.841  10.945  1.00 71.05              @1efw_D_51-54_62-65
ATOM    551  OP2   U A  26       0.324   0.322   8.969  1.00 71.34              @1efw_D_51-54_62-65
ATOM    552  P     U A  26       1.692   0.466   9.517  1.00 71.55              @1efw_D_51-54_62-65
ATOM    553  C1'   C A  27       3.103   7.620   3.460  1.00 74.52              @1efw_D_51-54_62-65
ATOM    554  C2    C A  27       1.240   6.439   2.254  1.00  0.00              @1efw_D_51-54_62-65
ATOM    555  C2'   C A  27       2.549   9.024   3.696  1.00 75.95              @1efw_D_51-54_62-65
ATOM    556  C3'   C A  27       2.569   9.084   5.215  1.00 77.43              @1efw_D_51-54_62-65
ATOM    557  C4    C A  27      -0.173   4.939   3.336  1.00  0.00              @1efw_D_51-54_62-65
ATOM    558  C4'   C A  27       3.850   8.348   5.570  1.00 76.37              @1efw_D_51-54_62-65
ATOM    559  C5    C A  27       0.508   5.126   4.573  1.00  0.00              @1efw_D_51-54_62-65
ATOM    560  C5'   C A  27       3.783   7.724   6.931  1.00 76.38              @1efw_D_51-54_62-65
ATOM    561  C6    C A  27       1.541   5.978   4.587  1.00  0.00              @1efw_D_51-54_62-65
ATOM    562  N1    C A  27       1.925   6.640   3.454  1.00  0.00              @1efw_D_51-54_62-65
ATOM    563  N3    C A  27       0.194   5.581   2.224  1.00  0.00              @1efw_D_51-54_62-65
ATOM    564  N4    C A  27      -1.212   4.103   3.261  1.00  0.00              @1efw_D_51-54_62-65
ATOM    565  O2    C A  27       1.609   7.054   1.242  1.00  0.00              @1efw_D_51-54_62-65
ATOM    566  O2'   C A  27       3.352  10.005   3.063  1.00 73.48              @1efw_D_51-54_62-65
ATOM    567  O3'   C A  27       2.432  10.370   5.794  1.00 80.58              @1efw_D_51-54_62-65
ATOM    568  O4'   C A  27       3.934   7.299   4.569  1.00 74.68              @1efw_D_51-54_62-65
ATOM    569  O5'   C A  27       2.501   7.104   7.104  1.00 78.91              @1efw_D_51-54_62-65
ATOM    570  OP1   C A  27       2.269   7.258   9.564  1.00 79.68              @1efw_D_51-54_62-65
ATOM    571  OP2   C A  27       0.863   5.601   8.209  1.00 79.58              @1efw_D_51-54_62-65
ATOM    572  P     C A  27       2.153   6.308   8.435  1.00 80.39              @1efw_D_51-54_62-65
